# Supplementary material for: Regulation of cellular sterol homeostasis by the oxygen responsive noncoding RNA lincNORS
Source: Nat Commun. 2020 Sep 21;11:4755. doi: 10.1038/s41467-020-18411-x (PMC7505984; doi:10.1038/s41467-020-18411-x)
Supplement: Supplementary file 4 — Supplementary Data 1 [file 41467_2020_18411_MOESM4_ESM.xlsx]

## Sheet: Suppl. Table 1 hypoxia-lncRNA
ENSEMBL.ID	Gene.Name	Gene.Type	log2FoldChange	pvalue	padj
ENSG00000258667.1	HIF1A-AS2	lincRNA	4.95376	6.01e-46	8.07e-44
ENSG00000253633.1	KB-1980E6.3	lincRNA	4.36713	9.54e-35	7.44e-33
ENSG00000247095.2	MIR210HG	lincRNA	4.07099	8.65e-192	1.34e-188
ENSG00000173727.11	CMB9-22P13.1	lincRNA	3.79612	3.59e-121	2.17e-118
ENSG00000275527.1	CTD-3154N5.2	lincRNA	3.05176	6.26e-22	2.26e-20
ENSG00000235314.1	LINC00957	lincRNA	2.48658	3.07e-59	5.97e-57
ENSG00000243550.2	LINC01214	lincRNA	2.43423	8.64e-12	1.22e-10
ENSG00000272138.1	LINC01607	lincRNA	2.41151	2.36e-14	4.37e-13
ENSG00000214894.6	LINC00243	lincRNA	2.31323	7.41e-22	2.65e-20
ENSG00000225489.6	RP11-390F4.3	lincRNA	2.25728	2.55e-50	4.08e-48
ENSG00000185168.5	LINC00482	lincRNA	2.10268	8.8e-26	4.18e-24
ENSG00000203635.2	AC144450.2	lincRNA	2.05395	3.14e-24	1.35e-22
ENSG00000260009.1	RP11-65J21.1	lincRNA	2.03867	1.97e-15	4.03e-14
ENSG00000234690.6	AC073283.4	lincRNA	1.81184	1.71e-10	2.08e-09
ENSG00000245532.5	NEAT1	lincRNA	1.69936	2.41e-24	1.04e-22
ENSG00000244041.7	LINC01011	lincRNA	1.68808	1.73e-40	1.81e-38
ENSG00000224271.5	RP11-191L9.4	lincRNA	1.62988	4.52e-20	1.4e-18
ENSG00000262454.1	RP11-65J21.3	lincRNA	1.54496	2.48e-22	9.33e-21
ENSG00000232386.9	RP11-66B24.2	lincRNA	1.42859	6e-09	5.94e-08
ENSG00000223891.5	OSER1-AS1	lincRNA	1.40988	1.43e-19	4.29e-18
ENSG00000249364.5	RP11-434D9.1	lincRNA	1.39865	4.55e-22	1.67e-20
ENSG00000251432.6	RP11-420A23.1	lincRNA	1.38781	1.2e-09	1.3e-08
ENSG00000272449.1	RP3-395M20.12	lincRNA	1.38046	3.68e-10	4.29e-09
ENSG00000240875.5	LINC00886	lincRNA	1.37554	1.55e-18	4.26e-17
ENSG00000248508.6	SRP14-AS1	lincRNA	1.32732	7.39e-12	1.05e-10
ENSG00000229729.6	RP11-159G9.5	lincRNA	1.31617	1.44e-26	7.26e-25
ENSG00000239353.1	RP11-492E3.51	lincRNA	1.22221	0.000374998	0.00153911
ENSG00000254028.1	AC083843.2	lincRNA	1.22203	4.83e-06	2.91e-05
ENSG00000267519.3	CTD-3252C9.4	lincRNA	1.20582	1.08e-28	6.07e-27
ENSG00000260693.1	AC026150.8	lincRNA	1.19616	3.8e-05	0.000191947
ENSG00000251562.7	MALAT1	lincRNA	1.14389	1.29e-10	1.59e-09
ENSG00000224032.6	EPB41L4A-AS1	lincRNA	1.12168	3.04e-17	7.43e-16
ENSG00000206567.9	AC022007.5	lincRNA	1.11425	2.46e-12	3.65e-11
ENSG00000227542.1	AC092614.2	lincRNA	1.09356	5.88e-06	3.48e-05
ENSG00000250786.1	SNHG18	lincRNA	1.08951	1.45e-08	1.36e-07
ENSG00000259820.1	AC083843.1	lincRNA	1.07182	1.57e-16	3.59e-15
ENSG00000224023.10	FLJ37035	lincRNA	1.07055	1.92e-07	1.49e-06
ENSG00000265246.1	RP11-663N22.1	lincRNA	1.06984	1.73e-06	1.14e-05
ENSG00000227036.6	LINC00511	lincRNA	1.04769	1.17e-06	7.89e-06
ENSG00000272953.1	RP11-1275H24.2	lincRNA	1.03428	2.28e-07	1.74e-06
ENSG00000235823.1	OLMALINC	lincRNA	1.01772	4.61e-06	2.79e-05
ENSG00000226508.1	AC104655.3	lincRNA	1.00233	9.81e-05	0.000456468
ENSG00000204792.2	LINC01291	lincRNA	-1.18929	1.77e-10	2.14e-09
ENSG00000226328.6	NUP50-AS1	lincRNA	-1.44728	7.56e-12	1.07e-10
ENSG00000230836.1	LINC01293	lincRNA	-1.49404	9.43e-13	1.48e-11
ENSG00000274605.1	RP11-12G12.7	lincRNA	-1.69787	1.37e-14	2.58e-13
ENSG00000249346.6	LINC01016	lincRNA	-2.10338	1.04e-28	5.89e-27
