# Supplementary material for: Regulation of cellular sterol homeostasis by the oxygen responsive noncoding RNA lincNORS
Source: Nat Commun. 2020 Sep 21;11:4755. doi: 10.1038/s41467-020-18411-x (PMC7505984; doi:10.1038/s41467-020-18411-x)
Supplement: Supplementary file 5 — Supplementary Data 2 [file 41467_2020_18411_MOESM5_ESM.xlsx]

## Sheet: Suppl. data 2. NORS_corr_TCGA
gene_symbol	gene_ID	TNBC_r	TNBC_pvalue	TNBC_N	PAAD_r	PAAD_pvalue	PAAD_N	KIRC_r	KIRC_pvalue	KIRC_N	BRCA_r	BRCA_pvalue	BRCA_N	GBM_r	GBM_pvalue	GBM_N
A2M	NM_000014	-0.0886302	0.421973	84	-0.266202	0.0926187	41	-0.304859	8.80176e-12	480	-0.106835	0.000774499	988	0.0454179	0.57808	152
NAT2	NM_000015	0.286901	0.00814582	84	-0.0212544	0.895007	41	-0.0357938	0.433974	480	0.236745	4.71823e-14	988	0.0297621	0.715871	152
ACADM	NM_000016	-0.145935	0.184958	84	-0.521603	0.000563288	41	-0.291629	7.28098e-11	480	-0.059039	0.0636021	988	0.0794839	0.329973	152
ACADS	NM_000017	-0.0938949	0.394845	84	-0.366899	0.0188345	41	-0.124398	0.00635411	480	0.00670052	0.833365	988	0.178599	0.0278228	152
ACADVL	NM_000018	0.0389187	0.724736	84	-0.228571	0.150253	41	-0.0945373	0.0384105	480	-0.0348103	0.274288	988	0.121587	0.135539	152
ACAT1	NM_000019	0.0789106	0.474787	84	-0.333624	0.0335661	41	-0.139368	0.00221053	480	0.0788118	0.0132309	988	0.143433	0.0779407	152
ACVRL1	NM_000020	-0.0290169	0.792945	84	-0.260279	0.100323	41	-0.301812	1.44565e-11	480	0.0446496	0.160779	988	0.0441672	0.588601	152
PSEN1	NM_000021	0.0996659	0.366337	84	0.183101	0.250898	41	-0.173455	0.000133835	480	0.180747	1.1227e-08	988	-0.042855	0.599734	152
ADA	NM_000022	0.175215	0.110818	84	-0.043554	0.786332	41	0.159864	0.000438184	480	-0.0400777	0.208117	988	0.014154	0.86245	152
SGCA	NM_000023	0.237906	0.0295474	84	0.543902	0.000296063	41	0.0198103	0.665064	480	0.288588	2.09859e-20	988	-0.0491358	0.547332	152
ADRB2	NM_000024	0.0155108	0.88846	84	-0.364286	0.0197477	41	-0.13586	0.00285789	480	0.0676672	0.0334622	988	0.191701	0.0181088	152
ADRB3	NM_000025	0.18341	0.0949206	84	0.0493031	0.758873	41	0.189641	2.88966e-05	480	0.0139948	0.660403	988	0.113905	0.162331	152
ADSL	NM_000026	-0.316351	0.00350699	84	0.235889	0.137359	41	-0.151486	0.000870139	480	-0.362397	0	988	-0.216564	0.00746707	152
AGA	NM_000027	-0.0936519	0.396074	84	-0.209408	0.188233	41	-0.0155398	0.734163	480	0.0374319	0.239749	988	0.217723	0.0071486	152
AGL	NM_000028	-0.106854	0.33265	84	0.0148084	0.926874	41	-0.123644	0.00668273	480	0.172181	5.41335e-08	988	0.123152	0.13055	152
AGT	NM_000029	0.193095	0.0784928	84	-0.332578	0.0341515	41	-0.206046	5.32903e-06	480	0.0746975	0.0188808	988	-0.0150869	0.853482	152
AGXT	NM_000030	0.217426	0.046954	84	0.0394834	0.806384	41	-0.113138	0.0131294	480	0.0815223	0.0103632	988	0.117495	0.149412	152
ALAD	NM_000031	-0.105153	0.340437	84	-0.0580139	0.717836	41	-0.253285	1.83647e-08	480	0.172402	5.20257e-08	988	0.127489	0.117465	152
ALAS2	NM_000032	-0.000851409	0.993867	84	-0.183283	0.251365	41	-0.0986927	0.0306266	480	0.033331	0.295265	988	0.0940343	0.248886	152
ABCD1	NM_000033	-0.00526476	0.96208	84	-0.324739	0.0388168	41	0.0515422	0.259726	480	-0.0595762	0.0612259	988	-0.0106548	0.896238	152
ALDOA	NM_000034	0.464372	1.1e-05	84	0.208188	0.190863	41	0.070114	0.125029	480	0.207149	5.43314e-11	988	0.363654	4.81878e-06	152
ALDOB	NM_000035	-0.14091	0.201072	84	-0.581185	9.15751e-05	41	-0.220177	1.10945e-06	480	-0.0280579	0.378326	988	-0.0853409	0.295493	152
AMPD1	NM_000036	-0.283628	0.00893666	84	-0.383101	0.0139339	41	0.0759703	0.0964147	480	-0.0975952	0.00213266	988	0.0359987	0.659719	152
ANK1	NM_000037	-0.0218285	0.843495	84	0.0289199	0.857328	41	-0.36815	7.46595e-17	480	-0.117925	0.000203235	988	0.129225	0.112523	152
APC	NM_000038	-0.122102	0.267957	84	-0.163763	0.30511	41	-0.217007	1.59229e-06	480	0.176848	2.31899e-08	988	0.0607167	0.457011	152
APOA1	NM_000039	-0.068064	0.538433	84	-0.41324	0.00766429	41	0.103143	0.0238278	480	0.0282995	0.374232	988	0.00722053	0.929581	152
APOC3	NM_000040	-0.0622655	0.573661	84	-0.3117	0.0472712	41	0.18392	5.04309e-05	480	0.0294999	0.354299	988	-0.0624794	0.444458	152
APOE	NM_000041	-0.0670851	0.543589	84	-0.0865854	0.589198	41	0.184883	4.59753e-05	480	-0.0509665	0.109364	988	-0.126026	0.121759	152
APOH	NM_000042	0.223684	0.0408181	84	-0.274564	0.0825361	41	0.0579047	0.205376	480	-0.0386122	0.225286	988	0.0319275	0.696183	152
FAS	NM_000043	-0.0471601	0.669539	84	0.00993031	0.951068	41	-0.157852	0.000518266	480	0.0196626	0.536958	988	0.319224	6.66511e-05	152
AR	NM_000044	0.352982	0.00105886	84	-0.0264808	0.869286	41	-0.205909	5.40811e-06	480	0.373685	0	988	0.0350296	0.667993	152
ARG1	NM_000045	0.0901893	0.413829	84	-0.316551	0.0442375	41	-0.066432	0.146151	480	0.0160388	0.61459	988	0.0737259	0.36629	152
ARSB	NM_000046	-0.152091	0.166956	84	0.00418118	0.979638	41	-0.199132	1.10527e-05	480	0.0420133	0.186971	988	-0.0487804	0.550236	152
ARSE	NM_000047	-0.331173	0.00219602	84	-0.255749	0.106542	41	-0.212286	2.70002e-06	480	0.116463	0.000246137	988	-0.0675647	0.40778	152
ASL	NM_000048	0.127589	0.246916	84	-0.121777	0.446813	41	0.0434588	0.342061	480	0.00661211	0.835533	988	0.211398	0.00904644	152
ASPA	NM_000049	-0.0686073	0.535188	84	-0.488502	0.00136133	41	-0.292156	6.70716e-11	480	0.148087	2.94445e-06	988	0.0747955	0.359363	152
ASS1	NM_000050	0.0193176	0.861314	84	-0.10784	0.500816	41	-0.0182205	0.690496	480	-0.173917	3.95935e-08	988	0.0409209	0.616313	152
ATM	NM_000051	-0.200283	0.0678485	84	-0.104878	0.512709	41	-0.233784	2.21224e-07	480	0.0388625	0.222249	988	0.0280927	0.730895	152
ATP7A	NM_000052	0.0873747	0.428597	84	0.157143	0.325283	41	-0.18246	5.79838e-05	480	0.221394	2.24803e-12	988	-0.0687949	0.399281	152
ATP7B	NM_000053	0.256232	0.0188755	84	-0.359408	0.0215529	41	-0.285935	1.74889e-10	480	0.230002	2.94673e-13	988	-0.0526658	0.518901	152
AVPR2	NM_000054	-0.0815025	0.460363	84	-0.0912892	0.569049	41	-0.211308	3.00773e-06	480	-0.0157884	0.620067	988	0.0246	0.763543	152
BCHE	NM_000055	-0.0421797	0.703233	84	-0.0747387	0.641305	41	0.108356	0.0175598	480	0.0759661	0.0169297	988	-0.150866	0.0636123	152
BCKDHB	NM_000056	-0.0337552	0.760074	84	-0.213589	0.179411	41	-0.149245	0.00103935	480	0.092952	0.00346281	988	0.207916	0.0102714	152
BLM	NM_000057	-0.28292	0.00931937	84	0.0634146	0.692776	41	0.163155	0.000331555	480	-0.207998	4.52223e-11	988	-0.130287	0.109578	152
BRCA2	NM_000059	-0.232905	0.0332246	84	-0.155575	0.330181	41	-0.0844505	0.0645015	480	-0.0519322	0.102801	988	-0.251451	0.00183094	152
BTD	NM_000060	-0.0290777	0.792521	84	-0.306098	0.0520416	41	-0.103694	0.0230843	480	0.259316	1.54733e-16	988	0.0709306	0.384779	152
BTK	NM_000061	-0.206237	0.0599471	84	-0.350348	0.0252753	41	-0.0100969	0.825372	480	-0.0229336	0.471433	988	0.128456	0.114691	152
SERPING1	NM_000062	-0.090898	0.410158	84	-0.265157	0.0939437	41	0.0710824	0.119888	480	0.0800156	0.0118888	988	0.200579	0.0133412	152
C2	NM_000063	#N/A	#N/A	84	#N/A	#N/A	#N/A	#N/A	#N/A	480	#N/A	#N/A	988	#N/A	#N/A	152
C3	NM_000064	-0.235335	0.0313925	84	-0.229791	0.148044	41	0.126652	0.00545663	480	-0.107306	0.000733754	988	0.280063	0.000498212	152
C6	NM_000065	-0.132217	0.230567	84	-0.270557	0.087254	41	-0.1656	0.000268602	480	0.0590524	0.0635346	988	0.138501	0.0888166	152
C8B	NM_000066	0.205085	0.0612878	84	-0.0867596	0.588446	41	0.0329859	0.470912	480	0.0676788	0.0334153	988	0.0650742	0.425735	152
CA2	NM_000067	0.175985	0.109241	84	-0.370732	0.0175599	41	-0.24016	1.0036e-07	480	0.098617	0.00192111	988	0.322873	5.44824e-05	152
CACNA1A	NM_000068	-0.366488	0.000657213	84	-0.0858885	0.59221	41	-0.107295	0.0187041	480	-0.0865231	0.00651706	988	-0.00952713	0.907169	152
CACNA1S	NM_000069	0.111392	0.313085	84	-0.167657	0.294746	41	-0.12717	0.00526693	480	-0.0458692	0.149665	988	-0.0358291	0.661223	152
CAPN3	NM_000070	-0.155229	0.158293	84	0.000522648	0.997834	41	0.118624	0.00928617	480	-0.0348511	0.273726	988	0.118204	0.14682	152
CBS	NM_000071	-0.320867	0.00304796	84	0.194948	0.221124	41	0.0518995	0.256433	480	-0.213317	1.40553e-11	988	-0.0408047	0.617316	152
CD36	NM_000072	0.110155	0.317866	84	-0.306446	0.0517645	41	-0.343219	1.02439e-14	480	0.105772	0.000874145	988	0.0414608	0.611665	152
CD3G	NM_000073	-0.269434	0.0134201	84	-0.513415	0.000706153	41	-0.048393	0.290013	480	-0.11498	0.000292863	988	0.00562821	0.945135	152
CD40LG	NM_000074	-0.251757	0.0211151	84	-0.511672	0.000740444	41	-0.145974	0.0013413	480	-0.137413	1.46203e-05	988	-0.0360728	0.659062	152
CDK4	NM_000075	-0.0222942	0.840198	84	0.314111	0.0459668	41	0.143856	0.00157789	480	-0.0556915	0.0801777	988	-0.252691	0.0017354	152
CDKN1C	NM_000076	-0.107381	0.330263	84	0.181707	0.254571	41	-0.185164	4.47422e-05	480	-0.038704	0.224141	988	-0.122937	0.131228	152
CDKN2A	NM_000077	-0.0706895	0.522112	84	-0.0714286	0.656191	41	0.171096	0.000165508	480	-0.131777	3.30515e-05	988	0.0728238	0.372196	152
CETP	NM_000078	-0.00380682	0.972597	84	-0.290592	0.0656379	41	-0.244937	5.46987e-08	480	-0.0620744	0.0511207	988	-0.115559	0.156125	152
CHRNA1	NM_000079	0.182667	0.096272	84	0.1	0.532604	41	0.0918745	0.0442328	480	0.195316	5.97032e-10	988	-0.0766203	0.347735	152
CHRNE	NM_000080	0.103128	0.349856	84	-0.137282	0.390716	41	-0.222324	8.6593e-07	480	-0.0673926	0.0341878	988	0.177858	0.0284858	152
LYST	NM_000081	-0.0523843	0.635418	84	-0.256794	0.105081	41	-0.113667	0.0127063	480	0.122522	0.000114288	988	0.0907128	0.266053	152
ERCC8	NM_000082	-0.0910803	0.409217	84	-0.0101045	0.950203	41	-0.0205573	0.653244	480	0.114877	0.000299137	988	-0.074734	0.359759	152
CLCN1	NM_000083	-0.0695388	0.529647	84	-0.0182927	0.909631	41	-0.0676032	0.139156	480	-0.0200151	0.529748	988	-0.147559	0.0696537	152
CLCN5	NM_000084	0.0394249	0.721301	84	-0.495819	0.00112798	41	-0.350902	2.35417e-15	480	-0.197483	4.16663e-10	988	-0.049621	0.543379	152
CLCNKB	NM_000085	0.0159363	0.885596	84	-0.030662	0.848805	41	0.200505	9.58104e-06	480	0.0243911	0.443786	988	0.307636	0.000115535	152
CLN3	NM_000086	0.258601	0.017775	84	0.144425	0.36634	41	-0.0369607	0.419129	480	0.126647	6.64288e-05	988	-0.0319473	0.695689	152
CNGA1	NM_000087	-0.0984712	0.372132	84	-0.0898955	0.574985	41	-0.375509	1.60529e-17	480	-0.261756	6.08944e-17	988	0.0022464	0.978087	152
COL1A1	NM_000088	0.294968	0.0066334	84	0.555052	0.000211246	41	0.197793	1.2693e-05	480	0.32657	0	988	0.172971	0.0332018	152
COL1A2	NM_000089	0.292194	0.00718217	84	0.552265	0.000230084	41	0.126362	0.00556519	480	0.344914	0	988	0.0808986	0.321417	152
COL3A1	NM_000090	0.229017	0.0363432	84	0.448606	0.00355741	41	0.0945856	0.0383111	480	0.313354	0	988	0.151761	0.0620423	152
COL4A3	NM_000091	-0.179913	0.101462	84	-0.351045	0.024971	41	-0.146782	0.00126003	480	-0.178148	1.82403e-08	988	0.0126163	0.877271	152
COL4A4	NM_000092	-0.199453	0.0690146	84	-0.37439	0.0164123	41	-0.181677	6.24595e-05	480	-0.194577	7.54013e-10	988	-0.0230968	0.777366	152
COL5A1	NM_000093	0.3203	0.00310247	84	0.562369	0.000168248	41	0.181577	6.30501e-05	480	0.329288	0	988	0.161148	0.0474188	152
COL7A1	NM_000094	0.016422	0.881949	84	0.583798	8.39287e-05	41	0.232197	2.68373e-07	480	0.149584	2.3945e-06	988	0.0748775	0.358835	152
COMP	NM_000095	0.176896	0.107397	84	0.405749	0.00893348	41	0.21962	1.18257e-06	480	0.312193	0	988	-0.0242013	0.767265	152
CP	NM_000096	0.100881	0.360501	84	0.276655	0.0801556	41	0.176846	9.81407e-05	480	-0.107557	0.000712886	988	0.225142	0.00538073	152
CPOX	NM_000097	0.0547737	0.620058	84	0.216551	0.173346	41	0.32841	1.55851e-13	480	-0.0288322	0.365238	988	0.0618307	0.448784	152
CPT2	NM_000098	0.103149	0.349761	84	-0.475087	0.00190289	41	-0.242035	7.92041e-08	480	-0.00040095	0.989956	988	-0.0437469	0.592157	152
CST3	NM_000099	-0.251878	0.0210514	84	-0.35993	0.0213531	41	0.227819	4.54134e-07	480	0.0799693	0.0119381	988	0.206576	0.0107803	152
CSTB	NM_000100	0.239627	0.0283645	84	0.210976	0.184889	41	0.168833	0.000202392	480	-0.156876	7.45944e-07	988	0.250859	0.00187814	152
CYBA	NM_000101	-0.223205	0.0414609	84	-0.167247	0.294824	41	0.22943	3.74675e-07	480	-0.190472	1.7162e-09	988	0.1675	0.0392526	152
CYP17A1	NM_000102	0.183363	0.0950072	84	-0.0703833	0.66092	41	-0.0677543	0.138272	480	0.207632	4.39627e-11	988	0.20429	0.0115847	152
CYP19A1	NM_000103	-0.00421189	0.969668	84	0.195819	0.219036	41	0.278936	5.00007e-10	480	-0.00458286	0.885604	988	0.216937	0.00736332	152
CYP1B1	NM_000104	0.137532	0.211762	84	-0.167944	0.292794	41	0.168323	0.000211702	480	0.0242566	0.446237	988	0.24818	0.00210626	152
CYP2D6	NM_000106	-0.19998	0.0682732	84	0.256794	0.105081	41	0.0221324	0.628605	480	-0.175453	2.99472e-08	988	-0.0723522	0.375307	152
DDB2	NM_000107	-0.199413	0.0690718	84	0.0489547	0.76053	41	-0.095774	0.0359355	480	0.113671	0.000346363	988	0.0995633	0.222046	152
DLD	NM_000108	0.14632	0.183793	84	-0.435889	0.00472877	41	-0.0688712	0.131875	480	-0.153569	1.27438e-06	988	-0.0230968	0.777366	152
DMD	NM_000109	-0.0411663	0.709527	84	-0.221777	0.163008	41	-0.146291	0.00130888	480	-0.155915	8.72559e-07	988	0.113874	0.16228	152
DPYD	NM_000110	-0.0288752	0.793934	84	-0.0888502	0.579457	41	-0.0814159	0.0747423	480	0.0691611	0.0297409	988	0.251239	0.00184773	152
SLC26A3	NM_000111	-0.00706733	0.949127	84	-0.520872	0.00048032	41	0.0355818	0.436703	480	0.144001	5.51211e-06	988	0.0986021	0.226832	152
SLC26A2	NM_000112	-0.193622	0.0776703	84	-0.0569686	0.722721	41	-0.112886	0.0133361	480	-0.069456	0.0290498	988	0.0596607	0.464886	152
TOR1A	NM_000113	0.0301104	0.785325	84	0.0120209	0.940692	41	0.00384762	0.932995	480	0.107314	0.000733078	988	0.00492417	0.951949	152
EDN3	NM_000114	-0.218468	0.0458824	84	-0.397038	0.0106341	41	0.109666	0.0162322	480	-0.15627	7.97041e-07	988	-0.0664541	0.415544	152
EDNRB	NM_000115	-0.0839526	0.446954	84	-0.395645	0.0109305	41	-0.424232	2.16455e-22	480	-0.0243224	0.445003	988	-0.194681	0.0163653	152
TAZ	NM_000116	-0.0903918	0.412778	84	0.227178	0.152807	41	0.180443	7.01774e-05	480	-0.0599574	0.0595847	988	0.0105933	0.896833	152
EMD	NM_000117	0.0657285	0.551784	84	-0.122997	0.442246	41	0.0442399	0.333447	480	-0.0303646	0.340303	988	0.00770235	0.924894	152
ENG	NM_000118	0.250926	0.0215548	84	-0.15	0.347971	41	-0.300643	1.74638e-11	480	-0.0136819	0.667482	988	0.103196	0.205572	152
EPB42	NM_000119	0.0914341	0.408132	84	0.11675	0.467265	41	-0.0978974	0.032002	480	0.0689796	0.0301559	988	0.171294	0.0348549	152
EPHX1	NM_000120	0.155776	0.156819	84	-0.00731707	0.964049	41	-0.169974	0.000182937	480	0.103252	0.00115999	988	0.0527307	0.518385	152
EPOR	NM_000121	0.106915	0.332374	84	0.0996516	0.534039	41	0.0373633	0.414077	480	0.248209	3.04611e-15	988	0.118399	0.146151	152
ERCC3	NM_000122	-0.217576	0.0469783	84	0.318467	0.0429163	41	-0.208773	3.9691e-06	480	-0.123443	0.000101397	988	-0.239241	0.00306164	152
ERCC5	NM_000123	-0.275914	0.0112866	84	-0.286411	0.0697532	41	-0.341366	1.45175e-14	480	0.0574803	0.0709301	988	-0.196642	0.0152992	152
ERCC6	NM_000124	-0.14393	0.191115	84	-0.296341	0.0602988	41	-0.185046	4.5257e-05	480	0.0226166	0.477584	988	0.066314	0.41653	152
ESR1	NM_000125	0.085856	0.43669	84	-0.192334	0.22747	41	-0.0904129	0.0477328	480	0.297511	1.18129e-21	988	0.0841483	0.302312	152
ETFA	NM_000126	0.1886	0.0858037	84	-0.00348432	0.983103	41	-0.0828615	0.0697098	480	0.0521331	0.101475	988	0.0758719	0.352475	152
EXT1	NM_000127	0.0618204	0.575719	84	0.228746	0.149936	41	0.102731	0.0243979	480	-0.0694141	0.029147	988	-0.14753	0.0697497	152
F11	NM_000128	-0.172631	0.116347	84	-0.355052	0.0232804	41	-0.175327	0.000112849	480	-0.0870507	0.00618226	988	0.0508554	0.5338	152
F13A1	NM_000129	0.115501	0.294836	84	0.19547	0.219869	41	0.0285192	0.533073	480	0.29524	2.68311e-21	988	0.254625	0.00159547	152
F5	NM_000130	-0.225352	0.0395047	84	-0.204704	0.198523	41	0.181295	6.47546e-05	480	-0.0737078	0.0205199	988	-0.0113895	0.889126	152
F7	NM_000131	0.105847	0.337929	84	0.0792683	0.62116	41	0.0466782	0.307464	480	0.230167	2.40498e-13	988	-0.067515	0.408547	152
F8	NM_000132	-0.193986	0.0771049	84	-0.145122	0.364013	41	-0.332751	7.12411e-14	480	0.0150209	0.637175	988	0.17412	0.0320379	152
F9	NM_000133	0.27522	0.0112842	84	-0.0615989	0.702023	41	0.0692196	0.129927	480	0.0732426	0.0213141	988	0.0269069	0.742117	152
FABP2	NM_000134	0.0303095	0.784321	84	-0.196253	0.218783	41	-0.0525134	0.250843	480	-0.0562854	0.0770023	988	-0.074723	0.360233	152
FANCA	NM_000135	-0.317283	0.00340752	84	0.0285714	0.859034	41	0.249716	2.94257e-08	480	-0.226211	7.28449e-13	988	-0.0553722	0.497628	152
FANCC	NM_000136	-0.172785	0.115915	84	-0.4723	0.00203686	41	-0.31042	3.50572e-12	480	-0.0214033	0.501527	988	-0.197732	0.0147333	152
FAH	NM_000137	0.413668	0.000105769	84	0.200348	0.208401	41	0.0464354	0.309989	480	0.208007	4.51338e-11	988	0.187737	0.0206768	152
FBN1	NM_000138	0.199595	0.0688143	84	0.374216	0.0164654	41	0.0264547	0.563141	480	0.330448	0	988	0.224004	0.00562353	152
MS4A2	NM_000139	0.120685	0.274163	84	-0.2277	0.151846	41	-0.214325	2.15257e-06	480	0.229595	2.76454e-13	988	0.0663298	0.416842	152
FECH	NM_000140	-0.115582	0.294496	84	-0.0916376	0.567569	41	-0.210065	3.44722e-06	480	0.0847531	0.00770441	988	0.0516372	0.527107	152
FGFR2	NM_000141	-0.38536	0.000326369	84	-0.197387	0.215313	41	-0.133964	0.00327551	480	0.0145447	0.647888	988	0.0810899	0.320271	152
FGFR3	NM_000142	-0.0923155	0.402872	84	-0.345296	0.0275758	41	-0.327859	1.71973e-13	480	0.130372	4.01132e-05	988	0.153097	0.0597587	152
FH	NM_000143	-0.0847828	0.442461	84	-0.390418	0.0121064	41	0.033431	0.464944	480	-0.145703	4.35862e-06	988	-0.0503386	0.537559	152
FXN	NM_000144	0.0158145	0.886289	84	-0.41115	0.00800169	41	0.112401	0.0137406	480	-0.0745453	0.0191252	988	0.0342744	0.674739	152
FSHR	NM_000145	0.0329923	0.765757	84	0.1619	0.311874	41	-0.0729624	0.11038	480	0.00461185	0.884885	988	0.0176744	0.828892	152
FTL	NM_000146	0.249205	0.0224914	84	-0.00783972	0.961452	41	0.235772	1.73329e-07	480	0.0161333	0.612447	988	0.144106	0.0765439	152
FUCA1	NM_000147	0.0621849	0.573467	84	-0.172125	0.280806	41	-0.142801	0.00170956	480	0.0932836	0.00334818	988	0.130489	0.109027	152
FUT1	NM_000148	-0.258358	0.0178853	84	-0.0378049	0.814052	41	-0.275165	8.70036e-10	480	-0.100146	0.00163015	988	-0.0403058	0.621627	152
FUT3	NM_000149	0.289339	0.00778853	84	0.00696864	0.96578	41	-0.233566	2.27181e-07	480	-0.117711	0.000208768	988	0.0756021	0.354593	152
FUT6	NM_000150	0.250785	0.0216307	84	-0.0702091	0.66171	41	-0.242389	7.57318e-08	480	-0.081606	0.0102846	988	0.0161739	0.843223	152
G6PC	NM_000151	-0.0649562	0.557181	84	-0.355985	0.0223521	41	-0.296878	3.18982e-11	480	0.0904934	0.00441787	988	0.103303	0.205341	152
GAA	NM_000152	0.0193784	0.860882	84	-0.0229965	0.88642	41	0.0198472	0.664478	480	-0.00458909	0.885429	988	0.0446388	0.584624	152
GALC	NM_000153	0.210469	0.0548009	84	0.0851916	0.595229	41	-0.286475	1.61083e-10	480	0.203733	1.12887e-10	988	0.161992	0.0462582	152
GALK1	NM_000154	0.0698593	0.52702	84	0.0658537	0.681563	41	0.139439	0.00219889	480	-0.133637	2.54947e-05	988	0.188233	0.0203394	152
GALT	NM_000155	-0.1577	0.151714	84	0.0139373	0.93119	41	-0.135555	0.00292153	480	-0.187175	3.28007e-09	988	0.121734	0.135064	152
GAMT	NM_000156	-0.032034	0.771968	84	-0.132578	0.407278	41	-0.224913	6.40173e-07	480	0.159848	4.56613e-07	988	0.0850505	0.297144	152
GBA	NM_000157	0.118234	0.283496	84	0.0358885	0.823344	41	-0.0661468	0.147894	480	-0.0872089	0.00610306	988	0.140197	0.0849454	152
GBE1	NM_000158	0.168796	0.124673	84	0.183798	0.249075	41	0.0271146	0.553441	480	0.137479	1.47581e-05	988	0.228166	0.00478046	152
GCDH	NM_000159	0.0407006	0.712669	84	-0.262544	0.0973207	41	0.123986	0.0065316	480	0.0129166	0.685055	988	-0.0472256	0.563029	152
GCGR	NM_000160	0.0132026	0.90512	84	0.0372822	0.816584	41	0.216993	1.59473e-06	480	-0.0454942	0.153026	988	0.0525744	0.520045	152
GCH1	NM_000161	0.0397084	0.71938	84	-0.218467	0.169502	41	0.0618928	0.175811	480	-0.0436188	0.170669	988	0.119663	0.14187	152
GCK	NM_000162	-0.146125	0.184734	84	-0.147213	0.357083	41	0.162622	0.000347008	480	0.0365553	0.250988	988	0.131722	0.105698	152
GHR	NM_000163	0.142918	0.194281	84	-0.0719512	0.653832	41	-0.34085	1.59915e-14	480	0.143445	6.1325e-06	988	0.142504	0.0799031	152
GIPR	NM_000164	-0.0713982	0.51794	84	0.0275261	0.864158	41	0.0620395	0.174787	480	0.243476	8.4629e-15	988	0.0822484	0.313389	152
GJA1	NM_000165	0.0475448	0.667002	84	0.40453	0.00915641	41	-0.276756	6.89351e-10	480	0.287307	3.88658e-20	988	0.13028	0.109597	152
GJB1	NM_000166	0.115085	0.297212	84	-0.287631	0.0685323	41	-0.322497	4.43696e-13	480	0.102792	0.00121432	988	0.0724718	0.374516	152
GK	NM_000167	-0.0709932	0.520322	84	-0.54007	0.000331655	41	-0.061254	0.180321	480	-0.0919275	0.00383982	988	0.233384	0.00388466	152
GLI3	NM_000168	0.24475	0.0250789	84	0.435889	0.00472877	41	-0.0595274	0.192939	480	0.230066	2.9015e-13	988	-0.10784	0.185819	152
GLA	NM_000169	0.274638	0.0116814	84	-0.0515679	0.748135	41	0.206374	5.14479e-06	480	0.132339	3.05663e-05	988	-0.0712006	0.382969	152
GLDC	NM_000170	-0.274375	0.0117644	84	-0.320209	0.0417435	41	-0.0286231	0.531582	480	-0.155497	9.04422e-07	988	-0.157567	0.0526168	152
GLRA1	NM_000171	-0.263321	0.0155168	84	-0.0858452	0.593573	41	0.0135734	0.76676	480	0.0444158	0.16301	988	0.0201946	0.80495	152
GNAT1	NM_000172	-0.0227464	0.837278	84	-0.0624134	0.698268	41	-0.0297502	0.515537	480	-0.0356471	0.262963	988	0.148243	0.0683555	152
GP1BA	NM_000173	-0.147413	0.180511	84	-0.341986	0.0291759	41	-0.0865942	0.0579866	480	-0.129182	4.71968e-05	988	0.184139	0.0232749	152
GP9	NM_000174	0.0816489	0.460304	84	-0.114583	0.475626	41	-0.172714	0.000143118	480	0.0147462	0.643401	988	0.12517	0.124415	152
GPI	NM_000175	0.17072	0.120388	84	0.0311847	0.846252	41	0.0368783	0.420167	480	-0.122697	0.000111727	988	0.0845208	0.300171	152
NR3C1	NM_000176	0.0749418	0.497339	84	0.0662021	0.679966	41	-0.166966	0.000238472	480	-0.0341385	0.283661	988	-0.0708657	0.385215	152
GSN	NM_000177	-0.194857	0.0757677	84	0.0449477	0.77965	41	-0.305235	8.27561e-12	480	-0.00974578	0.759599	988	0.189938	0.0192147	152
GSS	NM_000178	0.154986	0.158951	84	0.0660279	0.680765	41	0.0802201	0.0791254	480	0.104167	0.00104748	988	-0.0442355	0.588024	152
MSH6	NM_000179	-0.0192164	0.862034	84	0.175261	0.272031	41	-0.175665	0.000109413	480	-0.122172	0.000119593	988	-0.234013	0.00378763	152
GUCY2D	NM_000180	0.140529	0.201902	84	0.426481	0.0058003	41	0.237692	1.36653e-07	480	0.0496284	0.119013	988	0.0957081	0.240827	152
GUSB	NM_000181	-0.0475246	0.667135	84	-0.36324	0.0201234	41	-0.0117396	0.797534	480	-0.0642189	0.0435962	988	-0.0418982	0.607911	152
HADHA	NM_000182	0.164564	0.134512	84	-0.282927	0.0733374	41	-0.172509	0.000145783	480	0.0185069	0.561157	988	-0.163123	0.0447402	152
HADHB	NM_000183	0.312767	0.00391446	84	-0.486934	0.0014166	41	-0.188987	3.08213e-05	480	0.134934	2.12319e-05	988	0.042626	0.601686	152
HBG2	NM_000184	-0.00737369	0.946925	84	-0.208101	0.191676	41	-0.0683621	0.134762	480	-0.00114766	0.97126	988	0.0165255	0.839689	152
SERPIND1	NM_000185	-0.118498	0.28242	84	-0.296341	0.0602988	41	-0.0787362	0.0848518	480	-0.0422073	0.184975	988	0.0195429	0.810922	152
CFH	NM_000186	0.0732206	0.507291	84	-0.232578	0.143085	41	0.193644	1.93756e-05	480	0.141831	7.80464e-06	988	0.186199	0.0217546	152
HGD	NM_000187	0.209011	0.0565311	84	-0.531533	0.000425157	41	0.0171761	0.707396	480	0.213052	1.32294e-11	988	0.137737	0.0906021	152
HK1	NM_000188	0.124532	0.258495	84	0.130139	0.416024	41	0.0293671	0.520963	480	0.103199	0.00116674	988	0.191315	0.0183461	152
HK2	NM_000189	0.316776	0.00346126	84	0.123171	0.441595	41	0.113037	0.0132117	480	0.0404128	0.204337	988	0.0942735	0.247681	152
HMBS	NM_000190	-0.0383112	0.728865	84	-0.0184669	0.90877	41	0.274866	9.08653e-10	480	-0.128567	5.13104e-05	988	-0.132471	0.103718	152
HMGCL	NM_000191	0.0613547	0.578604	84	-0.0684669	0.669624	41	-0.151205	0.000889822	480	0.126956	6.37334e-05	988	0.162699	0.0453039	152
TBX5	NM_000192	0.109385	0.321274	84	0.179862	0.260474	41	0.120632	0.00815251	480	0.253124	6.5761e-16	988	-0.109133	0.180773	152
SHH	NM_000193	0.19527	0.0750692	84	-0.144425	0.36634	41	0.00504327	0.912247	480	0.0538987	0.0904069	988	0.0945758	0.246463	152
HPRT1	NM_000194	-0.0123519	0.911086	84	-0.0576655	0.719463	41	0.326709	2.11074e-13	480	-0.0946177	0.00292109	988	0.232639	0.00400252	152
HPS1	NM_000195	-0.285471	0.0086818	84	-0.14216	0.373968	41	-0.167773	0.000222191	480	-0.126819	6.49179e-05	988	0.165894	0.0411963	152
HSD11B2	NM_000196	0.276015	0.0112557	84	-0.0844948	0.598255	41	-0.138831	0.00230011	480	0.113413	0.000357303	988	-0.0405006	0.619943	152
HSD17B3	NM_000197	-0.0297778	0.788016	84	-0.124564	0.436412	41	0.0305644	0.504106	480	0.0812831	0.0105906	988	0.219753	0.00661965	152
HSD3B2	NM_000198	-0.0782332	0.479342	84	-0.116661	0.467605	41	-0.302985	1.19527e-11	480	-0.0622282	0.0505354	988	-0.0793736	0.331031	152
SGSH	NM_000199	0.0795383	0.471271	84	-0.200523	0.207999	41	0.0789632	0.083955	480	0.0559469	0.0788002	988	0.0299038	0.714278	152
HTN3	NM_000200	-0.00586833	0.957749	84	#N/A	#N/A	#N/A	0.00371184	0.935354	480	-0.0778477	0.0143826	988	-0.149237	0.066502	152
ICAM1	NM_000201	-0.0936924	0.395869	84	-0.0087108	0.957124	41	0.0622437	0.17337	480	-0.0615343	0.0531781	988	0.266216	0.000951547	152
IDS	NM_000202	-0.127954	0.24556	84	0.0336237	0.834357	41	-0.225277	6.1342e-07	480	0.141872	7.75765e-06	988	0.194414	0.0165151	152
IDUA	NM_000203	0.137876	0.210613	84	-0.00766551	0.962317	41	0.193246	2.01688e-05	480	0.080203	0.0116911	988	0.108715	0.18226	152
CFI	NM_000204	0.144761	0.188547	84	-0.371254	0.0173919	41	-0.068718	0.132739	480	-0.0225861	0.478178	988	0.121016	0.137393	152
IL2RG	NM_000206	-0.257588	0.0182384	84	0.148432	0.353079	41	0.0612176	0.180581	480	-0.137847	1.39939e-05	988	-0.0153432	0.851021	152
INS	NM_000207	0.0547107	0.621102	84	-0.132404	0.407899	41	-0.045036	0.324813	480	0.000120971	0.99697	988	-0.0619625	0.448243	152
INSR	NM_000208	-0.204435	0.0622554	84	-0.0200348	0.901024	41	-0.394602	2.46861e-19	480	0.0654128	0.0398277	988	0.0968774	0.234816	152
PDX1	NM_000209	-0.0669145	0.545332	84	-0.524913	0.000513322	41	0.104825	0.0216217	480	-0.219123	3.31543e-12	988	-0.16552	0.0415596	152
ITGA6	NM_000210	-0.2065	0.0596159	84	0.202091	0.204409	41	-0.281293	3.52192e-10	480	-0.0174191	0.584404	988	0.130776	0.108245	152
ITGB2	NM_000211	-0.323114	0.00284024	84	-0.168118	0.292288	41	0.0387827	0.396555	480	-0.071068	0.0255115	988	0.178299	0.02809	152
ITGB3	NM_000212	-0.106328	0.335048	84	0.186063	0.243212	41	-0.128793	0.00471118	480	0.104444	0.0010154	988	0.173091	0.0330789	152
ITGB4	NM_000213	-0.120765	0.27326	84	0.419686	0.00670043	41	-0.0826033	0.0705877	480	-0.0824967	0.00949701	988	0.183537	0.0237355	152
JAG1	NM_000214	0.12929	0.240633	84	0.429443	0.00544217	41	-0.382233	3.80656e-18	480	0.0861946	0.0067241	988	-0.070442	0.388069	152
JAK3	NM_000215	-0.19759	0.0716903	84	-0.358537	0.0218895	41	0.168227	0.000213503	480	-0.164268	2.16485e-07	988	0.197893	0.0146515	152
KAL1	NM_000216	0.0793966	0.472064	84	0.414634	0.00744627	41	0.0415669	0.363506	480	0.148476	2.84542e-06	988	-0.031879	0.696308	152
KCNA1	NM_000217	-0.1876	0.0874829	84	-0.0919861	0.566091	41	0.0333903	0.465487	480	-0.014443	0.65024	988	0.118385	0.146198	152
KCNQ1	NM_000218	0.0740103	0.502712	84	-0.280314	0.0761201	41	-0.0490189	0.283812	480	0.0222552	0.484649	988	0.172947	0.0332264	152
KCNE1	NM_000219	-0.245216	0.024797	84	-0.0698606	0.66329	41	0.13978	0.00214396	480	-0.0626842	0.0488655	988	0.112943	0.16593	152
KCNJ1	NM_000220	-0.165353	0.132802	84	0.185889	0.243659	41	0.0260617	0.568955	480	-0.0549561	0.0842535	988	0.147701	0.0693815	152
KHK	NM_000221	-0.14553	0.18619	84	-0.369686	0.0179	41	-0.182085	6.00835e-05	480	-0.276992	9.62992e-19	988	0.0470308	0.564642	152
KIT	NM_000222	-0.299909	0.00574742	84	-0.363763	0.0199348	41	-0.0483801	0.290142	480	-0.209796	3.05698e-11	988	0.0125445	0.877964	152
KRT12	NM_000223	0.141897	0.197903	84	-0.0449869	0.780022	41	0.125065	0.00607558	480	0.10683	0.000770151	988	0.00437184	0.957369	152
KRT18	NM_000224	0.29189	0.00724463	84	0.0674216	0.67439	41	-0.105818	0.020405	480	0.24488	7.22981e-15	988	0.0760598	0.351281	152
KRT9	NM_000226	-0.0701225	0.525462	84	0.484793	0.00131708	41	0.0704735	0.123101	480	-0.10408	0.00105195	988	0.0165394	0.839727	152
LAMA3	NM_000227	0.026587	0.809947	84	0.462369	0.0025846	41	0.0953292	0.0368096	480	0.0365505	0.251002	988	0.277001	0.000576471	152
LAMB3	NM_000228	-0.0097398	0.92985	84	0.486585	0.00142915	41	0.225687	5.84485e-07	480	-0.0601081	0.058946	988	-0.00317457	0.969017	152
LCAT	NM_000229	-0.138828	0.207457	84	0.230488	0.146793	41	0.0101085	0.825175	480	-0.0061061	0.847959	988	-0.024802	0.761406	152
LEP	NM_000230	-0.140657	0.201891	84	0.18398	0.249536	41	0.253276	1.83861e-08	480	0.0185936	0.559387	988	0.126806	0.119529	152
SGCG	NM_000231	0.0488089	0.659285	84	0.08223	0.608135	41	0.134788	0.00308767	480	0.0997265	0.0016981	988	0.000970482	0.990538	152
SGCB	NM_000232	-0.197509	0.0718085	84	0.266899	0.0917435	41	-0.367546	8.45557e-17	480	-0.0057591	0.856503	988	0.0802151	0.325532	152
LHCGR	NM_000233	-0.164941	0.133783	84	0.125377	0.434761	41	0.119502	0.00877404	480	0.0863636	0.00660237	988	-0.0987989	0.225901	152
LIG1	NM_000234	-0.0679356	0.538483	84	-0.00853659	0.95799	41	-0.0130658	0.775244	480	-0.0988962	0.00186466	988	-0.2259	0.00522413	152
LIPA	NM_000235	-0.0181837	0.869384	84	-0.237979	0.133832	41	-0.15902	0.00047027	480	0.105469	0.000904657	988	0.0674964	0.408255	152
LIPC	NM_000236	0.0224157	0.839338	84	-0.290592	0.0656379	41	-0.301699	1.47247e-11	480	0.124778	8.40678e-05	988	0.186712	0.0212658	152
LPL	NM_000237	-0.19759	0.0716903	84	-0.0280488	0.861595	41	-0.222794	8.19944e-07	480	-0.00129582	0.967546	988	-0.103842	0.202738	152
KCNH2	NM_000238	-0.0791131	0.473651	84	-0.336063	0.0322325	41	0.205077	5.91143e-06	480	-0.155056	1.00303e-06	988	-0.00930501	0.909324	152
LYZ	NM_000239	-0.430779	5.11e-05	84	-0.581707	8.99969e-05	41	-0.0494664	0.279435	480	-0.132092	3.16382e-05	988	0.142897	0.0790686	152
MAOA	NM_000240	0.132206	0.230121	84	-0.100697	0.529739	41	-0.04005	0.381293	480	0.114235	0.000323438	988	0.225702	0.00526464	152
MBL2	NM_000242	-0.293269	0.00678159	84	0.139428	0.384616	41	0.208072	4.28324e-06	480	0.0563736	0.0765394	988	-0.0162178	0.842804	152
MEFV	NM_000243	-0.188316	0.0862824	84	-0.398084	0.0104163	41	0.0733793	0.108355	480	-0.0184441	0.562485	988	0.125015	0.124799	152
MEN1	NM_000244	-0.101185	0.359051	84	0.0327526	0.838601	41	-0.0805308	0.0779672	480	-0.0870113	0.00621988	988	-0.102154	0.210206	152
MET	NM_000245	0.0866457	0.432471	84	0.43885	0.00442941	41	0.0296175	0.517414	480	-0.208976	3.65586e-11	988	0.236743	0.00339113	152
CIITA	NM_000246	-0.0997266	0.366044	84	-0.140244	0.380495	41	-0.0242326	0.596387	480	-0.04611	0.147515	988	0.234956	0.00364617	152
MICA	NM_000247	#N/A	#N/A	84	#N/A	#N/A	#N/A	#N/A	#N/A	480	#N/A	#N/A	988	#N/A	#N/A	152
MITF	NM_000248	0.148628	0.176915	84	0.125436	0.43319	41	-0.105795	0.0204316	480	0.271074	5.5507e-18	988	-0.0622031	0.446052	152
MLH1	NM_000249	-0.0515541	0.640792	84	-0.0592334	0.71215	41	-0.00687449	0.88059	480	0.150186	2.17906e-06	988	-0.0924726	0.256859	152
MPO	NM_000250	0.0152881	0.890219	84	-0.221777	0.163008	41	0.0489714	0.284279	480	-0.134848	2.11234e-05	988	0.230814	0.00422419	152
MSH2	NM_000251	-0.0953731	0.38742	84	0.12108	0.449434	41	-0.22387	7.23373e-07	480	-0.108859	0.000613154	988	-0.230209	0.00440963	152
MTM1	NM_000252	-0.0787891	0.475469	84	-0.368641	0.0182457	41	-0.236314	1.62112e-07	480	0.0123135	0.699027	988	0.0639732	0.433197	152
MTTP	NM_000253	-0.149034	0.176049	84	-0.39007	0.0121885	41	0.00412844	0.928117	480	-0.184862	4.80326e-09	988	0.166615	0.0403139	152
MTR	NM_000254	-0.280936	0.00984336	84	-0.0533101	0.739906	41	-0.199827	1.02828e-05	480	0.0432135	0.174681	988	-0.00418948	0.959114	152
MUT	NM_000255	-0.0373393	0.735488	84	-0.508188	0.000813532	41	-0.203188	7.22627e-06	480	0.0169254	0.595101	988	0.0347597	0.670402	152
MYBPC3	NM_000256	-0.125965	0.253562	84	-0.0763099	0.635355	41	0.162698	0.000344758	480	-0.0470261	0.139651	988	0.172059	0.0340391	152
MYH7	NM_000257	-0.377792	0.000395763	84	-0.231748	0.144854	41	0.203654	6.87826e-06	480	-0.170137	7.43553e-08	988	0.0443073	0.587418	152
MYL3	NM_000258	0.162585	0.139503	84	0.168641	0.290773	41	-0.29163	7.28005e-11	480	0.259208	1.24054e-16	988	0.171553	0.0346887	152
MYO5A	NM_000259	0.0307583	0.780818	84	-0.00574913	0.971842	41	-0.0145949	0.749771	480	0.0536202	0.0920831	988	0.0316808	0.698103	152
MYO7A	NM_000260	-0.23009	0.0354587	84	0.0761324	0.635078	41	-0.142139	0.00179711	480	-0.109633	0.000560132	988	0.14468	0.0753688	152
MYOC	NM_000261	-0.0381464	0.730467	84	-0.383261	0.0133821	41	-0.212181	2.73154e-06	480	-0.000326042	0.991834	988	0.0645808	0.42926	152
NAGA	NM_000262	-0.132814	0.227972	84	0.120209	0.452722	41	-0.0406077	0.374693	480	-0.110681	0.000495204	988	0.000379308	0.996312	152
NAGLU	NM_000263	0.197368	0.0720157	84	-0.279617	0.0768761	41	-0.00371231	0.935346	480	0.0215248	0.499101	988	-0.010935	0.893524	152
PTCH1	NM_000264	-0.281887	0.00958892	84	-0.315854	0.0447261	41	-0.204111	6.55221e-06	480	-0.230615	2.54213e-13	988	-0.161637	0.046744	152
NCF1	NM_000265	-0.293166	0.00698549	84	-0.331533	0.0347453	41	0.0748412	0.101482	480	-0.104924	0.00096217	988	0.202011	0.0126856	152
NDP	NM_000266	-0.095981	0.385117	84	0.0529617	0.74155	41	0.12503	0.00608987	480	-0.0378215	0.234934	988	0.143696	0.0773923	152
NF1	NM_000267	0.0419358	0.704346	84	0.241638	0.127823	41	-0.175746	0.000108595	480	0.112644	0.000391997	988	-0.107395	0.187646	152
NF2	NM_000268	-0.112079	0.309448	84	0.024216	0.880417	41	-0.0369996	0.41864	480	-0.252378	1.01304e-15	988	-0.101713	0.212188	152
NME1	NM_000269	0.0146401	0.894689	84	0.13554	0.396803	41	0.302529	1.28703e-11	480	-0.0811232	0.010762	988	-0.119913	0.141036	152
PNP	NM_000270	0.123459	0.262645	84	-0.097561	0.542692	41	-0.226144	5.53866e-07	480	-0.159943	4.49446e-07	988	0.232212	0.00407154	152
NPC1	NM_000271	-0.0894604	0.417625	84	0.368641	0.0182457	41	0.144681	0.00148154	480	-0.0539951	0.0898292	988	0.133971	0.0998379	152
NPHP1	NM_000272	0.0349701	0.751712	84	0.320732	0.0413969	41	-0.288206	1.23603e-10	480	0.187858	2.87097e-09	988	0.146533	0.0716769	152
GPR143	NM_000273	-0.185421	0.0912941	84	0.127526	0.425512	41	0.0888893	0.0516254	480	-0.00147559	0.963046	988	0.207324	0.0104933	152
OAT	NM_000274	0.0276805	0.802285	84	-0.247213	0.119062	41	0.00799298	0.861344	480	-0.21134	2.17755e-11	988	0.117903	0.147856	152
OCA2	NM_000275	-0.375932	0.000425008	84	0.0465157	0.772152	41	-0.198912	1.13074e-05	480	-0.284161	8.31553e-20	988	0.0730098	0.371381	152
OCRL	NM_000276	0.158874	0.148659	84	-0.241638	0.127823	41	0.0638131	0.162759	480	0.0233991	0.46248	988	-0.0439724	0.590248	152
PAH	NM_000277	-0.241155	0.0271169	84	-0.35331	0.0240032	41	-0.181157	6.5606e-05	480	-0.013589	0.669659	988	0.144963	0.0747661	152
PAX2	NM_000278	0.205197	0.0611424	84	-0.228725	0.150318	41	-0.204453	6.31822e-06	480	0.163473	2.38312e-07	988	-0.0851437	0.296971	152
PAX6	NM_000280	-0.0703452	0.524144	84	-0.197735	0.214491	41	-0.213469	2.36805e-06	480	-0.0639513	0.0444807	988	0.00371449	0.963748	152
PCBD1	NM_000281	0.261132	0.0166609	84	-0.203833	0.200471	41	0.123297	0.00683915	480	0.0733768	0.0210951	988	0.132618	0.103333	152
PCCA	NM_000282	-0.02114	0.848373	84	-0.387979	0.0126912	41	-0.237675	1.36932e-07	480	0.0609568	0.0554544	988	0.0104122	0.898588	152
PDE6B	NM_000283	-0.256758	0.018626	84	-0.325958	0.0380584	41	-0.120972	0.00797292	480	0.0477115	0.133948	988	0.280029	0.000499029	152
PDHA1	NM_000284	0.0713779	0.518059	84	-0.243206	0.125312	41	-0.0136267	0.76587	480	-0.194466	7.71072e-10	988	-0.27087	0.000768337	152
PEPD	NM_000285	0.116128	0.292206	84	0.0743902	0.642865	41	0.0248697	0.586764	480	-0.0592521	0.0626503	988	-0.0613898	0.452029	152
PEX12	NM_000286	-0.016665	0.880214	84	-0.0419861	0.793868	41	-0.213876	2.26299e-06	480	0.164004	2.26454e-07	988	0.0287078	0.725237	152
PEX6	NM_000287	0.151261	0.169305	84	-0.2223	0.162	41	-0.0360087	0.431218	480	-0.0708092	0.0260531	988	0.043535	0.593953	152
PEX7	NM_000288	0.161952	0.140874	84	-0.422474	0.00631743	41	-0.151537	0.000866591	480	0.057832	0.069219	988	0.0085874	0.916292	152
PFKM	NM_000289	-0.121373	0.270841	84	-0.142683	0.372199	41	-0.0226913	0.619958	480	0.062281	0.0503512	988	0.0745734	0.360795	152
PGAM2	NM_000290	0.114468	0.299197	84	-0.249652	0.115376	41	0.165843	0.000262997	480	0.110001	0.000536514	988	0.166455	0.0405091	152
PGK1	NM_000291	0.336377	0.00185344	84	0.268815	0.0893699	41	-0.0954692	0.0365326	480	-0.0211089	0.507432	988	0.271855	0.000734021	152
PHKA2	NM_000292	0.175418	0.110402	84	-0.322474	0.0402583	41	-0.266087	3.18927e-09	480	0.0466828	0.142547	988	0.0231754	0.776628	152
PHKB	NM_000293	-0.0112585	0.918935	84	-0.197387	0.215313	41	-0.0730986	0.109715	480	0.027061	0.395441	988	-0.000310964	0.996979	152
PHKG2	NM_000294	0.181938	0.0976249	84	0.0829268	0.605087	41	0.31245	2.49286e-12	480	0.177946	1.89364e-08	988	0.347545	1.30546e-05	152
SERPINA1	NM_000295	-0.0117647	0.9153	84	-0.29547	0.0610845	41	-0.128692	0.00474441	480	0.090703	0.00433908	988	0.176327	0.0298975	152
PKD1	NM_000296	0.0396274	0.719928	84	0.054878	0.732525	41	0.0145137	0.751117	480	0.137293	1.5158e-05	988	0.16776	0.0389457	152
PKD2	NM_000297	-0.0669434	0.544442	84	0.216725	0.172994	41	-0.282799	2.81034e-10	480	0.103894	0.00107995	988	0.0344658	0.673028	152
PKLR	NM_000298	0.047646	0.666335	84	0.0137631	0.932053	41	-0.21575	1.83471e-06	480	-0.0415355	0.192037	988	-0.056141	0.49167	152
PKP1	NM_000299	-0.166589	0.129733	84	0.575087	0.000111945	41	-0.033864	0.459178	480	-0.202583	1.3069e-10	988	0.258892	0.00127931	152
PLA2G2A	NM_000300	0.0814417	0.460699	84	-0.442334	0.00409859	41	0.294132	4.92216e-11	480	-0.0551769	0.083012	988	0.198467	0.0143624	152
PLG	NM_000301	-0.134049	0.223646	84	0.0188153	0.907048	41	-0.309793	3.8932e-12	480	-0.0653352	0.0400493	988	0.0465841	0.568748	152
PLOD1	NM_000302	-0.0144376	0.896138	84	0.443206	0.00401935	41	0.156738	0.000568246	480	-0.0482833	0.129345	988	-0.000707359	0.993108	152
PMM2	NM_000303	0.348851	0.00122039	84	0.0465157	0.772152	41	0.322941	4.10515e-13	480	0.119851	0.000160982	988	-0.0100295	0.902297	152
PMP22	NM_000304	-0.152496	0.165819	84	0.277526	0.0791798	41	-0.157313	0.000541909	480	0.216756	6.4968e-12	988	0.299025	0.000194642	152
PON2	NM_000305	0.26747	0.0141326	84	0.016899	0.916523	41	0.133332	0.0034267	480	0.0678629	0.0329531	988	0.0442321	0.588053	152
POU1F1	NM_000306	0.0513299	0.64286	84	0.0755992	0.638516	41	0.0229991	0.615219	480	-0.00855592	0.788239	988	-0.0578747	0.478802	152
POU3F4	NM_000307	0.0391246	0.723829	84	-0.274365	0.0825729	41	0.0452578	0.322433	480	-0.104624	0.000989594	988	-0.0421306	0.605921	152
CTSA	NM_000308	0.269151	0.013521	84	0.120383	0.452064	41	0.326154	2.32933e-13	480	-0.0184768	0.561794	988	0.0766271	0.347692	152
PPOX	NM_000309	0.108029	0.32734	84	0.0515679	0.748135	41	-0.0441413	0.334527	480	-0.0205773	0.518184	988	0.0783835	0.336728	152
PPT1	NM_000310	-0.121413	0.27068	84	-0.0229965	0.88642	41	-0.184902	4.58891e-05	480	0.0954113	0.00269123	988	0.114756	0.159037	152
PRNP	NM_000311	-0.104283	0.344468	84	-0.0357143	0.82419	41	-0.0315936	0.489849	480	-0.173982	3.91354e-08	988	0.254478	0.00160572	152
PROC	NM_000312	-0.0764807	0.488528	84	0.270732	0.0870445	41	-0.105268	0.0210708	480	0.169776	7.9286e-08	988	-0.0469625	0.565208	152
PROS1	NM_000313	-0.179285	0.102675	84	-0.257317	0.104356	41	-0.137387	0.00255735	480	0.00594386	0.851952	988	0.167572	0.0391676	152
PTEN	NM_000314	0.0212615	0.847512	84	-0.0344948	0.830117	41	-0.239053	1.15306e-07	480	0.191048	1.53081e-09	988	0.104696	0.199032	152
PTH	NM_000315	-0.00573281	0.958724	84	0.201964	0.205405	41	0.160384	0.000419443	480	-0.012802	0.687753	988	0.0210992	0.796399	152
PTH1R	NM_000316	0.105923	0.3369	84	0.188328	0.237444	41	-0.266982	2.81168e-09	480	0.254356	5.96551e-16	988	0.0227961	0.78019	152
PTS	NM_000317	-0.0721879	0.513311	84	0.00452962	0.977905	41	0.269971	1.84028e-09	480	-0.0874941	0.00593798	988	0.0778812	0.339841	152
PEX2	NM_000318	-0.169788	0.122449	84	0.0928571	0.562404	41	-0.0655226	0.151765	480	-0.00885073	0.781087	988	0.0887034	0.276821	152
PEX5	NM_000319	-0.171003	0.119766	84	-0.0198606	0.901885	41	-0.224348	6.84007e-07	480	-0.102521	0.00125774	988	0.0214531	0.792838	152
QDPR	NM_000320	-0.181452	0.0985351	84	-0.330314	0.0354488	41	0.0197998	0.66523	480	0.0249844	0.432709	988	0.0904086	0.267664	152
RB1	NM_000321	0.150106	0.172611	84	-0.246167	0.120669	41	-0.282958	2.74411e-10	480	0.153395	1.31027e-06	988	-0.0623672	0.444852	152
PRPH2	NM_000322	0.00506227	0.963541	84	-0.041115	0.798062	41	0.0516952	0.258313	480	0.157759	6.45356e-07	988	0.183705	0.0234829	152
RHAG	NM_000324	0.18397	0.0938996	84	-0.483752	0.00135381	41	0.0119153	0.794571	480	0.0687004	0.0308314	988	-0.0367522	0.653054	152
PITX2	NM_000325	-0.0780601	0.479572	84	0.615968	1.81029e-05	41	0.14371	0.00159556	480	0.149118	2.50693e-06	988	-0.146628	0.0714543	152
RLBP1	NM_000326	-0.429735	4.52e-05	84	0.0476364	0.767416	41	0.0839608	0.0660715	480	-0.234118	9.0965e-14	988	-0.0667617	0.413385	152
ROM1	NM_000327	-0.0402551	0.715679	84	-0.121254	0.448778	41	0.039958	0.382389	480	-0.0134338	0.67316	988	0.173508	0.0326536	152
RPGR	NM_000328	-0.128885	0.242118	84	-0.187631	0.239208	41	-0.10175	0.0257997	480	0.0942973	0.00301889	988	0.0413343	0.612752	152
RPE65	NM_000329	-0.207428	0.0583221	84	-0.0338038	0.833811	41	-0.0333469	0.466068	480	-0.135325	1.97363e-05	988	0.0170484	0.834688	152
RS1	NM_000330	-0.18196	0.0976079	84	0.00470383	0.977039	41	-0.0202381	0.658284	480	-0.0616657	0.0526604	988	0.0796082	0.329599	152
SAA1	NM_000331	-0.0952111	0.38823	84	-0.0463415	0.772984	41	0.383646	2.80155e-18	480	-0.110121	0.000528991	988	0.338504	2.23369e-05	152
ATXN1	NM_000332	0.136398	0.215581	84	0.418118	0.00692462	41	-0.156362	0.00058612	480	0.200399	2.27751e-10	988	0.204809	0.0114854	152
ATXN7	NM_000333	-0.0393844	0.721575	84	-0.0649826	0.68556	41	-0.0302753	0.50815	480	0.038502	0.22657	988	0.0475981	0.559951	152
SCN4A	NM_000334	-0.108697	0.324343	84	-0.372822	0.016896	41	-0.398624	9.89147e-20	480	0.0412944	0.194631	988	0.0754419	0.355617	152
SCN5A	NM_000335	-0.0996456	0.366435	84	0.0836237	0.602046	41	-0.00511488	0.911006	480	-0.0963257	0.00243767	988	-0.0907462	0.266201	152
SCNN1B	NM_000336	0.179933	0.101423	84	-0.250523	0.114081	41	0.0484736	0.28921	480	-0.0132089	0.678375	988	0.188294	0.0202979	152
SGCD	NM_000337	0.113557	0.303079	84	0.257666	0.103875	41	0.18645	3.95033e-05	480	0.314946	0	988	-0.00154457	0.984931	152
SLC12A1	NM_000338	0.0427984	0.699087	84	-0.240308	0.130175	41	-0.141123	0.00193977	480	-0.128401	5.17445e-05	988	0.0724565	0.375027	152
SLC12A3	NM_000339	-0.0528714	0.632901	84	-0.326307	0.037844	41	0.0368639	0.420349	480	-0.101592	0.00138611	988	-0.0655347	0.422461	152
SLC2A2	NM_000340	0.0766084	0.488544	84	-0.477526	0.00179213	41	-0.24097	9.06219e-08	480	0.0120826	0.70445	988	0.0834615	0.306652	152
SLC3A1	NM_000341	0.142452	0.19575	84	-0.280488	0.075932	41	-0.388672	9.29659e-19	480	0.142971	6.58419e-06	988	0.124686	0.125798	152
SLC4A1	NM_000342	-0.136551	0.215507	84	-0.0319302	0.842903	41	0.034159	0.455273	480	0.00969077	0.760955	988	0.180103	0.0263968	152
SLC5A1	NM_000343	0.0715399	0.517108	84	-0.499652	0.00102059	41	-0.28245	2.96132e-10	480	-0.13762	1.41885e-05	988	-0.0568596	0.486561	152
SMN1	NM_000344	-0.230637	0.0350151	84	0.221777	0.163008	41	0.0536757	0.240492	480	0.0793634	0.0126001	988	0.142299	0.0803413	152
SNCA	NM_000345	-0.149519	0.174311	84	-0.224042	0.158671	41	0.0646006	0.157622	480	-0.0306409	0.335926	988	0.236449	0.00343193	152
SOX9	NM_000346	0.226243	0.0387158	84	-0.00505226	0.975306	41	-0.27449	9.59758e-10	480	-0.226905	6.18011e-13	988	-0.00454486	0.955647	152
SPTB	NM_000347	-0.292882	0.00704236	84	-0.366725	0.0188942	41	0.0314344	0.492041	480	-0.0910834	0.00417799	988	0.0996555	0.221616	152
SRD5A2	NM_000348	0.203257	0.0636854	84	0.0580153	0.718627	41	0.0270936	0.553749	480	0.137156	1.51735e-05	988	-0.14859	0.0677047	152
STAR	NM_000349	-0.24062	0.027701	84	-0.391289	0.0119032	41	0.113721	0.0126636	480	-0.0490822	0.123134	988	0.169438	0.0370112	152
ABCA4	NM_000350	-0.0290169	0.792945	84	0.143206	0.370435	41	-0.00980782	0.830295	480	0.0530322	0.0957103	988	0.190871	0.0186225	152
STS	NM_000351	0.0042118	0.969675	84	-0.0764808	0.633525	41	-0.130748	0.00411259	480	0.0448925	0.158512	988	0.153811	0.0585667	152
ABCC8	NM_000352	0.143261	0.193583	84	-0.183275	0.250441	41	-0.0947192	0.0380377	480	0.247037	3.33849e-15	988	0.0655041	0.422253	152
TAT	NM_000353	0.0295231	0.789414	84	-0.184669	0.246808	41	0.0448601	0.326708	480	0.0234263	0.462025	988	0.118006	0.147636	152
SERPINA7	NM_000354	0.0134177	0.903582	84	-0.100564	0.531579	41	-0.117701	0.00985283	480	0.029147	0.360088	988	-0.0165007	0.840098	152
TCN2	NM_000355	-0.226061	0.0388761	84	-0.396864	0.0106707	41	-0.194483	1.77992e-05	480	-0.207788	4.73197e-11	988	-0.022304	0.784818	152
TCOF1	NM_000356	-0.110317	0.317151	84	0.241463	0.128105	41	0.154356	0.000690533	480	-0.19482	7.17771e-10	988	-0.167582	0.0391555	152
TGFBI	NM_000358	0.363734	0.000725495	84	0.644077	9.27614e-06	41	0.150616	0.000932557	480	0.153119	1.3696e-06	988	0.169301	0.0371657	152
TGM1	NM_000359	-0.199069	0.0695604	84	0.436411	0.00467469	41	0.228169	4.35632e-07	480	-0.126485	6.78741e-05	988	-0.0313732	0.700893	152
TH	NM_000360	0.0754048	0.49542	84	-0.294476	0.0616316	41	0.10396	0.022733	480	-0.0780864	0.0140849	988	0.0234176	0.774597	152
THBD	NM_000361	0.0317505	0.773933	84	-0.0867596	0.588446	41	-0.128751	0.00472519	480	0.178511	1.70527e-08	988	0.259074	0.00131184	152
TIMP3	NM_000362	0.178516	0.104177	84	0.502091	0.000957099	41	-0.360932	3.24597e-16	480	0.300992	3.08734e-22	988	-0.120275	0.139833	152
TNNI3	NM_000363	0.169396	0.123455	84	0.162049	0.311422	41	0.151567	0.000864472	480	0.109665	0.000554164	988	-0.0400626	0.624102	152
TNNT2	NM_000364	-0.149482	0.174739	84	-0.150523	0.346278	41	0.0436538	0.339897	480	-0.159439	4.71677e-07	988	0.16654	0.0403025	152
TPI1	NM_000365	0.0412676	0.708845	84	0.232578	0.143085	41	0.00385619	0.932846	480	-0.174075	3.84825e-08	988	0.179491	0.0270428	152
TPM1	NM_000366	-0.0495697	0.653712	84	0.425261	0.00595363	41	-0.243374	6.68092e-08	480	0.110399	0.000511937	988	0.039718	0.626724	152
TPMT	NM_000367	-0.121758	0.269316	84	-0.444251	0.00392604	41	-0.274567	9.49151e-10	480	-0.128771	4.99091e-05	988	0.102707	0.207735	152
TSC1	NM_000368	0.00109345	0.99218	84	-0.158537	0.320968	41	-0.110662	0.0152821	480	0.151386	1.80383e-06	988	0.0110273	0.892631	152
TSHR	NM_000369	-0.107847	0.32816	84	-0.273693	0.0835443	41	-0.232101	2.71532e-07	480	-0.128593	5.04083e-05	988	-0.128134	0.115607	152
TTPA	NM_000370	-0.265673	0.0145853	84	-0.323868	0.0393661	41	0.102007	0.0254266	480	-0.0946241	0.00290909	988	0.145323	0.0740711	152
TTR	NM_000371	0.0523617	0.636187	84	-0.18101	0.256421	41	0.152337	0.000812809	480	0.0955112	0.00265386	988	0.135116	0.096976	152
TYR	NM_000372	0.249012	0.0223633	84	0.299242	0.0573498	41	0.01107	0.808853	480	0.18243	7.67206e-09	988	0.0282451	0.729777	152
UMPS	NM_000373	0.0504809	0.647766	84	0.0621951	0.698407	41	0.00439688	0.923457	480	-0.0254759	0.42371	988	-0.0938463	0.249837	152
UROD	NM_000374	0.0921535	0.403701	84	0.00627178	0.969244	41	-0.0738264	0.106215	480	0.0212759	0.504079	988	0.177591	0.0287274	152
UROS	NM_000375	0.192953	0.0787154	84	0.0308362	0.847954	41	0.111467	0.0145506	480	0.0679449	0.0327418	988	0.0877056	0.282277	152
VDR	NM_000376	0.203706	0.0632094	84	0.158711	0.320431	41	0.0626707	0.170433	480	0.0769274	0.0156009	988	0.268578	0.000854098	152
WAS	NM_000377	-0.226081	0.0388582	84	-0.389895	0.0122297	41	0.0771479	0.091347	480	-0.0991522	0.00181427	988	0.123907	0.128194	152
WT1	NM_000378	0.110985	0.314215	84	0.329094	0.0361642	41	0.20226	7.97042e-06	480	0.00264291	0.933877	988	0.0793749	0.331023	152
XDH	NM_000379	0.362154	0.000767527	84	0.148084	0.35422	41	0.296593	3.33721e-11	480	0.0101887	0.749032	988	0.0644973	0.429858	152
XPA	NM_000380	-0.13818	0.209602	84	-0.13885	0.385285	41	-0.191197	2.47618e-05	480	0.176267	2.58013e-08	988	0.0139148	0.864753	152
MID1	NM_000381	-0.0873342	0.428812	84	-0.204355	0.199301	41	-0.350145	2.72633e-15	480	-0.241807	1.58758e-14	988	0.0671136	0.410923	152
ALDH3A2	NM_000382	-0.0452567	0.682144	84	-0.181185	0.255958	41	-0.365986	1.16456e-16	480	0.0538464	0.0907177	988	0.0999836	0.220093	152
AIRE	NM_000383	-0.0418541	0.705418	84	0.0629194	0.695938	41	0.0151786	0.740118	480	-0.0651594	0.0405889	988	0.304178	0.000149122	152
APOB	NM_000384	-0.00856238	0.938384	84	-0.367247	0.0187154	41	0.0545676	0.232757	480	0.0377897	0.235329	988	0.146718	0.071277	152
BLMH	NM_000386	-0.0679559	0.538361	84	0.028223	0.860741	41	-0.294501	4.64472e-11	480	0.0161138	0.612876	988	-0.402935	3.39117e-07	152
SLC25A20	NM_000387	-0.0759542	0.491533	84	-0.49878	0.00104416	41	-0.0645252	0.158108	480	0.11356	0.000351022	988	0.0493272	0.545771	152
CASR	NM_000388	-0.0678336	0.539813	84	-0.489721	0.00131968	41	-0.117739	0.00982885	480	-0.0405541	0.202796	988	-0.0648609	0.427257	152
CDKN1A	NM_000389	0.266376	0.0145434	84	0.400174	0.00999227	41	-0.100404	0.0278378	480	0.0464822	0.144272	988	0.0867727	0.287442	152
CHM	NM_000390	-0.0488407	0.658484	84	-0.0764808	0.633525	41	-0.18432	4.85337e-05	480	0.162094	3.13287e-07	988	0.113188	0.16484	152
TPP1	NM_000391	0.00706692	0.94909	84	-0.0440767	0.783825	41	-0.0821155	0.0722712	480	0.158029	6.17318e-07	988	0.189719	0.0193559	152
ABCC2	NM_000392	0.186332	0.0896927	84	-0.21115	0.18452	41	-0.101167	0.026667	480	0.018969	0.551418	988	0.0104566	0.898157	152
COL5A2	NM_000393	0.264453	0.0152912	84	0.531707	0.000423034	41	0.0262307	0.56645	480	0.333691	0	988	-0.0374114	0.646893	152
CRYAA	NM_000394	-0.139766	0.204792	84	0.0164652	0.918618	41	0.237223	1.44848e-07	480	-0.110144	0.000523795	988	0.0303199	0.71078	152
CSF2RB	NM_000395	-0.280126	0.0100646	84	-0.559408	0.000184591	41	-0.0719008	0.115673	480	-0.139123	1.16267e-05	988	0.201426	0.0129496	152
CTSK	NM_000396	0.125058	0.256475	84	0.495296	0.00114338	41	0.191704	2.35398e-05	480	0.266167	2.27801e-17	988	0.0976531	0.231076	152
CYBB	NM_000397	-0.225473	0.0393964	84	-0.0729965	0.649123	41	-0.0328951	0.472135	480	-0.0507313	0.111012	988	0.146857	0.0710452	152
CYB5R3	NM_000398	-0.123945	0.26076	84	0.206272	0.195049	41	-0.192806	2.10804e-05	480	-0.118537	0.000190059	988	-0.090395	0.267737	152
EGR2	NM_000399	-0.127529	0.247143	84	0.264286	0.0950591	41	-0.0970353	0.0335523	480	-0.0157233	0.621511	988	0.045558	0.576906	152
ERCC2	NM_000400	-0.087071	0.430209	84	0.238328	0.133251	41	-0.16911	0.0001975	480	0.00965917	0.761671	988	-0.0685659	0.400855	152
EXT2	NM_000401	-0.107644	0.329073	84	0.372125	0.0171149	41	-0.0197196	0.666504	480	-0.06808	0.0323961	988	-0.000410063	0.996011	152
G6PD	NM_000402	0.26907	0.0135499	84	-0.20331	0.201647	41	0.217284	1.54309e-06	480	0.0763438	0.016407	988	0.0813121	0.318944	152
GALE	NM_000403	0.341986	0.001539	84	0.0513937	0.748959	41	0.0980025	0.0318172	480	0.118851	0.000182692	988	0.017062	0.834557	152
GLB1	NM_000404	0.132712	0.228329	84	-0.240941	0.128952	41	0.280502	3.9625e-10	480	0.0149039	0.639801	988	0.101316	0.213982	152
GM2A	NM_000405	0.122568	0.266125	84	-0.105052	0.512005	41	-0.000565595	0.990139	480	0.11103	0.000475146	988	0.165139	0.0421378	152
GNRHR	NM_000406	-0.057468	0.603593	84	0.0845856	0.599023	41	-0.057356	0.20971	480	0.0941619	0.00305075	988	0.0196386	0.810014	152
GP1BB	NM_000407	0.10572	0.337829	84	0.0287456	0.858181	41	0.0731814	0.109312	480	-0.110731	0.000492256	988	-0.0234009	0.774512	152
GPD2	NM_000408	0.0263238	0.811795	84	0.0606272	0.705671	41	-0.249593	2.99047e-08	480	0.116347	0.000249698	988	-0.0049105	0.952082	152
GUCA1A	NM_000409	0.133687	0.225377	84	0.343031	0.0286625	41	0.15708	0.000552435	480	-0.0109305	0.731487	988	0.198628	0.0141622	152
HFE	NM_000410	-0.0195403	0.85973	84	-0.0116725	0.942421	41	-0.197889	1.25686e-05	480	0.178145	1.82512e-08	988	0.101774	0.211911	152
HLCS	NM_000411	0.108899	0.323438	84	-0.223171	0.160329	41	-0.038091	0.405037	480	0.0725544	0.0225854	988	0.0367621	0.652618	152
HRG	NM_000412	0.291179	0.00720528	84	0.0324084	0.840581	41	0.00525117	0.908645	480	-0.0868746	0.0062876	988	-0.0660693	0.418678	152
HSD17B1	NM_000413	0.0309203	0.779693	84	-0.102962	0.520479	41	0.00257314	0.95516	480	0.0439272	0.167664	988	-0.0789645	0.333151	152
HSD17B4	NM_000414	-0.144072	0.190675	84	-0.429094	0.00548328	41	0.0327826	0.473651	480	0.217941	4.96454e-12	988	0.0207184	0.799781	152
IAPP	NM_000415	-0.0400734	0.717411	84	-0.0858885	0.59221	41	0.0231317	0.613182	480	-0.0483923	0.128498	988	-0.0323469	0.692392	152
IFNGR1	NM_000416	0.205508	0.0608722	84	-0.22561	0.155719	41	-0.154255	0.000696212	480	-0.0623777	0.0499945	988	0.117476	0.149338	152
IL2RA	NM_000417	-0.213506	0.051336	84	0.0531359	0.740728	41	0.186843	3.80228e-05	480	-0.129072	4.7908e-05	988	0.187084	0.0211285	152
IL4R	NM_000418	0.146603	0.182938	84	0.25453	0.108266	41	-0.0134198	0.769323	480	0.049225	0.122032	988	0.212454	0.0087015	152
ITGA2B	NM_000419	-0.180136	0.101034	84	-0.188502	0.237004	41	0.0291122	0.524589	480	-0.0646033	0.0423514	988	0.0727657	0.372578	152
KEL	NM_000420	-0.175904	0.109407	84	-0.296516	0.0601426	41	0.149103	0.00105106	480	-0.0885092	0.00536919	988	0.0580478	0.477059	152
KRT10	NM_000421	0.325828	0.0026065	84	0.0799652	0.618085	41	0.120124	0.00842717	480	0.129201	4.70729e-05	988	-0.0328358	0.687662	152
KRT17	NM_000422	-0.0021869	0.984287	84	0.600697	4.69748e-05	41	0.1022	0.025149	480	-0.179055	1.54118e-08	988	0.377964	1.58125e-06	152
KRT2	NM_000423	0.0436579	0.693342	84	-0.0702091	0.66171	41	-0.041266	0.366993	480	-0.186518	3.47977e-09	988	0.00242334	0.976362	152
KRT5	NM_000424	-0.0147818	0.893674	84	0.494425	0.00116946	41	0.205923	5.39955e-06	480	-0.167854	1.1139e-07	988	-0.0564216	0.48993	152
L1CAM	NM_000425	0.0409031	0.711303	84	0.140767	0.378708	41	0.142997	0.00168427	480	-0.129664	4.41974e-05	988	0.0163239	0.841619	152
LAMA2	NM_000426	0.0668624	0.54493	84	0.0418118	0.794706	41	0.13197	0.00377392	480	0.216874	6.32556e-12	988	0.0495185	0.544213	152
LOR	NM_000427	-0.167817	0.127043	84	-0.225973	0.155422	41	-0.0214271	0.639589	480	-0.151999	1.59001e-06	988	0.111062	0.173143	152
LTBP2	NM_000428	0.0904526	0.412463	84	0.2277	0.151846	41	0.0384919	0.400108	480	0.192985	1.0394e-09	988	0.210964	0.00919169	152
MAT1A	NM_000429	-0.101549	0.357316	84	0.0243902	0.87956	41	0.277254	6.40797e-10	480	-0.106708	0.000781005	988	0.0912677	0.263451	152
PAFAH1B1	NM_000430	-0.0561102	0.611536	84	-0.138676	0.385886	41	-0.176676	9.96964e-05	480	0.00570008	0.857958	988	-0.0187501	0.818458	152
MVK	NM_000431	0.174587	0.112118	84	-0.140941	0.378114	41	0.050203	0.272328	480	-0.024853	0.435134	988	-0.0189552	0.816507	152
MYL2	NM_000432	-0.139745	0.204859	84	0.28792	0.0679341	41	0.139323	0.00221796	480	-0.0620692	0.0511287	988	0.152524	0.0606676	152
NCF2	NM_000433	-0.145975	0.184835	84	0.0662021	0.679966	41	0.0106781	0.815496	480	-0.00802449	0.801073	988	0.199359	0.013923	152
NEU1	NM_000434	#N/A	#N/A	84	#N/A	#N/A	#N/A	#N/A	#N/A	480	#N/A	#N/A	988	#N/A	#N/A	152
NOTCH3	NM_000435	0.100395	0.362828	84	0.360105	0.0212868	41	-0.184905	4.58752e-05	480	0.0284078	0.372342	988	0.00952029	0.907235	152
OXCT1	NM_000436	-0.0264858	0.810658	84	-0.0043554	0.978771	41	-0.0573154	0.210033	480	-0.193237	9.88037e-10	988	0.112251	0.16838	152
PAFAH2	NM_000437	0.154156	0.161216	84	-0.170035	0.286759	41	-0.237881	1.33472e-07	480	0.117447	0.000217833	988	-0.0108427	0.894417	152
PAX3	NM_000438	-0.0928118	0.401075	84	-0.108265	0.500452	41	0.0983131	0.0312765	480	0.0756372	0.0174134	988	-0.229936	0.00437577	152
PCSK1	NM_000439	-0.224663	0.0401236	84	-0.241289	0.128387	41	0.147226	0.00121734	480	-0.117591	0.000213956	988	0.183777	0.0235513	152
PDE6A	NM_000440	-0.0506027	0.647581	84	0.107491	0.502207	41	0.0554651	0.225151	480	-0.0416406	0.190949	988	-0.0592199	0.468196	152
SLC26A4	NM_000441	0.0182242	0.869096	84	-0.242857	0.125866	41	-0.11783	0.00977183	480	0.0159139	0.617289	988	0.212987	0.00853183	152
PECAM1	NM_000442	-0.0529513	0.631759	84	-0.267422	0.0910913	41	-0.357374	6.60932e-16	480	0.0156547	0.623034	988	0.0651112	0.425047	152
ABCB4	NM_000443	-0.0396679	0.719654	84	-0.03223	0.841149	41	-0.0611163	0.181305	480	0.121789	0.000125652	988	-0.0143385	0.860675	152
PHEX	NM_000444	0.200567	0.0674539	84	-0.31777	0.043393	41	-0.154136	0.000702955	480	0.0361185	0.25665	988	0.156586	0.05412	152
PLEC	NM_000445	0.070001	0.526181	84	0.430488	0.00532047	41	0.0412535	0.367138	480	0.0283221	0.373786	988	0.0322173	0.693246	152
PON1	NM_000446	0.124868	0.25775	84	-0.348606	0.0260497	41	0.135305	0.00297481	480	-0.0557862	0.0796634	988	0.184305	0.0230255	152
PSEN2	NM_000447	0.00789713	0.943111	84	-0.262369	0.0975491	41	-0.0668538	0.143601	480	-0.00962683	0.762444	988	0.0357062	0.661972	152
RAG1	NM_000448	0.0452567	0.682144	84	0.197038	0.216136	41	-0.382819	3.35275e-18	480	0.0608747	0.0557845	988	0.0946562	0.24576	152
RFX5	NM_000449	-0.327832	0.0024451	84	-0.306098	0.0520416	41	-0.00259251	0.954823	480	-0.0338428	0.287855	988	-0.076405	0.349095	152
SELE	NM_000450	-0.0788094	0.475355	84	-0.289024	0.0671578	41	-0.149978	0.000980925	480	-0.162376	2.98687e-07	988	0.144061	0.076612	152
SHOX	NM_000451	-0.181423	0.0986183	84	0.191651	0.229991	41	0.0526685	0.249445	480	0.121422	0.000130281	988	0.101049	0.215453	152
SLC10A2	NM_000452	-0.149372	0.175058	84	-0.169705	0.288802	41	-0.424822	1.86775e-22	480	-0.132754	2.83854e-05	988	0.0478309	0.558436	152
SLC5A5	NM_000453	0.125382	0.255238	84	-0.267944	0.0904428	41	0.0669151	0.143233	480	0.0440252	0.166744	988	0.110823	0.174073	152
SOD1	NM_000454	0.0600587	0.586665	84	-0.415854	0.00725994	41	-0.111356	0.0146494	480	0.0370367	0.24475	988	0.292481	0.000271142	152
STK11	NM_000455	-0.159198	0.147825	84	-0.21777	0.170893	41	-0.034251	0.45406	480	0.0506227	0.111779	988	-0.0518935	0.525056	152
SUOX	NM_000456	0.17234	0.116869	84	-0.298955	0.0579902	41	-0.10667	0.019408	480	0.200651	2.16042e-10	988	0.0723043	0.375623	152
HNF4A	NM_000457	0.175555	0.110195	84	-0.22439	0.158012	41	-0.122637	0.00714503	480	0.128826	4.88394e-05	988	0.187353	0.0208175	152
HNF1B	NM_000458	-0.0885884	0.422936	84	-0.162195	0.309813	41	-0.169875	0.000184543	480	0.0384153	0.227662	988	0.0394489	0.629428	152
TEK	NM_000459	0.0230839	0.834614	84	-0.488328	0.00136738	41	-0.361248	3.0461e-16	480	0.0598142	0.0601969	988	-0.0490025	0.54842	152
THPO	NM_000460	0.289501	0.00775295	84	0.246864	0.119596	41	0.10175	0.0258003	480	0.227873	4.19505e-13	988	0.0945058	0.246513	152
THRB	NM_000461	0.34389	0.00144384	84	-0.135017	0.39864	41	-0.254109	1.64545e-08	480	0.181763	9.2705e-09	988	0.0923667	0.257406	152
UBE3A	NM_000462	-0.179265	0.102714	84	-0.16115	0.312975	41	-0.205642	5.56464e-06	480	0.101086	0.00147207	988	-0.113399	0.164047	152
UGT1A1	NM_000463	0.438176	3.06e-05	84	0.216551	0.173346	41	-0.0347058	0.448085	480	0.0610367	0.0551245	988	-0.0351363	0.66738	152
BARD1	NM_000465	-0.246391	0.0240981	84	-0.0839721	0.600528	41	-0.0694146	0.128847	480	-0.0390375	0.220173	988	-0.0821049	0.314236	152
PEX1	NM_000466	0.115055	0.296712	84	-0.176829	0.267713	41	-0.228295	4.2913e-07	480	0.0022074	0.944744	988	-0.0917242	0.260742	152
TWIST1	NM_000474	-0.136742	0.214417	84	0.478397	0.00175399	41	0.096121	0.0352659	480	0.0642788	0.0434002	988	-0.0112152	0.890812	152
NR0B1	NM_000475	-0.113319	0.304733	84	-0.132079	0.410407	41	0.20214	8.07123e-06	480	-0.0879774	0.00565379	988	-0.00531582	0.948176	152
AK1	NM_000476	0.294685	0.00668772	84	0.00627178	0.969244	41	0.0860009	0.0597327	480	0.0405541	0.202758	988	0.151405	0.0626617	152
ALB	NM_000477	-0.183295	0.0951189	84	-0.137805	0.388901	41	-0.211031	3.1009e-06	480	-0.0588135	0.0646147	988	0.0541283	0.507348	152
ALPL	NM_000478	-0.283143	0.00926212	84	-0.360453	0.0211548	41	-0.28369	2.45744e-10	480	-0.232185	1.73749e-13	988	0.0448814	0.582582	152
AMH	NM_000479	-0.0490027	0.657422	84	0.0148109	0.926771	41	0.124978	0.00611133	480	0.0817036	0.0101936	988	0.0397795	0.62619	152
AMPD3	NM_000480	-0.147697	0.179667	84	0.0794425	0.62039	41	0.170216	0.000179038	480	0.00189721	0.952499	988	0.24818	0.00210626	152
AMT	NM_000481	-0.0841754	0.445746	84	-0.143206	0.370435	41	-1.89345e-05	0.99967	480	0.00501278	0.874934	988	0.257772	0.00138964	152
APOA4	NM_000482	-0.0376814	0.733629	84	-0.26151	0.09862	41	0.157139	0.000549751	480	-0.00317671	0.920562	988	0.110008	0.177282	152
APOC2	NM_000483	0.0833856	0.450037	84	0.0991289	0.536196	41	0.16216	0.000360931	480	0.0393837	0.216106	988	0.118064	0.147302	152
APP	NM_000484	-0.202653	0.0646084	84	-0.133798	0.402946	41	-0.321864	4.95624e-13	480	-0.154836	1.03938e-06	988	0.00156507	0.984731	152
APRT	NM_000485	-0.0922547	0.403183	84	0.100348	0.53117	41	0.254468	1.56835e-08	480	-0.0897467	0.00476904	988	0.162795	0.0451761	152
AQP2	NM_000486	-0.352762	0.000997758	84	-0.152613	0.33956	41	0.047858	0.295384	480	-0.198517	3.07959e-10	988	0.148959	0.0670176	152
ARSA	NM_000487	0.0812797	0.461593	84	-0.239199	0.131806	41	0.244072	6.11087e-08	480	-0.0772927	0.0151143	988	0.0402511	0.622101	152
SERPINC1	NM_000488	0.141578	0.198923	84	0.130836	0.413514	41	0.107697	0.0182628	480	0.116342	0.000247598	988	-0.115238	0.157438	152
ATRX	NM_000489	-0.0197428	0.858291	84	0.117944	0.461334	41	-0.211009	3.10815e-06	480	0.149476	2.43538e-06	988	-0.105359	0.196191	152
AVP	NM_000490	0.0349688	0.752163	84	-0.0584572	0.716572	41	0.120156	0.00840956	480	-0.044915	0.158329	988	0.11969	0.141903	152
C1QB	NM_000491	-0.158611	0.14934	84	-0.186063	0.243212	41	0.109469	0.0164258	480	-0.0522958	0.100412	988	0.0886556	0.277081	152
CFTR	NM_000492	0.0892597	0.419416	84	-0.256446	0.105566	41	0.0783646	0.0863371	480	-0.11527	0.000282592	988	0.0968612	0.23518	152
COL10A1	NM_000493	0.262387	0.0161311	84	0.548606	0.000257111	41	0.0568921	0.213425	480	0.381284	0	988	0.142839	0.0791915	152
COL17A1	NM_000494	-0.027073	0.806539	84	0.433972	0.00493178	41	0.0957467	0.0359886	480	0.000459293	0.988496	988	0.202175	0.0124949	152
COL4A5	NM_000495	0.217698	0.0468531	84	0.145645	0.362273	41	-0.029986	0.512214	480	0.294196	3.87236e-21	988	-0.0104088	0.898621	152
CRYBB2	NM_000496	-0.0384125	0.728176	84	-0.218641	0.169155	41	-0.0201217	0.660126	480	-0.157878	6.11559e-07	988	-0.116526	0.152673	152
CYP11B1	NM_000497	0.0149213	0.892838	84	0.187079	0.241511	41	-0.0495763	0.278366	480	-0.0227618	0.474828	988	0.0169255	0.836038	152
CYP11B2	NM_000498	0.0618448	0.576258	84	#N/A	#N/A	#N/A	-0.0601053	0.188645	480	-0.0451838	0.155851	988	0.0552863	0.498719	152
CYP1A1	NM_000499	-0.00864554	0.937787	84	-0.0516467	0.748447	41	0.0509817	0.26495	480	-0.0112834	0.72317	988	0.165776	0.0412408	152
CYP21A2	NM_000500	#N/A	#N/A	84	#N/A	#N/A	#N/A	#N/A	#N/A	480	#N/A	#N/A	988	#N/A	#N/A	152
ELN	NM_000501	0.0483345	0.661806	84	0.0928571	0.562404	41	-0.0761033	0.0958313	480	0.0723672	0.0229371	988	-0.203111	0.0122012	152
EPX	NM_000502	-0.139092	0.207007	84	-0.0634146	0.692776	41	-0.000485299	0.991539	480	0.00985951	0.756923	988	0.055895	0.493572	152
EYA1	NM_000503	-0.0847238	0.443527	84	0.126307	0.429982	41	0.0750393	0.100578	480	0.0898202	0.00472203	988	-0.156784	0.0538134	152
F10	NM_000504	-0.113901	0.301609	84	-0.207317	0.192758	41	-0.00987993	0.829066	480	0.0559831	0.0786068	988	0.0741701	0.363403	152
F12	NM_000505	0.108049	0.327249	84	-0.0980836	0.540522	41	0.0833366	0.0681176	480	-0.0235496	0.459604	988	5.80923e-05	0.999449	152
F2	NM_000506	0.0255133	0.817806	84	-0.124171	0.43923	41	0.291609	7.30307e-11	480	-0.00605101	0.849341	988	0.0706699	0.386947	152
FBP1	NM_000507	-0.0426445	0.699586	84	-0.305401	0.0525992	41	-0.207508	4.55276e-06	480	0.156102	8.46349e-07	988	0.164726	0.0426609	152
FGA	NM_000508	0.318883	0.00311236	84	-0.253833	0.10926	41	0.086883	0.057152	480	0.0691439	0.0297643	988	0.0194751	0.811768	152
FGG	NM_000509	0.280071	0.00987171	84	-0.209233	0.188607	41	0.139233	0.00223278	480	0.0404684	0.203753	988	0.255064	0.00151756	152
FSHB	NM_000510	-0.160774	0.144025	84	#N/A	#N/A	#N/A	0.0760413	0.0961031	480	-0.0185403	0.560512	988	-0.174158	0.0318833	152
FUT2	NM_000511	0.120077	0.276019	84	-0.227352	0.152486	41	0.0692635	0.129683	480	0.0021502	0.946173	988	0.161787	0.0465379	152
GALNS	NM_000512	0.0902703	0.413408	84	0.366725	0.0188942	41	0.229608	3.66788e-07	480	-0.0570441	0.0731006	988	0.0910545	0.26425	152
OPN1MW	NM_000513	0.00823092	0.940765	84	-0.329507	0.0353978	41	-0.0356134	0.436297	480	0.00457177	0.885879	988	0.0510345	0.53236	152
GDNF	NM_000514	0.173093	0.115358	84	0.298084	0.0587516	41	0.155191	0.000645112	480	0.184696	4.96087e-09	988	-0.0541729	0.507419	152
GH1	NM_000515	-0.161586	0.141986	84	-0.19813	0.214321	41	-0.0959597	0.0355758	480	-0.200058	2.23012e-10	988	0.0567001	0.487787	152
GNAS	NM_000516	0.179407	0.102439	84	-0.0904181	0.572756	41	0.249974	2.84479e-08	480	-0.0822323	0.00972966	988	-0.132221	0.104375	152
HBA2	NM_000517	-0.203564	0.0633963	84	-0.141986	0.374558	41	-0.101815	0.0257056	480	0.00886808	0.780669	988	0.166998	0.039852	152
HBB	NM_000518	-0.252445	0.0207564	84	-0.11324	0.4795	41	-0.126847	0.00538468	480	0.0004606	0.988461	988	0.135553	0.0958706	152
HBD	NM_000519	-0.166368	0.130407	84	-0.119533	0.456641	41	-0.137989	0.00244712	480	-0.0715447	0.0245213	988	0.150148	0.064894	152
HEXA	NM_000520	-0.138605	0.208193	84	0.29216	0.0641456	41	0.0773311	0.090578	480	0.00272185	0.931894	988	0.141762	0.0814971	152
HEXB	NM_000521	-0.0735446	0.50541	84	-0.228746	0.149936	41	0.0963629	0.0348054	480	0.112056	0.000420581	988	0.188089	0.0204366	152
HOXA13	NM_000522	0.188765	0.0854996	84	0.354074	0.0231348	41	0.157404	0.000537857	480	0.158995	5.08016e-07	988	-0.229153	0.00451478	152
HOXD13	NM_000523	-0.0067673	0.951284	84	-0.133002	0.407114	41	-0.0589987	0.196929	480	-0.0745103	0.0191636	988	-0.24217	0.00271242	152
HTR1A	NM_000524	-0.0160389	0.884864	84	-0.0239649	0.88177	41	0.0141318	0.757457	480	0.0760159	0.0168575	988	0.154026	0.0581438	152
KCNJ11	NM_000525	-0.0584995	0.596431	84	-0.404007	0.00925342	41	0.094579	0.0383247	480	0.179944	1.30536e-08	988	0.0494946	0.544407	152
KRT14	NM_000526	-0.131254	0.233516	84	0.628746	1.68094e-05	41	0.0553184	0.226382	480	-0.1362	1.77315e-05	988	0.334225	2.57348e-05	152
LDLR	NM_000527	0.0819277	0.45802	84	0.200348	0.208401	41	0.000950742	0.983425	480	0.00541191	0.865068	988	0.0975574	0.231535	152
MAN2B1	NM_000528	-0.235578	0.0312141	84	-0.122648	0.443548	41	0.10113	0.0267214	480	-0.163815	2.33905e-07	988	0.00517021	0.94955	152
MC2R	NM_000529	-0.0193255	0.861486	84	0.198606	0.212447	41	0.0175464	0.701386	480	-0.00929858	0.770353	988	-0.0788768	0.334076	152
MPZ	NM_000530	-0.415997	9.6e-05	84	-0.306272	0.0519029	41	-0.0809351	0.0764803	480	-0.128455	5.20885e-05	988	-0.0739959	0.364534	152
OTC	NM_000531	-0.142454	0.19613	84	-0.574368	8.60483e-05	41	-0.111909	0.0141619	480	-0.0859272	0.00688233	988	0.0413044	0.613385	152
PCCB	NM_000532	0.0712362	0.518892	84	-0.524564	0.000518387	41	0.247839	3.7596e-08	480	0.114038	0.000331303	988	0.0408183	0.617198	152
PLP1	NM_000533	-0.126843	0.250241	84	-0.281882	0.0744406	41	0.0412264	0.367454	480	-0.0627638	0.0485789	988	0.0605936	0.457925	152
PMS1	NM_000534	-0.175863	0.109489	84	-0.0923345	0.564615	41	-0.0451899	0.323161	480	0.00116549	0.970809	988	-0.192777	0.0174612	152
PMS2	NM_000535	0.129068	0.241449	84	-0.0198606	0.901885	41	-0.133214	0.00345549	480	0.0433283	0.173538	988	0.0150254	0.854073	152
RAG2	NM_000536	0.0262225	0.812506	84	-0.00958188	0.952798	41	-0.202909	7.44265e-06	480	0.061121	0.0547889	988	0.0268796	0.742096	152
REN	NM_000537	0.231494	0.034111	84	0.453833	0.00315549	41	-0.307884	5.34726e-12	480	0.114086	0.000326623	988	0.0456468	0.576559	152
RFXAP	NM_000538	-0.254834	0.0195517	84	-0.20453	0.198911	41	-0.177782	8.99993e-05	480	-0.107536	0.000714611	988	-0.110621	0.174675	152
RHO	NM_000539	-0.11468	0.298923	84	0.164339	0.304541	41	-0.0916119	0.0448453	480	0.0678513	0.0329665	988	0.155485	0.0557774	152
RYR1	NM_000540	-0.19352	0.0778279	84	0.180836	0.256885	41	0.0556876	0.223293	480	-0.196227	5.39017e-10	988	0.0982272	0.228335	152
SAG	NM_000541	-0.219234	0.0451075	84	0.0230815	0.886099	41	0.00114843	0.979979	480	0.156455	7.7317e-07	988	0.156128	0.0547588	152
SFTPB	NM_000542	-0.15158	0.168697	84	-0.16891	0.2911	41	0.169652	0.000188236	480	-0.00824536	0.795752	988	0.176254	0.0298478	152
SMPD1	NM_000543	0.0668017	0.545296	84	-0.0297909	0.853064	41	0.167145	0.00023478	480	0.0985968	0.00192525	988	0.118655	0.145276	152
TAP2	NM_000544	#N/A	#N/A	84	#N/A	#N/A	#N/A	#N/A	#N/A	480	#N/A	#N/A	988	#N/A	#N/A	152
HNF1A	NM_000545	-0.208262	0.0574376	84	-0.285017	0.0711698	41	-0.248126	3.62173e-08	480	-0.00618524	0.846013	988	0.00408354	0.960147	152
TP53	NM_000546	-0.173838	0.113685	84	-0.161847	0.310865	41	-0.0545341	0.233044	480	0.0223425	0.482938	988	-0.100322	0.21853	152
TPO	NM_000547	-0.0154503	0.889062	84	-0.303189	0.0539863	41	-0.0236471	0.605293	480	0.0931067	0.00339798	988	0.0388896	0.634298	152
TSC2	NM_000548	0.110783	0.315103	84	0.145296	0.363432	41	-0.0543654	0.234495	480	0.142617	6.94219e-06	988	-0.0985962	0.226586	152
TSHB	NM_000549	-0.0121731	0.912488	84	-0.00401678	0.980115	41	-0.0391176	0.392486	480	0.0126763	0.69066	988	0.120995	0.137576	152
TYRP1	NM_000550	0.278666	0.0102641	84	-0.154007	0.335126	41	0.172099	0.00015127	480	0.161263	3.47124e-07	988	0.145794	0.073098	152
VHL	NM_000551	-0.270386	0.0130862	84	-0.171254	0.283277	41	0.0964195	0.0346985	480	0.0957758	0.00259129	988	-0.0623706	0.444827	152
VWF	NM_000552	-0.0206945	0.851533	84	-0.065331	0.68396	41	-0.326949	2.02263e-13	480	0.0467994	0.141551	988	0.0762444	0.350111	152
WRN	NM_000553	-0.0606662	0.58288	84	-0.119164	0.456686	41	-0.1014	0.0263167	480	0.00198286	0.950357	988	-0.160724	0.0480106	152
CRX	NM_000554	-0.114002	0.30181	84	-0.267106	0.0913629	41	0.143161	0.00166349	480	-0.056738	0.0746526	988	0.0974595	0.232287	152
DCX	NM_000555	0.0215542	0.845698	84	-0.392857	0.0115448	41	-0.037372	0.413968	480	-0.149555	2.34115e-06	988	-0.218512	0.00693858	152
GDF5	NM_000557	-0.274618	0.0116878	84	0.128049	0.423605	41	0.265734	3.35095e-09	480	-0.197794	3.5794e-10	988	0.278798	0.000529255	152
HBA1	NM_000558	-0.193075	0.0785245	84	-0.147909	0.354792	41	-0.0888178	0.0518144	480	-0.00453602	0.886745	988	0.149676	0.0657478	152
HBG1	NM_000559	-0.0520162	0.638418	84	-0.125153	0.43559	41	-0.0834707	0.0676737	480	-0.0182464	0.566745	988	0.0362564	0.657091	152
CD53	NM_000560	-0.234687	0.0318725	84	-0.271777	0.0857963	41	0.0268935	0.556683	480	-0.0760403	0.0168404	988	0.152851	0.0601739	152
GSTM1	NM_000561	0.188114	0.0866256	84	-0.0926829	0.563141	41	-0.062341	0.172697	480	0.133029	2.77647e-05	988	-0.074652	0.360288	152
C8A	NM_000562	0.0495862	0.654203	84	-0.507411	0.000708973	41	0.094242	0.0390223	480	0.0369963	0.245312	988	-0.00333083	0.967514	152
IL5RA	NM_000564	-0.214244	0.0503543	84	-0.178571	0.262968	41	-0.0185937	0.684493	480	0.0369047	0.246484	988	-0.118003	0.147647	152
IL6R	NM_000565	-0.0826567	0.454019	84	-0.45122	0.00335115	41	-0.268126	2.39204e-09	480	-0.1443	5.39216e-06	988	0.296322	0.000223408	152
FCGR1A	NM_000566	-0.103554	0.347865	84	0.0198606	0.901885	41	0.213203	2.43907e-06	480	0.0424155	0.182783	988	0.214808	0.00797404	152
CRP	NM_000567	0.158631	0.149517	84	-0.089547	0.576474	41	0.142251	0.00178205	480	-0.06607	0.0378584	988	0.0913448	0.263046	152
FCGR3A	NM_000569	-0.0808748	0.463834	84	0.169338	0.288762	41	0.0715596	0.117416	480	0.078318	0.013819	988	0.205667	0.0111381	152
FCGR3B	NM_000570	-0.0486585	0.659679	84	-0.0238676	0.882131	41	0.0663664	0.14655	480	0.0781285	0.0140508	988	0.266049	0.000958832	152
IL10	NM_000572	-0.100314	0.363217	84	-0.0428571	0.789679	41	0.0352163	0.441432	480	-0.0396333	0.213207	988	0.226136	0.00517629	152
CR1	NM_000573	-0.278425	0.0105433	84	-0.323519	0.0395876	41	0.1283	0.00487427	480	-0.135869	1.82589e-05	988	0.232222	0.00406987	152
CD55	NM_000574	0.109001	0.322987	84	0.465331	0.00240903	41	0.0824203	0.0712156	480	0.0990905	0.00182628	988	0.216756	0.00741361	152
IL1A	NM_000575	0.11629	0.29153	84	0.335714	0.0324202	41	0.176207	0.000104092	480	-0.00387237	0.903244	988	0.26093	0.00120783	152
IL1B	NM_000576	0.00490027	0.964709	84	-0.365157	0.0194392	41	-0.054973	0.229299	480	-0.00616264	0.846569	988	0.226109	0.00518182	152
IL1RN	NM_000577	0.0643718	0.560038	84	0.0735192	0.646773	41	0.192748	2.12036e-05	480	0.14372	5.8846e-06	988	0.141902	0.081194	152
SLC11A1	NM_000578	0.0413283	0.708435	84	0.34669	0.0269244	41	0.235597	1.77094e-07	480	0.0638219	0.0449141	988	0.237594	0.00327546	152
CCR5	NM_000579	-0.237218	0.0300321	84	-0.327003	0.0374181	41	-0.0150012	0.743048	480	-0.0793169	0.0126523	988	0.114107	0.16142	152
GPX1	NM_000581	-0.106389	0.334771	84	0.0487805	0.761358	41	0.298823	2.33926e-11	480	-0.048437	0.128128	988	0.0993036	0.223259	152
SPP1	NM_000582	0.0616179	0.576973	84	0.29338	0.0630039	41	0.0737451	0.106602	480	0.0935548	0.00325704	988	0.219596	0.00665933	152
GC	NM_000583	0.223519	0.040971	84	-0.545122	0.000285484	41	-0.0702442	0.124328	480	-0.0141548	0.656769	988	-0.0504075	0.537415	152
IL8	NM_000584	0.31137	0.00408445	84	0.141463	0.376333	41	0.125874	0.0057525	480	-0.0815356	0.0103507	988	0.288165	0.000336008	152
IL15	NM_000585	-0.0123924	0.910795	84	-0.0773519	0.62965	41	-0.0655125	0.151828	480	-0.0492987	0.121474	988	0.265386	0.000988177	152
IL2	NM_000586	-0.213438	0.0512463	84	-0.144694	0.366736	41	-0.0250998	0.583307	480	-0.0855505	0.00713253	988	0.0631354	0.439681	152
C7	NM_000587	-0.107869	0.32873	84	-0.315505	0.044972	41	0.0859434	0.0599041	480	-0.0295124	0.354095	988	0.242111	0.00271898	152
IL3	NM_000588	-0.075384	0.49554	84	-0.156123	0.329684	41	0.0453142	0.32183	480	-0.109268	0.000580616	988	-0.00690864	0.93268	152
IL4	NM_000589	-0.144369	0.190123	84	-0.0378206	0.814391	41	0.0821024	0.0723168	480	0.0463689	0.145274	988	0.0700733	0.390978	152
IL9	NM_000590	-0.12089	0.273342	84	0.257805	0.103663	41	-0.0951534	0.03716	480	0.0868147	0.0063238	988	0.00323898	0.968409	152
CD14	NM_000591	-0.119044	0.280193	84	0.0407666	0.799742	41	0.115513	0.0113203	480	-0.126797	6.51042e-05	988	0.211227	0.00910338	152
TAP1	NM_000593	#N/A	#N/A	84	#N/A	#N/A	#N/A	#N/A	#N/A	480	#N/A	#N/A	988	#N/A	#N/A	152
TNF	NM_000594	#N/A	#N/A	84	#N/A	#N/A	#N/A	#N/A	#N/A	480	#N/A	#N/A	988	#N/A	#N/A	152
LTA	NM_000595	#N/A	#N/A	84	#N/A	#N/A	#N/A	#N/A	#N/A	480	#N/A	#N/A	988	#N/A	#N/A	152
IGFBP1	NM_000596	-0.209546	0.0557433	84	0.12108	0.449434	41	0.268174	2.37595e-09	480	-0.0432595	0.174252	988	-0.0371893	0.648849	152
IGFBP2	NM_000597	-0.0254936	0.817628	84	-0.0228223	0.887278	41	0.125842	0.00576502	480	0.135301	2.01544e-05	988	-0.0896158	0.271895	152
IGFBP3	NM_000598	-0.0359826	0.744765	84	0.510801	0.000758142	41	-0.035855	0.433189	480	0.0569559	0.0735459	988	0.137521	0.091111	152
IGFBP5	NM_000599	0.0938747	0.394948	84	0.206272	0.195049	41	0.0251186	0.583024	480	0.145029	4.82908e-06	988	-0.0436956	0.592591	152
IL6	NM_000600	0.0699808	0.526301	84	-0.00365854	0.982237	41	0.200092	1.00031e-05	480	-0.140442	9.38671e-06	988	0.260879	0.0012106	152
HGF	NM_000601	0.0613344	0.578729	84	-0.285714	0.0704587	41	-0.0932146	0.0412159	480	0.119412	0.000170208	988	0.0923257	0.257618	152
SERPINE1	NM_000602	0.238088	0.0294202	84	0.382404	0.0141196	41	0.165688	0.000266561	480	0.151391	1.80244e-06	988	0.227476	0.00491191	152
NOS3	NM_000603	0.121191	0.271565	84	-0.368641	0.0182457	41	-0.267758	2.52e-09	480	-0.120712	0.000144256	988	0.103278	0.205211	152
IFNA2	NM_000605	0.0392889	0.722717	84	0.0277428	0.863296	41	-0.0929544	0.0417878	480	-0.0133719	0.674632	988	0.100099	0.219822	152
C8G	NM_000606	-0.0770882	0.485073	84	-0.283972	0.0722471	41	0.244835	5.54212e-08	480	-0.0998708	0.00167937	988	0.238042	0.00321605	152
ORM1	NM_000607	0.349782	0.00118212	84	-0.0869338	0.587695	41	0.157031	0.000554717	480	0.0272073	0.392957	988	0.328641	3.56925e-05	152
ORM2	NM_000608	0.310621	0.0041783	84	-0.123345	0.440946	41	0.129817	0.00438835	480	-0.0332064	0.297076	988	0.193043	0.0171811	152
CXCL12	NM_000609	-0.0112585	0.918935	84	-0.114111	0.476107	41	0.00828324	0.856362	480	0.181729	9.32967e-09	988	0.0896773	0.271565	152
CD44	NM_000610	-0.0838716	0.447394	84	0.0566202	0.724352	41	0.2441	6.08949e-08	480	-0.0306757	0.335376	988	0.253634	0.00166582	152
CD59	NM_000611	-0.0800648	0.468334	84	0.293206	0.063166	41	-0.156683	0.00057084	480	-0.142057	7.54707e-06	988	0.238575	0.00314658	152
IGF2	NM_000612	0.0916068	0.406505	84	0.236585	0.136176	41	0.00148216	0.974163	480	0.207233	5.33584e-11	988	-0.0920079	0.259265	152
HPX	NM_000613	0.123621	0.262016	84	0.122125	0.445505	41	0.104562	0.0219544	480	0.130658	3.857e-05	988	0.0207458	0.799523	152
CNTF	NM_000614	-0.149094	0.17555	84	0.00923345	0.954528	41	0.0390295	0.393554	480	0.0986624	0.00190372	988	0.0616427	0.450166	152
NCAM1	NM_000615	-0.306773	0.00469124	84	-0.318815	0.0426796	41	0.156442	0.000582286	480	0.0160182	0.614984	988	-0.114011	0.161774	152
CD4	NM_000616	-0.162681	0.139076	84	-0.222822	0.160996	41	0.00611152	0.893759	480	-0.0503836	0.113484	988	0.120969	0.13755	152
SLC11A2	NM_000617	-0.14393	0.191115	84	-0.197387	0.215313	41	-0.0209019	0.64782	480	-0.0223582	0.482631	988	0.172196	0.0340083	152
IGF1	NM_000618	-0.0395059	0.720752	84	-0.140767	0.378708	41	0.0827541	0.0700741	480	0.0620141	0.0513471	988	0.107935	0.185428	152
IFNG	NM_000619	-0.211886	0.0531607	84	-0.114634	0.474078	41	0.0921613	0.043572	480	-0.117619	0.000211183	988	-0.0196757	0.809865	152
NOS1	NM_000620	-0.229887	0.0354094	84	-0.205749	0.196202	41	-0.157229	0.000545713	480	-0.0842948	0.00802637	988	0.0205305	0.80156	152
HTR2A	NM_000621	0.123985	0.260604	84	-0.272997	0.0843578	41	0.173372	0.000134841	480	-0.0372455	0.242145	988	0.0856553	0.293713	152
BDKRB2	NM_000623	0.376714	0.000451994	84	0.233449	0.141562	41	0.149348	0.00103095	480	0.0512157	0.10764	988	0.269538	0.000817165	152
SERPINA5	NM_000624	-0.182059	0.0973984	84	0.00470383	0.977039	41	0.199281	1.08825e-05	480	0.118652	0.000187316	988	0.0919737	0.259443	152
NOS2	NM_000625	-0.196072	0.073933	84	-0.156446	0.327454	41	-0.244704	5.63589e-08	480	-0.0160978	0.613288	988	-0.0552902	0.498266	152
CD79B	NM_000626	-0.196861	0.0727599	84	-0.419686	0.00670043	41	-0.257999	9.74463e-09	480	-0.226932	6.13948e-13	988	0.186234	0.0217302	152
LTBP1	NM_000627	0.215713	0.0489332	84	0.310453	0.0486641	41	0.0862045	0.0591286	480	0.000235016	0.994113	988	0.116413	0.153072	152
IL10RB	NM_000628	0.0727346	0.51012	84	-0.154355	0.334023	41	-0.0395307	0.387504	480	-0.0670722	0.0350514	988	0.189384	0.0195738	152
IFNAR1	NM_000629	-0.0280652	0.799593	84	-0.287108	0.0690534	41	-0.30913	4.34794e-12	480	0.0871079	0.00616249	988	0.158305	0.0515084	152
NCF4	NM_000631	-0.133502	0.225554	84	-0.313763	0.0462183	41	0.151419	0.000874753	480	-0.0598947	0.0598521	988	0.194992	0.0161921	152
ITGAM	NM_000632	-0.170092	0.121774	84	0.132753	0.406658	41	0.0169358	0.711305	480	0.078883	0.013148	988	0.243239	0.00259416	152
BCL2	NM_000633	-0.34069	0.00160701	84	-0.380139	0.014738	41	-0.450218	2.47266e-25	480	0.156826	7.52105e-07	988	-0.0213199	0.794097	152
CXCR1	NM_000634	-0.00186344	0.986578	84	-0.330488	0.0353476	41	-0.0871854	0.0562888	480	0.125991	7.15641e-05	988	0.250062	0.00188971	152
RFX2	NM_000635	0.12761	0.246841	84	0.0198606	0.901885	41	-0.241071	8.94762e-08	480	0.103871	0.00108269	988	0.122257	0.133386	152
SOD2	NM_000636	-0.0529918	0.631498	84	-0.289373	0.0668176	41	0.0566676	0.21524	480	-0.157478	6.75865e-07	988	0.344002	1.61436e-05	152
GSR	NM_000637	0.149438	0.174547	84	-0.301742	0.0556067	41	-0.0236688	0.604962	480	0.0135147	0.671308	988	-0.0598419	0.46353	152
VTN	NM_000638	0.00508252	0.963395	84	-0.404181	0.00922098	41	0.160109	0.00042926	480	0.0879588	0.00566399	988	0.16829	0.038326	152
FASLG	NM_000639	-0.178354	0.104496	84	-0.413589	0.00760927	41	-0.00684118	0.881164	480	-0.102622	0.00123746	988	0.0749076	0.359044	152
IL13RA2	NM_000640	0.260252	0.0168086	84	-0.173345	0.277372	41	-0.029115	0.524548	480	0.0636212	0.0455795	988	0.100688	0.21685	152
IL11	NM_000641	0.229827	0.0356739	84	0.368815	0.0181877	41	0.220399	1.08146e-06	480	0.105395	0.00091233	988	0.130598	0.108728	152
SELL	NM_000655	-0.282353	0.00946652	84	-0.398432	0.0103446	41	0.0172909	0.70553	480	-0.118488	0.000191228	988	0.0717303	0.379433	152
TGFB1	NM_000660	-0.00996254	0.928248	84	0.371603	0.0172806	41	0.0340421	0.456818	480	0.160017	4.43984e-07	988	0.10934	0.179746	152
RPL9	NM_000661	-0.224258	0.0404914	84	0.165331	0.300453	41	-0.0436593	0.339837	480	-0.0306839	0.335248	988	0.037777	0.643678	152
NAT1	NM_000662	0.342391	0.00151829	84	-0.283275	0.0729725	41	-0.0894009	0.0502899	480	0.332163	0	988	0.221314	0.00623676	152
ABAT	NM_000663	0.206318	0.059845	84	-0.378397	0.0152292	41	-0.0647037	0.156959	480	0.362995	0	988	-0.058352	0.47475	152
ACHE	NM_000665	-0.0876987	0.426882	84	-0.280488	0.075932	41	0.094346	0.0388059	480	-0.173594	3.9892e-08	988	0.204451	0.0116334	152
ACY1	NM_000666	0.255523	0.019216	84	0.204878	0.198135	41	-0.0172894	0.705555	480	0.0635803	0.0457324	988	0.108441	0.183367	152
ADH1A	NM_000667	-0.164584	0.134463	84	-0.484669	0.00149995	41	0.0913627	0.045433	480	0.0383676	0.22824	988	0.00300402	0.9707	152
ADH1B	NM_000668	-0.0921075	0.404673	84	-0.290418	0.0658054	41	0.0902016	0.0482577	480	0.0580822	0.0680169	988	0.0776604	0.341607	152
ADH1C	NM_000669	0.0771901	0.48524	84	-0.357143	0.0224372	41	0.0934565	0.0406903	480	0.0662616	0.0373042	988	-0.00640465	0.937581	152
ADH4	NM_000670	-0.162799	0.138978	84	-0.246614	0.120094	41	0.0636211	0.16403	480	-0.100638	0.00153847	988	0.0296932	0.7165	152
ADH5	NM_000671	-0.185785	0.0906509	84	0.241812	0.127542	41	-0.280344	4.0574e-10	480	-0.0729642	0.0218318	988	0.0533663	0.513351	152
ADH6	NM_000672	-0.219216	0.0453112	84	-0.19669	0.216962	41	-0.328921	1.42203e-13	480	-0.177368	1.993e-08	988	-0.0575157	0.481538	152
ADH7	NM_000673	0.06274	0.570738	84	0.136765	0.393849	41	0.114533	0.0120386	480	-0.0339655	0.286163	988	0.0750273	0.358274	152
ADORA1	NM_000674	-0.156566	0.154708	84	-0.289199	0.0669875	41	0.139543	0.00218199	480	-0.110434	0.000509829	988	0.227711	0.00486665	152
ADORA2A	NM_000675	-0.216604	0.04799	84	-0.427526	0.00567162	41	-0.303229	1.14867e-11	480	-0.00719805	0.821194	988	0.0173217	0.832076	152
ADORA2B	NM_000676	-0.00380682	0.972597	84	0.1277	0.424876	41	-0.0215016	0.638424	480	-0.17484	3.34915e-08	988	0.156654	0.0540141	152
ADORA3	NM_000677	0.116857	0.289171	84	-0.155575	0.330181	41	-0.0571492	0.211361	480	0.231163	2.22644e-13	988	0.100479	0.217807	152
ADRA1D	NM_000678	0.219601	0.0449274	84	-0.0980836	0.540522	41	0.132608	0.00360742	480	0.0334068	0.294168	988	0.127174	0.118378	152
ADRA1B	NM_000679	-0.0640275	0.562142	84	0.251568	0.112541	41	-0.189267	2.99812e-05	480	-0.0627166	0.048749	988	0.14142	0.0822402	152
ADRA1A	NM_000680	-0.0539972	0.625668	84	-0.335512	0.0319944	41	-0.118345	0.00945453	480	-0.041019	0.197663	988	0.210825	0.00913028	152
ADRA2A	NM_000681	-0.0452364	0.682279	84	-0.306446	0.0517645	41	0.0158044	0.729812	480	0.164738	1.99721e-07	988	0.202721	0.0123708	152
ADRA2B	NM_000682	-0.376693	0.000452334	84	-0.299303	0.0576878	41	-0.27924	4.77993e-10	480	-0.188547	2.50847e-09	988	0.0119602	0.883608	152
ADRA2C	NM_000683	-0.00135669	0.990279	84	0.0165505	0.918248	41	-0.0353368	0.43987	480	0.0263313	0.40831	988	0.212318	0.00863874	152
ADRB1	NM_000684	-0.0372399	0.736636	84	-0.183624	0.24953	41	0.0897928	0.0492864	480	-0.0529545	0.0962023	988	0.13501	0.0972186	152
AGTR1	NM_000685	0.106206	0.335603	84	0.0203833	0.899304	41	-0.367614	8.33838e-17	480	0.22803	4.03862e-13	988	-0.117261	0.150227	152
AGTR2	NM_000686	-0.00688814	0.950415	84	-0.254887	0.107771	41	0.0459134	0.315466	480	-0.0510679	0.108669	988	-0.0340941	0.676685	152
AHCY	NM_000687	-0.075529	0.493967	84	-0.212718	0.181224	41	-0.0216696	0.635802	480	-0.187237	3.24098e-09	988	-0.140382	0.0845328	152
ALAS1	NM_000688	0.0759137	0.491764	84	-0.188502	0.237004	41	0.0293041	0.521858	480	-0.0807554	0.0111252	988	-0.190741	0.018704	152
ALDH1A1	NM_000689	-0.0542877	0.623169	84	-0.666028	3.8367e-06	41	-0.108612	0.0172931	480	0.0139277	0.661877	988	0.094294	0.247577	152
ALDH2	NM_000690	-0.0845398	0.443773	84	-0.568467	0.000138657	41	-0.201757	8.40334e-06	480	0.112134	0.000416655	988	0.15253	0.0607196	152
ALDH3A1	NM_000691	-0.25451	0.0197114	84	-0.131707	0.410389	41	-0.0100533	0.826114	480	-0.164497	1.99872e-07	988	0.260482	0.00123221	152
ALDH1B1	NM_000692	0.0644528	0.559544	84	0.298606	0.0582938	41	0.000179146	0.996877	480	0.113738	0.00034356	988	-0.12686	0.119296	152
ALDH1A3	NM_000693	-0.0956768	0.385905	84	-0.131359	0.411638	41	0.293394	5.52637e-11	480	-0.121761	0.000126092	988	0.0290974	0.721661	152
ALDH3B1	NM_000694	-0.106591	0.333848	84	0.251916	0.112032	41	-0.12371	0.00665321	480	-0.0304229	0.339377	988	0.165023	0.0422842	152
ALDH3B2	NM_000695	0.342695	0.00150292	84	-0.00174216	0.991768	41	-0.0212312	0.642653	480	0.103765	0.00109552	988	0.133679	0.100615	152
ALDH9A1	NM_000696	-0.148446	0.177451	84	-0.568118	0.000140211	41	-0.316699	1.21095e-12	480	-0.0842021	0.00811169	988	0.0367109	0.653071	152
ALOX12	NM_000697	-0.116371	0.291192	84	0.0151568	0.925148	41	-0.155996	0.000604017	480	-0.0416636	0.190669	988	0.166779	0.0401154	152
ALOX5	NM_000698	-0.146299	0.183854	84	-0.181359	0.255495	41	0.101799	0.0257286	480	0.0160311	0.614701	988	0.239477	0.00303209	152
AMY2A	NM_000699	-0.0847828	0.442461	84	0.0285714	0.859034	41	0.0184141	0.687379	480	-0.109593	0.000558872	988	0.138851	0.0880047	152
ANXA1	NM_000700	0.0405994	0.713353	84	0.420383	0.00660284	41	0.0624231	0.172131	480	-0.0507561	0.110837	988	0.235311	0.00359412	152
ATP1A1	NM_000701	-0.180399	0.10053	84	-0.193554	0.224493	41	-0.0549235	0.229719	480	-0.190009	1.88096e-09	988	0.207584	0.0103953	152
ATP1A2	NM_000702	-0.0434589	0.694671	84	-0.424739	0.00602042	41	-0.158138	0.000506095	480	0.0940607	0.00308259	988	0.0296612	0.716496	152
ATP4A	NM_000704	-0.122443	0.267182	84	-0.227849	0.151929	41	0.0863137	0.0588066	480	-0.196018	5.1682e-10	988	0.0340041	0.677491	152
ATP4B	NM_000705	-0.0832883	0.451317	84	-0.185923	0.244484	41	-0.00643305	0.888206	480	-0.0404771	0.203655	988	-0.117508	0.149365	152
AVPR1A	NM_000706	0.283791	0.00909731	84	-0.0627178	0.695992	41	-0.0493459	0.280608	480	0.078907	0.01312	988	0.0743102	0.362495	152
AVPR1B	NM_000707	-0.262854	0.0157075	84	-0.230662	0.146481	41	-0.300837	1.69255e-11	480	-0.144968	4.75931e-06	988	0.0452881	0.579562	152
BCKDHA	NM_000709	-0.0487192	0.659281	84	-0.170035	0.286759	41	-0.0947717	0.0379305	480	-0.00957062	0.76379	988	0.0444611	0.586121	152
BDKRB1	NM_000710	0.291303	0.00736675	84	0.0756098	0.63741	41	0.238425	1.24725e-07	480	-0.00224214	0.943876	988	0.279046	0.000498947	152
BLVRA	NM_000712	0.228409	0.036852	84	0.233624	0.141258	41	-0.0409234	0.370988	480	0.215359	8.90349e-12	988	0.0206159	0.800751	152
BLVRB	NM_000713	0.24635	0.0241219	84	-0.1223	0.444852	41	0.0847914	0.063427	480	0.145264	4.65979e-06	988	0.302025	0.000166773	152
TSPO	NM_000714	-0.0283892	0.797328	84	0.0310105	0.847103	41	0.174231	0.000124725	480	-0.199621	2.67818e-10	988	0.0565648	0.488403	152
C4BPA	NM_000715	0.0948262	0.390887	84	-0.298606	0.0582938	41	0.203014	7.3607e-06	480	-0.172315	5.03005e-08	988	0.037822	0.643639	152
C4BPB	NM_000716	0.0931831	0.399186	84	0.0876307	0.584693	41	0.177083	9.60153e-05	480	0.0253019	0.426951	988	0.229465	0.00445897	152
CA4	NM_000717	0.0229159	0.836082	84	-0.110279	0.491129	41	-0.327066	1.9809e-13	480	0.0312279	0.326807	988	0.126832	0.119377	152
CACNA1B	NM_000718	-0.0048499	0.965076	84	-0.189895	0.233506	41	0.101895	0.025589	480	0.0641523	0.0438012	988	0.13652	0.093508	152
CACNA1C	NM_000719	0.0930242	0.399259	84	-0.0836237	0.602046	41	-0.131792	0.00382167	480	0.125914	7.3242e-05	988	0.219391	0.0067114	152
CACNA1D	NM_000720	0.0777767	0.481173	84	-0.407317	0.00865377	41	-0.172829	0.000141637	480	0.181561	9.63103e-09	988	0.0539199	0.508986	152
CACNA1E	NM_000721	-0.137431	0.212534	84	-0.248084	0.117736	41	-0.116313	0.010763	480	-0.0903494	0.00448142	988	-0.0109418	0.893458	152
CACNA2D1	NM_000722	-0.0327022	0.767344	84	-0.154355	0.334023	41	-0.165159	0.000279053	480	0.175632	2.74765e-08	988	-0.00722736	0.929514	152
CACNB1	NM_000723	-0.157902	0.151184	84	0.199652	0.210013	41	0.0576824	0.207124	480	-0.0883819	0.00544957	988	0.211131	0.00913541	152
CACNB2	NM_000724	-0.131113	0.234024	84	-0.425261	0.00595363	41	-0.216548	1.67697e-06	480	-0.0549095	0.084517	988	0.179532	0.0270074	152
CACNB3	NM_000725	0.0970133	0.37928	84	0.375958	0.0159403	41	0.151805	0.000848179	480	-0.0282511	0.374985	988	0.0159617	0.845089	152
CACNB4	NM_000726	0.043576	0.693348	84	-0.235714	0.137656	41	0.32123	5.53592e-13	480	0.0902482	0.004539	988	0.124676	0.125829	152
CACNG1	NM_000727	0.0115922	0.916649	84	0.250961	0.113493	41	0.00735405	0.872329	480	0.273879	1.85242e-18	988	-0.038054	0.641604	152
CALCB	NM_000728	-0.0262101	0.81292	84	-0.058024	0.718586	41	-0.0188879	0.679775	480	-0.212385	1.53642e-11	988	-0.0109145	0.893833	152
CCK	NM_000729	0.111788	0.311357	84	-0.0372887	0.816957	41	-0.047586	0.298141	480	-0.0551024	0.0834288	988	0.135174	0.0968101	152
CCKAR	NM_000730	0.104759	0.342948	84	-0.0352223	0.826941	41	0.159012	0.000470585	480	0.146832	3.57672e-06	988	0.143481	0.0778179	152
CD3D	NM_000732	-0.267105	0.0142684	84	-0.389895	0.0122297	41	0.0489003	0.284981	480	-0.143413	6.16249e-06	988	0.0350228	0.668054	152
CD3E	NM_000733	-0.268766	0.0136589	84	-0.394948	0.0110814	41	0.0167851	0.713761	480	-0.143387	6.18629e-06	988	-0.032723	0.688679	152
CD247	NM_000734	-0.29675	0.00630081	84	-0.419686	0.00670043	41	-0.0436271	0.340193	480	-0.176467	2.4873e-08	988	0.0215215	0.792193	152
CGA	NM_000735	0.162307	0.140191	84	0.21566	0.175676	41	0.188154	3.34491e-05	480	0.0190969	0.5488	988	0.0242641	0.766679	152
CGB	NM_000737	0.231217	0.0343319	84	0.620383	2.3028e-05	41	0.076824	0.0927188	480	0.0228546	0.473029	988	0.121702	0.135276	152
CHRM1	NM_000738	-0.211825	0.0532302	84	-0.465351	0.00217079	41	-0.160225	0.000425081	480	-0.26509	2.37245e-17	988	0.0368493	0.652197	152
CHRM2	NM_000739	-0.135362	0.219565	84	-0.363774	0.0193879	41	0.0852973	0.0618593	480	0.0181857	0.568037	988	0.0297181	0.716272	152
CHRM3	NM_000740	-0.3366	0.00183992	84	-0.409582	0.00826311	41	-0.283151	2.66552e-10	480	-0.215014	9.61939e-12	988	0.0509572	0.532567	152
CHRM4	NM_000741	-0.0181846	0.869589	84	-0.119164	0.456686	41	0.121436	0.00773434	480	0.220526	2.39377e-12	988	0.260472	0.00123277	152
CHRNA2	NM_000742	0.0103232	0.925746	84	-0.180771	0.258034	41	-0.0606064	0.18498	480	0.0290745	0.361285	988	0.273518	0.000650644	152
CHRNA3	NM_000743	-0.0473423	0.668337	84	-0.253659	0.10951	41	0.0676173	0.139073	480	0.0170051	0.593429	988	-0.00892915	0.91306	152
CHRNA4	NM_000744	0.0811856	0.462862	84	-0.393543	0.0109083	41	-0.0504686	0.269796	480	0.0539312	0.0902124	988	-0.0706299	0.386802	152
CHRNA5	NM_000745	-0.122001	0.268356	84	-0.0700348	0.6625	41	0.0877213	0.0547859	480	-0.162749	2.80382e-07	988	-0.179785	0.0267899	152
CHRNA7	NM_000746	-0.229159	0.0362253	84	-0.33554	0.0325145	41	0.0360643	0.430506	480	-0.0514	0.106378	988	0.0218974	0.788648	152
CHRNB1	NM_000747	-0.0181229	0.869817	84	0.102265	0.52332	41	-0.20333	7.11876e-06	480	-0.0342411	0.282215	988	0.140925	0.0833274	152
CHRNB2	NM_000748	-0.210813	0.0543988	84	-0.25331	0.110011	41	-0.0727481	0.111433	480	-0.0707042	0.0262579	988	-0.0356618	0.662367	152
CHRNB3	NM_000749	-0.141268	0.199919	84	0.141547	0.377361	41	0.0376971	0.409916	480	0.00469419	0.882845	988	-0.0659305	0.419658	152
CHRNB4	NM_000750	-0.0199915	0.856762	84	-0.0378049	0.814052	41	0.174842	0.000117974	480	-0.155874	8.50438e-07	988	0.0658766	0.420039	152
CHRND	NM_000751	0.00798881	0.942504	84	-0.177377	0.267228	41	-0.0643248	0.159407	480	-0.119696	0.000162503	988	0.185702	0.0219892	152
COMT	NM_000754	-0.000911208	0.993495	84	0.155401	0.330728	41	0.023296	0.610662	480	-0.263218	5.23602e-17	988	-0.103657	0.203545	152
CRAT	NM_000755	0.249732	0.0222013	84	-0.380488	0.0146414	41	-0.14593	0.00134595	480	0.20311	1.28833e-10	988	0.128251	0.115275	152
CRH	NM_000756	-0.00310396	0.977645	84	-0.0938717	0.559372	41	0.0782274	0.0868906	480	-0.00213685	0.946517	988	0.218386	0.00687321	152
CSF1	NM_000757	-0.119145	0.279782	84	0.045122	0.778816	41	0.019891	0.663783	480	0.0170871	0.591587	988	0.105338	0.196278	152
CSF2	NM_000758	-0.0424833	0.701197	84	0.315331	0.0450954	41	0.0975809	0.0325638	480	-0.120408	0.000148396	988	0.222849	0.00578768	152
CSF3	NM_000759	-0.138773	0.20806	84	-0.427949	0.0052523	41	0.0230002	0.615202	480	-0.0495063	0.119925	988	0.226122	0.00509152	152
CSF3R	NM_000760	-0.0905741	0.411833	84	-0.241463	0.128105	41	0.0817053	0.0737118	480	-0.0283335	0.373594	988	0.242416	0.00268479	152
CYP1A2	NM_000761	-0.0493663	0.655639	84	0.327712	0.0364711	41	0.101449	0.0262437	480	-0.00303005	0.924218	988	-0.149759	0.0655468	152
CYP2A6	NM_000762	-0.233125	0.0328335	84	0.222919	0.161233	41	-0.0712199	0.119172	480	0.11165	0.000438136	988	0.116536	0.152785	152
CYP2A7	NM_000764	-0.140147	0.203547	84	-0.0586492	0.71568	41	-0.0672705	0.141116	480	0.118885	0.000180105	988	0.137788	0.0904887	152
CYP3A7	NM_000765	-0.169091	0.124143	84	-0.220035	0.166403	41	-0.229531	3.70194e-07	480	0.0163375	0.608012	988	-0.0255333	0.754592	152
CYP2A13	NM_000766	-0.0703854	0.524635	84	0.120972	0.4512	41	0.0810589	0.0760296	480	-0.0224488	0.480925	988	0.0361565	0.658322	152
CYP2B6	NM_000767	0.0984965	0.372726	84	-0.20993	0.187113	41	-0.10847	0.0174413	480	0.168025	1.08087e-07	988	0.0435827	0.593936	152
CYP2C19	NM_000769	0.0604686	0.584791	84	-0.144599	0.365758	41	0.0942143	0.0390803	480	-0.0314403	0.323525	988	0.0482584	0.554921	152
CYP2C8	NM_000770	-0.0634508	0.566374	84	-0.329268	0.0360612	41	-0.163854	0.000312268	480	0.00225287	0.943618	988	0.000533136	0.994799	152
CYP2C9	NM_000771	0.00549244	0.960453	84	-0.149303	0.350235	41	0.0463214	0.311181	480	-0.0888257	0.00520603	988	-0.0228111	0.780284	152
CYP2C18	NM_000772	-0.0750114	0.497679	84	0.0815331	0.611189	41	0.173705	0.000130837	480	-0.0875651	0.00588369	988	-0.0328313	0.688024	152
CYP2E1	NM_000773	0.1333	0.226263	84	-0.18676	0.241427	41	0.0964447	0.034651	480	0.13395	2.43972e-05	988	0.0403878	0.620918	152
CYP2F1	NM_000774	-0.135433	0.219323	84	0.224923	0.157403	41	-0.0294259	0.520128	480	-0.0412152	0.195526	988	0.0466972	0.567809	152
CYP2J2	NM_000775	0.097074	0.378981	84	0.0111498	0.945014	41	-0.22401	7.11638e-07	480	0.0627949	0.0484673	988	0.185287	0.0224169	152
CYP3A5	NM_000777	0.120016	0.276264	84	0.0263066	0.870142	41	0.0508703	0.265997	480	0.0565755	0.0754895	988	0.00738797	0.927952	152
CYP4A11	NM_000778	0.27792	0.0104778	84	-0.289895	0.06631	41	-0.318276	9.23513e-13	480	0.17451	3.37581e-08	988	0.085945	0.292431	152
CYP4B1	NM_000779	0.255462	0.0192454	84	-0.00470383	0.977039	41	-0.096837	0.0339179	480	0.249712	1.64351e-15	988	-0.014596	0.858349	152
CYP7A1	NM_000780	0.0383078	0.72937	84	-0.391115	0.0119436	41	-0.0896137	0.0497429	480	-0.00193707	0.951511	988	0.107224	0.188568	152
CYP11A1	NM_000781	0.0130404	0.906148	84	0.107491	0.502207	41	0.30335	1.1262e-11	480	0.0649398	0.0412719	988	0.307428	0.000125752	152
CYP24A1	NM_000782	-0.101377	0.358836	84	0.459582	0.00276006	41	0.0922113	0.0434577	480	-0.159891	4.3732e-07	988	0.0687551	0.399974	152
CYP26A1	NM_000783	0.137603	0.211956	84	0.479094	0.00172399	41	0.324463	3.14151e-13	480	0.272058	3.16602e-18	988	0.0934602	0.251797	152
CYP27A1	NM_000784	-0.278161	0.0106192	84	-0.304704	0.0531616	41	-0.298846	2.33063e-11	480	-0.199617	2.68009e-10	988	0.18079	0.0259408	152
CYP27B1	NM_000785	0.123924	0.260839	84	-0.0198606	0.901885	41	0.289644	9.90481e-11	480	-0.0215761	0.498079	988	-0.0788312	0.333969	152
CYP51A1	NM_000786	0.258864	0.0176562	84	0.10662	0.505695	41	-0.183662	5.16962e-05	480	0.0166188	0.601789	988	0.00211524	0.979358	152
DBH	NM_000787	-0.0663764	0.547863	84	0.0454704	0.777149	41	0.0297307	0.515814	480	-0.0494294	0.120502	988	0.151573	0.0623109	152
DCK	NM_000788	-0.374648	0.00048795	84	0.0101045	0.950203	41	-0.0613304	0.179777	480	-0.120262	0.00015279	988	0.0834102	0.306584	152
ACE	NM_000789	0.00822112	0.940778	84	-0.31115	0.0481406	41	-0.193563	1.95354e-05	480	-0.0189295	0.552246	988	0.0272145	0.738999	152
DDC	NM_000790	0.124957	0.256863	84	-0.508188	0.000813532	41	-0.271421	1.49537e-09	480	-0.171986	5.33791e-08	988	-0.0830393	0.309114	152
DHFR	NM_000791	-0.274901	0.011599	84	-0.222822	0.160996	41	0.0106855	0.81537	480	0.0330911	0.2987	988	-0.132303	0.104159	152
DIO1	NM_000792	0.0537208	0.626807	84	-0.292334	0.0639815	41	0.0904801	0.0475671	480	0.132349	3.00415e-05	988	0.174258	0.0317842	152
DIO2	NM_000793	0.289987	0.00764708	84	0.444251	0.00392604	41	0.179606	7.59153e-05	480	0.197805	3.8992e-10	988	0.131203	0.10709	152
DRD1	NM_000794	0.0400488	0.717577	84	0.159756	0.317222	41	-0.134384	0.00317861	480	-0.0331294	0.298198	988	0.113175	0.165056	152
DRD2	NM_000795	-0.234585	0.0319481	84	0.0749129	0.640525	41	0.168415	0.00020999	480	-0.149147	2.4956e-06	988	-0.176833	0.0294247	152
DRD3	NM_000796	-0.18732	0.0879657	84	-0.343131	0.0280684	41	0.0608485	0.183228	480	-0.0465665	0.143566	988	0.0891349	0.274819	152
DRD4	NM_000797	0.139131	0.206457	84	0.188153	0.237884	41	0.0203775	0.65608	480	0.156317	7.90868e-07	988	0.22034	0.00647315	152
DRD5	NM_000798	-0.0399623	0.718161	84	-0.118741	0.459652	41	-0.183125	5.44197e-05	480	-0.071332	0.0249511	988	0.16244	0.0455584	152
EPO	NM_000799	0.205222	0.0611112	84	0.00998262	0.950607	41	0.0745125	0.102996	480	0.113493	0.000351028	988	0.107524	0.187328	152
FGF1	NM_000800	-0.0307786	0.780678	84	0.536411	0.000369182	41	-0.104746	0.0217221	480	0.191608	1.36937e-09	988	0.226604	0.00508248	152
FKBP1A	NM_000801	0.316655	0.00347428	84	0.116202	0.468018	41	-0.159195	0.000463443	480	-0.0367467	0.248466	988	0.0359044	0.660212	152
FOLR1	NM_000802	-0.0943611	0.393225	84	-0.193031	0.225765	41	-0.367536	8.47173e-17	480	-0.177981	1.77789e-08	988	0.150913	0.0635276	152
FOLR2	NM_000803	-0.00419156	0.969821	84	0.101568	0.526168	41	0.0624999	0.171603	480	-0.000248603	0.993772	988	0.0937404	0.250374	152
FOLR3	NM_000804	-0.137205	0.213295	84	-0.155401	0.330728	41	0.0596628	0.191926	480	-0.0539868	0.0898806	988	0.165823	0.041285	152
GAST	NM_000805	-0.128559	0.243836	84	-0.0847885	0.598143	41	0.0397143	0.385301	480	-0.0921995	0.00372485	988	0.240669	0.00282006	152
GABRA1	NM_000806	0.0598431	0.588688	84	-0.22277	0.16152	41	-0.0403144	0.378155	480	0.0110944	0.727619	988	0.154813	0.0568582	152
GABRA2	NM_000807	-0.297267	0.00603194	84	-0.306372	0.0513903	41	0.0800718	0.0796834	480	0.00953998	0.764564	988	0.099307	0.223243	152
GABRA3	NM_000808	-0.196093	0.0738258	84	0.0102657	0.949208	41	0.0305053	0.504932	480	-0.0941523	0.00305373	988	-0.000177694	0.998281	152
GABRA4	NM_000809	-0.121438	0.271156	84	-0.526591	0.00040507	41	0.0147619	0.747004	480	-0.0392248	0.218007	988	0.181993	0.0248313	152
GABRA5	NM_000810	-0.27455	0.0114926	84	-0.227003	0.153129	41	0.0787545	0.0847795	480	-0.0631509	0.047205	988	0.114322	0.160788	152
GABRA6	NM_000811	0.150405	0.17206	84	0	1	41	0.0724901	0.112711	480	-0.023271	0.465001	988	0.0990754	0.224599	152
GABRB1	NM_000812	-0.324438	0.00260509	84	-0.304751	0.0526994	41	-0.24838	3.50397e-08	480	-0.069224	0.029575	988	0.0788107	0.334095	152
GABRB2	NM_000813	0.0713389	0.51902	84	0.0684669	0.669624	41	-0.18136	6.43587e-05	480	0.251257	1.08728e-15	988	0.216189	0.00757309	152
GABRB3	NM_000814	-0.205714	0.0604791	84	-0.368815	0.0181877	41	-0.281188	3.57732e-10	480	0.0342588	0.28202	988	0.0192798	0.813421	152
GABRD	NM_000815	0.357214	0.0009138	84	0.0329268	0.837752	41	-0.253566	1.76904e-08	480	0.154701	1.06226e-06	988	0.191646	0.0181422	152
GABRG2	NM_000816	0.0709124	0.521528	84	-0.120383	0.452064	41	0.0574215	0.209189	480	-0.0465675	0.143557	988	0.151928	0.0617523	152
GAD1	NM_000817	0.373729	0.000462209	84	0.109756	0.493197	41	0.4146	2.30563e-21	480	0.270599	4.85006e-18	988	0.0502088	0.538609	152
GAD2	NM_000818	-0.121354	0.271491	84	-0.127178	0.426786	41	-0.00809497	0.859593	480	0.00851576	0.789209	988	0.117827	0.148258	152
GART	NM_000819	-0.198421	0.0704877	84	-0.270557	0.087254	41	-0.0482831	0.291111	480	-0.135321	2.00985e-05	988	-0.0745289	0.361081	152
GAS6	NM_000820	0.117627	0.285991	84	0.166899	0.295842	41	-0.0384806	0.400247	480	0.123831	9.63892e-05	988	0.249018	0.0020324	152
GGCX	NM_000821	0.290797	0.00747348	84	0.125958	0.431263	41	-0.260689	6.74868e-09	480	0.11647	0.000245937	988	0.0794087	0.330432	152
GHRHR	NM_000823	-0.308737	0.00427151	84	-0.346609	0.026414	41	-0.091918	0.0441321	480	-0.258694	1.43067e-16	988	0.068688	0.400434	152
GLRB	NM_000824	0.122021	0.268276	84	0.185017	0.245906	41	0.0558612	0.221851	480	0.0997589	0.00169976	988	0.161606	0.0467862	152
GNRH1	NM_000825	-0.290999	0.00743062	84	0.135192	0.398028	41	0.0442315	0.333539	480	-0.101272	0.00144258	988	0.0414505	0.611753	152
GRIA2	NM_000826	-0.236991	0.0299666	84	-0.093554	0.559463	41	0.134003	0.00326654	480	0.0849335	0.00755989	988	-0.110864	0.173727	152
GRIA1	NM_000827	-0.00963392	0.930691	84	-0.388153	0.0126487	41	0.137101	0.00261133	480	0.0461101	0.147536	988	0.0470718	0.564302	152
GRIA3	NM_000828	0.102926	0.350807	84	-0.0444251	0.782154	41	0.101704	0.0258678	480	0.127252	6.04335e-05	988	-0.137877	0.0902721	152
GRIA4	NM_000829	0.167446	0.127897	84	-0.20122	0.206398	41	-0.208369	4.1473e-06	480	-0.0336897	0.290097	988	-0.138321	0.0892321	152
GRIK1	NM_000830	0.00143768	0.989695	84	-0.0501742	0.754738	41	0.265844	3.29964e-09	480	0.0129886	0.683447	988	0.263834	0.0010601	152
GRIK3	NM_000831	0.215515	0.0489721	84	-0.192509	0.227043	41	-0.371821	3.48523e-17	480	0.148879	2.60271e-06	988	-0.188916	0.019882	152
GRIN1	NM_000832	0.070892	0.520918	84	-0.109408	0.494577	41	0.147853	0.00115924	480	0.111899	0.000428525	988	0.170207	0.0361523	152
GRIN2A	NM_000833	-0.0644541	0.560239	84	-0.106098	0.507794	41	0.0393253	0.389977	480	0.05203	0.102161	988	0.222018	0.00607073	152
GRIN2B	NM_000834	-0.0965636	0.382225	84	0.00384214	0.98098	41	0.0758127	0.0971094	480	-0.0916918	0.00392001	988	-0.0185308	0.820737	152
GRIN2C	NM_000835	-0.152779	0.165026	84	-0.164983	0.301484	41	-0.0742766	0.104094	480	-0.0370834	0.244155	988	0.229003	0.00462527	152
GRIN2D	NM_000836	0.0663562	0.547985	84	0.282056	0.0742558	41	0.227107	4.94201e-07	480	0.0736806	0.0205667	988	-0.0447891	0.583358	152
GRINA	NM_000837	0.0680166	0.537997	84	0.111324	0.487008	41	0.0929964	0.0416949	480	0.0177373	0.577558	988	0.00776386	0.924296	152
GRM2	NM_000839	-0.0174142	0.874869	84	-0.100523	0.530454	41	0.0659766	0.148942	480	-0.105098	0.000938066	988	0.0926811	0.255785	152
GRM3	NM_000840	-0.226756	0.0380592	84	0.10993	0.492507	41	-0.129316	0.00454376	480	0.0868206	0.00632023	988	0.112412	0.167769	152
GRM4	NM_000841	-0.00261218	0.981186	84	-0.0472125	0.768826	41	0.200806	9.28409e-06	480	0.167474	1.19078e-07	988	0.0257224	0.753095	152
GRM5	NM_000842	0.109751	0.320313	84	0.137456	0.390111	41	-0.202352	7.89357e-06	480	0.169963	7.66951e-08	988	0.15809	0.0518297	152
GRM6	NM_000843	-0.142614	0.195238	84	-0.101568	0.526168	41	-0.00755234	0.868917	480	-0.0909542	0.00422003	988	-0.0217265	0.790259	152
GRM7	NM_000844	0.014461	0.896125	84	-0.313763	0.0462183	41	-0.0420977	0.357406	480	0.0821675	0.0097711	988	0.0641623	0.432263	152
GRM8	NM_000845	0.134616	0.22168	84	0.0665505	0.678372	41	-0.156554	0.000576946	480	0.184027	5.64597e-09	988	0.0622681	0.445576	152
GSTA2	NM_000846	0.0198982	0.857423	84	-0.179443	0.260617	41	-0.138201	0.00240931	480	-0.143421	6.01748e-06	988	0.136516	0.0935325	152
GSTA3	NM_000847	0.0931958	0.399121	84	-0.157255	0.326145	41	-0.046864	0.305541	480	0.106634	0.000787675	988	0.0468868	0.566236	152
GSTM2	NM_000848	0.0766225	0.487721	84	-0.128049	0.423605	41	-0.165808	0.000263786	480	0.154566	1.08553e-06	988	-0.0586971	0.472138	152
GSTM3	NM_000849	0.203503	0.0634765	84	-0.376829	0.0156832	41	-0.0528763	0.247579	480	0.232213	1.72539e-13	988	0.0726563	0.373299	152
GSTM4	NM_000850	0.075934	0.491649	84	-0.561324	0.00017386	41	-0.113916	0.0125107	480	0.0960781	0.00251098	988	-0.0113792	0.889225	152
GSTM5	NM_000851	0.101428	0.357893	84	0.0567944	0.723537	41	0.0241643	0.597422	480	0.191014	1.42831e-09	988	0.0698303	0.39221	152
GSTP1	NM_000852	-0.113354	0.303947	84	0.153833	0.335678	41	-0.0500747	0.273557	480	-0.211658	2.03007e-11	988	0.0401247	0.623196	152
GSTT1	NM_000853	0.142188	0.196976	84	-0.144257	0.3682	41	-0.193341	1.99758e-05	480	0.00287118	0.928181	988	0.00584681	0.942956	152
GSTT2	NM_000854	-0.154824	0.159391	84	0.111324	0.487008	41	0.0360301	0.430944	480	0.0227716	0.47457	988	0.0660611	0.418312	152
GUCY1A2	NM_000855	0.357538	0.000903479	84	-0.0771777	0.630425	41	-0.100746	0.0273065	480	0.171022	6.6579e-08	988	-0.0202674	0.804052	152
GUCY1A3	NM_000856	0.212372	0.0526078	84	-0.309233	0.0495913	41	-0.348007	4.11676e-15	480	-0.065746	0.0388269	988	0.0353577	0.665071	152
GUCY1B3	NM_000857	0.156505	0.154869	84	-0.245296	0.122021	41	-0.288494	1.1824e-10	480	0.0266332	0.402957	988	0.151686	0.0621729	152
GUK1	NM_000858	0.168938	0.124353	84	0.214111	0.17833	41	0.0416888	0.3621	480	-0.144761	5.02888e-06	988	0.12034	0.139618	152
HMGCR	NM_000859	0.00850461	0.938737	84	-0.0787456	0.623471	41	-0.117271	0.010127	480	0.14722	3.45498e-06	988	-0.136315	0.094005	152
HPGD	NM_000860	0.0307786	0.780678	84	-0.22439	0.158012	41	-0.120241	0.00836318	480	0.0755991	0.0174701	988	0.0529733	0.516461	152
HRH1	NM_000861	0.289481	0.00775739	84	0.555052	0.000211246	41	-0.00759471	0.868188	480	0.131367	3.49784e-05	988	0.261026	0.00120268	152
HSD3B1	NM_000862	0.379977	0.00036377	84	0.152028	0.342681	41	-0.0832996	0.0682406	480	0.0391901	0.218414	988	-0.0269556	0.741667	152
HTR1B	NM_000863	0.149534	0.174586	84	0.066899	0.676778	41	-0.0691198	0.130483	480	0.110932	0.000477209	988	0.181975	0.0248464	152
HTR1D	NM_000864	0.00402956	0.97099	84	-0.00313589	0.984836	41	0.231597	2.88609e-07	480	0.00475817	0.88126	988	0.196974	0.0151252	152
HTR1E	NM_000865	-0.162557	0.139573	84	-0.305247	0.0522961	41	-0.0318811	0.485905	480	0.0985697	0.00192267	988	0.193595	0.01686	152
HTR1F	NM_000866	0.379953	0.00040047	84	-0.143031	0.371023	41	-0.154053	0.00070771	480	0.155658	8.80995e-07	988	0.0998879	0.220537	152
HTR2B	NM_000867	0.166994	0.128793	84	-0.128049	0.423605	41	0.0786124	0.0853446	480	0.0527996	0.097176	988	-0.0802493	0.325326	152
HTR2C	NM_000868	0.184451	0.093029	84	-0.0775341	0.629924	41	0.0936435	0.0402878	480	-0.0693417	0.0292986	988	0.0333288	0.683548	152
HTR3A	NM_000869	0.0561443	0.611972	84	-0.00679443	0.966646	41	0.229348	3.78374e-07	480	-0.178964	1.47931e-08	988	0.216408	0.0074098	152
HTR4	NM_000870	-0.0219382	0.842984	84	-0.348972	0.0253369	41	0.0130312	0.775823	480	-0.00315915	0.921	988	0.200565	0.013229	152
HTR6	NM_000871	-0.0333502	0.762868	84	0.148439	0.354331	41	-0.103551	0.0232756	480	-0.209935	2.65001e-11	988	0.130324	0.109531	152
HTR7	NM_000872	0.033492	0.76189	84	-0.0350174	0.827576	41	-0.110824	0.0151328	480	0.140969	8.68202e-06	988	0.285271	0.000387282	152
ICAM2	NM_000873	-0.354683	0.000998206	84	-0.101742	0.525455	41	-0.297131	3.06402e-11	480	-0.15336	1.31779e-06	988	0.0638571	0.434034	152
IFNAR2	NM_000874	-0.270629	0.0130022	84	-0.115854	0.469361	41	0.0540668	0.237079	480	-0.202666	1.41498e-10	988	0.168874	0.0376521	152
IGF1R	NM_000875	-0.210449	0.0548247	84	0.517596	0.000629588	41	-0.22997	3.51185e-07	480	0.235125	8.45606e-14	988	-0.0807927	0.322052	152
IGF2R	NM_000876	0.0432925	0.695245	84	0.0310105	0.847103	41	-0.178161	8.6886e-05	480	0.00714856	0.822403	988	-0.0128042	0.875457	152
IL1R1	NM_000877	0.164787	0.13398	84	-0.167073	0.295333	41	-0.00136057	0.976282	480	0.0566213	0.0752555	988	0.225514	0.00530332	152
IL2RB	NM_000878	-0.186089	0.0901176	84	-0.459408	0.00277137	41	0.0152213	0.739412	480	-0.143222	6.34166e-06	988	0.0625824	0.443279	152
IL5	NM_000879	-0.0272891	0.805367	84	0.101676	0.527026	41	-0.0178086	0.697143	480	0.0703901	0.0269337	988	0.00975334	0.905071	152
IL7	NM_000880	-0.053012	0.631367	84	-0.176655	0.26819	41	-0.137234	0.00258607	480	-0.0865958	0.00647201	988	0.246062	0.0023042	152
IL12A	NM_000882	-0.142776	0.194727	84	0.194774	0.221543	41	-0.0338947	0.458771	480	-0.177449	1.9633e-08	988	0.0144103	0.859985	152
IMPDH1	NM_000883	0.216564	0.0480326	84	0.226655	0.153773	41	0.302287	1.33862e-11	480	-0.0687337	0.0307673	988	0.0141472	0.862516	152
IMPDH2	NM_000884	-0.112281	0.308571	84	0.097561	0.542692	41	0.0162613	0.722319	480	0.0368804	0.246747	988	-0.13541	0.0962252	152
ITGA4	NM_000885	-0.12684	0.24972	84	-0.252613	0.111018	41	-0.170525	0.000174178	480	0.00337482	0.915611	988	0.000105933	0.998982	152
ITGAX	NM_000887	-0.217252	0.0473136	84	-0.0891986	0.577964	41	0.111442	0.0145733	480	-0.00532825	0.867134	988	0.166988	0.0398644	152
ITGB6	NM_000888	0.325645	0.00262164	84	0.573519	0.000117809	41	0.0634958	0.164864	480	0.135313	1.97692e-05	988	-0.0405035	0.620289	152
ITGB7	NM_000889	-0.300982	0.00556949	84	-0.392509	0.0116236	41	-0.0410099	0.369977	480	-0.0892149	0.00502449	988	0.103387	0.204729	152
KCNJ5	NM_000890	-0.0171307	0.876891	84	-0.127003	0.427424	41	-0.0286581	0.531079	480	0.0179908	0.572129	988	0.0513843	0.529134	152
KCNJ2	NM_000891	0.135871	0.217371	84	-0.0261324	0.870997	41	-0.173991	0.000127478	480	0.0378111	0.235018	988	0.0927118	0.255627	152
KLKB1	NM_000892	-0.296325	0.00637881	84	-0.299129	0.0578388	41	-0.195787	1.55903e-05	480	-0.0675255	0.0338186	988	0.0154833	0.849677	152
KNG1	NM_000893	-0.0810924	0.463378	84	0.0351916	0.826729	41	0.137034	0.00262413	480	-0.0163465	0.607815	988	0.160934	0.0476278	152
LHB	NM_000894	0.107158	0.331271	84	0.513589	0.000702803	41	0.163532	0.000321025	480	-0.107935	0.00067806	988	0.176206	0.0298935	152
LTA4H	NM_000895	-0.141905	0.197485	84	-0.317944	0.0432734	41	-0.327962	1.68832e-13	480	-0.00816987	0.797546	988	-0.0475707	0.560177	152
CYP4F3	NM_000896	0.0277593	0.802082	84	-0.287979	0.0681866	41	0.176207	0.000104091	480	0.084628	0.00777991	988	0.0801742	0.326161	152
MAOB	NM_000898	0.0432318	0.695651	84	-0.368293	0.0183622	41	-0.267769	2.51587e-09	480	-0.0293459	0.356756	988	0.229731	0.00449405	152
KITLG	NM_000899	0.216058	0.048567	84	-0.132404	0.407899	41	-0.226887	5.07267e-07	480	0.213649	1.30549e-11	988	0.0742282	0.363026	152
MGP	NM_000900	0.0437177	0.692401	84	0.0219512	0.89157	41	-0.0486246	0.287708	480	0.0605948	0.0569221	988	0.117644	0.148755	152
NR3C2	NM_000901	-0.0424015	0.701217	84	-0.480836	0.00165098	41	-0.324601	3.06563e-13	480	-0.132237	3.10062e-05	988	0.183445	0.0238068	152
MME	NM_000902	0.192022	0.0801911	84	0.0562718	0.725985	41	-0.103451	0.0234102	480	0.134217	2.31012e-05	988	0.158534	0.0511686	152
NQO1	NM_000903	0.124916	0.257018	84	-0.0721254	0.653046	41	0.103917	0.02279	480	0.170265	7.61653e-08	988	0.297197	0.000213691	152
NQO2	NM_000904	0.0863825	0.433875	84	-0.37108	0.0174477	41	-0.0234272	0.608653	480	0.00833222	0.793613	988	0.112716	0.166616	152
NPY	NM_000905	-0.2126	0.0521888	84	-0.553857	0.000172221	41	-0.0797128	0.0810468	480	-0.0565823	0.075454	988	0.0855801	0.294138	152
NPR1	NM_000906	-0.106996	0.332006	84	-0.217596	0.171242	41	-0.224193	6.96518e-07	480	-0.0202993	0.523853	988	-0.0224441	0.7835	152
NPR3	NM_000908	-0.223975	0.0407505	84	0.416899	0.00710347	41	-0.372449	3.056e-17	480	-0.0344326	0.279531	988	-0.0395096	0.628535	152
NPY1R	NM_000909	-0.300294	0.00568306	84	0.295122	0.0614011	41	-0.212921	2.51669e-06	480	0.143413	6.16219e-06	988	-0.0163	0.841848	152
NPY2R	NM_000910	-0.0765316	0.488982	84	-0.201832	0.205707	41	-0.0238364	0.602407	480	-0.0648047	0.0416968	988	0.12959	0.111503	152
OPRD1	NM_000911	-0.1091	0.323205	84	-0.14542	0.364312	41	0.0495341	0.278776	480	-0.115904	0.000261363	988	-0.163456	0.0442047	152
OPRK1	NM_000912	-0.134376	0.222976	84	-0.0431367	0.788859	41	0.0750293	0.100624	480	-0.194515	7.03374e-10	988	0.0902	0.269101	152
OPRL1	NM_000913	0.0469778	0.670742	84	0.00993031	0.951068	41	0.00236638	0.95876	480	0.0279204	0.380604	988	0.128182	0.11547	152
OPRM1	NM_000914	-0.247579	0.0231727	84	-0.340244	0.0300487	41	0.0741835	0.10453	480	0.0277207	0.384084	988	0.181905	0.024903	152
OXT	NM_000915	-0.0731638	0.508358	84	0.10605	0.509307	41	0.0654237	0.152385	480	0.0959008	0.00254837	988	-0.0265734	0.745202	152
OXTR	NM_000916	-0.101326	0.358375	84	-0.0118467	0.941557	41	0.174383	0.000123014	480	0.0285331	0.370236	988	0.0982989	0.227994	152
P4HA1	NM_000917	0.314468	0.00371609	84	0.453136	0.00320665	41	-0.182166	5.96245e-05	480	0.12815	5.42864e-05	988	0.146891	0.070979	152
P4HB	NM_000918	0.106024	0.336437	84	0.00853659	0.95799	41	0.125476	0.00590958	480	-0.0890274	0.00511748	988	0.0190338	0.81576	152
PAM	NM_000919	-0.147737	0.179547	84	0.171777	0.281793	41	-0.0561651	0.219343	480	0.133473	2.60895e-05	988	0.151751	0.0620601	152
PC	NM_000920	-0.326253	0.00257148	84	0.0923345	0.564615	41	-0.000137587	0.997601	480	-0.0546967	0.0857297	988	0.073039	0.370781	152
PDE3A	NM_000921	0.287152	0.0082831	84	-0.321777	0.0407106	41	-0.14767	0.00117594	480	0.120962	0.00013972	988	-0.0273649	0.737609	152
PDE3B	NM_000922	-0.255705	0.0191279	84	-0.333449	0.0336631	41	0.102023	0.0254027	480	-0.115338	0.000282711	988	-0.11056	0.174916	152
PDE4C	NM_000923	0.155938	0.156384	84	0.379268	0.0149819	41	0.0438244	0.338012	480	0.133916	2.4514e-05	988	0.30153	0.000171103	152
PDE1B	NM_000924	0.0569606	0.606141	84	0.112021	0.484271	41	-0.301021	1.64309e-11	480	0.129827	4.32245e-05	988	0.124471	0.126456	152
PDHB	NM_000925	0.233897	0.0324659	84	-0.0688153	0.668038	41	-0.022396	0.62452	480	0.170782	6.94837e-08	988	-0.060498	0.458636	152
PGR	NM_000926	0.138726	0.207791	84	-0.13554	0.396803	41	0.017405	0.703679	480	0.311117	0	988	0.0788394	0.334306	152
ABCB1	NM_000927	-0.183659	0.0944544	84	-0.523345	0.000536471	41	-0.29028	8.97676e-11	480	-0.100505	0.00156814	988	-0.0330852	0.685415	152
PLA2G1B	NM_000928	-0.154258	0.161208	84	-0.0254355	0.874421	41	-0.0922123	0.0434554	480	0.0254256	0.424692	988	-0.0372584	0.648592	152
PLA2G5	NM_000929	0.257021	0.0185023	84	0.324564	0.0389262	41	0.0636979	0.163521	480	0.156953	7.36586e-07	988	0.262382	0.00113176	152
PLAT	NM_000930	0.1317	0.231922	84	0.390418	0.0121064	41	-0.214973	2.00189e-06	480	0.220713	2.63131e-12	988	-0.0574156	0.481877	152
PLCB3	NM_000932	0.0720259	0.514259	84	0.193728	0.22407	41	-0.0549695	0.229328	480	0.0157986	0.619842	988	-0.0482507	0.554578	152
PLCB4	NM_000933	-0.0279235	0.800584	84	-0.300697	0.056491	41	-0.0174838	0.702401	480	-0.240163	2.40696e-14	988	-0.0747511	0.359649	152
SERPINF2	NM_000934	-0.203139	0.0639596	84	-0.25122	0.113053	41	-0.114876	0.0117827	480	-0.175723	2.85063e-08	988	0.155827	0.055307	152
PLOD2	NM_000935	0.00998279	0.928103	84	0.474042	0.00195219	41	0.187848	3.44668e-05	480	0.0610127	0.0552305	988	0.293496	0.000257683	152
PNLIP	NM_000936	0.147428	0.180804	84	-0.0160279	0.920834	41	0.0581962	0.2031	480	0.110266	0.000516345	988	0.166169	0.0407559	152
POLR2A	NM_000937	-0.116959	0.288751	84	-0.107143	0.503601	41	-0.248227	3.57464e-08	480	0.096595	0.00237893	988	-0.0276246	0.735211	152
POLR2B	NM_000938	-0.216645	0.0479475	84	0.0189895	0.906187	41	-0.113705	0.0126762	480	-0.0812053	0.0106824	988	-0.102881	0.206962	152
POMC	NM_000939	-0.342857	0.00149478	84	-0.290941	0.0653039	41	0.0388484	0.395755	480	-0.154697	1.03015e-06	988	0.0671956	0.410351	152
PON3	NM_000940	0.145935	0.184958	84	-0.233798	0.140955	41	0.0412047	0.367706	480	-0.00764916	0.810229	988	0.174478	0.0316814	152
POR	NM_000941	0.376936	0.000448266	84	-0.10784	0.500816	41	0.133749	0.00332622	480	-0.147971	3.07677e-06	988	-0.0644175	0.430005	152
PPIB	NM_000942	0.0925787	0.401528	84	0.249303	0.115897	41	0.134262	0.00320648	480	-0.111175	0.000467074	988	-0.0178343	0.827183	152
PPIC	NM_000943	0.315845	0.00356214	84	0.439373	0.00437835	41	0.381879	4.10951e-18	480	0.221064	2.42657e-12	988	0.141106	0.0829287	152
PPP3CA	NM_000944	0.0179002	0.871404	84	0.500348	0.00100208	41	-0.118755	0.00920826	480	-0.00513322	0.871955	988	0.0910203	0.26443	152
PPP3R1	NM_000945	0.160292	0.145034	84	0.135889	0.395582	41	-0.15324	0.00075584	480	-0.00350744	0.912308	988	0.0764938	0.348533	152
PRIM1	NM_000946	-0.264858	0.0151311	84	0.114808	0.473403	41	-0.197284	1.33761e-05	480	-0.0410312	0.197493	988	-0.0968808	0.234799	152
PRIM2	NM_000947	-0.19265	0.0791942	84	-0.00174216	0.991768	41	-0.0489088	0.284897	480	-0.120098	0.000156006	988	-0.180745	0.0259778	152
PRL	NM_000948	-0.0709146	0.521515	84	0.171578	0.283433	41	0.0112115	0.806457	480	0.0445969	0.1613	988	-0.0499837	0.540845	152
PRLR	NM_000949	0.0435962	0.693213	84	-0.526655	0.000488656	41	0.0370649	0.417818	480	0.222976	1.55696e-12	988	-0.00396736	0.96128	152
PRRG1	NM_000950	0.0485168	0.660609	84	0.206794	0.193901	41	-0.149325	0.00103282	480	-0.0763572	0.0163881	988	0.100465	0.21787	152
PRRG2	NM_000951	0.102784	0.351474	84	0.0297909	0.853064	41	-0.0205763	0.652944	480	0.0812699	0.0106201	988	0.0940343	0.248886	152
PTAFR	NM_000952	-0.0964665	0.381982	84	-0.0747387	0.641305	41	-0.0308949	0.499505	480	-0.0458599	0.149725	988	0.140392	0.08451	152
PTGDR	NM_000953	-0.0287942	0.794499	84	-0.157666	0.32366	41	-0.0612044	0.180675	480	0.0381903	0.230398	988	0.118574	0.145684	152
PTGDS	NM_000954	-0.190726	0.0822809	84	-0.33885	0.0307625	41	0.083187	0.0686158	480	-0.0984201	0.00196183	988	0.111346	0.171856	152
PTGER1	NM_000955	-0.0770703	0.485919	84	0.0393728	0.806468	41	0.231381	2.96271e-07	480	-0.029354	0.356686	988	0.0282739	0.729511	152
PTGER2	NM_000956	-0.203685	0.0632361	84	-0.169164	0.289264	41	-0.0347149	0.447966	480	0.0383592	0.228298	988	0.0651624	0.424682	152
PTGER4	NM_000958	-0.109608	0.320285	84	-0.58101	9.21067e-05	41	-0.0369328	0.419481	480	-0.0612425	0.0543184	988	0.0571559	0.483863	152
PTGFR	NM_000959	-0.111107	0.313683	84	-0.349303	0.0257376	41	-0.0373757	0.413923	480	-0.149334	2.42379e-06	988	0.102183	0.210321	152
PTGIR	NM_000960	0.0268503	0.808101	84	0.115157	0.472054	41	-0.0199705	0.662522	480	0.0629034	0.0480922	988	0.167408	0.0393621	152
PTGIS	NM_000961	-0.355088	0.00098424	84	0.146516	0.359384	41	0.136817	0.00266595	480	-0.114092	0.000329127	988	-0.148272	0.068345	152
PTGS1	NM_000962	0.12441	0.258962	84	0.0186411	0.907909	41	0.00248856	0.956633	480	0.0545317	0.08668	988	0.0710332	0.384091	152
PTGS2	NM_000963	-0.155918	0.156438	84	0.583624	8.44197e-05	41	0.044585	0.329686	480	-0.152143	1.59998e-06	988	0.211784	0.00891892	152
RARA	NM_000964	0.398684	0.000194311	84	0.314983	0.045343	41	-0.239359	1.10982e-07	480	0.23531	8.07969e-14	988	-0.140296	0.0847236	152
RARB	NM_000965	-0.310033	0.0042532	84	-0.13885	0.385285	41	-0.309464	4.1126e-12	480	-0.170946	6.74874e-08	988	-0.055461	0.496938	152
RARG	NM_000966	-0.248193	0.0230584	84	0.378746	0.0151298	41	-0.166535	0.000247621	480	0.0918932	0.00385304	988	-0.0230797	0.777526	152
RPL3	NM_000967	-0.304769	0.00498017	84	-0.162892	0.307717	41	-0.154267	0.000695516	480	-0.187842	2.88002e-09	988	-0.156644	0.05403	152
RPL4	NM_000968	-0.247808	0.0232771	84	0.133275	0.404799	41	-0.0872292	0.0561647	480	-0.149044	2.60496e-06	988	-0.215341	0.00781703	152
RPL5	NM_000969	-0.315521	0.00359784	84	0.103136	0.519771	41	-0.182716	5.65869e-05	480	-0.16246	2.94463e-07	988	-0.0469283	0.565491	152
RPL6	NM_000970	-0.0823529	0.455684	84	-0.218641	0.169155	41	-0.0371434	0.416832	480	-0.0908877	0.00426017	988	-0.183134	0.0240487	152
RPL7	NM_000971	-0.165779	0.131629	84	0.131533	0.411013	41	-0.104918	0.0215049	480	-0.123374	0.000102311	988	-0.0872477	0.284804	152
RPL7A	NM_000972	-0.123094	0.264065	84	-0.0689895	0.667246	41	-0.027433	0.548792	480	-0.0343938	0.280074	988	-0.103479	0.204324	152
RPL8	NM_000973	-0.192184	0.0799329	84	0.291812	0.0644749	41	-0.0314471	0.491866	480	-0.137306	1.51302e-05	988	-0.144827	0.0750704	152
RPL11	NM_000975	-0.137451	0.212033	84	0.120209	0.452722	41	-0.158433	0.000493849	480	-0.0844377	0.00793522	988	-0.136021	0.094721	152
RPL12	NM_000976	-0.0338767	0.759237	84	0.05	0.755564	41	-0.0161734	0.723758	480	-0.0359963	0.258264	988	-0.127772	0.116646	152
RPL13	NM_000977	-0.116128	0.292206	84	0.216899	0.172643	41	0.078879	0.0842869	480	-0.178327	1.7645e-08	988	-0.100951	0.215647	152
RPL23	NM_000978	-0.136823	0.214143	84	0.197387	0.215313	41	-0.0843421	0.0648463	480	-0.0420975	0.186089	988	-0.132618	0.103333	152
RPL18	NM_000979	-0.0463299	0.675026	84	-0.0681185	0.671211	41	-0.0308763	0.499762	480	-0.0996267	0.00172413	988	-0.129447	0.111902	152
RPL18A	NM_000980	-0.0764605	0.488643	84	-0.045122	0.778816	41	-0.0658089	0.14998	480	-0.149271	2.5143e-06	988	-0.130028	0.110292	152
RPL19	NM_000981	-0.188499	0.0859744	84	0.121603	0.447467	41	-0.114229	0.0122693	480	-0.11384	0.000339338	988	-0.180045	0.0265682	152
RPL21	NM_000982	-0.256171	0.0189045	84	-0.00714286	0.964914	41	-0.0954624	0.0365459	480	-0.0199629	0.530757	988	-0.00250822	0.975521	152
RPL22	NM_000983	-0.103979	0.345881	84	0.126307	0.429982	41	-0.343447	9.81244e-15	480	-0.0735854	0.0207311	988	-0.240102	0.00295495	152
RPL23A	NM_000984	-0.171753	0.118135	84	0.128746	0.421069	41	-0.161653	0.000376819	480	-0.00898914	0.777753	988	-0.160984	0.0476472	152
RPL17	NM_000985	-0.157214	0.152992	84	-0.126307	0.429982	41	-0.135882	0.00285331	480	-0.112511	0.000398306	988	-0.0268933	0.74197	152
RPL24	NM_000986	-0.038858	0.725148	84	0.235192	0.13855	41	0.101703	0.0258685	480	-0.0184858	0.561603	988	-0.0538515	0.509524	152
RPL26	NM_000987	-0.180115	0.101073	84	-0.15784	0.323121	41	-0.150798	0.000919168	480	-0.0901714	0.00457354	988	-0.0538139	0.50982	152
RPL27	NM_000988	-0.064149	0.561399	84	0.16446	0.303034	41	0.0520989	0.254609	480	-0.0735218	0.0208414	988	-0.0808063	0.32197	152
RPL30	NM_000989	-0.168249	0.125912	84	0.214983	0.176538	41	-0.0303186	0.507543	480	-0.17479	3.37939e-08	988	-0.148111	0.0686473	152
RPL27A	NM_000990	-0.148527	0.177212	84	0.0167247	0.917385	41	0.0611509	0.181057	480	-0.12321	0.00010452	988	-0.0804988	0.32382	152
RPL28	NM_000991	-0.0547332	0.620317	84	0.0351916	0.826729	41	0.104749	0.0217176	480	-0.07643	0.0162857	988	-0.0588885	0.470693	152
RPL29	NM_000992	0.0265465	0.810231	84	0.0203833	0.899304	41	0.0698713	0.126344	480	0.0181115	0.569555	988	-0.154372	0.0576451	152
RPL31	NM_000993	-0.0590463	0.592998	84	0.173519	0.276884	41	-0.107022	0.0190082	480	-0.0713437	0.0249453	988	0.0419802	0.607208	152
RPL32	NM_000994	-0.142796	0.194663	84	-0.0559233	0.727618	41	0.0164747	0.718828	480	-0.0714832	0.0246628	988	-0.115477	0.156421	152
RPL34	NM_000995	-0.156566	0.154708	84	0.132578	0.407278	41	-0.139139	0.00224831	480	-0.0734216	0.0210166	988	-0.00207765	0.979725	152
RPL35A	NM_000996	-0.0960008	0.384293	84	0.124739	0.435767	41	-0.00292514	0.949034	480	-0.0898169	0.00473622	988	-0.0224851	0.783114	152
RPL37	NM_000997	-0.0605245	0.583762	84	0.0987805	0.537636	41	0.0321003	0.48291	480	-0.0724501	0.0227808	988	-0.100742	0.216599	152
RPL37A	NM_000998	-0.139557	0.205063	84	0.0799652	0.618085	41	-0.0620597	0.174646	480	-0.0939864	0.0031166	988	-0.081688	0.316706	152
RPL38	NM_000999	-0.123378	0.26296	84	0.116899	0.465338	41	-0.0413509	0.366008	480	-0.085777	0.00699591	988	-0.0491563	0.547164	152
RPL39	NM_001000	0.0671864	0.54298	84	0.119164	0.456686	41	0.0770941	0.0915734	480	-0.060438	0.0575678	988	-0.0352586	0.665953	152
RPL36AL	NM_001001	0.0628531	0.569348	84	0.137805	0.388901	41	-0.199043	1.11552e-05	480	0.0721058	0.0234362	988	-0.0387304	0.635326	152
ITSN1	NM_001001132	0.0529513	0.631759	84	-0.0777003	0.628103	41	-0.0520814	0.254768	480	0.197789	3.91215e-10	988	-0.0242621	0.766449	152
SLC2A9	NM_001001290	0.107664	0.328982	84	-0.0121951	0.939828	41	-0.258887	8.63552e-09	480	-0.0430029	0.176793	988	0.125155	0.124375	152
PRSS58	NM_001001317	-0.132986	0.227842	84	-0.180631	0.258408	41	-0.141733	0.00185286	480	-0.0839422	0.00829478	988	0.080811	0.32232	152
ATP2B1	NM_001001323	0.199636	0.0687572	84	-0.408711	0.00841152	41	-0.00344706	0.939956	480	0.0599936	0.0594307	988	-0.0436854	0.592678	152
SPINK14	NM_001001325	0.377435	0.000401228	84	-0.0746715	0.642653	41	-0.0236905	0.60463	480	0.0772458	0.015158	988	0.105776	0.194643	152
PRKCSH	NM_001001329	-0.15205	0.16707	84	0.0142857	0.929463	41	-0.0734505	0.108011	480	-0.101786	0.00136357	988	-0.1004	0.218168	152
REEP3	NM_001001330	0.229766	0.0357238	84	0.459408	0.00277137	41	-0.115341	0.0114435	480	0.18019	1.24659e-08	988	0.121871	0.134624	152
ATP2B2	NM_001001331	0.0797003	0.470366	84	-0.104355	0.514822	41	-0.098755	0.030521	480	-0.100797	0.00151198	988	0.0612532	0.453038	152
BLOC1S2	NM_001001342	0.0572036	0.604603	84	-0.088676	0.580203	41	0.128898	0.00467741	480	0.0891125	0.0050751	988	0.172472	0.0337186	152
FNDC9	NM_001001343	-0.272173	0.0122588	84	-0.451742	0.00331118	41	-0.215185	1.95489e-06	480	-0.0652636	0.0402682	988	0.0433915	0.595171	152
ATP2B3	NM_001001344	0.0801925	0.468371	84	-0.0224739	0.888995	41	0.189519	2.92465e-05	480	-0.106414	0.000807676	988	0.118573	0.145556	152
CLDN20	NM_001001346	-0.00631771	0.954489	84	-0.230662	0.146481	41	-0.00207097	0.963904	480	0.0571046	0.0727963	988	-0.0716482	0.379979	152
NKIRAS2	NM_001001349	0.0746988	0.498738	84	0.56115	0.000174812	41	-0.0547038	0.231591	480	-0.0511912	0.107808	988	-0.35101	1.05814e-05	152
DNAJB3	NM_001001394	0.345668	0.00127959	84	0.362195	0.0205051	41	-0.0916875	0.0446683	480	0.0596086	0.061077	988	0.115264	0.157345	152
LMO3	NM_001001395	-0.200911	0.0669774	84	-0.235714	0.137656	41	-0.0511873	0.263026	480	-0.125583	7.556e-05	988	0.155038	0.0565649	152
ATP2B4	NM_001001396	0.0238939	0.828895	84	0.37108	0.0174477	41	-0.146786	0.0012596	480	0.0226763	0.476422	988	0.15634	0.0545026	152
TSR3	NM_001001410	0.133219	0.226547	84	0.156794	0.326367	41	0.0201707	0.659351	480	0.08239	0.00959032	988	-0.0414915	0.611401	152
ZNF676	NM_001001411	0.130505	0.236213	84	-0.241289	0.128387	41	-0.069314	0.129403	480	0.222175	1.62802e-12	988	0.0295318	0.717976	152
CALHM1	NM_001001412	-0.122979	0.265079	84	-0.314822	0.0449839	41	0.0141531	0.757104	480	0.0596046	0.0610942	988	0.176522	0.0295958	152
GOLGA6L1	NM_001001413	-0.143793	0.191916	84	0.277944	0.0784882	41	0.0972798	0.0331062	480	-0.0556342	0.0804883	988	0.110123	0.176825	152
NCCRP1	NM_001001414	0.168229	0.125958	84	-0.010453	0.948473	41	0.149717	0.00100135	480	-0.0874264	0.00596287	988	-0.0292681	0.720388	152
ZNF429	NM_001001415	0.0966083	0.38128	84	-0.514808	0.000679752	41	-0.285242	1.94303e-10	480	0.248498	2.82479e-15	988	-0.0858023	0.292883	152
TBC1D3B	NM_001001417	-0.010975	0.920972	84	0.271254	0.0864186	41	0.153133	0.000762365	480	0.040535	0.202971	988	0.0720139	0.377548	152
TBC1D3C	NM_001001418	0.00342209	0.975373	84	0.146341	0.359961	41	0.160345	0.000420815	480	0.048872	0.124735	988	-0.0216582	0.790904	152
SMAD5	NM_001001419	-0.0963045	0.382785	84	-0.223519	0.159665	41	-0.223978	7.1431e-07	480	0.199689	2.64039e-10	988	-0.10254	0.20848	152
STX16	NM_001001433	0.0514529	0.641448	84	0.0238676	0.882131	41	0.150343	0.000952974	480	0.0160206	0.614933	988	0.0532057	0.51462	152
CCL4L1	NM_001001435	-0.1252	0.255933	84	-0.319686	0.0420926	41	-0.0338987	0.458718	480	-0.0257178	0.419322	988	0.103647	0.20359	152
C16orf87	NM_001001436	-0.18943	0.0844141	84	0.417422	0.00702633	41	-0.0692022	0.130024	480	-0.0831234	0.00896518	988	-0.167453	0.0393094	152
CCL3L3	NM_001001437	-0.141723	0.198065	84	-0.315854	0.0447261	41	-0.0553157	0.226405	480	0.0738984	0.0201768	988	0.156282	0.0545933	152
LSS	NM_001001438	-0.0351321	0.750599	84	-0.0980836	0.540522	41	-0.0975732	0.0325776	480	-0.170343	7.51163e-08	988	0.0713988	0.381644	152
SLC35E4	NM_001001479	0.054713	0.620446	84	0.130662	0.414141	41	0.0118235	0.796118	480	-0.208982	3.65089e-11	988	-0.0968705	0.234849	152
KRTAP5-5	NM_001001480	0.172536	0.11655	84	-0.317628	0.0430059	41	0.102928	0.0241235	480	-0.0624481	0.0497241	988	0.0366295	0.654138	152
UBE2W	NM_001001481	-0.111937	0.310063	84	0.125958	0.431263	41	-0.097899	0.0319992	480	0.0551445	0.0831935	988	0.107252	0.188239	152
ZDHHC13	NM_001001483	-0.193905	0.0772302	84	0.0581882	0.717023	41	-0.0992444	0.0297025	480	-0.161358	3.54622e-07	988	0.0178548	0.826987	152
PTER	NM_001001484	-0.00882859	0.936405	84	-0.294948	0.0615599	41	-0.13386	0.00329994	480	0.119683	0.000164462	988	0.161527	0.0468943	152
ATP2C1	NM_001001485	0.00577098	0.95843	84	0.388676	0.0125217	41	-0.0553097	0.226455	480	0.0411974	0.195683	988	0.189822	0.0192896	152
SNCB	NM_001001502	0.0405319	0.714317	84	-0.141463	0.376333	41	0.219877	1.14825e-06	480	-0.094652	0.00290072	988	0.185899	0.021971	152
NDUFV3	NM_001001503	0.184469	0.0929908	84	-0.413937	0.0075546	41	-0.0679011	0.137418	480	0.0390842	0.219621	988	0.0783084	0.337193	152
HDGFRP2	NM_001001520	-0.201478	0.0661985	84	0.00121951	0.994367	41	-0.0461041	0.313458	480	-0.0277339	0.383794	988	-0.228275	0.00475993	152
UGP2	NM_001001521	0.15118	0.169535	84	0.29216	0.0641456	41	0.171455	0.000160274	480	-0.117147	0.000226114	988	0.216226	0.00756243	152
TAGLN	NM_001001522	0.0732814	0.506938	84	0.449129	0.00351529	41	0.054485	0.233465	480	0.123097	0.000106075	988	0.320481	6.21958e-05	152
RORC	NM_001001523	0.161081	0.143044	84	-0.492334	0.00123423	41	-0.344599	7.88971e-15	480	0.0622736	0.0503786	988	0.025424	0.755868	152
TM6SF2	NM_001001524	0.160879	0.143552	84	-0.0421603	0.793029	41	0.0514736	0.260362	480	0.233929	9.53343e-14	988	-0.0210362	0.796776	152
GRB10	NM_001001549	0.135932	0.217164	84	-0.0541812	0.735803	41	-0.335529	4.28895e-14	480	-0.0114282	0.719719	988	0.0300234	0.713185	152
IDNK	NM_001001551	0.0480713	0.663536	84	-0.351045	0.024971	41	-0.283985	2.35032e-10	480	0.172344	5.25763e-08	988	0.139534	0.0864409	152
LEMD1	NM_001001552	-0.330546	0.00224099	84	0.491463	0.00126215	41	-0.0833146	0.0681909	480	-0.269617	6.45354e-18	988	-0.0934107	0.252357	152
GALK2	NM_001001556	0.0473828	0.66807	84	0.160105	0.316156	41	-0.203096	7.29671e-06	480	-0.0610835	0.054948	988	0.0242245	0.7668	152
GDF6	NM_001001557	0.0766225	0.487721	84	0.294599	0.0618785	41	-0.32161	5.18132e-13	480	0.120438	0.000147818	988	-0.0487377	0.550993	152
GGA1	NM_001001560	-0.25935	0.0174387	84	-0.0486063	0.762187	41	-0.0233534	0.609783	480	-0.254014	6.53908e-16	988	-0.121033	0.137338	152
TIMM50	NM_001001563	-0.0965475	0.381581	84	0.0984321	0.539078	41	0.207277	4.66781e-06	480	-0.172572	5.04644e-08	988	-0.100195	0.219113	152
PDE9A	NM_001001567	-0.0609294	0.581243	84	-0.128397	0.422336	41	-0.284584	2.14696e-10	480	-0.18717	3.28327e-09	988	-0.14017	0.0850066	152
MED8	NM_001001653	-0.0383922	0.728314	84	-0.00679443	0.966646	41	0.0662034	0.147547	480	-0.0502191	0.114667	988	0.0614924	0.451273	152
ALKBH2	NM_001001655	-0.171003	0.119766	84	0.0818815	0.609661	41	-0.131089	0.00401536	480	-0.111417	0.000453849	988	-0.144759	0.0752091	152
OR9A4	NM_001001656	-0.145127	0.187783	84	0.233385	0.141956	41	0.00695834	0.879144	480	-0.0391091	0.219369	988	0.151992	0.0615833	152
OR2Y1	NM_001001657	#N/A	#N/A	84	#N/A	#N/A	#N/A	-0.00432904	0.924634	480	0.00292815	0.926759	988	0.140028	0.0853202	152
OR9A2	NM_001001658	-0.0474405	0.668268	84	-0.00513324	0.97459	41	0.00766642	0.866955	480	0.0203411	0.523066	988	0.122741	0.131947	152
OR2A14	NM_001001659	-0.186631	0.0891607	84	-0.046163	0.774419	41	0.099655	0.0290303	480	-0.0153296	0.630329	988	0.0232961	0.775735	152
LYRM5	NM_001001660	0.106085	0.336159	84	-0.166202	0.297886	41	-0.1032	0.0237504	480	0.0265888	0.403742	988	0.132331	0.104087	152
ZNF425	NM_001001661	0.0275387	0.803277	84	-0.123693	0.439648	41	-0.132913	0.00353029	480	0.0738937	0.0202029	988	-0.0169834	0.835309	152
ZNF782	NM_001001662	-0.139719	0.204534	84	-0.340592	0.0298724	41	-0.179781	7.468e-05	480	0.188396	2.58425e-09	988	-0.0553653	0.497681	152
TMEM211	NM_001001663	-0.213927	0.0507031	84	-0.186681	0.242532	41	-0.156346	0.000586877	480	-0.200682	1.9556e-10	988	0.0502458	0.538722	152
SPOPL	NM_001001664	0.117931	0.284742	84	-0.0144599	0.9286	41	-0.23736	1.424e-07	480	0.270048	7.47788e-18	988	0.0359386	0.659909	152
CYP27C1	NM_001001665	-0.327245	0.00249142	84	0.645122	8.90092e-06	41	-0.0226059	0.621276	480	-0.041123	0.196528	988	-0.279004	0.000499948	152
ANO7	NM_001001666	0.0123729	0.911058	84	-0.129061	0.421277	41	0.00769704	0.866429	480	0.0782231	0.0139168	988	-0.0504149	0.537354	152
OR6V1	NM_001001667	-0.0764353	0.48953	84	#N/A	#N/A	#N/A	-0.00589258	0.897544	480	0.014439	0.650332	988	-0.0213608	0.793931	152
ZNF470	NM_001001668	-0.0496305	0.653315	84	-0.434669	0.00485709	41	-0.310645	3.37641e-12	480	-0.0241593	0.448063	988	-0.0229328	0.778906	152
ARHGEF37	NM_001001669	-0.0808748	0.463834	84	-0.0388502	0.808994	41	-0.178172	8.67905e-05	480	0.023453	0.461449	988	0.202383	0.0125197	152
SPATA31D1	NM_001001670	0.0130497	0.906214	84	0.122683	0.444774	41	0.0259153	0.571128	480	0.00429824	0.892664	988	-0.0547682	0.502758	152
MAP3K15	NM_001001671	0.0200466	0.856133	84	-0.364634	0.0196238	41	-0.0174977	0.702175	480	-0.193353	9.65356e-10	988	-0.273263	0.00068738	152
RNASE9	NM_001001673	-0.16907	0.12419	84	0.0133631	0.933913	41	0.082269	0.071738	480	0.045668	0.151461	988	0.130755	0.108352	152
OR4F15	NM_001001674	#N/A	#N/A	84	#N/A	#N/A	#N/A	-0.0191024	0.676343	480	0.010031	0.752831	988	0.00238877	0.976699	152
LCN9	NM_001001676	0.174698	0.111972	84	#N/A	#N/A	#N/A	0.0654491	0.152225	480	-0.0126373	0.691564	988	0.172428	0.0336515	152
MED11	NM_001001683	0.0583376	0.597449	84	-0.299826	0.0572366	41	-0.188118	3.35692e-05	480	-0.0594999	0.061559	988	0.0553687	0.497655	152
IL17REL	NM_001001694	-0.216464	0.0479608	84	-0.493554	0.00119607	41	-0.0459396	0.315189	480	-0.0350116	0.271574	988	0.154968	0.0566063	152
C4orf3	NM_001001701	0.154217	0.16105	84	0.407491	0.00862316	41	-0.165263	0.000276567	480	0.0751349	0.0181938	988	0.257133	0.00142935	152
C9orf170	NM_001001709	-0.19423	0.0766647	84	0.338153	0.0311247	41	0.164521	0.000294856	480	-0.18786	2.6735e-09	988	0.0995257	0.222221	152
FAM166A	NM_001001710	0.107057	0.331731	84	0.00905923	0.955394	41	0.0636624	0.163756	480	0.0621989	0.0506557	988	0.0959137	0.239521	152
DDI1	NM_001001711	0.00776972	0.944078	84	-0.377526	0.01548	41	-0.398574	1.00038e-19	480	0.138775	1.19928e-05	988	0.000301558	0.997058	152
LCN10	NM_001001712	-0.280356	0.0097937	84	-0.322822	0.0400337	41	-0.037154	0.416698	480	-0.112619	0.000390083	988	-0.0711305	0.383853	152
SH3BGR	NM_001001713	-0.138605	0.208193	84	-0.144948	0.364594	41	-0.0706493	0.122166	480	0.05871	0.0650944	988	0.28418	0.000408407	152
FARP1	NM_001001715	-0.300638	0.00562602	84	0.107666	0.501511	41	-0.289654	9.88906e-11	480	-0.0595945	0.0611461	988	-0.169171	0.037313	152
CDY2B	NM_001001722	#N/A	#N/A	84	-0.120268	0.453858	41	0.00059282	0.989664	480	#N/A	#N/A	988	0.011946	0.883867	152
CC2D2B	NM_001001732	-0.00951706	0.931452	84	-0.0987805	0.537636	41	-0.0778035	0.0886194	480	0.139733	1.04222e-05	988	0.164152	0.0432977	152
ATP1A4	NM_001001734	0.0244457	0.825307	84	-0.208573	0.190648	41	0.0150255	0.742646	480	0.15902	5.05896e-07	988	-0.0613264	0.452925	152
RFWD2	NM_001001740	-0.0366913	0.739914	84	-0.117944	0.461334	41	-0.0296661	0.516726	480	-0.115528	0.000276184	988	-0.228432	0.00473055	152
BLID	NM_001001786	-0.0559818	0.613004	84	-0.050635	0.753219	41	0.0276617	0.545463	480	0.0228798	0.47254	988	0.105472	0.195934	152
RAET1G	NM_001001788	0.218001	0.0465413	84	0.151742	0.342349	41	-0.295506	3.96414e-11	480	-0.0534166	0.0933263	988	0.187829	0.0206136	152
TOMM5	NM_001001790	0.14144	0.198971	84	-0.195645	0.219452	41	0.163721	0.000315874	480	-0.182221	8.50019e-09	988	-0.0178036	0.827476	152
C10orf55	NM_001001791	0.24959	0.0222791	84	0.687979	1.56676e-06	41	0.123842	0.00659494	480	0.228036	4.7217e-13	988	0.243987	0.00251422	152
DENND6B	NM_001001794	-0.0521413	0.636989	84	0.350697	0.0251228	41	-0.196601	1.43456e-05	480	-0.0395078	0.214661	988	0.0450659	0.581032	152
C8orf82	NM_001001795	-0.123823	0.261231	84	0.166551	0.296863	41	-0.0649368	0.155467	480	-0.132267	3.08778e-05	988	-0.0797982	0.328059	152
OR2A42	NM_001001802	-0.0203098	0.854263	84	-0.14338	0.369849	41	0.0622394	0.173399	480	0.0681844	0.0321144	988	0.09386	0.249768	152
OR2T34	NM_001001821	-0.155054	0.159033	84	-0.171532	0.283565	41	-0.201477	8.65448e-06	480	-0.033631	0.290938	988	#N/A	#N/A	152
OR2T27	NM_001001824	-0.0635231	0.56593	84	#N/A	#N/A	#N/A	-0.0352707	0.440726	480	-0.0540077	0.0897562	988	0.0384349	0.63827	152
OR2T35	NM_001001827	0.00679038	0.951118	84	-0.227172	0.153183	41	-0.270756	1.64477e-09	480	-0.0372744	0.24178	988	0.0407615	0.618061	152
STX19	NM_001001850	0.206945	0.0590588	84	0.21777	0.170893	41	-0.0737293	0.106676	480	0.00786654	0.804943	988	0.109022	0.18102	152
ITIH5	NM_001001851	-0.104181	0.344938	84	-0.312021	0.0474927	41	-0.019173	0.675213	480	0.0471959	0.138226	988	-0.0466481	0.567817	152
PIM3	NM_001001852	-0.000485978	0.996565	84	-0.104704	0.513413	41	0.0205548	0.653283	480	-0.274048	2.318e-18	988	0.0115057	0.888002	152
C14orf37	NM_001001872	0.0350511	0.751155	84	0.455923	0.00300627	41	0.121226	0.0078416	480	0.256818	3.06464e-16	988	0.0257075	0.752971	152
TPD52L3	NM_001001874	-0.0088572	0.936267	84	-0.0578656	0.719323	41	0.00831615	0.855798	480	-0.0920845	0.00376826	988	-0.0743664	0.362536	152
HSFY2	NM_001001877	#N/A	#N/A	84	0.0145592	0.928012	41	-0.126297	0.00559005	480	-0.0355721	0.26397	988	0.0300571	0.713177	152
VCX3B	NM_001001888	0.143423	0.193076	84	0.0495529	0.758333	41	0.0285726	0.532307	480	0.0404816	0.203605	988	0.0322286	0.693461	152
RUNX1	NM_001001890	0.0807533	0.464508	84	0.500871	0.00098839	41	0.166677	0.000244564	480	0.232017	1.80987e-13	988	0.0853649	0.295357	152
TTC3	NM_001001894	0.00779589	0.94384	84	-0.0853659	0.594474	41	-0.0892628	0.0506475	480	0.108959	0.000606024	988	-0.185502	0.0222591	152
UBASH3A	NM_001001895	-0.286929	0.00833499	84	-0.434669	0.00485709	41	0.0040387	0.929675	480	-0.146171	3.95945e-06	988	0.071392	0.382102	152
OR4E2	NM_001001912	-0.189688	0.0839534	84	-0.0563263	0.726497	41	0.0425975	0.351722	480	-0.0219282	0.491158	988	#N/A	#N/A	152
OR52N1	NM_001001913	0.0453303	0.682213	84	-0.277786	0.0786654	41	0.0547734	0.230996	480	-0.023939	0.452281	988	-0.0548976	0.501748	152
OR2G3	NM_001001914	0.0158442	0.886252	84	-0.146994	0.359087	41	0.0243171	0.595106	480	0.00515206	0.871512	988	-0.112208	0.168722	152
OR2G2	NM_001001915	-0.0440483	0.690738	84	0.0534522	0.739954	41	-0.0359653	0.431774	480	-0.0175222	0.582243	988	0.0565676	0.488806	152
OR52J3	NM_001001916	0.0701673	0.525924	84	#N/A	#N/A	#N/A	-0.0169906	0.710413	480	0.00476171	0.881172	988	#N/A	#N/A	152
OR56A1	NM_001001917	-0.0497008	0.653455	84	#N/A	#N/A	#N/A	0.0359184	0.432374	480	-0.0433666	0.173187	988	#N/A	#N/A	152
OR14C36	NM_001001918	#N/A	#N/A	84	#N/A	#N/A	#N/A	0.0379987	0.406178	480	-0.0282756	0.374636	988	-0.0906161	0.266889	152
OR13C4	NM_001001919	-0.0701673	0.525924	84	#N/A	#N/A	#N/A	0.0444447	0.331212	480	0.0280015	0.379286	988	0.139707	0.0860452	152
OR4C15	NM_001001920	#N/A	#N/A	84	#N/A	#N/A	#N/A	0.0409744	0.370392	480	-0.0270727	0.395303	988	0.0491489	0.547634	152
OR5AS1	NM_001001921	#N/A	#N/A	84	#N/A	#N/A	#N/A	0.0509364	0.265376	480	-0.011235	0.724307	988	-0.0676957	0.407291	152
OR52N5	NM_001001922	0.0607226	0.583212	84	-0.0496634	0.757811	41	0.0270373	0.554573	480	-0.0395843	0.213815	988	-0.0702377	0.389864	152
OR5C1	NM_001001923	-0.151552	0.168774	84	-0.246331	0.120532	41	-0.0145705	0.750176	480	-0.0459417	0.149022	988	-0.00192747	0.981198	152
MTUS1	NM_001001924	0.159866	0.146115	84	-0.338153	0.0311247	41	-0.189872	2.82421e-05	480	0.141799	7.84117e-06	988	0.0701173	0.390263	152
PPARA	NM_001001928	-0.217455	0.0471038	84	-0.187282	0.240094	41	-0.191705	2.35391e-05	480	-0.291701	9.11269e-21	988	-0.122124	0.133812	152
LHX8	NM_001001933	-0.0618544	0.576198	84	-0.232725	0.143119	41	-0.0933803	0.0408552	480	0.0171697	0.589857	988	-0.0857947	0.293279	152
ATP5A1	NM_001001935	-0.0985724	0.371639	84	-0.486934	0.0014166	41	-0.15588	0.000609798	480	-0.112765	0.000386329	988	-0.0368134	0.652165	152
AFAP1L2	NM_001001936	-0.124066	0.26029	84	0.411324	0.00797309	41	-0.233024	2.42706e-07	480	0.16647	1.48146e-07	988	-0.186729	0.021378	152
C9orf47	NM_001001938	0.0881442	0.42453	84	-0.0160279	0.920834	41	-0.0780135	0.0877596	480	0.230735	2.09365e-13	988	0.0725401	0.374065	152
OR5D18	NM_001001952	#N/A	#N/A	84	#N/A	#N/A	#N/A	0.0329155	0.471859	480	0.0497254	0.118293	988	-0.0398755	0.625724	152
OR10G9	NM_001001953	0.12449	0.259205	84	-0.139405	0.384694	41	0.0160017	0.726573	480	-0.0338032	0.288473	988	0.026249	0.748208	152
OR5A2	NM_001001954	#N/A	#N/A	84	#N/A	#N/A	#N/A	-0.0210773	0.645066	480	0.010515	0.741322	988	-0.127045	0.118827	152
OR4C13	NM_001001955	#N/A	#N/A	84	#N/A	#N/A	#N/A	0.103053	0.023952	480	0.060093	0.0590008	988	#N/A	#N/A	152
OR13C9	NM_001001956	-0.00647882	0.953358	84	-0.00101498	0.994975	41	0.00602623	0.895233	480	0.0263742	0.407614	988	0.0939333	0.249701	152
OR2W3	NM_001001957	-0.0928028	0.401121	84	-0.0606377	0.706463	41	-0.00806266	0.860147	480	0.120025	0.000155834	988	0.168342	0.0381585	152
OR7G3	NM_001001958	-0.0919938	0.405256	84	#N/A	#N/A	#N/A	0.0239033	0.601389	480	-0.0327504	0.303763	988	-0.090132	0.269464	152
OR11L1	NM_001001959	-0.090317	0.413907	84	0.0133631	0.933913	41	0.0385378	0.399546	480	0.0347381	0.275338	988	-0.00359846	0.964905	152
OR5W2	NM_001001960	-0.0663812	0.548546	84	#N/A	#N/A	#N/A	0.0442889	0.332911	480	0.040762	0.200489	988	#N/A	#N/A	152
OR13C3	NM_001001961	-0.0842387	0.446151	84	#N/A	#N/A	#N/A	0.0315018	0.491112	480	0.004864	0.878639	988	-0.096889	0.235045	152
OR2L8	NM_001001963	0.0508881	0.645727	84	#N/A	#N/A	#N/A	0.0316281	0.489375	480	-0.00627625	0.843804	988	0.114477	0.160218	152
OR2T11	NM_001001964	0.168564	0.125335	84	-0.227172	0.153183	41	-0.258687	8.87408e-09	480	-0.0176134	0.580281	988	#N/A	#N/A	152
OR4D5	NM_001001965	0.149473	0.174765	84	-0.119597	0.456398	41	0.0558393	0.222033	480	-0.0203335	0.52322	988	#N/A	#N/A	152
OR14A16	NM_001001966	0.00968503	0.930324	84	#N/A	#N/A	#N/A	-0.0130361	0.775741	480	0.0736673	0.0205713	988	#N/A	#N/A	152
OR5D13	NM_001001967	#N/A	#N/A	84	#N/A	#N/A	#N/A	0.00537507	0.906499	480	0.0247279	0.437517	988	#N/A	#N/A	152
OR6S1	NM_001001968	-0.0732595	0.507802	84	-0.288444	0.067412	41	0.135268	0.00298278	480	-0.098105	0.00202032	988	-0.111652	0.170857	152
FAM13C	NM_001001971	0.0847828	0.442461	84	-0.38885	0.0124796	41	-0.096158	0.0351952	480	-0.0200419	0.529132	988	0.0180359	0.82526	152
ATP5C1	NM_001001973	0.116655	0.290012	84	-0.262892	0.096865	41	0.0078688	0.863477	480	-0.141895	7.73052e-06	988	0.0148101	0.856141	152
PLEKHA1	NM_001001974	-0.0692518	0.530627	84	-0.0824042	0.607372	41	-0.229616	3.66421e-07	480	-0.0478032	0.133202	988	0.124232	0.127191	152
ATP5D	NM_001001975	0.0628733	0.569223	84	-0.347038	0.0267635	41	0.0178558	0.696379	480	-0.0130205	0.682661	988	0.00400495	0.960914	152
ATE1	NM_001001976	-0.0631568	0.56748	84	-0.391289	0.0119032	41	-0.25824	9.43118e-09	480	0.0895267	0.00487329	988	-0.0610345	0.454655	152
PAMR1	NM_001001991	0.0609497	0.581117	84	-0.0167247	0.917385	41	-0.215461	1.89526e-06	480	0.00395255	0.901233	988	0.215037	0.00790627	152
USP16	NM_001001992	-0.104161	0.345032	84	-0.412021	0.00785957	41	-0.157004	0.000555955	480	-0.00767827	0.809487	988	-0.00687197	0.932973	152
GPM6B	NM_001001994	-0.256657	0.0186738	84	-0.119686	0.454702	41	0.0115411	0.800885	480	-0.184859	5.13558e-09	988	-0.0334167	0.682433	152
EXOSC10	NM_001001998	-0.110641	0.315725	84	0.13101	0.412888	41	-0.258982	8.52435e-09	480	-0.00119721	0.970014	988	-0.284748	0.000397285	152
RPLP0	NM_001002	-0.167966	0.126558	84	-0.110627	0.489753	41	0.0366535	0.423008	480	-0.152725	1.45833e-06	988	-0.145733	0.0732524	152
GMPR2	NM_001002000	-0.208484	0.0571669	84	0.0547038	0.733344	41	-0.307086	6.1021e-12	480	0.1504	2.10707e-06	988	0.104341	0.200568	152
NT5C1B	NM_001002006	0.213263	0.0516064	84	-0.243728	0.124483	41	-0.011171	0.807143	480	-0.0107902	0.734804	988	0.0634329	0.437524	152
NT5C3A	NM_001002009	-0.108069	0.327158	84	-0.2277	0.151846	41	-0.0990849	0.0299671	480	-0.049816	0.117611	988	-0.193256	0.0171799	152
HCFC1R1	NM_001002017	0.283689	0.00912289	84	0.599477	4.90315e-05	41	0.130483	0.0041893	480	0.242013	1.50669e-14	988	0.198187	0.0145029	152
PUS1	NM_001002019	-0.0755898	0.493619	84	-0.284669	0.0715275	41	0.267571	2.58761e-09	480	-0.143946	5.68794e-06	988	-0.153633	0.0588614	152
CLDN18	NM_001002026	-0.0495292	0.653977	84	-0.189199	0.23525	41	-0.074903	0.101199	480	0.0406901	0.201285	988	0.14836	0.068135	152
ATP5G1	NM_001002027	0.166792	0.129262	84	-0.170557	0.285263	41	0.169834	0.000185218	480	0.0105301	0.74092	988	-0.00220751	0.978457	152
C4B	NM_001002029	#N/A	#N/A	84	#N/A	#N/A	#N/A	#N/A	#N/A	480	#N/A	#N/A	988	#N/A	#N/A	152
ECHDC1	NM_001002030	-0.301468	0.00549054	84	-0.394774	0.0111194	41	-0.21684	1.62256e-06	480	-0.185339	4.68219e-09	988	0.00145231	0.985832	152
ATP5G2	NM_001002031	0.0492255	0.655964	84	-0.0820557	0.608898	41	0.0314204	0.492233	480	0.116561	0.000243175	988	-0.133093	0.102095	152
HN1	NM_001002032	0.199291	0.069244	84	0.183449	0.249985	41	0.353794	1.33931e-15	480	-0.0361383	0.25639	988	-0.199058	0.0140698	152
FAM109B	NM_001002034	-0.228268	0.0369716	84	0.473171	0.00199413	41	0.0928494	0.0420204	480	-0.0960641	0.00251467	988	-0.0319166	0.695967	152
DEFB108B	NM_001002035	0.0872508	0.43	84	0.178959	0.262916	41	-0.117421	0.0100309	480	0.061957	0.0515508	988	-0.0683281	0.402913	152
ASTL	NM_001002036	-0.291957	0.00704489	84	0.0755556	0.638711	41	0.0705805	0.122531	480	0.0590379	0.0635996	988	0.111554	0.171232	152
KLK2	NM_001002231	0.0125685	0.909658	84	0.296045	0.0601954	41	0.228467	4.20413e-07	480	0.14021	9.71438e-06	988	-0.0106697	0.8962	152
AFTPH	NM_001002243	0.0791333	0.473538	84	-0.254007	0.109011	41	-0.356441	7.95147e-16	480	0.152915	1.41484e-06	988	0.015989	0.844827	152
ANAPC11	NM_001002244	-0.0699808	0.526301	84	0.110801	0.489066	41	0.173751	0.000130288	480	-0.066013	0.0380401	988	0.0464977	0.569067	152
ARL6IP4	NM_001002251	-0.064311	0.560409	84	-0.234495	0.139749	41	0.133396	0.00341103	480	-0.048967	0.124003	988	0.00994403	0.903126	152
AWAT2	NM_001002254	0.443226	2.42e-05	84	-0.0578528	0.719383	41	0.0943854	0.0387243	480	-0.0569997	0.0733209	988	-0.236318	0.00337753	152
SUMO4	NM_001002255	-0.0746178	0.499204	84	0.0914634	0.568309	41	-0.0305039	0.504952	480	0.0479043	0.132382	988	0.130188	0.10985	152
LCLAT1	NM_001002257	0.146137	0.184344	84	0.0404181	0.801422	41	-0.27133	1.51501e-09	480	-0.0494619	0.120245	988	-0.112986	0.165598	152
ATP5G3	NM_001002258	0.0949276	0.389649	84	-0.295993	0.0606121	41	0.0420264	0.358222	480	-0.101471	0.00141152	988	0.0347494	0.670493	152
CAPRIN2	NM_001002259	-0.176268	0.108665	84	0.466725	0.00233012	41	0.132533	0.00362681	480	0.0397534	0.211824	988	0.100062	0.219729	152
ZFYVE27	NM_001002261	-0.261537	0.0164884	84	-0.151568	0.342909	41	0.0518554	0.256839	480	-0.0638416	0.0448479	988	0.0447003	0.584106	152
EPSTI1	NM_001002264	-0.16339	0.137345	84	0.0531359	0.740728	41	-0.0706509	0.122158	480	-0.00270545	0.932304	988	-0.0268489	0.742381	152
MARCH8	NM_001002266	-0.157517	0.152192	84	-0.476307	0.00184678	41	-0.24343	6.63307e-08	480	0.0862611	0.00668176	988	-0.00528298	0.948451	152
EXOSC3	NM_001002269	0.0509061	0.644999	84	-0.0557491	0.728435	41	-0.0132888	0.771513	480	0.0260098	0.414059	988	-0.0383033	0.639063	152
FCGR2B	NM_001002273	-0.0995444	0.366924	84	0.118815	0.458011	41	0.0494254	0.279833	480	-0.00313319	0.921633	988	0.234317	0.00374148	152
WLS	NM_001002292	0.299646	0.00579183	84	-0.169338	0.288762	41	-0.301752	1.45988e-11	480	0.147036	3.55386e-06	988	-0.059401	0.466834	152
FMO3	NM_001002294	0.212777	0.0521506	84	-0.168815	0.290269	41	0.0170111	0.710079	480	0.0448465	0.15894	988	0.0743581	0.362186	152
GATA3	NM_001002295	0.353528	0.00103901	84	0.439024	0.00441233	41	0.057461	0.208876	480	0.218715	4.16229e-12	988	0.00702575	0.931476	152
GOLGA7	NM_001002296	-0.0383922	0.728314	84	0.244251	0.123658	41	-0.28222	3.06533e-10	480	-0.0786877	0.0133765	988	-0.0297364	0.715808	152
NFU1	NM_001002755	0.0760757	0.490839	84	0.00679443	0.966646	41	-0.26359	4.52046e-09	480	0.0734205	0.0210183	988	-0.0235991	0.772654	152
PRY2	NM_001002758	#N/A	#N/A	84	-0.188868	0.236959	41	-0.080691	0.0773752	480	0.0159847	0.615783	988	-0.0723786	0.375542	152
SFR1	NM_001002759	-0.140367	0.202427	84	0.391289	0.0119032	41	-0.253752	1.72579e-08	480	0.0565888	0.0754237	988	0.166923	0.0399424	152
BPY2B	NM_001002760	#N/A	#N/A	84	-0.00746653	0.963046	41	-0.2022	8.02079e-06	480	0.0279565	0.380051	988	0.0194741	0.811778	152
BPY2C	NM_001002761	#N/A	#N/A	84	-0.00746653	0.963046	41	-0.2022	8.02079e-06	480	0.0279565	0.380051	988	0.0194741	0.811778	152
DNAJB12	NM_001002762	0.0354966	0.748097	84	-0.158014	0.322582	41	0.00862363	0.850528	480	0.0840884	0.00819809	988	-0.00393319	0.961614	152
MCTP1	NM_001002796	-0.164989	0.133497	84	-0.280662	0.0757443	41	-0.11601	0.010971	480	-0.0484999	0.127634	988	0.106302	0.192199	152
SMC4	NM_001002800	-0.206885	0.0591345	84	0.11446	0.474754	41	0.0643761	0.159074	480	-0.0761477	0.0166858	988	-0.236866	0.00337418	152
PDE4DIP	NM_001002810	-0.14636	0.18367	84	-0.10331	0.519062	41	0.317696	1.02057e-12	480	0.121739	0.000126449	988	0.164647	0.0427609	152
RAB11FIP1	NM_001002814	-0.00735041	0.947048	84	-0.145122	0.364013	41	-0.0716803	0.116797	480	0.0860445	0.00682071	988	0.148156	0.0685636	152
ZNF787	NM_001002836	-0.0541257	0.624207	84	-0.134321	0.401097	41	0.118574	0.0093158	480	-0.0855743	0.00713132	988	-0.101658	0.212435	152
INPP5J	NM_001002837	0.0676521	0.540182	84	-0.371603	0.0172806	41	0.131467	0.00391005	480	0.030171	0.343392	988	0.104446	0.200109	152
WNK3	NM_001002838	-0.151726	0.167984	84	-0.25662	0.105323	41	-0.0661332	0.147978	480	-0.175686	2.87009e-08	988	-0.088208	0.279521	152
MYL4	NM_001002841	0.100476	0.36244	84	-0.0261324	0.870997	41	-0.0975993	0.032531	480	0.0574814	0.0709199	988	0.105584	0.195231	152
ZNF280D	NM_001002843	-0.197651	0.0716017	84	0.0236934	0.882989	41	-0.265876	3.2851e-09	480	0.129157	4.73596e-05	988	-0.00908289	0.91148	152
ANXA2	NM_001002857	0.135567	0.218408	84	0.489199	0.00133739	41	0.179284	7.82455e-05	480	0.14357	6.01852e-06	988	0.257062	0.00143388	152
BTBD7	NM_001002860	-0.0364483	0.741576	84	-0.025784	0.872709	41	-0.323833	3.51014e-13	480	0.109844	0.000546463	988	-0.0934704	0.251745	152
DERL3	NM_001002862	-0.187749	0.087246	84	-0.312021	0.0474927	41	0.141723	0.00185427	480	-0.034469	0.279024	988	0.0922915	0.257795	152
CENPM	NM_001002876	-0.191293	0.0813613	84	-0.0980836	0.540522	41	0.263032	4.88447e-09	480	-0.246092	5.28604e-15	988	-0.254813	0.00158243	152
THOC5	NM_001002877	-0.184246	0.0933915	84	0.19007	0.233071	41	-0.0559902	0.220784	480	-0.239014	3.21429e-14	988	-0.236353	0.00344531	152
CBY1	NM_001002880	-0.159117	0.148033	84	0.357317	0.0223681	41	-0.0704072	0.123455	480	-0.174538	3.538e-08	988	-0.163208	0.0446273	152
FCRLB	NM_001002901	0.0646553	0.558309	84	0.355052	0.0232804	41	-0.219385	1.21485e-06	480	0.0516224	0.104879	988	0.0377258	0.644128	152
OR8G1	NM_001002905	0.0352569	0.750188	84	-0.281126	0.074991	41	0.0910835	0.0460992	480	0.035329	0.26725	988	0.0820146	0.315142	152
XKRY2	NM_001002906	#N/A	#N/A	84	0.150894	0.346336	41	0.050863	0.266066	480	0.0397151	0.212303	988	-0.0553621	0.49813	152
OR8K1	NM_001002907	0.0746942	0.499504	84	#N/A	#N/A	#N/A	0.132299	0.00368723	480	0.0183284	0.565003	988	#N/A	#N/A	152
GPATCH8	NM_001002909	-0.251554	0.0212217	84	0.239199	0.131806	41	-0.177575	9.17414e-05	480	0.0335203	0.292474	988	-0.115993	0.154569	152
GPR139	NM_001002911	0.0142335	0.89775	84	#N/A	#N/A	#N/A	0.0199531	0.662797	480	0.255518	3.42987e-16	988	-0.00983079	0.904321	152
C1orf173	NM_001002912	-0.388897	0.000256266	84	-0.164111	0.304071	41	-0.097227	0.0332021	480	0.1697	8.03658e-08	988	0.136906	0.0925777	152
PTRH1	NM_001002913	0.204333	0.0623872	84	-0.0513937	0.748959	41	0.239073	1.15018e-07	480	0.116484	0.000245492	988	0.248792	0.00205206	152
KCTD11	NM_001002914	0.205953	0.0603055	84	0.575784	0.000109424	41	-0.183808	5.09779e-05	480	0.152092	1.61306e-06	988	0.189705	0.0193647	152
IGFL2	NM_001002915	0.123195	0.26367	84	0.499303	0.00102996	41	0.284722	2.10242e-10	480	0.220664	2.3184e-12	988	0.127743	0.116799	152
H2BFWT	NM_001002916	0.14698	0.182148	84	0.131662	0.411899	41	-0.0672329	0.141339	480	-0.0544341	0.0872474	988	-0.0922016	0.258576	152
OR8D1	NM_001002917	0.155457	0.157939	84	#N/A	#N/A	#N/A	0.110246	0.015673	480	-0.0128197	0.687345	988	-0.133959	0.099897	152
OR8D2	NM_001002918	0.0137961	0.900876	84	#N/A	#N/A	#N/A	0.0592656	0.194907	480	-0.006043	0.849538	988	#N/A	#N/A	152
FAM150B	NM_001002919	-0.192127	0.0799736	84	-0.199652	0.210013	41	-0.224838	6.45855e-07	480	-0.219605	2.96508e-12	988	0.164733	0.0426522	152
POTEA	NM_001002920	0.0768989	0.486892	84	#N/A	#N/A	#N/A	0.0295987	0.51768	480	0.00700637	0.825909	988	0.0584223	0.474644	152
IGFL4	NM_001002923	-0.0950152	0.389939	84	0.402093	0.00915941	41	-0.0370307	0.418249	480	0.142978	6.4325e-06	988	0.0645957	0.429153	152
OR5AP2	NM_001002925	-0.101856	0.356562	84	#N/A	#N/A	#N/A	0.0433729	0.343016	480	0.0499635	0.116539	988	0.0417302	0.609729	152
TWISTNB	NM_001002926	-0.0139516	0.899618	84	0.279268	0.0772564	41	-0.171655	0.000157421	480	-0.00159937	0.959949	988	-0.0718225	0.378819	152
RPLP1	NM_001003	-0.0790726	0.473878	84	0.0804878	0.615782	41	0.122422	0.00724766	480	-0.0446155	0.161099	988	-0.0604809	0.458763	152
TPD52L1	NM_001003395	0.271479	0.0127116	84	-0.0681185	0.671211	41	0.200016	1.00825e-05	480	-0.045946	0.148961	988	0.138133	0.0896709	152
BICD1	NM_001003398	-0.175337	0.110568	84	0.424913	0.00599808	41	-0.136587	0.00271113	480	-0.0524785	0.0992285	988	0.0783425	0.336981	152
CACNA1I	NM_001003406	-0.0576896	0.601532	84	-0.246341	0.1204	41	0.125422	0.00593109	480	0.0360037	0.258215	988	0.0634265	0.437145	152
ABLIM1	NM_001003407	0.0411258	0.7098	84	-0.147038	0.357658	41	-0.283784	2.42302e-10	480	-0.050049	0.115903	988	0.00801331	0.921871	152
OR56A3	NM_001003443	0.0634961	0.566095	84	-0.0055999	0.972281	41	0.00321374	0.944014	480	0.00158421	0.960336	988	-0.112796	0.166486	152
SMAD2	NM_001003652	-0.177119	0.106949	84	0.0940767	0.557261	41	-0.157536	0.000532021	480	0.0121493	0.702848	988	-0.102024	0.210788	152
C1orf95	NM_001003665	-0.186818	0.0888478	84	-0.366376	0.0190142	41	-0.199697	1.04232e-05	480	-0.05399	0.0898597	988	0.123378	0.129843	152
LDLRAD4	NM_001003674	-0.186656	0.0891287	84	-0.0343206	0.830965	41	-0.244712	5.63002e-08	480	0.225425	8.76975e-13	988	-0.0494126	0.545075	152
C11orf49	NM_001003676	-0.0310216	0.77899	84	0.171951	0.281299	41	0.161596	0.000378641	480	0.0904258	0.00445992	988	0.0159275	0.845417	152
LEPR	NM_001003679	0.031791	0.773652	84	0.0184669	0.90877	41	-0.245238	5.26264e-08	480	0.0842693	0.00806103	988	0.158715	0.0509011	152
HMGXB4	NM_001003681	-0.284034	0.00903617	84	0.177178	0.266759	41	-0.169267	0.000194774	480	-0.0907401	0.0043231	988	-0.3165	7.73474e-05	152
TMEM200B	NM_001003682	-0.0741116	0.502126	84	0.331707	0.0346457	41	0.0764816	0.0941873	480	-0.0140452	0.659204	988	-0.0837212	0.30478	152
PDE1A	NM_001003683	0.211765	0.0532997	84	-0.12439	0.437058	41	0.0561295	0.219635	480	0.0764639	0.0162381	988	0.0266233	0.74447	152
UQCR10	NM_001003684	0.157133	0.153205	84	-0.133798	0.402946	41	0.145495	0.00139176	480	-0.146331	3.95966e-06	988	-0.00677971	0.933871	152
SMAD1	NM_001003688	-0.0683811	0.535817	84	-0.120557	0.451405	41	-0.0523079	0.252705	480	0.0236796	0.45713	988	0.0701173	0.390263	152
MAD2L1BP	NM_001003690	-0.12439	0.25904	84	-0.335192	0.0327036	41	-0.270905	1.61005e-09	480	-0.0897052	0.00478858	988	-0.0696116	0.393697	152
ZMAT5	NM_001003692	0.0739496	0.503063	84	0.0493031	0.758873	41	-0.022327	0.625589	480	-0.103414	0.00113927	988	-0.158547	0.0511484	152
LY6G6F	NM_001003693	#N/A	#N/A	84	#N/A	#N/A	#N/A	#N/A	#N/A	480	#N/A	#N/A	988	#N/A	#N/A	152
BRPF1	NM_001003694	-0.247342	0.0235442	84	-0.0876307	0.584693	41	-0.111172	0.0148148	480	-0.0595882	0.0611737	988	-0.15945	0.0498278	152
ATP5J	NM_001003696	0.238028	0.0294625	84	-0.449477	0.00348745	41	-0.024497	0.592385	480	-0.0476903	0.134121	988	0.110215	0.176273	152
RREB1	NM_001003698	0.261071	0.0166869	84	-0.25993	0.100791	41	-0.20707	4.77313e-06	480	0.231146	2.23564e-13	988	0.105752	0.194521	152
ARHGEF35	NM_001003702	-0.0317303	0.774073	84	-0.167422	0.294315	41	-0.0180629	0.693037	480	-0.0199699	0.530614	988	0.21178	0.00892004	152
MTFP1	NM_001003704	0.0971753	0.378482	84	0.0127178	0.937236	41	-0.119991	0.00850028	480	-0.242888	1.20533e-14	988	-0.0347357	0.670615	152
OSBPL8	NM_001003712	-0.111046	0.313949	84	0.0142857	0.929463	41	-0.227894	4.50127e-07	480	0.0805641	0.0113183	988	-0.0606586	0.457442	152
ATP5J2	NM_001003713	0.268746	0.0136662	84	0.0407666	0.799742	41	0.27663	7.02206e-10	480	-0.119492	0.000168478	988	0.0577471	0.479347	152
RECQL5	NM_001003715	-0.0844588	0.444211	84	0.152091	0.341232	41	-0.0323294	0.47979	480	0.0523733	0.0999088	988	0.0699943	0.391097	152
GLE1	NM_001003722	-0.069515	0.529063	84	-0.126481	0.429341	41	-0.160693	0.000408651	480	0.139956	1.02923e-05	988	-0.110956	0.173368	152
OR10A3	NM_001003745	-0.148641	0.177204	84	0.126196	0.431744	41	0.0165683	0.717298	480	-0.0953439	0.00270037	988	0.0772436	0.344212	152
OR8I2	NM_001003750	0.0656404	0.553027	84	#N/A	#N/A	#N/A	0.0210208	0.645952	480	-0.00757887	0.81194	988	#N/A	#N/A	152
KLHL31	NM_001003760	-0.0190746	0.863042	84	-0.124913	0.435122	41	-0.141612	0.00186989	480	0.00846784	0.790331	988	-0.0798976	0.327838	152
ATP5H	NM_001003785	0.0658905	0.550802	84	-0.0275261	0.864158	41	0.0506734	0.267855	480	0.0545186	0.086756	988	0.139893	0.0856289	152
STRADA	NM_001003786	-0.129432	0.240114	84	-0.206272	0.195049	41	0.166925	0.000239334	480	0.0596479	0.0609144	988	-0.0984732	0.227168	152
RABL2B	NM_001003789	-0.245864	0.0244093	84	0.219861	0.166745	41	-0.11702	0.0102902	480	-0.0476251	0.134655	988	0.0433744	0.595316	152
ERLIN2	NM_001003790	0.0210995	0.84866	84	0.0710801	0.657766	41	-0.226924	5.05059e-07	480	0.115835	0.000265963	988	0.093344	0.252389	152
RBMS3	NM_001003792	0.0735648	0.505292	84	0.0494774	0.758046	41	-0.344869	7.49583e-15	480	0.203959	1.076e-10	988	-0.0186271	0.819628	152
MGLL	NM_001003794	0.253701	0.0201157	84	0.176132	0.269626	41	0.0946453	0.0381887	480	0.118652	0.000187318	988	0.0442936	0.587534	152
GTF2IRD2B	NM_001003795	-0.125625	0.254312	84	-0.0179443	0.911353	41	-0.17322	0.000136715	480	0.0699296	0.0279689	988	-0.0204929	0.801916	152
NHP2L1	NM_001003796	-0.154986	0.158951	84	0.118293	0.460003	41	0.0293667	0.520968	480	-0.288243	2.86754e-20	988	-0.0901763	0.268899	152
TARP	NM_001003799	-0.194128	0.0768859	84	-0.456794	0.00294596	41	0.0396807	0.385703	480	-0.0634662	0.0461102	988	0.111367	0.171956	152
BICD2	NM_001003800	0.038696	0.726249	84	0.206272	0.195049	41	-0.15409	0.000705589	480	0.0679199	0.0328061	988	0.0517704	0.52604	152
SMARCD3	NM_001003801	0.0986332	0.371343	84	0.0202091	0.900164	41	0.205227	5.81783e-06	480	-0.0774954	0.01485	988	0.021501	0.792387	152
ATP5S	NM_001003803	-0.070163	0.525222	84	-0.245645	0.121479	41	-0.16018	0.000426695	480	0.132217	3.10896e-05	988	0.0473964	0.561616	152
DLGAP1	NM_001003809	-0.11548	0.294921	84	-0.41324	0.00766429	41	0.0833477	0.0680809	480	-0.14139	8.15597e-06	988	0.045927	0.573821	152
HNRNPD	NM_001003810	-0.262489	0.016089	84	0.236411	0.136471	41	-0.270696	1.659e-09	480	-0.147123	3.50706e-06	988	-0.322415	5.58856e-05	152
TEX11	NM_001003811	-0.042361	0.701489	84	-0.253833	0.10926	41	-0.0250566	0.583954	480	0.0334327	0.293794	988	0.181591	0.0251577	152
TRIM6	NM_001003818	0.249367	0.0224018	84	0.399477	0.0101319	41	-0.208956	3.89104e-06	480	0.27226	3.92511e-18	988	0.166263	0.0407426	152
TRIM6-TRIM34	NM_001003819	0.0948466	0.390055	84	0.243206	0.125312	41	-0.206021	5.34329e-06	480	0.25809	2.16613e-16	988	0.143426	0.077955	152
TRIM34	NM_001003827	0.0635821	0.56487	84	0.159756	0.317222	41	-0.147992	0.00114673	480	0.243487	1.03424e-14	988	0.114438	0.1602	152
PARVB	NM_001003828	-0.0415106	0.707208	84	0.0465157	0.772152	41	0.292364	6.49321e-11	480	-0.199452	2.77361e-10	988	0.216838	0.0073908	152
SLC6A19	NM_001003841	0.0353256	0.749717	84	-0.481707	0.00161552	41	-0.247678	3.83927e-08	480	-0.104365	0.00101888	988	0.0382322	0.640043	152
SP5	NM_001003845	0.181715	0.0980675	84	-0.270906	0.0868355	41	0.346264	5.74768e-15	480	0.210988	2.09786e-11	988	-0.0266028	0.74466	152
MED15	NM_001003891	-0.12524	0.255778	84	0.22108	0.16436	41	0.00194814	0.966044	480	-0.216499	6.88577e-12	988	-0.0199666	0.806902	152
DUPD1	NM_001003892	-0.0130431	0.906261	84	0.0567752	0.724403	41	-0.0232832	0.610859	480	0.0752101	0.0180595	988	0.100847	0.216376	152
CDY1B	NM_001003894	#N/A	#N/A	84	-0.120268	0.453858	41	-0.0439728	0.336376	480	-0.038782	0.223251	988	-0.00278201	0.972864	152
MANBAL	NM_001003897	-0.0472411	0.669004	84	0.262195	0.097778	41	0.124688	0.00623149	480	0.0711046	0.0254356	988	0.021026	0.796873	152
EVI2A	NM_001003927	-0.204981	0.0615476	84	-0.0738676	0.645209	41	0.056691	0.215051	480	0.0358026	0.260835	988	0.105526	0.195478	152
PARP3	NM_001003931	0.0846613	0.443117	84	0.105575	0.509897	41	0.291096	7.91022e-11	480	0.201205	1.92402e-10	988	0.224445	0.00552833	152
TXNDC8	NM_001003936	0.25167	0.0209248	84	0.256143	0.105988	41	0.0892841	0.0505922	480	8.70171e-05	0.99782	988	-0.00561539	0.94526	152
TSPYL6	NM_001003937	0.010732	0.922717	84	-0.3277	0.0369962	41	0.137038	0.00262351	480	-0.128977	4.78429e-05	988	0.0957634	0.240261	152
HBM	NM_001003938	-0.0138005	0.900845	84	-0.174528	0.27511	41	-0.0712002	0.119274	480	-0.0113792	0.720916	988	0.0419195	0.608107	152
BMF	NM_001003940	-0.320138	0.0031182	84	0.0506969	0.75226	41	-0.0134815	0.768293	480	-0.0768238	0.0157414	988	-0.104925	0.198048	152
OGDH	NM_001003941	-0.0336944	0.760493	84	-0.190941	0.230906	41	-0.134545	0.00314216	480	-0.0252031	0.428692	988	0.0517397	0.526286	152
ANXA13	NM_001003954	-0.0749433	0.498071	84	-0.216725	0.172994	41	-0.256856	1.13764e-08	480	-0.0163607	0.607503	988	0.147424	0.0699523	152
CAPNS1	NM_001003962	0.0622051	0.573342	84	0.0566202	0.724352	41	0.0241496	0.597646	480	-0.000362851	0.99091	988	0.0461833	0.571684	152
RPLP2	NM_001004	-0.0816037	0.459805	84	0.0123693	0.938964	41	0.0526943	0.249212	480	-0.127485	5.93709e-05	988	-0.0599751	0.462534	152
FBLN2	NM_001004019	-0.181108	0.0991838	84	0.278746	0.0778295	41	-0.142885	0.00169862	480	0.107021	0.000758136	988	0.0791182	0.332208	152
DYRK3	NM_001004023	-0.0402349	0.715816	84	0.0663763	0.679169	41	-0.38872	9.19918e-19	480	0.0278192	0.382332	988	0.238612	0.00314173	152
GPRASP2	NM_001004051	0.053984	0.625117	84	0.060453	0.70648	41	-0.28595	1.74496e-10	480	0.0742188	0.0196588	988	0.0331502	0.68483	152
OR52B2	NM_001004052	-0.00584447	0.957921	84	-0.19826	0.214015	41	0.0333858	0.465548	480	0.035706	0.262176	988	-0.0196497	0.810112	152
LRRC29	NM_001004055	-0.0054875	0.960474	84	-0.0247387	0.877846	41	0.152572	0.000797582	480	0.035216	0.268733	988	0.240297	0.00293129	152
GRK4	NM_001004056	0.151645	0.168213	84	-0.0541812	0.735803	41	-0.0532132	0.244575	480	0.0375865	0.237812	988	0.0199906	0.806675	152
OR8K5	NM_001004058	0.0987531	0.371476	84	#N/A	#N/A	#N/A	0.0680907	0.136321	480	-0.0113595	0.721379	988	0.0250381	0.75946	152
OR4S2	NM_001004059	-0.0248981	0.822127	84	#N/A	#N/A	#N/A	0.0247438	0.58866	480	-0.0398519	0.210732	988	-0.191858	0.0178892	152
NOMO2	NM_001004060	0.0508656	0.645262	84	0.0534843	0.739085	41	0.144635	0.00148677	480	0.0665039	0.0366292	988	-0.0209611	0.797487	152
OR4K1	NM_001004063	0.0283688	0.797827	84	#N/A	#N/A	#N/A	-0.00414569	0.927817	480	0.00780418	0.806458	988	-0.101078	0.215323	152
OR8J3	NM_001004064	#N/A	#N/A	84	#N/A	#N/A	#N/A	0.00957636	0.834241	480	0.0540443	0.0895388	988	#N/A	#N/A	152
AKAP2	NM_001004065	-0.183072	0.0955268	84	-0.149652	0.349102	41	-0.19376	1.91505e-05	480	-0.0992642	0.00179261	988	-0.0434564	0.59462	152
NOMO3	NM_001004067	0.132085	0.230552	84	0.172474	0.279822	41	0.242549	7.42079e-08	480	0.0769136	0.0156196	988	0.0133441	0.87025	152
GRK6	NM_001004105	-0.335729	0.00189328	84	-0.15993	0.316689	41	0.0295199	0.518796	480	-0.223246	1.46195e-12	988	-0.13001	0.110339	152
OR4P4	NM_001004124	#N/A	#N/A	84	#N/A	#N/A	#N/A	-0.0062677	0.891061	480	0.0143953	0.651319	988	#N/A	#N/A	152
TUSC1	NM_001004125	0.0202896	0.854407	84	-0.19007	0.233071	41	-0.19301	2.0653e-05	480	-0.0747702	0.018765	988	0.0808439	0.321745	152
ALG11	NM_001004127	-0.0745166	0.499788	84	-0.105575	0.509897	41	-0.188388	3.26907e-05	480	0.144322	5.3741e-06	988	-0.0476459	0.559557	152
QSOX1	NM_001004128	-0.0502582	0.649218	84	0.0609756	0.704055	41	0.289819	9.64028e-11	480	-0.0802516	0.0116404	988	0.0100636	0.901966	152
OR10AD1	NM_001004134	-0.0996878	0.366943	84	-0.288796	0.067064	41	0.0544172	0.234049	480	0.0902016	0.00454746	988	0.157227	0.0530558	152
OR2A12	NM_001004135	0.0116593	0.916168	84	0.0104881	0.948109	41	-0.000321037	0.994403	480	0.00449843	0.887697	988	0.0895855	0.27239	152
OR2T2	NM_001004136	0.00679038	0.951118	84	-0.197863	0.214951	41	-0.240716	9.35756e-08	480	-0.0389997	0.220661	988	0.0407615	0.618061	152
OR52M1	NM_001004137	0.152401	0.166375	84	-0.253898	0.109191	41	-0.0204574	0.654818	480	0.0127854	0.688138	988	0.00449738	0.956146	152
OR4F4	NM_001004195	0.0646807	0.558858	84	#N/A	#N/A	#N/A	0.00434234	0.924404	480	0.00604726	0.849434	988	0.0927914	0.25553	152
CD200	NM_001004196	-0.00961831	0.930724	84	-0.0214286	0.894147	41	-0.206297	5.18735e-06	480	-0.00308683	0.922789	988	0.0432685	0.596216	152
OR13A1	NM_001004297	-0.146735	0.182887	84	-0.180662	0.25735	41	0.151716	0.000854247	480	-0.086047	0.00680447	988	0.00243474	0.976251	152
C10orf90	NM_001004298	-0.131184	0.23426	84	0.189555	0.235224	41	0.297308	2.97908e-11	480	-0.131525	3.36913e-05	988	0.153114	0.0597299	152
ZNF813	NM_001004301	-0.0896629	0.416568	84	-0.258885	0.102206	41	-0.0655716	0.151458	480	0.11031	0.000517354	988	-0.00158216	0.984564	152
C1orf168	NM_001004303	0.146497	0.183607	84	-0.194774	0.221543	41	0.033381	0.465612	480	0.263917	3.31072e-17	988	-0.0387387	0.635615	152
ZNF740	NM_001004304	-0.364179	0.000714027	84	-0.263066	0.0966379	41	-0.2127	2.57907e-06	480	0.114181	0.000325592	988	-0.187911	0.0205576	152
CCDC144NL	NM_001004306	0.02675	0.809139	84	0.317001	0.0434414	41	0.121419	0.00774286	480	0.0715491	0.0245124	988	-0.0850445	0.297536	152
ZCCHC16	NM_001004308	-0.180258	0.100838	84	-0.168446	0.292447	41	-0.22147	9.55907e-07	480	-0.0825614	0.00942452	988	0.00166933	0.983716	152
ZNF774	NM_001004309	-0.0974385	0.377187	84	-0.0526132	0.743194	41	-0.145934	0.00134546	480	0.0921798	0.00374365	988	0.0128145	0.875358	152
FCRL6	NM_001004310	-0.244224	0.0254008	84	-0.355749	0.0229964	41	-0.102809	0.024289	480	-0.143627	5.83262e-06	988	0.0322207	0.693532	152
FIGLA	NM_001004311	-0.239034	0.0285385	84	-0.247634	0.118519	41	-0.06329	0.16624	480	-0.0960435	0.00251067	988	-0.0495911	0.544032	152
RTP2	NM_001004312	0.0263434	0.811986	84	0.192013	0.229096	41	-0.0874933	0.0554211	480	-0.0235506	0.459652	988	0.0262499	0.7482	152
TMEM220	NM_001004313	-0.330829	0.00222058	84	-0.313763	0.0462183	41	-0.383584	2.83939e-18	480	-0.153006	1.39444e-06	988	0.308911	0.000116267	152
LEKR1	NM_001004316	-0.09675	0.38058	84	-0.0576655	0.719463	41	-0.203364	7.09295e-06	480	0.106379	0.000810949	988	0.0325969	0.690137	152
LIN28B	NM_001004317	-0.06222	0.573942	84	0.233946	0.140973	41	0.0428387	0.349	480	-0.234015	9.3315e-14	988	-0.252022	0.00173496	152
PAPL	NM_001004318	0.00702646	0.949421	84	0.0390244	0.808152	41	0.0941516	0.0392112	480	-0.188267	2.46727e-09	988	0.153403	0.0591796	152
VHLL	NM_001004319	-0.139414	0.205945	84	-0.184174	0.249029	41	0.031948	0.48499	480	-0.0355323	0.264505	988	0.0638308	0.43465	152
AGMO	NM_001004320	-0.0628765	0.569899	84	0.0662021	0.679966	41	-0.301428	1.53837e-11	480	-0.0271345	0.394225	988	0.00282943	0.972386	152
C7orf61	NM_001004323	-0.254936	0.019502	84	0.390767	0.0120247	41	0.155278	0.00064057	480	-0.172127	5.20368e-08	988	-0.153685	0.0587762	152
KRTAP5-2	NM_001004325	0.173939	0.113472	84	-0.34007	0.0301372	41	0.126142	0.005649	480	-0.04978	0.117889	988	0.0947022	0.245829	152
SLC22A20	NM_001004326	-0.0452162	0.682414	84	-0.0360627	0.822498	41	0.113604	0.0127557	480	-0.0545015	0.0868558	988	0.0686843	0.40046	152
ZNF705A	NM_001004328	-0.140528	0.202311	84	-0.0854653	0.595214	41	0.067812	0.137936	480	0.0307816	0.333771	988	-0.0297062	0.716381	152
DBX2	NM_001004329	0.0448612	0.685328	84	0.057668	0.720243	41	0.0112476	0.805846	480	0.0888558	0.00519077	988	0.177188	0.0290963	152
PLEKHG7	NM_001004330	-0.0582717	0.598531	84	-0.383798	0.0137502	41	0.0323187	0.479936	480	-0.0646011	0.042344	988	0.022995	0.778558	152
RNASEK	NM_001004333	0.200628	0.0673697	84	-0.169686	0.287759	41	0.0571548	0.211316	480	-0.120136	0.000155251	988	0.0970311	0.234071	152
GPR179	NM_001004334	-0.220107	0.0444264	84	-0.00156794	0.992634	41	-0.0357356	0.434723	480	-0.054225	0.0884707	988	0.0131118	0.872491	152
ZYG11A	NM_001004339	0.0249266	0.821617	84	-0.0501742	0.754738	41	-0.178159	8.69014e-05	480	0.0228443	0.473161	988	-0.0484307	0.553507	152
FCGR1B	NM_001004340	-0.0571631	0.604859	84	0.00278746	0.986569	41	0.228384	4.24599e-07	480	0.0383487	0.228426	988	0.25197	0.00179036	152
ETV3L	NM_001004341	-0.244933	0.0249682	84	-0.112369	0.482905	41	-0.16135	0.000386597	480	-0.186471	3.51142e-09	988	0.078746	0.33488	152
TRIM67	NM_001004342	-0.0842872	0.445889	84	-0.065331	0.68396	41	0.0443945	0.331759	480	-0.0355846	0.263801	988	-0.0981178	0.228856	152
MAP1LC3C	NM_001004343	-0.212554	0.0524017	84	-0.216028	0.174406	41	0.0661054	0.148148	480	-0.00642561	0.840136	988	0.119878	0.14115	152
SPDYE3	NM_001004351	0.0507037	0.646316	84	0.0412892	0.797223	41	-0.0264683	0.56294	480	0.022858	0.472895	988	0.0108803	0.894054	152
LOC100506422	NM_001004352	0.0265581	0.810482	84	-0.140935	0.379448	41	0.0279627	0.541097	480	0.0330843	0.298856	988	0.0519379	0.525118	152
C9orf173	NM_001004353	-0.0247444	0.822901	84	-0.0883275	0.581698	41	-0.0280402	0.539977	480	0.0895065	0.00487011	988	0.137548	0.0910576	152
NRARP	NM_001004354	-0.0354966	0.748097	84	-0.25453	0.108266	41	-0.240177	1.00154e-07	480	0.0993339	0.00177925	988	-0.109911	0.177475	152
FGFRL1	NM_001004356	-0.0834464	0.449706	84	0.239024	0.132094	41	0.101788	0.0257449	480	0.0709019	0.0258581	988	0.291213	0.000288873	152
DPP10	NM_001004360	-0.245464	0.0244137	84	-0.265081	0.0939399	41	0.0780137	0.0877587	480	-0.080014	0.0118732	988	0.053356	0.513432	152
UMODL1	NM_001004416	-0.0714184	0.517821	84	-0.136471	0.394878	41	0.174021	0.000127139	480	-0.0242672	0.446105	988	0.146865	0.0709927	152
CLEC2D	NM_001004419	-0.331538	0.00217028	84	-0.0365854	0.819962	41	-0.0398404	0.383793	480	-0.104292	0.00103289	988	-0.204187	0.0117431	152
PLA2G6	NM_001004426	-0.241409	0.0271824	84	-0.0811847	0.612718	41	0.0661867	0.147649	480	-0.0873138	0.00604191	988	-0.120094	0.140433	152
METRNL	NM_001004431	0.175276	0.110693	84	0.344251	0.028073	41	0.311018	3.17148e-12	480	-0.00498042	0.875735	988	0.205404	0.0112436	152
LINGO4	NM_001004432	0.0618811	0.575344	84	-0.564286	0.000158383	41	-0.281898	3.21712e-10	480	0.0357079	0.26215	988	0.19343	0.0169551	152
SLC30A2	NM_001004434	0.0743951	0.500489	84	-0.0292683	0.855622	41	0.0720935	0.114698	480	0.00170508	0.957312	988	0.0021535	0.978993	152
ITGA11	NM_001004439	0.288509	0.00797312	84	0.544599	0.000289975	41	0.0736782	0.10692	480	0.355195	0	988	-0.000594591	0.994209	152
FAM19A3	NM_001004440	-0.489157	3.19e-06	84	0.196089	0.219176	41	0.10592	0.0202832	480	-0.226978	5.20379e-13	988	0.0316705	0.698196	152
ANKRD34B	NM_001004441	0.0469456	0.671529	84	-0.10449	0.515591	41	0.0847599	0.0635257	480	-0.0394774	0.215055	988	0.158952	0.0504686	152
OR1B1	NM_001004450	0.0839004	0.447986	84	0.138934	0.386317	41	0.0715103	0.117669	480	0.0330758	0.29898	988	0.18624	0.0216012	152
OR1J1	NM_001004451	0.230645	0.0347917	84	0.273836	0.0831906	41	0.235101	1.88248e-07	480	0.0526893	0.0978822	988	0.0120143	0.883207	152
OR1J4	NM_001004452	0.247359	0.0232993	84	0.125629	0.433835	41	0.189845	2.83187e-05	480	-0.0181961	0.567816	988	0.0615071	0.451592	152
OR1L6	NM_001004453	0.0859167	0.437112	84	-0.144789	0.366419	41	-0.00778329	0.864946	480	-0.00496456	0.87615	988	-0.0334819	0.682173	152
OR1L8	NM_001004454	-0.199935	0.0682372	84	-0.0503484	0.753911	41	-0.0448517	0.326799	480	-0.0600551	0.0591614	988	-0.0150077	0.854398	152
OR1M1	NM_001004456	-0.153902	0.162191	84	0.0801784	0.618259	41	0.00808441	0.859774	480	-0.122601	0.000111845	988	-0.0177499	0.828172	152
OR1N2	NM_001004457	0.102534	0.353352	84	0.0374658	0.816103	41	0.068805	0.132248	480	0.0292245	0.358811	988	0.122949	0.13129	152
OR1S1	NM_001004458	#N/A	#N/A	84	#N/A	#N/A	#N/A	-0.0856007	0.0609348	480	0.0514384	0.106125	988	-0.00656226	0.936048	152
OR1S2	NM_001004459	#N/A	#N/A	84	#N/A	#N/A	#N/A	-0.00798882	0.861415	480	0.0160307	0.614769	988	-0.130194	0.109887	152
OR10A2	NM_001004460	0.0024178	0.982586	84	-0.178263	0.264806	41	0.0414688	0.364641	480	-0.0845019	0.00787236	988	-0.0789525	0.333611	152
OR10A6	NM_001004461	-0.115766	0.294341	84	0.0431786	0.788659	41	0.0149928	0.743185	480	-0.105569	0.000889317	988	-0.0397767	0.626582	152
OR10G4	NM_001004462	0.160706	0.144199	84	-0.102218	0.524813	41	0.00254162	0.955709	480	-0.0229756	0.470687	988	-0.0283365	0.728935	152
OR10G7	NM_001004463	0.160706	0.144199	84	-0.150318	0.348202	41	0.0217477	0.634586	480	0.0230766	0.468739	988	0.0391702	0.631853	152
OR10G8	NM_001004464	#N/A	#N/A	84	-0.0669357	0.677549	41	0.00367909	0.935923	480	-0.0101881	0.749089	988	0.085734	0.293622	152
OR10H4	NM_001004465	#N/A	#N/A	84	#N/A	#N/A	#N/A	0.0547175	0.231474	480	-0.0260045	0.414221	988	#N/A	#N/A	152
OR10H5	NM_001004466	-0.0388473	0.725709	84	-0.0142665	0.929456	41	-0.0113985	0.803295	480	0.0197753	0.534691	988	-0.0704026	0.38875	152
OR10J3	NM_001004467	-0.158865	0.14891	84	-0.267261	0.0911681	41	0.04878	0.286169	480	0.0360063	0.258181	988	0.0411044	0.615106	152
OR10J5	NM_001004469	#N/A	#N/A	84	#N/A	#N/A	#N/A	0.0570463	0.212185	480	0.0281106	0.37743	988	0.130755	0.108352	152
ST8SIA6	NM_001004470	0.203847	0.063023	84	-0.384843	0.0134786	41	-0.162277	0.000357356	480	0.18107	1.05653e-08	988	0.0582255	0.475709	152
OR10Q1	NM_001004471	0.120855	0.273485	84	-0.0483043	0.764247	41	-0.165956	0.000260421	480	-0.135284	1.98519e-05	988	-0.137432	0.0913321	152
OR10R2	NM_001004472	0.00218517	0.984261	84	#N/A	#N/A	#N/A	0.00917489	0.841096	480	-0.0151261	0.634875	988	0.141276	0.0825437	152
OR10K1	NM_001004473	#N/A	#N/A	84	#N/A	#N/A	#N/A	-0.0271627	0.552737	480	0.01393	0.661879	988	0.0848078	0.298887	152
OR10S1	NM_001004474	-0.117041	0.289022	84	#N/A	#N/A	#N/A	0.0365111	0.424813	480	-0.0320468	0.314274	988	#N/A	#N/A	152
OR10T2	NM_001004475	0.0701673	0.525924	84	-0.0534522	0.739954	41	-0.0991227	0.0299042	480	0.0207504	0.514737	988	#N/A	#N/A	152
OR10K2	NM_001004476	0.0475327	0.667662	84	#N/A	#N/A	#N/A	-0.174059	0.000126698	480	-0.00754921	0.812662	988	0.0294152	0.719042	152
OR10X1	NM_001004477	0.144758	0.188921	84	#N/A	#N/A	#N/A	0.0405273	0.37564	480	-0.0412786	0.194839	988	0.0194741	0.811778	152
OR10Z1	NM_001004478	-0.161281	0.14275	84	#N/A	#N/A	#N/A	0.0618579	0.176056	480	-0.0555042	0.0811991	988	#N/A	#N/A	152
OR11H4	NM_001004479	-0.122341	0.267584	84	0.15438	0.335177	41	-0.0310694	0.497084	480	-0.0158339	0.619119	988	-0.0592116	0.468686	152
OR11H6	NM_001004480	0.0183902	0.868127	84	0.211658	0.184023	41	-0.0197435	0.666125	480	0.0395298	0.214447	988	-0.0233479	0.77525	152
OR13C2	NM_001004481	0.056922	0.607043	84	-0.0214521	0.894092	41	-0.0222472	0.626825	480	0.00628898	0.843491	988	0.148541	0.0677951	152
OR13C5	NM_001004482	-0.0357384	0.74689	84	0.198908	0.212491	41	-0.00569065	0.901037	480	-0.0210114	0.509461	988	0.15041	0.0643699	152
OR13C8	NM_001004483	0.0792211	0.473793	84	#N/A	#N/A	#N/A	-0.0462682	0.311737	480	0.000400427	0.98997	988	-0.0469878	0.5654	152
OR13D1	NM_001004484	-0.0401142	0.717135	84	-0.160357	0.31657	41	0.0275185	0.547545	480	-0.0293373	0.356959	988	0.0615178	0.451513	152
OR13F1	NM_001004485	-0.00113364	0.991834	84	#N/A	#N/A	#N/A	-0.0380971	0.404963	480	-0.0204421	0.521003	988	0.102026	0.211027	152
OR13H1	NM_001004486	-0.0630462	0.568856	84	-0.228032	0.15159	41	0.054784	0.230906	480	-0.0454817	0.153139	988	#N/A	#N/A	152
OR13J1	NM_001004487	-0.0199757	0.856874	84	-0.136828	0.393627	41	-0.0256931	0.574434	480	0.102214	0.00129445	988	-0.00232337	0.977337	152
OR2A25	NM_001004488	0.0528549	0.633007	84	-0.0726607	0.651654	41	-0.0154792	0.735161	480	-0.00100484	0.974835	988	0.121982	0.134373	152
OR2AG1	NM_001004489	0.0104987	0.924487	84	-0.0844294	0.5997	41	-0.0558345	0.222072	480	-0.0646299	0.0422521	988	0.0772702	0.344045	152
OR2AG2	NM_001004490	-0.202464	0.0647486	84	-0.0867561	0.589646	41	-0.0193957	0.67166	480	-0.0712399	0.0251393	988	0.0439355	0.590949	152
OR2AK2	NM_001004491	-0.048888	0.658767	84	#N/A	#N/A	#N/A	0.0447865	0.327503	480	-0.00854891	0.788408	988	0.17208	0.0340172	152
OR2B11	NM_001004492	-0.064022	0.562877	84	-0.0117652	0.941801	41	-0.0901575	0.0483678	480	-0.0165054	0.604329	988	0.0699748	0.391646	152
OR2D3	NM_001004684	0.104043	0.346272	84	#N/A	#N/A	#N/A	-0.0724565	0.112878	480	-0.0253948	0.425254	988	0.029447	0.718751	152
OR2F2	NM_001004685	0.00554227	0.960095	84	-0.0935414	0.56076	41	0.035638	0.435979	480	-0.0306408	0.335987	988	0.0150622	0.853875	152
OR2L2	NM_001004686	0.0865064	0.43396	84	-0.167134	0.296277	41	0.0446625	0.328845	480	-0.0401164	0.207716	988	0.134576	0.0983315	152
OR2L3	NM_001004687	-0.157442	0.152631	84	-0.0659686	0.681961	41	-0.00721342	0.87475	480	-0.016116	0.612886	988	0.170668	0.0355349	152
OR2M2	NM_001004688	0.178813	0.103643	84	#N/A	#N/A	#N/A	0.0209789	0.64661	480	0.0348111	0.27433	988	0.153623	0.0588137	152
OR2M3	NM_001004689	#N/A	#N/A	84	0.0801784	0.618259	41	0.0750024	0.100746	480	0.047708	0.133995	988	-0.0197325	0.809328	152
OR2M5	NM_001004690	0.178813	0.103643	84	-0.160357	0.31657	41	0.0253605	0.579401	480	0.011776	0.711611	988	0.023316	0.775549	152
OR2M7	NM_001004691	#N/A	#N/A	84	#N/A	#N/A	#N/A	-0.0370841	0.417576	480	0.0110903	0.727716	988	0.0417302	0.609729	152
OR2T12	NM_001004692	-0.0338688	0.759719	84	0.0803787	0.617379	41	0.00685653	0.880899	480	0.0434626	0.172237	988	-0.0692212	0.396779	152
OR2T10	NM_001004693	-0.0743622	0.501418	84	-0.215832	0.175322	41	-0.343893	9.02007e-15	480	-0.0584989	0.0660607	988	-0.00509164	0.950359	152
OR2T29	NM_001004694	-0.0381461	0.730469	84	-0.0923633	0.565728	41	-0.284381	2.21386e-10	480	-0.0758827	0.0170513	988	0.0254761	0.755384	152
OR2T33	NM_001004695	-0.0620776	0.57482	84	-0.126864	0.42929	41	-0.0591969	0.195426	480	0.0824364	0.00953331	988	-0.0575519	0.481262	152
OR2T4	NM_001004696	0.116044	0.293177	84	#N/A	#N/A	#N/A	-0.0451107	0.32401	480	0.0203447	0.522991	988	0.214472	0.00797072	152
OR2T5	NM_001004697	-0.0676488	0.54092	84	-0.239874	0.130892	41	-0.289235	1.05502e-10	480	-0.0735796	0.0207228	988	0.0906851	0.266524	152
OR2W5	NM_001004698	0.360349	0.000759785	84	#N/A	#N/A	#N/A	0.00762951	0.86759	480	0.0955571	0.00264121	988	-0.0211195	0.796208	152
OR2Z1	NM_001004699	#N/A	#N/A	84	-0.148339	0.354658	41	0.00426176	0.925802	480	0.034841	0.273918	988	-0.0398755	0.625724	152
OR4C11	NM_001004700	#N/A	#N/A	84	#N/A	#N/A	#N/A	0.0258653	0.571872	480	0.0066046	0.835746	988	-0.0365045	0.655242	152
OR4C16	NM_001004701	-0.15507	0.158989	84	#N/A	#N/A	#N/A	-0.0290945	0.524841	480	-0.00445617	0.888746	988	-0.0435849	0.593917	152
OR4C3	NM_001004702	-0.202415	0.0648148	84	#N/A	#N/A	#N/A	0.0579415	0.205087	480	0.0229405	0.471366	988	0.0435849	0.593917	152
OR4C46	NM_001004703	-0.0520596	0.638138	84	#N/A	#N/A	#N/A	0.0336714	0.461737	480	-0.0228601	0.472921	988	#N/A	#N/A	152
OR4C6	NM_001004704	-0.296685	0.00613627	84	-0.183111	0.251819	41	0.136628	0.002703	480	-0.145306	4.52023e-06	988	-0.00534363	0.947905	152
OR4D10	NM_001004705	-0.125796	0.254204	84	#N/A	#N/A	#N/A	0.0133078	0.771196	480	0.010188	0.749091	988	#N/A	#N/A	152
OR4D11	NM_001004706	-0.0382212	0.729959	84	0.0133631	0.933913	41	0.0711152	0.119716	480	-0.0786775	0.0133709	988	#N/A	#N/A	152
OR4D2	NM_001004707	-0.18317	0.0953608	84	#N/A	#N/A	#N/A	0.0248739	0.586701	480	0.0133037	0.676197	988	-0.115917	0.15499	152
OR4D6	NM_001004708	-0.157924	0.151365	84	0.0662655	0.680605	41	0.0920808	0.0437567	480	-0.0783953	0.0137078	988	0.0454396	0.578294	152
OR4D9	NM_001004711	-0.208702	0.0567586	84	#N/A	#N/A	#N/A	0.00164868	0.971261	480	-0.0165519	0.603311	988	#N/A	#N/A	152
OR4K14	NM_001004712	-0.151652	0.168492	84	0.106904	0.505882	41	0.0415828	0.363323	480	-0.0391664	0.218693	988	#N/A	#N/A	152
OR1I1	NM_001004713	0.0235953	0.831293	84	0.187083	0.2415	41	0.0811255	0.0757882	480	0.0229149	0.471861	988	#N/A	#N/A	152
OR4K13	NM_001004714	#N/A	#N/A	84	#N/A	#N/A	#N/A	-0.00719682	0.875036	480	0.03692	0.246288	988	#N/A	#N/A	152
OR4K17	NM_001004715	#N/A	#N/A	84	#N/A	#N/A	#N/A	-0.044007	0.336001	480	-0.0119754	0.706951	988	0.0880971	0.280468	152
OR4L1	NM_001004717	-0.13318	0.227157	84	#N/A	#N/A	#N/A	-0.00967908	0.832489	480	-0.0436859	0.170041	988	0.0705073	0.388044	152
OR4M2	NM_001004719	0.240154	0.0277799	84	0.0935414	0.56076	41	0.0226119	0.621184	480	0.0677489	0.0332323	988	0.0656914	0.42135	152
NCK2	NM_001004720	-0.0903716	0.412883	84	-0.0120209	0.940692	41	-0.260401	7.02121e-09	480	-0.291897	8.52982e-21	988	-0.210827	0.00923787	152
OR4N2	NM_001004723	0.112941	0.306359	84	-0.276725	0.0798615	41	0.164427	0.000297253	480	0.0288482	0.365036	988	-0.116668	0.152316	152
OR4N5	NM_001004724	0.203182	0.0637853	84	0.197863	0.214951	41	0.0593192	0.194503	480	0.0679302	0.0327627	988	-0.0925856	0.25659	152
OR4S1	NM_001004725	-0.0242285	0.826835	84	-0.267261	0.0911681	41	0.0685303	0.133803	480	-0.013864	0.663382	988	#N/A	#N/A	152
OR4X1	NM_001004726	0.0164846	0.881688	84	#N/A	#N/A	#N/A	-0.0858658	0.0601363	480	-0.0116309	0.715009	988	-0.02558	0.754418	152
OR4X2	NM_001004727	-0.156179	0.155993	84	0.227172	0.153183	41	0.0897727	0.0493374	480	0.0135512	0.670526	988	0.00360304	0.964861	152
OR5A1	NM_001004728	-0.128354	0.244596	84	0.0400892	0.803471	41	0.0368062	0.421077	480	-0.0126335	0.691651	988	#N/A	#N/A	152
OR5AN1	NM_001004729	-0.173931	0.113579	84	0.0400892	0.803471	41	0.01223	0.789271	480	-0.0434075	0.172782	988	0.0880971	0.280468	152
OR5AR1	NM_001004730	-0.108704	0.324978	84	#N/A	#N/A	#N/A	-0.0425869	0.351842	480	-0.0205318	0.519176	988	#N/A	#N/A	152
OR5AU1	NM_001004731	-0.0993401	0.368625	84	0.0216046	0.893344	41	0.179642	7.56648e-05	480	-0.126215	6.94572e-05	988	0.0387168	0.635806	152
OR5B12	NM_001004733	-0.144664	0.189209	84	-0.193491	0.225464	41	0.0302537	0.508452	480	-0.0652174	0.0404102	988	0.0995753	0.222257	152
OR14I1	NM_001004734	-0.162668	0.139299	84	0.251996	0.111964	41	-0.18364	5.18036e-05	480	0.0065412	0.8373	988	0.188855	0.019798	152
OR5D14	NM_001004735	-0.0339519	0.759148	84	#N/A	#N/A	#N/A	0.0843777	0.0647328	480	0.0221606	0.486575	988	#N/A	#N/A	152
OR5K1	NM_001004736	-0.127211	0.248857	84	-0.034077	0.832487	41	-0.0463994	0.310365	480	-0.0399363	0.209766	988	-0.0108186	0.89476	152
OR5K2	NM_001004737	-0.0865603	0.433673	84	-0.183643	0.250421	41	-0.0959512	0.0355922	480	-0.00760359	0.811338	988	0.0603488	0.460173	152
OR5L1	NM_001004738	#N/A	#N/A	84	#N/A	#N/A	#N/A	0.0156725	0.731979	480	0.0364265	0.252663	988	0.0213288	0.794233	152
OR5L2	NM_001004739	#N/A	#N/A	84	-0.227172	0.153183	41	-0.00745684	0.87056	480	0.0445647	0.161603	988	#N/A	#N/A	152
OR5M1	NM_001004740	-0.029425	0.790469	84	-0.0643989	0.689144	41	-0.0289525	0.526866	480	0.00715582	0.822257	988	#N/A	#N/A	152
OR5M10	NM_001004741	-0.067137	0.543993	84	0.0267261	0.868261	41	-0.0311237	0.496332	480	-0.0219432	0.490862	988	#N/A	#N/A	152
OR5M3	NM_001004742	-0.101856	0.356562	84	#N/A	#N/A	#N/A	-0.0363341	0.427063	480	-0.00505902	0.873813	988	#N/A	#N/A	152
OR5M9	NM_001004743	-0.0113173	0.918619	84	#N/A	#N/A	#N/A	-0.0446359	0.329133	480	-0.0643167	0.0432625	988	#N/A	#N/A	152
OR5R1	NM_001004744	#N/A	#N/A	84	#N/A	#N/A	#N/A	0.0600907	0.188753	480	0.0255546	0.422345	988	#N/A	#N/A	152
OR5T1	NM_001004745	0.0629115	0.569683	84	#N/A	#N/A	#N/A	0.020903	0.647802	480	-0.0224958	0.480006	988	-0.0992251	0.223895	152
OR5T2	NM_001004746	0.154	0.161919	84	#N/A	#N/A	#N/A	-0.0356699	0.435568	480	0.0342369	0.282329	988	#N/A	#N/A	152
OR5T3	NM_001004747	-0.0746942	0.499504	84	#N/A	#N/A	#N/A	0.0238892	0.601604	480	-0.0143613	0.652088	988	0.0361662	0.658236	152
OR51A2	NM_001004748	#N/A	#N/A	84	#N/A	#N/A	#N/A	0.04713	0.302801	480	-0.0230427	0.469393	988	#N/A	#N/A	152
OR51A7	NM_001004749	-0.152732	0.165446	84	0.0668153	0.678098	41	0.0446554	0.328923	480	-0.00878353	0.782745	988	-0.0415339	0.611413	152
OR51B6	NM_001004750	0.197363	0.0719385	84	0.120268	0.453858	41	0.0208394	0.648801	480	-0.00899419	0.777669	988	0.0287322	0.725301	152
OR51D1	NM_001004751	0.129017	0.242145	84	0.17372	0.277375	41	0.0233027	0.61056	480	-0.0120747	0.704636	988	-0.0176194	0.829416	152
OR51F1	NM_001004752	#N/A	#N/A	84	#N/A	#N/A	#N/A	0.0451628	0.323451	480	-0.00647896	0.838827	988	#N/A	#N/A	152
OR51F2	NM_001004753	-0.0475327	0.667662	84	#N/A	#N/A	#N/A	0.0578101	0.206118	480	-0.00456866	0.885956	988	-0.0843877	0.301296	152
OR51I2	NM_001004754	0.0732867	0.507644	84	-0.0534522	0.739954	41	-0.0513609	0.261409	480	0.0260972	0.412558	988	0.108754	0.182301	152
OR51L1	NM_001004755	#N/A	#N/A	84	#N/A	#N/A	#N/A	-0.0148803	0.745045	480	0.027708	0.384303	988	#N/A	#N/A	152
OR51M1	NM_001004756	0.047991	0.664649	84	#N/A	#N/A	#N/A	0.0347237	0.447851	480	0.0290969	0.360915	988	-0.0311872	0.702892	152
OR51Q1	NM_001004757	0.0373724	0.735733	84	-0.258995	0.102022	41	0.0456841	0.317892	480	0.0554968	0.0812398	988	-0.0432248	0.596972	152
OR51S1	NM_001004758	#N/A	#N/A	84	-0.133631	0.40488	41	0.0034473	0.939952	480	0.0063036	0.843132	988	-0.0843877	0.301296	152
OR51T1	NM_001004759	-0.187867	0.0870247	84	0.0668153	0.678098	41	0.0490493	0.283513	480	-0.0371469	0.243395	988	#N/A	#N/A	152
OR51V1	NM_001004760	#N/A	#N/A	84	#N/A	#N/A	#N/A	0.0338717	0.459077	480	0.0123621	0.697947	988	0.123336	0.130071	152
RPS3	NM_001005	-0.30161	0.0054677	84	0.116202	0.468018	41	-0.0589194	0.197533	480	-0.158376	5.82955e-07	988	-0.0648959	0.426582	152
OR52A5	NM_001005160	-0.184014	0.0938193	84	#N/A	#N/A	#N/A	0.00181908	0.968292	480	0.0112809	0.723227	988	0.100175	0.219469	152
OR52B4	NM_001005161	-0.22435	0.0402065	84	-0.110871	0.490133	41	-0.0370532	0.417965	480	0.000286885	0.992814	988	0.0194741	0.811778	152
OR52B6	NM_001005162	0.189716	0.0839067	84	-0.143016	0.372379	41	0.0312339	0.494807	480	0.084497	0.00787596	988	-0.087153	0.285675	152
OR52D1	NM_001005163	0.0765681	0.488774	84	-0.017593	0.913064	41	0.026171	0.567335	480	0.0171704	0.589843	988	0.0402694	0.622312	152
OR52E2	NM_001005164	-0.0312013	0.778137	84	0.0133631	0.933913	41	0.127225	0.00524738	480	-0.00433555	0.891738	988	-0.0305216	0.708942	152
OR52E4	NM_001005165	0.0765099	0.489105	84	-0.213809	0.179502	41	0.0809005	0.0766067	480	0.0140858	0.658334	988	#N/A	#N/A	152
OR52E6	NM_001005167	0.141211	0.200103	84	-0.160357	0.31657	41	0.031371	0.492914	480	-0.00150093	0.962419	988	-0.0927891	0.255542	152
OR52E8	NM_001005168	0.122162	0.268292	84	#N/A	#N/A	#N/A	0.0388786	0.395388	480	0.0253827	0.425475	988	0.00834604	0.918718	152
OR52I1	NM_001005169	0.240993	0.0272232	84	-0.191642	0.230015	41	0.0590916	0.196224	480	0.0164016	0.606606	988	-0.0698798	0.392291	152
OR52I2	NM_001005170	0.124223	0.260236	84	-0.301478	0.0554241	41	0.0552291	0.227133	480	0.0309213	0.331581	988	0.0364168	0.656017	152
OR52K1	NM_001005171	0.154976	0.159245	84	-0.211522	0.184311	41	0.0738469	0.106117	480	0.0418504	0.188721	988	0.11492	0.158597	152
OR52K2	NM_001005172	0.181432	0.0986	84	0.0208146	0.897223	41	0.0535159	0.241898	480	0.0301027	0.344547	988	0.0813529	0.319076	152
OR52L1	NM_001005173	-0.0993718	0.368472	84	-0.0314424	0.845274	41	0.0585213	0.200583	480	-0.0261982	0.41075	988	-0.114222	0.161156	152
OR52N2	NM_001005174	-0.118313	0.283773	84	-0.315432	0.0445479	41	-0.0299278	0.513033	480	-0.103053	0.00117968	988	0.0312422	0.702392	152
OR52N4	NM_001005175	-0.244468	0.0250171	84	-0.268584	0.0895174	41	-0.0588203	0.198289	480	-0.0600224	0.0592999	988	0.0877116	0.282587	152
SP140	NM_001005176	-0.240235	0.0279567	84	-0.294077	0.0623588	41	0.0846884	0.0637502	480	-0.104568	0.00100136	988	0.0356994	0.662374	152
OR52R1	NM_001005177	-0.0746942	0.499504	84	0.0133631	0.933913	41	0.0674906	0.139817	480	-0.0483065	0.129177	988	#N/A	#N/A	152
OR52W1	NM_001005178	-0.184755	0.0924805	84	-0.418558	0.00645957	41	-0.0442534	0.333299	480	0.0261283	0.412002	988	-0.0896256	0.272174	152
OR56A4	NM_001005179	-0.0251797	0.820149	84	#N/A	#N/A	#N/A	0.00842556	0.853922	480	0.00513497	0.871935	988	0.104789	0.198861	152
OR56B1	NM_001005180	-0.0314217	0.77661	84	-0.24542	0.121956	41	0.0300539	0.511258	480	-0.0103446	0.745368	988	0.0744618	0.361919	152
OR56B4	NM_001005181	0.029124	0.792564	84	-0.150228	0.348493	41	-0.119238	0.00892526	480	0.0695346	0.0288505	988	0.0187618	0.818541	152
OR6C1	NM_001005182	#N/A	#N/A	84	0.160357	0.31657	41	0.00621715	0.891934	480	0.0111717	0.725799	988	0.00393736	0.961603	152
OR6C76	NM_001005183	0.0566993	0.608453	84	-0.227172	0.153183	41	0.0606562	0.184619	480	-0.0400754	0.208183	988	-0.0231834	0.776791	152
OR6K6	NM_001005184	-0.0506617	0.647197	84	-0.200446	0.208903	41	0.0795242	0.081771	480	-0.0308436	0.332797	988	0.163236	0.0444957	152
OR6N1	NM_001005185	0.160173	0.14555	84	-0.253069	0.110394	41	0.0983615	0.031193	480	-0.00780489	0.806441	988	0.108456	0.183509	152
OR6Q1	NM_001005186	-0.0746942	0.499504	84	-0.227172	0.153183	41	0.0322546	0.480808	480	-0.0269913	0.396725	988	#N/A	#N/A	152
OR6T1	NM_001005187	-0.00819673	0.94101	84	-0.136737	0.393946	41	0.0607042	0.184271	480	0.0402622	0.206068	988	0.0503462	0.53791	152
OR6X1	NM_001005188	#N/A	#N/A	84	#N/A	#N/A	#N/A	0.058982	0.197056	480	-0.0160019	0.615404	988	-0.119235	0.143436	152
OR6Y1	NM_001005189	#N/A	#N/A	84	#N/A	#N/A	#N/A	0.0104661	0.819094	480	-0.00611468	0.847775	988	#N/A	#N/A	152
OR7A10	NM_001005190	-0.08736	0.429421	84	0.246793	0.119816	41	-0.000220499	0.996156	480	-0.0875516	0.00589132	988	-0.0570303	0.485251	152
OR7D4	NM_001005191	0.049819	0.652684	84	0.0214168	0.894266	41	0.0450371	0.324801	480	-0.0863726	0.00659672	988	0.0547129	0.50319	152
OR7G1	NM_001005192	0.156179	0.155993	84	#N/A	#N/A	#N/A	0.0741955	0.104473	480	0.00238122	0.940411	988	-0.0624567	0.444624	152
OR7G2	NM_001005193	-0.152664	0.165635	84	0.227172	0.153183	41	0.105436	0.0208655	480	-0.0747994	0.0187005	988	#N/A	#N/A	152
OR8A1	NM_001005194	0.106767	0.333722	84	-0.0534522	0.739954	41	0.0354301	0.438662	480	0.0354818	0.265185	988	0.0528028	0.518232	152
OR8B12	NM_001005195	-0.0554514	0.616377	84	0.0345327	0.83028	41	0.0510543	0.26427	480	-0.0529325	0.0963405	988	0.0197022	0.809615	152
OR8B4	NM_001005196	-0.0814965	0.461145	84	#N/A	#N/A	#N/A	-0.0365201	0.424699	480	0.024628	0.439371	988	#N/A	#N/A	152
OR8D4	NM_001005197	-0.0543608	0.62334	84	-0.0846301	0.59883	41	0.0733693	0.108403	480	-0.00330065	0.917474	988	0.000729305	0.992885	152
OR8G5	NM_001005198	0.183226	0.0952593	84	-0.249114	0.116263	41	0.0601025	0.188666	480	0.0395619	0.214074	988	0.0933506	0.252664	152
OR8H1	NM_001005199	#N/A	#N/A	84	#N/A	#N/A	#N/A	0.0104044	0.820143	480	0.0479821	0.131771	988	#N/A	#N/A	152
OR8H2	NM_001005200	0.056776	0.607967	84	#N/A	#N/A	#N/A	0.0172049	0.706928	480	-0.0226602	0.476803	988	#N/A	#N/A	152
OR8H3	NM_001005201	#N/A	#N/A	84	#N/A	#N/A	#N/A	-0.0158456	0.729135	480	0.0528336	0.0969654	988	#N/A	#N/A	152
OR8K3	NM_001005202	0.0982127	0.374112	84	#N/A	#N/A	#N/A	0.0350358	0.443778	480	0.0152959	0.63108	988	#N/A	#N/A	152
OR8S1	NM_001005203	-0.158487	0.149892	84	-0.107495	0.503521	41	0.074211	0.104401	480	-0.0838786	0.00834397	988	0.125992	0.121941	152
OR8U1	NM_001005204	-0.147125	0.181713	84	#N/A	#N/A	#N/A	0.0145268	0.7509	480	-0.0344822	0.278892	988	#N/A	#N/A	152
OR8J1	NM_001005205	-0.00667591	0.951941	84	#N/A	#N/A	#N/A	0.0631728	0.167027	480	0.00253853	0.936483	988	-0.1289	0.113495	152
TRIM37	NM_001005207	-0.122163	0.267718	84	-0.145296	0.363432	41	-0.0208625	0.648439	480	0.0408642	0.199325	988	0.0165802	0.839166	152
TMEM198	NM_001005209	-0.0450137	0.68376	84	-0.438328	0.004481	41	-0.0392237	0.391203	480	-0.0599256	0.0597202	988	-0.159603	0.0496056	152
LRRC55	NM_001005210	-0.0543485	0.622779	84	0.115854	0.469361	41	-0.289923	9.48583e-11	480	-0.0215609	0.498382	988	0.0082286	0.919778	152
OR9I1	NM_001005211	-0.108264	0.326952	84	0.0970999	0.54588	41	-0.161149	0.00039322	480	-0.0470149	0.139745	988	0.0361842	0.658076	152
OR9Q1	NM_001005212	-0.00700378	0.949584	84	-0.00638863	0.968378	41	-0.150701	0.000926237	480	-0.0592731	0.0625496	988	-0.0302774	0.711168	152
OR9G1	NM_001005213	-0.150048	0.173093	84	#N/A	#N/A	#N/A	0.0007666	0.986635	480	-0.00395895	0.901092	988	-0.0120499	0.882864	152
LRRC52	NM_001005214	0.0949733	0.390149	84	0.0175566	0.913243	41	-0.00124847	0.978235	480	0.0403647	0.204915	988	0.0356929	0.662431	152
OR2J3	NM_001005216	#N/A	#N/A	84	#N/A	#N/A	#N/A	#N/A	#N/A	480	#N/A	#N/A	988	#N/A	#N/A	152
FRG2	NM_001005217	#N/A	#N/A	84	#N/A	#N/A	#N/A	#N/A	#N/A	480	#N/A	#N/A	988	#N/A	#N/A	152
OR5B21	NM_001005218	-0.00837052	0.939762	84	-0.463084	0.00229673	41	0.018264	0.689794	480	0.00894999	0.778734	988	0.144263	0.076196	152
OR4F29	NM_001005221	-0.011347	0.918406	84	0.0157192	0.922293	41	0.0100023	0.826982	480	0.0620032	0.0513767	988	-0.117511	0.149353	152
OR4F3	NM_001005224	-0.011347	0.918406	84	0.0157192	0.922293	41	0.0100023	0.826982	480	0.0620032	0.0513767	988	-0.117511	0.149353	152
OR2B3	NM_001005226	#N/A	#N/A	84	#N/A	#N/A	#N/A	#N/A	#N/A	480	#N/A	#N/A	988	#N/A	#N/A	152
OR1L3	NM_001005234	0.0659281	0.551285	84	0.295395	0.0607873	41	0.137363	0.00256196	480	-0.0531215	0.0951564	988	0.0533759	0.513695	152
OR1L4	NM_001005235	-0.119075	0.280661	84	-0.0396682	0.805495	41	-0.016216	0.72306	480	-0.0246206	0.439509	988	0.0445066	0.586129	152
OR1L1	NM_001005236	-0.0784867	0.477915	84	0.223063	0.160956	41	-0.00639202	0.888914	480	-0.0277004	0.384433	988	0.0364515	0.655711	152
OR51G1	NM_001005237	0.0928019	0.401125	84	#N/A	#N/A	#N/A	-0.00146506	0.974461	480	-0.0260021	0.414263	988	#N/A	#N/A	152
OR51G2	NM_001005238	#N/A	#N/A	84	#N/A	#N/A	#N/A	0.111712	0.0143346	480	0.0403238	0.205375	988	#N/A	#N/A	152
OR11H1	NM_001005239	-0.192042	0.0801099	84	-0.0124833	0.938255	41	0.133223	0.00345347	480	-0.041404	0.193484	988	-0.154834	0.0568241	152
OR4F17	NM_001005240	-0.00960272	0.930915	84	#N/A	#N/A	#N/A	-0.00667013	0.884114	480	0.0115208	0.717591	988	-0.0399244	0.6253	152
OR4N4	NM_001005241	0.303	0.00508481	84	-0.300096	0.0566079	41	0.0944968	0.038494	480	0.029121	0.360516	988	-0.149986	0.0651345	152
PKP2	NM_001005242	0.159866	0.146115	84	-0.0160279	0.920834	41	-0.196018	1.52269e-05	480	0.00157945	0.960447	988	0.0322618	0.693161	152
OR9K2	NM_001005243	#N/A	#N/A	84	#N/A	#N/A	#N/A	0.00528431	0.908071	480	-0.0228786	0.472563	988	0.00941741	0.908326	152
OR5M11	NM_001005245	0.00370334	0.973329	84	0.2254	0.1565	41	0.10092	0.027041	480	-0.000197826	0.995045	988	-0.134464	0.0986145	152
OR4C12	NM_001005270	#N/A	#N/A	84	#N/A	#N/A	#N/A	0.0673119	0.140871	480	0.0494993	0.119977	988	#N/A	#N/A	152
CHD3	NM_001005271	-0.128582	0.243237	84	0.139024	0.384684	41	0.0055456	0.903547	480	0.0153456	0.629914	988	-0.0553585	0.497734	152
OR4A5	NM_001005272	#N/A	#N/A	84	#N/A	#N/A	#N/A	0.0795569	0.0816448	480	0.0319948	0.315061	988	0.0380208	0.641895	152
OR4A16	NM_001005274	0.0338565	0.759804	84	#N/A	#N/A	#N/A	0.0550366	0.22876	480	0.057644	0.0701245	988	-0.0385178	0.637545	152
OR4A15	NM_001005275	#N/A	#N/A	84	#N/A	#N/A	#N/A	0.0408253	0.372137	480	0.0262738	0.409402	988	#N/A	#N/A	152
OR2AE1	NM_001005276	-0.119344	0.279571	84	0.120385	0.453414	41	-0.0261816	0.567178	480	0.00125488	0.968576	988	0.100615	0.217445	152
OR4F16	NM_001005277	-0.011347	0.918406	84	0.0157192	0.922293	41	0.0100023	0.826982	480	0.0620032	0.0513767	988	-0.117511	0.149353	152
OR6N2	NM_001005278	#N/A	#N/A	84	-0.267261	0.0911681	41	0.0373212	0.414603	480	0.00716381	0.822062	988	#N/A	#N/A	152
OR6K2	NM_001005279	0.0584634	0.597326	84	#N/A	#N/A	#N/A	0.00516502	0.910137	480	-0.0450024	0.15752	988	-0.0268928	0.742247	152
OR10A7	NM_001005280	0.129017	0.242145	84	#N/A	#N/A	#N/A	0.0334239	0.465038	480	0.0256759	0.420145	988	-0.108499	0.183338	152
OR6B1	NM_001005281	0.115672	0.294738	84	#N/A	#N/A	#N/A	-0.105351	0.0209697	480	-0.0254461	0.424319	988	0.0970536	0.234247	152
OR5M8	NM_001005282	#N/A	#N/A	84	#N/A	#N/A	#N/A	-0.0143092	0.75451	480	0.0139653	0.661076	988	#N/A	#N/A	152
OR9Q2	NM_001005283	#N/A	#N/A	84	#N/A	#N/A	#N/A	0.00592363	0.897007	480	0.0148971	0.640008	988	#N/A	#N/A	152
OR9G4	NM_001005284	-0.0541001	0.625009	84	-0.120268	0.453858	41	-0.0333019	0.46667	480	-0.045696	0.151211	988	#N/A	#N/A	152
OR2AT4	NM_001005285	-0.256173	0.0186688	84	-0.270195	0.0875379	41	0.0968603	0.0338747	480	-0.00767967	0.809486	988	0.00148699	0.985494	152
OR6F1	NM_001005286	0.296817	0.00611237	84	0.0345119	0.830381	41	-0.0808747	0.076701	480	0.0910457	0.00418171	988	-0.00927862	0.909672	152
OR2A1	NM_001005287	-0.0203098	0.854263	84	-0.14338	0.369849	41	0.0622394	0.173399	480	0.0681844	0.0321144	988	0.09386	0.249768	152
OR51I1	NM_001005288	-0.0099779	0.928223	84	0.0386138	0.810569	41	-0.0177789	0.697622	480	-0.00817454	0.797468	988	0.0425174	0.602996	152
OR52H1	NM_001005289	0.0636233	0.565316	84	-0.239142	0.132106	41	-0.00434513	0.924355	480	-0.000907215	0.977279	988	-0.0408622	0.617193	152
PSRC1	NM_001005290	-0.208707	0.0568972	84	-0.0554007	0.73007	41	0.109489	0.016406	480	-0.193932	8.58958e-10	988	0.101702	0.212234	152
SREBF1	NM_001005291	0.303392	0.00518771	84	-0.089547	0.576474	41	0.0388512	0.395721	480	0.135001	2.10328e-05	988	0.153675	0.0587933	152
OR5AK2	NM_001005323	-0.170213	0.121629	84	-0.0357014	0.824624	41	0.0124152	0.786156	480	-0.0145778	0.647196	988	-0.00588443	0.942642	152
OR10V1	NM_001005324	0.0525256	0.63513	84	0.0371136	0.817802	41	0.00637527	0.889203	480	0.00883201	0.781576	988	0.146884	0.0709555	152
OR6M1	NM_001005325	0.0558604	0.613775	84	-0.126567	0.430379	41	0.105784	0.020445	480	0.0214755	0.500152	988	0.0984573	0.227518	152
OR4F6	NM_001005326	-0.24369	0.0254977	84	-0.160357	0.31657	41	-0.0230644	0.614215	480	-0.0759717	0.0169216	988	0.00146115	0.985746	152
OR6K3	NM_001005327	0.104994	0.341858	84	0.0053576	0.973479	41	-0.0157134	0.731308	480	0.0717466	0.0241192	988	0.01796	0.82617	152
OR2A7	NM_001005328	0.118963	0.280522	84	-0.231707	0.144621	41	-0.0238766	0.601796	480	0.0453719	0.154134	988	0.107768	0.186323	152
OR51A4	NM_001005329	-0.174287	0.112833	84	#N/A	#N/A	#N/A	0.056399	0.217427	480	-0.0240161	0.450826	988	#N/A	#N/A	152
MAGED1	NM_001005332	0.191495	0.0810349	84	0.0219512	0.89157	41	0.0982803	0.0313334	480	-0.0684157	0.0315506	988	-0.239972	0.00297082	152
HNRNPL	NM_001005335	-0.267328	0.0141853	84	-0.0857143	0.592964	41	-0.0863081	0.0588232	480	-0.108471	0.000641399	988	-0.277582	0.000560802	152
DNM1	NM_001005336	0.136782	0.21428	84	-0.179617	0.260149	41	-0.0860999	0.0594382	480	0.249073	2.42892e-15	988	0.125674	0.12281	152
OR5H1	NM_001005338	-0.18334	0.0950487	84	#N/A	#N/A	#N/A	0.0407451	0.373078	480	0.00272155	0.931914	988	-0.0120554	0.882811	152
RGS10	NM_001005339	-0.297884	0.00609695	84	-0.106969	0.504299	41	0.0811291	0.0757752	480	-0.200982	2.01617e-10	988	0.0881157	0.280026	152
GPNMB	NM_001005340	0.13411	0.223435	84	0.0608014	0.704863	41	0.0921782	0.0435333	480	0.0561503	0.0777173	988	0.10825	0.184144	152
AK4	NM_001005353	0.385481	0.00032486	84	0.0550523	0.731707	41	-0.121481	0.0077112	480	0.0304474	0.338987	988	0.202704	0.0123783	152
PRR13	NM_001005354	0.136965	0.213666	84	-0.101045	0.528309	41	0.109619	0.0162784	480	0.289451	1.93007e-20	988	0.186681	0.0214118	152
POTEG	NM_001005356	0.0228659	0.836435	84	0.0268158	0.867823	41	0.0285457	0.532692	480	0.191663	1.25386e-09	988	0.0375662	0.645885	152
DNM2	NM_001005360	0.0182647	0.868807	84	-0.00731707	0.964049	41	-0.21893	1.27963e-06	480	-0.0545162	0.0867697	988	-0.0480799	0.555982	152
KDM2B	NM_001005366	-0.171084	0.119589	84	-0.177875	0.264859	41	0.0473925	0.300113	480	-0.169542	8.65545e-08	988	-0.180663	0.0260463	152
TTYH1	NM_001005367	-0.500294	1.78e-06	84	-0.0656794	0.682362	41	0.0993781	0.0294821	480	-0.283061	1.49832e-19	988	-0.133862	0.100117	152
ZNF32	NM_001005368	-0.0977422	0.375696	84	-0.0766551	0.63275	41	-0.0258938	0.571447	480	-0.0731965	0.0214144	988	-0.0506906	0.534715	152
MTIF2	NM_001005369	0.0505822	0.647107	84	-0.148084	0.35422	41	-0.147504	0.00119121	480	-0.0531999	0.0946642	988	-0.18217	0.0248116	152
LRSAM1	NM_001005373	0.0833249	0.450368	84	-0.0808362	0.614249	41	-0.0232751	0.610982	480	0.117321	0.000221278	988	0.00901113	0.912177	152
DAZ4	NM_001005375	-0.0848381	0.44291	84	-0.0530869	0.74167	41	-0.134943	0.00305344	480	-0.0569015	0.0738184	988	-0.0288578	0.724149	152
PLAUR	NM_001005376	-0.0724107	0.51201	84	0.40122	0.00978589	41	0.219212	1.23907e-06	480	0.0150257	0.637068	988	0.215423	0.00779312	152
ACTR2	NM_001005386	0.275489	0.0114169	84	0.0400697	0.803103	41	-0.0907082	0.0470075	480	0.0289533	0.363228	988	-0.0600298	0.462125	152
NFASC	NM_001005388	-0.193946	0.0771676	84	-0.40453	0.00915641	41	-0.139297	0.00222212	480	-0.139506	1.09948e-05	988	0.198101	0.014546	152
YPEL2	NM_001005404	0.270912	0.0129047	84	-0.289547	0.0666481	41	-0.242934	7.06586e-08	480	0.246101	5.27376e-15	988	0.170115	0.0362545	152
KRTAP5-11	NM_001005405	0.0775414	0.483249	84	0.0797341	0.620213	41	0.0403338	0.377926	480	-0.03292	0.301264	988	0.181968	0.0248516	152
CACNA1H	NM_001005407	0.413547	0.000106303	84	-0.22561	0.155719	41	-0.0117758	0.796923	480	0.233621	1.22369e-13	988	0.00568279	0.944554	152
NEURL4	NM_001005408	-0.230698	0.0349661	84	-0.0559233	0.727618	41	-0.101097	0.0267726	480	-0.0732197	0.0213731	988	-0.061735	0.449487	152
SF3A1	NM_001005409	-0.311694	0.00404446	84	-0.0350174	0.827576	41	-0.335141	4.60547e-14	480	-0.167492	1.24028e-07	988	-0.251174	0.0018529	152
ZWINT	NM_001005413	-0.0395667	0.72034	84	-0.0466899	0.77132	41	0.0860139	0.0596939	480	-0.105849	0.000866568	988	-0.278877	0.000527274	152
MARCH2	NM_001005415	0.0662752	0.548474	84	-0.0813589	0.611953	41	0.131632	0.00386509	480	0.102981	0.00119535	988	0.263988	0.00105276	152
B4GALT2	NM_001005417	-0.00415106	0.970113	84	0.505226	0.000880662	41	0.25532	1.3992e-08	480	-0.153575	1.27319e-06	988	-0.140597	0.0840535	152
EBF3	NM_001005463	-0.0683406	0.536059	84	0.0625436	0.696797	41	-0.26923	2.04499e-09	480	0.0698301	0.0281931	988	-0.187153	0.0210808	152
HIST2H3A	NM_001005464	0.0121494	0.912539	84	0.0599303	0.708908	41	0.0554888	0.224953	480	-0.016348	0.607722	988	-0.0266028	0.74466	152
OR10G3	NM_001005465	#N/A	#N/A	84	-0.154931	0.333435	41	-0.00180231	0.968584	480	0.0415079	0.192368	988	#N/A	#N/A	152
OR10G2	NM_001005466	-0.140326	0.202964	84	0.0504909	0.7539	41	0.00981545	0.830165	480	0.0471909	0.138267	988	0.0764825	0.349001	152
OR8B3	NM_001005467	-0.0859032	0.437184	84	0.160357	0.31657	41	-0.109089	0.016806	480	-0.0462534	0.14628	988	-0.1626	0.0453436	152
OR8B2	NM_001005468	-0.151428	0.169128	84	0.160357	0.31657	41	-0.0932934	0.0410441	480	-0.0031804	0.92047	988	-0.14028	0.0847543	152
OR5B3	NM_001005469	-0.0837481	0.448813	84	#N/A	#N/A	#N/A	-0.0671996	0.141537	480	0.0393061	0.217054	988	0.0716758	0.380208	152
OR4B1	NM_001005470	#N/A	#N/A	84	#N/A	#N/A	#N/A	0.0591928	0.195457	480	0.0421138	0.185952	988	0.0732597	0.369742	152
OR2T6	NM_001005471	0.088275	0.424585	84	#N/A	#N/A	#N/A	0.0478405	0.295562	480	-0.00305915	0.923493	988	-0.0306021	0.70821	152
PLCXD3	NM_001005473	-0.0872194	0.430167	84	-0.0681185	0.671211	41	-0.0783961	0.0862106	480	-0.000814662	0.979597	988	0.114674	0.159336	152
NFKBIZ	NM_001005474	0.238048	0.0294484	84	0.150523	0.346278	41	0.160962	0.000399502	480	0.227865	4.91769e-13	988	0.288291	0.000333919	152
PKP4	NM_001005476	-0.112484	0.307695	84	-0.143554	0.369263	41	-0.255197	1.42236e-08	480	0.0992185	0.0018014	988	-0.136992	0.0923728	152
OR5H6	NM_001005479	-0.00480202	0.965421	84	#N/A	#N/A	#N/A	0.0431519	0.345484	480	-0.120171	0.000152954	988	-0.0362448	0.65754	152
OR2A2	NM_001005480	0.0456266	0.680249	84	0.0621926	0.699285	41	-0.0540512	0.237214	480	-0.00722319	0.820612	988	-0.136703	0.0930812	152
OR5H2	NM_001005482	0.10713	0.332074	84	-0.0534522	0.739954	41	0.00177378	0.969082	480	-0.00878459	0.782719	988	#N/A	#N/A	152
OR4K5	NM_001005483	0.0113173	0.918619	84	#N/A	#N/A	#N/A	0.0217165	0.635072	480	0.0134563	0.672697	988	-0.0886854	0.277256	152
OR4F5	NM_001005484	0.16976	0.12264	84	#N/A	#N/A	#N/A	-0.000250697	0.995629	480	0.0338431	0.287904	988	0.00225507	0.978003	152
OR4K15	NM_001005486	-0.0520596	0.638138	84	#N/A	#N/A	#N/A	0.0255657	0.576334	480	0.107644	0.000701255	988	#N/A	#N/A	152
OR13G1	NM_001005487	0.0148803	0.893131	84	#N/A	#N/A	#N/A	0.0544746	0.233555	480	0.0933278	0.0033224	988	-0.0488032	0.550457	152
OR5B17	NM_001005489	0.0475327	0.667662	84	#N/A	#N/A	#N/A	-0.0246382	0.590253	480	0.019966	0.530758	988	0.0521527	0.523403	152
OR6C74	NM_001005490	#N/A	#N/A	84	#N/A	#N/A	#N/A	-0.0369464	0.419309	480	0.0464355	0.144697	988	#N/A	#N/A	152
OR10AG1	NM_001005491	-0.0312824	0.777575	84	#N/A	#N/A	#N/A	-0.00798612	0.861462	480	-0.0742987	0.0195088	988	-0.0268928	0.742247	152
OR5J2	NM_001005492	-0.0617213	0.577021	84	#N/A	#N/A	#N/A	0.0484609	0.289336	480	-0.056958	0.0735317	988	-0.102783	0.207642	152
OR6C6	NM_001005493	#N/A	#N/A	84	#N/A	#N/A	#N/A	-0.0720741	0.114796	480	0.065354	0.0399919	988	#N/A	#N/A	152
OR6C4	NM_001005494	#N/A	#N/A	84	#N/A	#N/A	#N/A	-0.0181378	0.691828	480	-0.00345917	0.913525	988	-0.113423	0.164129	152
OR2T3	NM_001005495	-0.0427119	0.699666	84	-0.166254	0.298863	41	-0.240342	9.80952e-08	480	-0.0316169	0.320814	988	#N/A	#N/A	152
OR5D16	NM_001005496	#N/A	#N/A	84	-0.120268	0.453858	41	-0.0114381	0.802625	480	-0.0147711	0.642841	988	#N/A	#N/A	152
OR6C75	NM_001005497	#N/A	#N/A	84	#N/A	#N/A	#N/A	0.1149	0.0117653	480	0.0582205	0.0673622	988	0.0157647	0.84714	152
RHBDF2	NM_001005498	-0.175681	0.109862	84	0.18676	0.241427	41	0.0994443	0.0293735	480	-0.18831	2.62814e-09	988	0.180144	0.026484	152
OR6C70	NM_001005499	0.00843936	0.939268	84	0.133631	0.40488	41	0.0395347	0.387455	480	-0.0461812	0.146912	988	-0.0865863	0.288831	152
OR4M1	NM_001005500	0.203182	0.0637853	84	#N/A	#N/A	#N/A	0.0267195	0.559239	480	0.0202989	0.523927	988	-0.0266488	0.744504	152
OR4K2	NM_001005501	-0.0148633	0.893252	84	0.0133631	0.933913	41	0.133467	0.00339386	480	-0.0174285	0.584262	988	-0.134638	0.0981751	152
CPM	NM_001005502	-0.183598	0.0945649	84	-0.59216	6.32052e-05	41	-0.197505	1.30754e-05	480	-0.0692613	0.0295044	988	-0.0797026	0.328641	152
OR11G2	NM_001005503	-0.0849147	0.442497	84	-0.154897	0.33354	41	0.0636898	0.163574	480	-0.0342908	0.281572	988	0.0374394	0.647	152
OR4F21	NM_001005504	-0.154523	0.160483	84	0.10942	0.495863	41	0.0219206	0.631895	480	0.053255	0.0943266	988	-0.0196281	0.810317	152
CACNA2D2	NM_001005505	0.110398	0.316794	84	-0.249303	0.115897	41	-0.192241	2.23089e-05	480	0.187222	3.25059e-09	988	0.0622168	0.445952	152
OR4A47	NM_001005512	-0.0406926	0.713233	84	-0.0812102	0.613733	41	0.153935	0.000714513	480	-0.0377733	0.235532	988	0.0333714	0.683165	152
OR4C45	NM_001005513	#N/A	#N/A	84	#N/A	#N/A	#N/A	0.0768216	0.0927293	480	0.0688443	0.0304816	988	-0.0676957	0.407291	152
OR5H14	NM_001005514	-0.18334	0.0950487	84	#N/A	#N/A	#N/A	-0.0301674	0.509664	480	-0.0133325	0.675537	988	#N/A	#N/A	152
OR5H15	NM_001005515	-0.18334	0.0950487	84	#N/A	#N/A	#N/A	0.0534712	0.242292	480	-0.000998529	0.974993	988	#N/A	#N/A	152
OR5K3	NM_001005516	#N/A	#N/A	84	#N/A	#N/A	#N/A	0.0240408	0.599298	480	-0.0368311	0.247428	988	#N/A	#N/A	152
OR5K4	NM_001005517	0.138071	0.210391	84	#N/A	#N/A	#N/A	0.0867986	0.0573948	480	0.0419017	0.18818	988	#N/A	#N/A	152
OR6C65	NM_001005518	#N/A	#N/A	84	#N/A	#N/A	#N/A	0.0214224	0.639662	480	0.0141917	0.655931	988	-0.0024671	0.975935	152
OR6C68	NM_001005519	-0.149615	0.17435	84	-0.160357	0.31657	41	0.0392472	0.390919	480	-0.077826	0.01441	988	-0.0134928	0.868956	152
OR2T8	NM_001005522	-0.0658699	0.551637	84	-0.172699	0.280251	41	-0.0779754	0.0879151	480	0.100083	0.00163394	988	0.0343678	0.674236	152
SF3B1	NM_001005526	-0.1415	0.198777	84	0.0541812	0.735803	41	-0.228941	3.97271e-07	480	0.0885436	0.00536457	988	-0.0645132	0.429319	152
FAM19A4	NM_001005527	-0.0464188	0.675006	84	-0.401327	0.00930561	41	0.10155	0.0260944	480	-0.229855	2.59505e-13	988	0.0777565	0.341008	152
OR5B2	NM_001005566	-0.117824	0.285783	84	0.0716861	0.656036	41	-0.0285857	0.532118	480	-0.077085	0.0153713	988	0.0803095	0.325343	152
OR51B5	NM_001005567	-0.0272513	0.805631	84	-0.254632	0.108136	41	-0.00126886	0.97788	480	0.0182898	0.565823	988	-0.0200639	0.806187	152
EDA	NM_001005609	-0.0437582	0.69213	84	-0.258711	0.102443	41	-0.324617	3.0574e-13	480	0.00364017	0.909004	988	0.06914	0.396916	152
CHEK2	NM_001005735	-0.152131	0.166842	84	0.0562718	0.725985	41	0.216716	1.64543e-06	480	-0.243931	9.22926e-15	988	-0.322487	5.56635e-05	152
FPR2	NM_001005738	-0.217972	0.0463894	84	-0.205401	0.196974	41	0.0432171	0.344754	480	-0.144581	5.04814e-06	988	0.304742	0.000144796	152
VPS54	NM_001005739	0.0147616	0.893819	84	-0.32561	0.0382739	41	-0.221864	9.13365e-07	480	-0.134762	2.17575e-05	988	-0.176614	0.0296284	152
NUMB	NM_001005743	0.0937937	0.395357	84	0.0789199	0.6227	41	-0.33964	2.00488e-14	480	0.172907	4.75152e-08	988	0.150883	0.063582	152
FAM21A	NM_001005751	-0.0825149	0.454796	84	-0.302265	0.0551687	41	-0.190671	2.60932e-05	480	0.00269839	0.93248	988	-0.0910032	0.26452	152
GJB3	NM_001005752	0.0053255	0.961642	84	0.295122	0.0614011	41	0.267822	2.49724e-09	480	-0.181827	8.6081e-09	988	0.19089	0.0184865	152
CHMP3	NM_001005753	0.00271338	0.980487	84	0.168467	0.291277	41	-0.240693	9.38542e-08	480	0.0291622	0.359775	988	-0.04863	0.551467	152
SUMO1	NM_001005781	-0.0296649	0.788427	84	0.228746	0.149936	41	-0.114342	0.012183	480	0.0086908	0.784945	988	-0.102492	0.208694	152
HAO2	NM_001005783	-0.156576	0.15493	84	-0.227725	0.152159	41	-0.358454	5.33111e-16	480	-0.0494529	0.120325	988	-0.0945073	0.246807	152
DAZ2	NM_001005785	-0.0848381	0.44291	84	-0.0633873	0.693787	41	-0.12877	0.00471886	480	-0.0567626	0.0745265	988	-0.0327587	0.688678	152
SUMO2	NM_001005849	-0.193905	0.0772302	84	0.407491	0.00862316	41	-0.128162	0.00492094	480	-0.0778001	0.0144605	988	-0.159026	0.0504445	152
ZNF835	NM_001005850	-0.0665587	0.546762	84	-0.400871	0.00985427	41	-0.151413	0.000875181	480	0.0755464	0.0175673	988	-0.073309	0.369012	152
ZNF780B	NM_001005851	-0.199129	0.069474	84	-0.243206	0.125312	41	-0.114161	0.0123212	480	0.0827832	0.00925046	988	-0.0042134	0.95888	152
OR6B2	NM_001005853	-0.0493942	0.655456	84	-0.12577	0.433314	41	0.0410134	0.369937	480	0.0039927	0.900253	988	0.101652	0.212715	152
ATP8B2	NM_001005855	-0.134515	0.222031	84	0.0137631	0.932053	41	-0.102574	0.0246177	480	0.0638182	0.044913	988	0.0164333	0.840572	152
RYK	NM_001005861	-0.0739091	0.503298	84	0.47439	0.00193563	41	-0.0738212	0.106239	480	0.0199516	0.530991	988	-0.0603613	0.459653	152
ERBB2	NM_001005862	0.00860585	0.938008	84	0.206098	0.195433	41	-0.281686	3.32088e-10	480	0.0502429	0.114496	988	0.0590901	0.469173	152
IP6K2	NM_001005909	0.0412068	0.709254	84	-0.132056	0.409143	41	0.0468707	0.305471	480	0.155062	1.00207e-06	988	-0.235373	0.00358518	152
SEMA3B	NM_001005914	-0.0968715	0.37998	84	0.00313589	0.984836	41	0.0291242	0.524418	480	0.118549	0.000189768	988	0.164756	0.0426218	152
ERBB3	NM_001005915	-0.139577	0.204997	84	-0.0597561	0.709718	41	-0.283601	2.49061e-10	480	0.158697	5.52784e-07	988	-0.0489444	0.548894	152
JMJD8	NM_001005920	0.223307	0.0413668	84	0.266899	0.0917435	41	0.0762356	0.0952537	480	0.195848	5.82275e-10	988	0.0753456	0.355832	152
KRTAP5-1	NM_001005922	0.0863015	0.434307	84	-0.0482578	0.763845	41	0.196925	1.38775e-05	480	-0.0655944	0.0392646	988	0.160396	0.0483858	152
RPS3A	NM_001006	-0.214438	0.0503104	84	0.0552265	0.730888	41	-0.159928	0.000435817	480	-0.0944498	0.00297196	988	0.0250207	0.759366	152
HMCES	NM_001006109	-0.0239749	0.828324	84	0.0728223	0.649907	41	-0.109616	0.0162811	480	-0.0760436	0.0168356	988	0.106962	0.189444	152
YBEY	NM_001006114	-0.0759947	0.491301	84	-0.348955	0.0258933	41	-0.0311663	0.495743	480	-0.0214834	0.499928	988	0.00750757	0.926789	152
IP6K1	NM_001006115	-0.215065	0.0496288	84	-0.274042	0.0831399	41	-0.221411	9.6251e-07	480	0.0299408	0.347087	988	-0.10135	0.213827	152
RBMY1J	NM_001006117	#N/A	#N/A	84	-0.134992	0.400065	41	0.0553239	0.226336	480	-0.0407165	0.200992	988	0.052696	0.51908	152
RBMY1E	NM_001006118	#N/A	#N/A	84	-0.129579	0.419398	41	0.0915289	0.0450404	480	-0.0108218	0.734055	988	0.0770518	0.345415	152
RBMY1D	NM_001006120	#N/A	#N/A	84	-0.129579	0.419398	41	0.0968362	0.0339193	480	-0.0108218	0.734055	988	0.0769401	0.346117	152
RBMY1B	NM_001006121	#N/A	#N/A	84	-0.129579	0.419398	41	0.0969374	0.0337323	480	-0.0108218	0.734055	988	0.0920066	0.259589	152
ERBB2IP	NM_001006600	-0.14636	0.18367	84	-0.00348432	0.983103	41	-0.10878	0.0171198	480	0.194621	7.47176e-10	988	0.11191	0.169685	152
FAM69A	NM_001006605	0.25935	0.0174387	84	-0.0869338	0.587695	41	0.193201	2.02599e-05	480	0.248964	2.49928e-15	988	-0.00394344	0.961514	152
LRRC37A2	NM_001006607	#N/A	#N/A	84	#N/A	#N/A	#N/A	#N/A	#N/A	480	#N/A	#N/A	988	#N/A	#N/A	152
SIAH1	NM_001006610	-0.0842969	0.445088	84	0.500348	0.00100208	41	0.0269235	0.556242	480	0.0735517	0.0207896	988	-0.0378727	0.642838	152
WBP5	NM_001006612	0.217374	0.0471876	84	0.378746	0.0151298	41	0.135729	0.00288512	480	0.0108216	0.734016	988	-0.0618033	0.448985	152
TSPAN17	NM_001006616	0.158692	0.14913	84	0.152613	0.33956	41	0.233605	2.26112e-07	480	0.0177536	0.577207	988	0.0976872	0.230912	152
MAPKAP1	NM_001006617	0.103959	0.345975	84	0.0341463	0.831812	41	0.168588	0.000206826	480	0.0363002	0.254264	988	-0.000830377	0.991906	152
WDR33	NM_001006622	-0.0514934	0.641186	84	0.279965	0.0764974	41	-0.263812	4.38287e-09	480	0.0180403	0.571072	988	-0.148798	0.0673622	152
PDPN	NM_001006624	0.0643515	0.560162	84	0.304704	0.0531616	41	0.276454	7.20591e-10	480	0.170232	7.66151e-08	988	0.229635	0.0045111	152
ARHGAP17	NM_001006634	-0.0185481	0.866789	84	-0.0506969	0.75226	41	-0.200169	9.92309e-06	480	0.0261463	0.411612	988	-0.161367	0.0471158	152
GTDC1	NM_001006636	-0.169343	0.123444	84	0.352439	0.0243717	41	0.0664368	0.146121	480	-0.127947	5.57908e-05	988	-0.189535	0.0194757	152
RAB37	NM_001006638	-0.185238	0.0916171	84	-0.3723	0.01706	41	-0.0904068	0.0477479	480	0.0459802	0.148659	988	0.371972	2.82225e-06	152
TCEAL1	NM_001006639	0.125807	0.25362	84	-0.11899	0.457348	41	-0.18942	2.95344e-05	480	0.213997	1.20785e-11	988	0.117562	0.14904	152
SLC25A25	NM_001006641	-0.159056	0.148189	84	-0.0611498	0.703247	41	-0.0516751	0.258498	480	-0.00456765	0.885961	988	0.0368066	0.652226	152
FAM149A	NM_001006655	-0.100942	0.360211	84	-0.406446	0.00880822	41	-0.266884	2.85082e-09	480	-0.0548006	0.0851355	988	0.0476869	0.559218	152
ZNF473	NM_001006656	-0.11546	0.295006	84	0.106794	0.504997	41	-0.261763	5.82185e-09	480	-0.0224629	0.480582	988	-0.147113	0.0705497	152
WDR35	NM_001006657	-0.0989167	0.369965	84	-0.0229965	0.88642	41	-0.308957	4.47512e-12	480	0.0761336	0.016706	988	-0.139575	0.0863478	152
CR2	NM_001006658	-0.218276	0.0460781	84	-0.170732	0.284766	41	0.215236	1.94384e-06	480	-0.237199	4.20874e-14	988	-0.0453133	0.579351	152
RPS6KA1	NM_001006665	0.0327022	0.767344	84	-0.292857	0.0634912	41	-0.00676142	0.882539	480	-0.0575327	0.0706731	988	0.0698747	0.391909	152
APOBEC3F	NM_001006666	-0.275792	0.0113237	84	-0.248258	0.117472	41	-0.024981	0.585091	480	-0.154695	1.06324e-06	988	0.0955583	0.241273	152
SPIN2B	NM_001006681	-0.0096588	0.930432	84	0.0583624	0.71621	41	0.0143091	0.754512	480	0.0354971	0.264928	988	0.158329	0.0514728	152
TCEAL8	NM_001006684	0.31301	0.00388556	84	0.00574913	0.971842	41	-0.197348	1.3288e-05	480	0.10931	0.000581686	988	-0.0342471	0.674984	152
RPS6KA2	NM_001006932	0.108899	0.323438	84	0.275261	0.0817365	41	-0.326103	2.35068e-13	480	0.0919706	0.00382323	988	0.0635666	0.436131	152
TCEAL3	NM_001006933	0.0337147	0.760353	84	-0.0764808	0.633525	41	0.165981	0.000259853	480	0.161434	3.50155e-07	988	0.0407876	0.617463	152
TCEAL4	NM_001006935	0.32354	0.00280241	84	0.312195	0.047364	41	0.064438	0.158673	480	0.212654	1.62863e-11	988	-0.0966928	0.235712	152
TCEAL6	NM_001006938	-0.0491647	0.656361	84	-0.157491	0.324201	41	0.11145	0.0145656	480	0.126995	6.34064e-05	988	0.168027	0.0386328	152
LRRC18	NM_001006939	-0.130807	0.23562	84	-0.364111	0.0198099	41	-0.0370061	0.418558	480	-0.0368748	0.246867	988	0.0391331	0.632176	152
ALG3	NM_001006941	0.104303	0.344374	84	-0.012892	0.936372	41	0.308657	4.70361e-12	480	-0.0882851	0.00550101	988	-0.040791	0.617434	152
EPHA8	NM_001006943	0.0690032	0.532829	84	-0.359024	0.0211536	41	0.0776795	0.0891302	480	0.0579724	0.0685399	988	0.250348	0.00186636	152
RPS6KA4	NM_001006944	-0.130546	0.236066	84	0.131882	0.409766	41	0.154445	0.000685573	480	-0.0771148	0.0153496	988	0.11982	0.141344	152
LRIF1	NM_001006945	0.153326	0.163505	84	0.217596	0.171242	41	0.0257015	0.574309	480	0.15274	1.45482e-06	988	-0.0623501	0.444976	152
SDC1	NM_001006946	0.397854	0.000200813	84	0.324739	0.0388168	41	0.031135	0.496175	480	0.124502	8.82643e-05	988	-0.0316876	0.698041	152
UHRF1BP1L	NM_001006947	-0.076744	0.487029	84	-0.247735	0.118265	41	-0.0966292	0.0343045	480	0.134582	2.23168e-05	988	0.169452	0.0369958	152
RPS4X	NM_001007	-0.203078	0.0640404	84	-0.131533	0.411013	41	-0.048704	0.28692	480	-0.0539459	0.0901221	988	-0.13571	0.0954834	152
ODF2L	NM_001007022	0.0179407	0.871116	84	0.362021	0.0205693	41	0.0344093	0.451974	480	-0.00364664	0.908842	988	0.079043	0.332669	152
GOSR1	NM_001007024	-0.0469576	0.670876	84	-0.14216	0.373968	41	-0.324593	3.07021e-13	480	0.0975994	0.00214032	988	-0.14074	0.0837352	152
ATN1	NM_001007026	-0.206642	0.0594382	84	0.0752613	0.638967	41	-0.112224	0.0138907	480	-0.131505	3.43157e-05	988	0.0708486	0.38533	152
ALG8	NM_001007027	-0.00238939	0.982825	84	-0.0707317	0.659342	41	-0.00587226	0.897895	480	0.0508192	0.110394	988	-0.152113	0.0614339	152
CLEC6A	NM_001007033	-0.319256	0.00307573	84	-0.309595	0.0488651	41	0.0396357	0.386243	480	-0.217146	5.22706e-12	988	0.200482	0.0132677	152
SDCBP	NM_001007067	0.0914245	0.407443	84	-0.226481	0.154096	41	3.79776e-07	0.999993	480	-0.0300039	0.346073	988	-0.00297979	0.970918	152
ZSCAN2	NM_001007072	-0.146806	0.182329	84	0.123171	0.441595	41	-0.18529	4.42045e-05	480	-0.00676782	0.831717	988	-0.0722941	0.375691	152
KLHL5	NM_001007075	-0.175985	0.109241	84	0.0383275	0.811522	41	-0.184518	4.76198e-05	480	0.167805	1.17441e-07	988	0.106285	0.192271	152
ZNF182	NM_001007088	-0.0690696	0.531711	84	0.0341463	0.831812	41	-0.0130281	0.775874	480	0.165915	1.63085e-07	988	-0.108913	0.18146	152
RESP18	NM_001007089	-0.074189	0.502418	84	-0.313252	0.0461223	41	0.0309925	0.49815	480	-0.0286591	0.368189	988	0.189863	0.0191388	152
C8orf48	NM_001007090	-0.285451	0.00868671	84	0.224739	0.157354	41	-0.16704	0.000236946	480	0.0790306	0.0129599	988	0.131688	0.105789	152
ZNF37A	NM_001007094	-0.225149	0.0396859	84	-0.438153	0.00449832	41	-0.232504	2.58554e-07	480	0.0864463	0.00656495	988	-0.0555772	0.496036	152
NTRK2	NM_001007097	-0.251919	0.0210303	84	-0.185714	0.244108	41	-0.0807183	0.0772748	480	-0.0292654	0.358077	988	0.163478	0.0442719	152
SCP2	NM_001007098	0.121373	0.270841	84	-0.376829	0.0156832	41	-0.320258	6.55503e-13	480	0.0767343	0.0158637	988	0.0706709	0.386525	152
ZNF484	NM_001007101	0.0606459	0.583006	84	0.112369	0.482905	41	-0.187777	3.47071e-05	480	0.328777	0	988	0.0163239	0.841619	152
L3MBTL3	NM_001007102	-0.139395	0.205594	84	0.433624	0.0049695	41	-0.180919	6.70981e-05	480	-0.030725	0.3346	988	-0.0855323	0.294409	152
FSD2	NM_001007122	-0.264109	0.0154285	84	0.00226481	0.989168	41	0.147846	0.0011599	480	-0.00512897	0.87206	988	0.046402	0.569862	152
C20orf201	NM_001007125	0.0662849	0.549128	84	0.0135569	0.932956	41	-0.0289132	0.527429	480	0.032246	0.311275	988	-0.0643594	0.430422	152
NTRK3	NM_001007156	-0.314731	0.0036862	84	-0.108014	0.500121	41	-0.121	0.00795835	480	-0.0932133	0.00336134	988	0.0182375	0.823338	152
ZNF483	NM_001007169	0.0588843	0.594014	84	-0.312544	0.0471075	41	-0.0666024	0.145117	480	0.1905	1.70659e-09	988	0.161042	0.0475662	152
C8orf22	NM_001007176	0.0418282	0.705592	84	0.0515486	0.748909	41	0.117583	0.00992769	480	-0.117747	0.000207826	988	0.220122	0.00643108	152
DEPDC5	NM_001007188	-0.242179	0.0266851	84	-0.127003	0.427424	41	-0.130523	0.00417766	480	-0.0975247	0.00215728	988	-0.110341	0.175775	152
IGIP	NM_001007189	0.0529715	0.631628	84	-0.0860627	0.591456	41	-0.13609	0.00281065	480	0.197159	4.45371e-10	988	0.183701	0.0236091	152
CACYBP	NM_001007214	0.00216665	0.984433	84	0.191812	0.228754	41	-0.0710029	0.120304	480	-0.123471	0.000101022	988	-0.059876	0.463274	152
IGF2BP2	NM_001007225	-0.0833654	0.450148	84	0.20662	0.194283	41	0.303949	1.02139e-11	480	-0.133623	2.55468e-05	988	-0.0483977	0.553372	152
SPOP	NM_001007226	-0.168837	0.124582	84	-0.121254	0.448778	41	-0.262694	5.11889e-09	480	0.15179	1.69213e-06	988	-0.0949945	0.24407	152
ARHGAP25	NM_001007231	-0.154399	0.160551	84	-0.263066	0.0966379	41	-0.152911	0.000776168	480	-0.0856141	0.00710459	988	-0.00455853	0.955514	152
CARD17	NM_001007232	0.190092	0.0832827	84	-0.00670761	0.9668	41	0.0526093	0.249978	480	-0.0828139	0.00920824	988	0.0820448	0.314964	152
IGSF3	NM_001007237	-0.0848233	0.442242	84	0.330139	0.0355503	41	-0.0436867	0.339534	480	0.0466349	0.142957	988	-0.163827	0.0438167	152
METTL13	NM_001007239	-0.210631	0.0546114	84	-0.25993	0.100791	41	-0.172025	0.000152274	480	-0.135412	1.98412e-05	988	-0.108185	0.184409	152
GP2	NM_001007240	0.218259	0.0460949	84	-0.206272	0.195049	41	0.0909469	0.0464282	480	0.211735	1.7764e-11	988	0.0313416	0.70149	152
IFRD1	NM_001007245	0.0218892	0.843064	84	0.0493031	0.758873	41	0.105385	0.0209274	480	-0.18549	4.54771e-09	988	0.104583	0.199519	152
BRWD1	NM_001007246	0.0293611	0.790544	84	0.0752613	0.638967	41	-0.0800815	0.0796467	480	0.0720839	0.0234784	988	0.159942	0.0491196	152
ZNF599	NM_001007248	-0.187243	0.0881137	84	0.0939024	0.557995	41	-0.179309	7.8061e-05	480	0.0649411	0.0412822	988	-0.0532603	0.514188	152
OR8G2	NM_001007249	-0.0294561	0.790253	84	0.253898	0.109191	41	0.0186239	0.684008	480	0.0176446	0.579611	988	-0.0929544	0.254692	152
ERV3-1	NM_001007253	0.0903716	0.412883	84	0.193031	0.225765	41	-0.000436525	0.992389	480	0.11746	0.000217468	988	0.0830275	0.308815	152
KLHDC9	NM_001007255	-0.0512909	0.6425	84	-0.140767	0.378708	41	-0.0633339	0.165946	480	0.103727	0.00110025	988	0.298857	0.000196318	152
PRDM2	NM_001007257	-0.15446	0.160385	84	-0.0449477	0.77965	41	-0.159688	0.000444708	480	0.137497	1.47197e-05	988	-0.031773	0.697267	152
SETD4	NM_001007259	-0.0724511	0.511773	84	-0.167073	0.295333	41	0.0546364	0.232167	480	-0.0196787	0.536626	988	0.0265413	0.74523	152
PLA2R1	NM_001007267	0.17236	0.116825	84	0.289895	0.06631	41	-0.0245808	0.591118	480	0.1672	1.30493e-07	988	0.234108	0.00377306	152
GEMIN7	NM_001007269	0.210671	0.0545641	84	-0.207143	0.193138	41	0.195187	1.65732e-05	480	-0.0430847	0.17597	988	0.018839	0.817612	152
DUSP13	NM_001007271	-0.0307696	0.781129	84	-0.159021	0.32067	41	0.208289	4.18333e-06	480	0.161698	3.22486e-07	988	0.312245	8.99497e-05	152
EI24	NM_001007277	-0.00698593	0.949674	84	0.117422	0.463334	41	-0.118819	0.0091703	480	-0.0293953	0.355945	988	-0.152434	0.0608829	152
TRIM13	NM_001007278	-0.080976	0.463273	84	0.0261324	0.870997	41	-0.368608	6.79267e-17	480	0.10868	0.000625995	988	-0.209385	0.00973765	152
RWDD1	NM_001007464	-0.0338564	0.759376	84	-0.22892	0.149619	41	-0.0780793	0.0874914	480	-0.0504213	0.113214	988	-0.00236128	0.976956	152
TULP4	NM_001007466	-0.0714387	0.517702	84	-0.1223	0.444852	41	-0.146193	0.00131879	480	0.046948	0.14029	988	0.0326683	0.689172	152
SFI1	NM_001007467	-0.463764	1.13e-05	84	0.021777	0.892429	41	0.0253696	0.579264	480	-0.0330525	0.299265	988	-0.088806	0.276265	152
SMARCB1	NM_001007468	-0.29997	0.00573721	84	0.335889	0.0323262	41	-0.241783	8.17766e-08	480	-0.281045	2.80235e-19	988	-0.350935	1.063e-05	152
HCST	NM_001007469	-0.220047	0.0444863	84	-0.301916	0.0554604	41	0.0914457	0.0452366	480	-0.0942389	0.003037	988	0.195959	0.0156636	152
TRPM3	NM_001007470	0.042532	0.700871	84	-0.251263	0.113044	41	-0.260959	6.50344e-09	480	-0.0515332	0.105482	988	0.196229	0.0155187	152
F8A2	NM_001007523	0.0852283	0.44006	84	-0.0151568	0.925148	41	0.099644	0.029048	480	-0.065609	0.0392358	988	0.0868377	0.287081	152
F8A3	NM_001007524	0.0852283	0.44006	84	-0.0151568	0.925148	41	0.099644	0.029048	480	-0.065609	0.0392358	988	0.0868377	0.287081	152
NWD1	NM_001007525	-0.0324795	0.768885	84	-0.161324	0.312446	41	-0.247925	3.71777e-08	480	-0.0770432	0.0154272	988	0.216216	0.00756533	152
LMBRD2	NM_001007527	-0.0293004	0.790967	84	-0.347387	0.0266035	41	-0.134622	0.00312484	480	0.164856	1.95723e-07	988	0.109999	0.177123	152
CDRT15	NM_001007530	0.0479903	0.664069	84	-0.116899	0.465338	41	0.117922	0.00971413	480	0.0124261	0.69646	988	-0.144589	0.0755266	152
NKAPL	NM_001007531	0.0548651	0.620116	84	-0.239895	0.130659	41	-0.110792	0.0151619	480	0.113915	0.000333507	988	0.0517944	0.525848	152
STH	NM_001007532	#N/A	#N/A	84	#N/A	#N/A	#N/A	#N/A	#N/A	480	#N/A	#N/A	988	#N/A	#N/A	152
PPP1R27	NM_001007533	-0.00552897	0.96019	84	0.010484	0.948129	41	0.185974	4.13729e-05	480	-0.114939	0.000294326	988	0.155081	0.0564246	152
C3orf56	NM_001007534	-0.0455218	0.680944	84	0.183573	0.250604	41	0.0999593	0.0285406	480	-0.0268437	0.399315	988	0.0181648	0.82422	152
C1QTNF9B	NM_001007537	0.221889	0.0426999	84	-0.285017	0.0711698	41	-0.010342	0.821204	480	0.149529	2.4153e-06	988	0.0544871	0.504534	152
SHISA2	NM_001007538	-0.0832439	0.45081	84	0.207491	0.192378	41	0.0877398	0.0547348	480	0.13189	3.25375e-05	988	-0.0063308	0.938299	152
CDHR4	NM_001007540	-0.0345114	0.755302	84	0.0163141	0.919362	41	0.267724	2.53208e-09	480	0.223427	1.21243e-12	988	-0.0127516	0.876095	152
C1orf186	NM_001007544	-0.147535	0.180484	84	-0.105575	0.509897	41	0.0217925	0.633888	480	-0.015689	0.622331	988	0.057103	0.484695	152
CT45A5	NM_001007551	-0.0189332	0.86427	84	0.0388247	0.809553	41	0.169134	0.000197079	480	-0.0158541	0.618671	988	0.0406641	0.618902	152
CSDE1	NM_001007553	-0.0808748	0.463834	84	0.118641	0.458675	41	-0.29304	5.84199e-11	480	-0.0217718	0.494189	988	-0.0739788	0.364645	152
SS18	NM_001007559	-0.402936	0.000163954	84	0.052439	0.744017	41	-0.0804087	0.0784207	480	-0.0259903	0.414409	988	-0.101265	0.214215	152
IRGQ	NM_001007561	0.0502379	0.64935	84	0.197387	0.215313	41	0.0217988	0.633791	480	0.0208183	0.513295	988	-0.0386689	0.635864	152
IGFBPL1	NM_001007563	-0.070325	0.524264	84	-0.372822	0.016896	41	0.247028	4.17695e-08	480	0.0386754	0.224527	988	-0.143611	0.07757	152
TFG	NM_001007565	0.247241	0.0236026	84	0.297909	0.0589049	41	0.220779	1.03522e-06	480	0.114002	0.000332734	988	-0.0375447	0.645721	152
C2CD4B	NM_001007595	0.254429	0.0197515	84	-0.24338	0.125035	41	0.0266491	0.560275	480	0.0609233	0.0555788	988	-0.0116629	0.886482	152
NTRK1	NM_001007792	-0.261314	0.0165831	84	-0.341463	0.0294355	41	0.143761	0.00158942	480	0.0202577	0.52477	988	0.100824	0.216224	152
BUB3	NM_001007793	-0.159502	0.147046	84	-0.0226481	0.888136	41	-0.126067	0.00567798	480	0.125114	8.14248e-05	988	-0.143225	0.0783774	152
CEPT1	NM_001007794	-0.0787284	0.47581	84	-0.0681185	0.671211	41	-0.150113	0.000970479	480	0.0838777	0.00836038	988	0.172654	0.0335302	152
RPS4Y1	NM_001008	-0.0474308	0.668333	84	0.126536	0.430495	41	-0.100851	0.0271467	480	-0.0202608	0.524708	988	-0.0117996	0.88516	152
OPTN	NM_001008211	-0.232014	0.0339186	84	0.269512	0.0885188	41	-0.167516	0.00022726	480	-0.0747288	0.0188309	988	0.277397	0.000565736	152
COA5	NM_001008215	0.116047	0.292544	84	0.015331	0.924285	41	-0.0644515	0.158585	480	0.052471	0.099277	988	0.0116492	0.886614	152
AMY1B	NM_001008218	0.00313861	0.977418	84	0.0616725	0.700826	41	0.0282144	0.537461	480	-0.183769	6.32963e-09	988	0.106018	0.193393	152
AMY1C	NM_001008219	0.00313861	0.977418	84	0.0616725	0.700826	41	0.0285319	0.532891	480	-0.18329	6.9362e-09	988	0.105748	0.194535	152
CPLX2	NM_001008220	0.0649149	0.557432	84	-0.137108	0.391322	41	0.12064	0.00814813	480	0.020085	0.528311	988	0.128879	0.113492	152
AMY1A	NM_001008221	0.00411056	0.970405	84	0.061324	0.70244	41	0.026887	0.556777	480	-0.183773	6.32548e-09	988	0.110584	0.174823	152
ZDHHC9	NM_001008222	0.335284	0.00192112	84	-0.0494774	0.758046	41	-0.0940467	0.0394315	480	-0.00445252	0.888816	988	0.10404	0.201874	152
C1QL4	NM_001008223	-0.146502	0.183243	84	0.0437473	0.78594	41	-0.317394	1.07489e-12	480	-0.268642	8.56104e-18	988	-0.132884	0.102637	152
UACA	NM_001008224	-0.0422598	0.702169	84	0.525436	0.000505807	41	-0.115399	0.0114019	480	0.162168	3.09379e-07	988	-0.00916832	0.910651	152
CNOT4	NM_001008225	0.043252	0.695516	84	-0.132753	0.406658	41	-0.222927	8.07401e-07	480	0.0458831	0.149519	988	-0.0919532	0.25955	152
FAM154B	NM_001008226	0.164848	0.133835	84	-0.0245645	0.878703	41	-0.0572996	0.210159	480	0.168813	9.84097e-08	988	0.0638912	0.433788	152
MOG	NM_001008228	#N/A	#N/A	84	#N/A	#N/A	#N/A	#N/A	#N/A	480	#N/A	#N/A	988	#N/A	#N/A	152
TTC32	NM_001008237	0.148365	0.177689	84	-0.0472125	0.768826	41	-0.0749045	0.101192	480	0.013191	0.678734	988	0.181955	0.0249848	152
C18orf25	NM_001008239	-0.232581	0.0334755	84	-0.138676	0.385886	41	-0.212088	2.75975e-06	480	0.000706217	0.982309	988	0.0213506	0.793806	152
TMEM89	NM_001008269	0.163656	0.136881	84	-0.1909	0.231858	41	0.0820405	0.0725327	480	-0.0819615	0.00995674	988	-0.0958964	0.239898	152
PRSS37	NM_001008270	-0.132871	0.228247	84	0.0163596	0.919138	41	-0.0228844	0.616983	480	0.0456782	0.15137	988	0.0891858	0.274544	152
SCXA	NM_001008271	-0.229098	0.0362758	84	0.344948	0.0277407	41	0.106674	0.0194031	480	-0.20602	6.24423e-11	988	-0.206832	0.0106812	152
TAGLN3	NM_001008272	-0.415635	8.43e-05	84	-0.138502	0.386488	41	0.108831	0.0170681	480	-0.202067	1.45852e-10	988	0.0185588	0.820279	152
TRIM72	NM_001008274	-0.103651	0.348102	84	-0.129074	0.421231	41	0.0661138	0.148097	480	0.134255	2.29774e-05	988	0.190654	0.0186347	152
REG3G	NM_001008387	-0.121993	0.268957	84	-0.0561073	0.72752	41	0.13276	0.00356888	480	-0.0149793	0.638165	988	0.0706568	0.387035	152
CISD2	NM_001008388	-0.173615	0.114154	84	0.11777	0.462	41	-0.105315	0.0210137	480	-0.137851	1.39858e-05	988	0.106288	0.192257	152
UMOD	NM_001008389	0.0624445	0.572557	84	-0.0550212	0.732598	41	0.00481569	0.916192	480	0.198445	3.12585e-10	988	-0.00780472	0.923973	152
CGGBP1	NM_001008390	-0.0585805	0.595921	84	0.117073	0.464669	41	-0.101542	0.0261061	480	0.123502	0.000100616	988	-0.118911	0.144404	152
CCDC73	NM_001008391	-0.0532955	0.629541	84	0.320906	0.0412818	41	0.0161013	0.724939	480	-0.0539755	0.0899457	988	-0.0319542	0.695627	152
CTDSPL	NM_001008392	0.0101853	0.926647	84	-0.054007	0.736623	41	-0.203912	6.69261e-06	480	0.156217	8.30725e-07	988	0.0595241	0.465911	152
C4orf46	NM_001008393	-0.0650197	0.556089	84	0.0857143	0.592964	41	-0.0907748	0.0468454	480	-0.140196	9.93687e-06	988	-0.239323	0.00305133	152
EID3	NM_001008394	-0.311653	0.00404944	84	-0.3	0.0570869	41	0.0719772	0.115286	480	-0.0559087	0.0790049	988	0.0963477	0.237394	152
LAMTOR4	NM_001008395	0.122507	0.266364	84	0.00679443	0.966646	41	0.0532912	0.243883	480	-0.0104544	0.742716	988	0.0556319	0.495611	152
WDHD1	NM_001008396	-0.16422	0.135338	84	0.221254	0.164021	41	0.0237625	0.603533	480	-0.0441709	0.165317	988	-0.2737	0.000673456	152
GPX8	NM_001008397	0.276015	0.0112557	84	0.489895	0.00131383	41	0.166682	0.000244469	480	0.322041	0	988	0.139828	0.0857754	152
ZNF761	NM_001008401	0.0274172	0.804128	84	-0.0808362	0.614249	41	0.108494	0.0174154	480	0.114988	0.000295079	988	-0.0115535	0.887539	152
C14orf180	NM_001008404	-0.0282809	0.798441	84	-0.219181	0.16856	41	-0.252298	2.09388e-08	480	0.0594052	0.0619661	988	-0.0582184	0.47619	152
BCAP29	NM_001008405	0.251898	0.0210408	84	0.103484	0.518354	41	-0.101512	0.0261508	480	0.133016	2.78147e-05	988	0.0961495	0.238364	152
TTLL9	NM_001008409	-0.01707	0.877518	84	0.281707	0.0746258	41	0.00933974	0.83828	480	0.202669	1.28312e-10	988	0.0456229	0.576363	152
STEAP3	NM_001008410	0.161183	0.14279	84	0.334495	0.0330846	41	0.295973	3.6816e-11	480	-0.122733	0.000111214	988	0.22234	0.00599629	152
SLC41A3	NM_001008485	-0.204556	0.0620975	84	0.331707	0.0346457	41	-0.018671	0.683251	480	-0.231219	2.19667e-13	988	0.131794	0.105507	152
PHOSPHO2	NM_001008489	-0.086909	0.43107	84	-0.0379791	0.813208	41	-0.268039	2.42163e-09	480	0.176724	2.37258e-08	988	0.117394	0.149623	152
SEPT2	NM_001008491	0.0121697	0.912393	84	0.261847	0.0982369	41	-0.135549	0.00292289	480	0.164727	2.00101e-07	988	-0.155848	0.0552746	152
ENAH	NM_001008493	0.0922547	0.403183	84	0.340592	0.0298724	41	0.0715658	0.117384	480	0.0415944	0.191407	988	-0.204867	0.0114615	152
ISX	NM_001008494	0.29514	0.00642099	84	-0.220844	0.165271	41	0.196975	1.38065e-05	480	0.0862066	0.00670187	988	0.00615077	0.94005	152
TMEM64	NM_001008495	0.0187101	0.865636	84	-0.309059	0.0497249	41	-0.0981032	0.0316411	480	-0.0405793	0.202478	988	0.017848	0.827052	152
PIWIL3	NM_001008496	0.0813096	0.462177	84	-0.281325	0.0747763	41	0.110949	0.0150182	480	0.0306238	0.336256	988	-0.0203883	0.803117	152
MXRA7	NM_001008528	0.0531538	0.630454	84	0.359233	0.0216199	41	-0.01382	0.762647	480	0.127612	5.83692e-05	988	0.277124	0.000573119	152
LGMN	NM_001008530	0.0421181	0.703121	84	0.0186411	0.907909	41	-0.0412427	0.367264	480	-0.0341071	0.284104	988	-0.0501302	0.539246	152
AKAP14	NM_001008534	0.0236914	0.830616	84	-0.0357143	0.82419	41	0.0852713	0.0619393	480	0.136878	1.57943e-05	988	0.0544495	0.504828	152
TCHHL1	NM_001008536	0.243547	0.0255867	84	0.304028	0.0532917	41	0.0468517	0.305667	480	-0.0466882	0.142521	988	-0.0289197	0.723582	152
KIAA2022	NM_001008537	0.0574668	0.602939	84	-0.289895	0.06631	41	-0.00488112	0.915057	480	-0.051639	0.104767	988	0.130697	0.108459	152
SLC7A2	NM_001008539	0.0145388	0.895413	84	-0.20993	0.187113	41	-0.0168381	0.712897	480	0.173853	4.00539e-08	988	-0.0182034	0.823664	152
CXCR4	NM_001008540	-0.165374	0.132584	84	-0.240418	0.129803	41	-0.0640815	0.160994	480	-0.160422	4.14895e-07	988	-0.00428516	0.95818	152
MXI1	NM_001008541	-0.112463	0.307782	84	0.182753	0.251813	41	-0.354021	1.28104e-15	480	-0.00808197	0.799678	988	0.136086	0.0945624	152
USP20	NM_001008563	-0.0610509	0.580488	84	-0.220732	0.165039	41	-0.0108159	0.813158	480	0.0349114	0.272897	988	-0.00540941	0.947218	152
NUPL1	NM_001008564	-0.262347	0.016148	84	-0.056446	0.725168	41	-0.169804	0.00018572	480	-0.0330528	0.299261	988	-0.0983707	0.227654	152
TPST2	NM_001008566	0.210064	0.0552771	84	0.331882	0.0345464	41	0.320379	6.41896e-13	480	0.165648	1.70781e-07	988	-0.000512579	0.99501	152
PICALM	NM_001008660	-0.0503392	0.64869	84	0.218467	0.169502	41	-0.186982	3.75122e-05	480	0.0746909	0.0188915	988	0.0467164	0.567249	152
CCBL2	NM_001008661	-0.259674	0.017295	84	0.190941	0.230906	41	-0.211202	3.04284e-06	480	-0.00723751	0.820231	988	0.0966006	0.236161	152
CST9	NM_001008693	-0.062508	0.572167	84	0.252216	0.11164	41	0.128024	0.0049676	480	0.203342	1.11148e-10	988	-0.0547065	0.50324	152
THAP7	NM_001008695	-0.172036	0.117522	84	-0.178746	0.262497	41	0.0323061	0.480108	480	-0.226666	6.54016e-13	988	-0.0722668	0.375872	152
TFIP11	NM_001008697	-0.220998	0.043556	84	0.263589	0.0959588	41	-0.0759837	0.0963559	480	-0.0669081	0.0355009	988	-0.24899	0.00203477	152
LPHN1	NM_001008701	0.0379872	0.73107	84	-0.191463	0.229613	41	0.0197796	0.665551	480	-0.0420073	0.187034	988	-0.00983468	0.904186	152
C6orf1	NM_001008703	0.275549	0.0113982	84	0.263415	0.0961847	41	0.256807	1.14526e-08	480	0.0519114	0.102939	988	0.269962	0.000801339	152
EML1	NM_001008707	0.069272	0.530506	84	-0.0137631	0.932053	41	-0.324146	3.32166e-13	480	0.116738	0.00023791	988	-0.0233052	0.77541	152
CHAC2	NM_001008708	-0.00571024	0.958868	84	-0.3223	0.040371	41	0.0718959	0.115698	480	-0.152269	1.56813e-06	988	-0.0370799	0.649813	152
PPP1CA	NM_001008709	-0.0937937	0.395357	84	0.0501742	0.754738	41	0.0285943	0.531995	480	-0.0869667	0.0062465	988	0.00197172	0.98076	152
RBPMS	NM_001008710	-0.163734	0.13651	84	-0.0722997	0.652261	41	-0.241803	8.15679e-08	480	0.137932	1.38222e-05	988	0.148556	0.0678139	152
CCDC147	NM_001008723	0.12923	0.240855	84	0.347387	0.0266035	41	-0.25848	9.12785e-09	480	0.0178036	0.576197	988	0.13757	0.0910053	152
WDR89	NM_001008726	-0.0782626	0.478431	84	-0.248432	0.117208	41	-0.280471	3.98121e-10	480	0.0794493	0.0125044	988	-0.159689	0.0494825	152
ZNF121	NM_001008727	-0.177929	0.105335	84	0.0385017	0.810679	41	-0.102789	0.0243167	480	0.00128745	0.967755	988	0.0419904	0.60712	152
AC022007.5	NM_001008737	0.00730991	0.94734	84	0.0844948	0.598255	41	0.255688	1.33158e-08	480	0.122386	0.000116329	988	0.163981	0.0436171	152
FNIP1	NM_001008738	0.0246431	0.823614	84	0.168467	0.291277	41	-0.0915181	0.0450656	480	0.27754	8.16547e-19	988	0.124543	0.126236	152
C6orf226	NM_001008739	0.0754278	0.494547	84	-0.163066	0.307195	41	0.158256	0.000501149	480	-0.0864117	0.00658663	988	0.128903	0.113425	152
TMCO2	NM_001008740	0.0586767	0.595987	84	-0.107495	0.503521	41	0.01576	0.730541	480	-0.00510361	0.87271	988	-0.0886976	0.27719	152
SULT1C3	NM_001008743	0.277322	0.0106518	84	-0.0423347	0.792698	41	0.0958186	0.0358488	480	0.0806159	0.0112488	988	0.0932418	0.25322	152
TDP1	NM_001008744	0.140711	0.201314	84	-0.148606	0.352509	41	-0.142761	0.00171475	480	-0.0557878	0.0796562	988	-0.212676	0.00863044	152
CTAGE15	NM_001008747	0.0709122	0.520799	84	0.00714286	0.964914	41	0.0463411	0.310974	480	0.106054	0.000846635	988	0.187512	0.0208319	152
RAB19	NM_001008749	-0.142898	0.194345	84	-0.312021	0.0474927	41	-0.16158	0.000379145	480	0.1724	4.9531e-08	988	0.0637254	0.43541	152
FBXO47	NM_001008777	-0.134855	0.221313	84	0.213817	0.179486	41	0.0364616	0.425442	480	-0.0649416	0.0412662	988	0.0521879	0.523122	152
SPDYC	NM_001008778	-0.0521619	0.637477	84	0.0313862	0.845547	41	0.140165	0.00208344	480	-0.0112029	0.725063	988	0.120394	0.139556	152
SPDYA	NM_001008779	0.253651	0.0199051	84	0.0864488	0.590969	41	0.173538	0.000132832	480	-0.0283413	0.373525	988	0.100008	0.219982	152
FAT3	NM_001008781	0.140884	0.201158	84	0.620732	2.27311e-05	41	-0.120145	0.00841531	480	0.302537	2.32997e-22	988	-0.132187	0.104465	152
SLC35D3	NM_001008783	0.0190757	0.863258	84	0.215505	0.17547	41	0.0906049	0.0472602	480	0.192842	9.88394e-10	988	-0.0396169	0.627969	152
CD200R1L	NM_001008784	-0.181731	0.0980375	84	-0.0552218	0.731659	41	0.0179836	0.694315	480	-0.0284307	0.37202	988	0.0591275	0.469319	152
CCT3	NM_001008800	-0.0796193	0.470819	84	0.0689895	0.667246	41	-0.0319573	0.484863	480	-0.164215	2.18458e-07	988	-0.291011	0.00029179	152
ZNF468	NM_001008801	-0.0196821	0.858722	84	-0.0278746	0.862449	41	-0.128165	0.00491965	480	0.144834	4.97355e-06	988	0.0988969	0.225167	152
DSP	NM_001008844	-0.0390402	0.723911	84	-0.108885	0.496652	41	-0.000369468	0.993558	480	-0.0731815	0.0214412	988	-0.0204075	0.802725	152
NIPA2	NM_001008860	-0.259249	0.0174839	84	-0.109582	0.493887	41	0.0593232	0.194473	480	-0.0946762	0.00290357	988	-0.0452504	0.579483	152
CUL4A	NM_001008895	-0.28211	0.00953021	84	-0.0407666	0.799742	41	-0.197217	1.34685e-05	480	-0.011721	0.712851	988	-0.123781	0.128586	152
TCP1	NM_001008897	0.0157538	0.886723	84	-0.132578	0.407278	41	-0.235474	1.798e-07	480	-0.132247	3.09597e-05	988	-0.0761829	0.350501	152
GTSF1L	NM_001008901	-0.228047	0.0369478	84	-0.129148	0.420963	41	0.137246	0.00258395	480	-0.0457215	0.150982	988	-0.0505408	0.536338	152
STK16	NM_001008910	-0.0304343	0.783071	84	0.0785714	0.624242	41	-0.0655799	0.151406	480	0.10493	0.000961478	988	0.143461	0.0778836	152
CKAP5	NM_001008938	-0.131011	0.234388	84	0.2777	0.0789858	41	0.0603838	0.186602	480	-0.0723414	0.022986	988	-0.17564	0.03055	152
ITPRIPL1	NM_001008949	-0.307462	0.00459552	84	-0.293031	0.0633284	41	-0.0659859	0.148885	480	-0.201283	1.89294e-10	988	-0.131972	0.105035	152
RPS5	NM_001009	-0.285613	0.00864753	84	-0.0270035	0.866721	41	-0.0568831	0.213498	480	-0.0878325	0.00574736	988	-0.0949535	0.244275	152
STATH	NM_001009181	0.0475242	0.667718	84	-0.00558001	0.972379	41	0.0205115	0.653965	480	-0.0729954	0.0217571	988	0.0552642	0.498891	152
GEMIN2	NM_001009182	-0.105822	0.337364	84	0.455749	0.00301847	41	-0.104614	0.0218885	480	0.0596423	0.0609387	988	-0.0712826	0.382421	152
ACSL6	NM_001009185	-0.336681	0.00183503	84	-0.467247	0.00230112	41	0.0332448	0.467435	480	-0.183902	6.17034e-09	988	0.127024	0.118817	152
CCT6A	NM_001009186	0.0951908	0.388331	84	0.0439024	0.78466	41	-0.0112761	0.805364	480	-0.162411	2.96954e-07	988	-0.286791	0.000359503	152
PPP2CB	NM_001009552	0.0282677	0.798177	84	0.0740418	0.644427	41	-0.206558	5.04353e-06	480	0.0484469	0.128051	988	0.0556148	0.495744	152
MFAP3L	NM_001009554	-0.104445	0.343716	84	0.352787	0.0242237	41	-0.104756	0.0217095	480	-0.08698	0.00623857	988	0.140993	0.0831768	152
SH3D19	NM_001009555	0.172765	0.115958	84	0.0135889	0.932917	41	-0.22853	4.17243e-07	480	0.235052	8.60923e-14	988	-0.131213	0.107062	152
SLCO1B7	NM_001009562	0.171064	0.119749	84	0.134732	0.400985	41	0.0910711	0.0461291	480	0.0525258	0.0989296	988	0.020609	0.80103	152
CDKL4	NM_001009565	0.16992	0.122281	84	0.0356708	0.824772	41	0.0286055	0.531834	480	-0.0680249	0.03252	988	-0.00545098	0.94686	152
CLSTN1	NM_001009566	-0.0615977	0.577098	84	0.271777	0.0857963	41	-0.240068	1.01528e-07	480	-0.010872	0.732825	988	0.0202844	0.80389	152
SMPDL3B	NM_001009568	-0.273686	0.0119838	84	-0.151394	0.343469	41	-0.195126	1.66759e-05	480	-0.197641	4.03354e-10	988	0.133106	0.10206	152
CCT7	NM_001009570	0.181067	0.0992604	84	0.129268	0.419173	41	-0.102754	0.0243659	480	-0.12173	0.000126597	988	-0.268947	0.000839725	152
CADPS2	NM_001009571	0.344943	0.00139352	84	-0.425436	0.00593151	41	-0.250096	2.79941e-08	480	0.114208	0.000324512	988	0.253316	0.00168897	152
ARMCX6	NM_001009584	0.271459	0.0127185	84	0.144077	0.367508	41	-0.0491904	0.282129	480	0.0718477	0.0239381	988	-0.112808	0.166267	152
HS3ST6	NM_001009606	-0.148767	0.176834	84	0.0502963	0.754819	41	0.0369362	0.419437	480	-0.0290986	0.360887	988	-0.0378041	0.643796	152
SLX4IP	NM_001009608	0.0268705	0.807959	84	-0.326481	0.0377371	41	-0.0653564	0.152808	480	0.135723	1.89807e-05	988	-0.0060621	0.940859	152
SPANXN3	NM_001009609	0.0469757	0.67133	84	0.0877922	0.585193	41	0.0245318	0.591859	480	0.0481777	0.130202	988	0.117982	0.14772	152
PRAMEF4	NM_001009611	-0.145847	0.185579	84	-0.235143	0.138893	41	0.0675254	0.139612	480	0.00650374	0.838219	988	0.0275346	0.73632	152
C20orf202	NM_001009612	0.250319	0.0218815	84	-0.138502	0.386488	41	-0.208807	3.95463e-06	480	-0.0291203	0.360529	988	0.00116185	0.988669	152
SPANXN4	NM_001009613	#N/A	#N/A	84	#N/A	#N/A	#N/A	0.0272138	0.55199	480	0.0176697	0.579072	988	-0.0547129	0.50319	152
SPANXN1	NM_001009614	0.102152	0.355156	84	0.243631	0.124787	41	0.153912	0.000715871	480	0.0940741	0.00307834	988	-0.0906856	0.266522	152
SPANXN2	NM_001009615	0.178813	0.103643	84	#N/A	#N/A	#N/A	0.0439764	0.336337	480	0.0466899	0.142506	988	-0.108499	0.183338	152
SPANXN5	NM_001009616	0.136041	0.21724	84	-0.160357	0.31657	41	0.0146727	0.748483	480	0.0668584	0.035622	988	0.033897	0.67845	152
AZI1	NM_001009811	-0.207209	0.0587316	84	0.148258	0.353649	41	0.0182717	0.68967	480	-0.119815	0.000161727	988	-0.192839	0.0174248	152
LBX2	NM_001009812	-0.00903108	0.934948	84	-0.0170732	0.915662	41	-0.055972	0.220934	480	0.0518695	0.103217	988	0.102772	0.207447	152
MEIS3	NM_001009813	0.187648	0.087419	84	0.353833	0.0237844	41	0.083874	0.066353	480	0.277424	8.45591e-19	988	-0.0249045	0.76045	152
VWA8	NM_001009814	0.0176572	0.873136	84	-0.15662	0.326911	41	-0.184814	4.62782e-05	480	0.0738952	0.0202004	988	-0.0421169	0.606038	152
BRD9	NM_001009877	-0.0110357	0.920535	84	0.1723	0.280314	41	0.0889853	0.0513728	480	0.00343931	0.914005	988	-0.113615	0.163244	152
KIAA0930	NM_001009880	-0.0456009	0.679858	84	0.0939024	0.557995	41	0.159716	0.000443662	480	-0.0504902	0.112721	988	0.0891135	0.2746	152
ZCCHC11	NM_001009881	-0.286686	0.00839193	84	-0.028223	0.860741	41	-0.280957	3.7028e-10	480	-0.185102	4.90098e-09	988	-0.183893	0.0234623	152
C12orf29	NM_001009894	0.0846411	0.443226	84	-0.174216	0.274936	41	-0.112422	0.013723	480	0.0725716	0.0225533	988	0.0274161	0.737136	152
KIAA2018	NM_001009899	-0.153346	0.163449	84	-0.212544	0.181588	41	-0.136598	0.0027088	480	0.114649	0.000307552	988	0.0045312	0.955781	152
B3GNTL1	NM_001009905	-0.112544	0.307432	84	0.365854	0.0191954	41	0.287989	1.27771e-10	480	-0.0169723	0.59408	988	-0.0588304	0.471131	152
LUZP2	NM_001009909	0.076798	0.487466	84	0.40331	0.00938413	41	-0.0917345	0.0445584	480	0.13707	1.53629e-05	988	0.0513296	0.529573	152
VPS8	NM_001009921	0.0555229	0.615274	84	0.126655	0.428702	41	0.025828	0.572427	480	0.171774	5.82263e-08	988	0.0101901	0.90074	152
RCHY1	NM_001009922	-0.277372	0.0108496	84	-0.284669	0.0715275	41	-0.295871	3.7416e-11	480	-0.0231555	0.467153	988	0.107898	0.185581	152
TMEM230	NM_001009923	0.155655	0.157145	84	0.0712544	0.656979	41	0.123431	0.00677824	480	0.141657	8.00826e-06	988	0.093983	0.249145	152
HRNR	NM_001009931	-0.0414102	0.708401	84	0.102265	0.52332	41	-0.00294994	0.948603	480	-0.0125639	0.693263	988	0.0123352	0.880111	152
DNASE1L1	NM_001009932	0.0464919	0.673954	84	0.0162021	0.919972	41	0.0205036	0.65409	480	0.0469657	0.140141	988	0.116977	0.151082	152
PHF19	NM_001009936	-0.289865	0.00767343	84	0.00139373	0.993501	41	0.177787	8.99567e-05	480	-0.199412	2.79711e-10	988	-0.122267	0.133353	152
SEPT5	NM_001009939	-0.210955	0.054234	84	0.15122	0.34403	41	0.0261367	0.567844	480	-0.168276	1.08139e-07	988	-0.0436375	0.593084	152
ANKRD16	NM_001009941	0.0137491	0.901068	84	-0.141115	0.37752	41	0.0939383	0.0396602	480	-0.143316	6.25308e-06	988	-0.00972874	0.905213	152
SSBP3	NM_001009955	0.00398907	0.971282	84	-0.119164	0.456686	41	-0.154251	0.000696433	480	0.00365502	0.908634	988	-0.0783664	0.336833	152
ZNF655	NM_001009958	-0.26423	0.01538	84	-0.154007	0.335126	41	0.0505633	0.268897	480	-0.0899098	0.0046931	988	0.109459	0.179268	152
ERMN	NM_001009959	0.00348284	0.974934	84	0.55122	0.000237531	41	0.194499	1.77721e-05	480	0.192387	1.08359e-09	988	0.10975	0.178112	152
C20orf194	NM_001009984	0.119328	0.279043	84	-0.227526	0.152166	41	-0.245794	4.8986e-08	480	0.165322	1.80635e-07	988	0.16516	0.042112	152
SYTL3	NM_001009991	-0.0671256	0.543345	84	-0.0508711	0.751434	41	-0.0944067	0.0386802	480	-0.144659	5.10727e-06	988	0.134716	0.097954	152
ZNF648	NM_001009992	0.0176471	0.873411	84	-0.301868	0.0550941	41	0.188176	3.33791e-05	480	0.0662934	0.0372129	988	-0.0673014	0.410035	152
FAM168B	NM_001009993	-0.17232	0.116912	84	0.0167247	0.917385	41	-0.23669	1.54732e-07	480	-0.0653894	0.0398991	988	-0.124403	0.126666	152
RIPPLY2	NM_001009994	-0.0542188	0.624248	84	0.0296296	0.854096	41	-0.0823516	0.0714525	480	-0.175396	2.86956e-08	988	-0.104351	0.200755	152
DALRD3	NM_001009996	0.172704	0.116088	84	0.301916	0.0554604	41	-0.0150383	0.742434	480	0.131266	3.54703e-05	988	-0.0564998	0.488902	152
C10orf62	NM_001009997	0.137884	0.211016	84	-0.207573	0.19283	41	-0.118214	0.00953406	480	0.114939	0.000294307	988	0.151317	0.0627591	152
SSBP4	NM_001009998	0.0947656	0.390461	84	-0.187282	0.240094	41	0.0856988	0.0606383	480	0.0339447	0.286404	988	-0.0399572	0.624647	152
KDM1A	NM_001009999	-0.0572441	0.604347	84	0.466202	0.00235944	41	-0.108134	0.0177947	480	-0.102827	0.00121586	988	-0.303313	0.00015599	152
RPS6	NM_001010	-0.156242	0.155571	84	-0.0898955	0.574985	41	-0.120263	0.0083511	480	-0.180291	1.22319e-08	988	-0.0499833	0.540437	152
ARHGAP28	NM_001010000	-0.0173534	0.875302	84	0.266028	0.0928385	41	-0.239258	1.12388e-07	480	0.117482	0.000216888	988	-0.0435965	0.593431	152
IRAK1BP1	NM_001010844	-0.2016	0.0660325	84	-0.404007	0.00925342	41	-0.313819	1.97812e-12	480	-0.0858323	0.00695933	988	0.000256289	0.997513	152
ACSM2A	NM_001010845	-0.0316276	0.775185	84	-0.0397799	0.804957	41	-0.237601	1.38199e-07	480	-0.00474675	0.881543	988	0.00184402	0.982012	152
SHE	NM_001010846	0.115258	0.295858	84	-0.440941	0.00422822	41	-0.334492	5.18607e-14	480	0.0418789	0.188386	988	0.0445397	0.585459	152
LRRC38	NM_001010847	-0.00612936	0.955871	84	-0.151939	0.342967	41	0.0955046	0.0364627	480	-0.0238574	0.453824	988	0.260657	0.00118147	152
NRG3	NM_001010848	-0.235379	0.0311349	84	-0.14338	0.369849	41	-0.223349	7.68706e-07	480	-0.123999	9.31599e-05	988	0.19317	0.0172298	152
ZNF766	NM_001010851	-0.11953	0.278224	84	0.402787	0.00948321	41	-0.176672	9.97278e-05	480	0.178758	1.62872e-08	988	-0.0922676	0.257919	152
CLVS2	NM_001010852	-0.123688	0.26231	84	-0.150697	0.345715	41	-0.339729	1.97163e-14	480	-0.00795983	0.802677	988	-0.0446046	0.584912	152
PM20D2	NM_001010853	-0.392832	0.000244632	84	-0.3777	0.0154296	41	-0.313715	2.01326e-12	480	-0.31304	0	988	0.00597325	0.941724	152
TTC7B	NM_001010854	0.123702	0.261702	84	-0.0101045	0.950203	41	-0.179245	7.85259e-05	480	-0.0599828	0.0594765	988	0.019249	0.813713	152
PIK3R6	NM_001010855	-0.161041	0.143146	84	-0.165854	0.298911	41	0.0876503	0.0549831	480	-0.00501525	0.874873	988	0.137904	0.0902078	152
LELP1	NM_001010857	0.0676306	0.541029	84	-0.101265	0.528706	41	0.0179656	0.694607	480	-0.00820079	0.796832	988	-0.0202537	0.804391	152
RNF187	NM_001010858	0.101205	0.358954	84	0.229617	0.148358	41	-0.0334418	0.4648	480	-0.0260973	0.41249	988	-0.0745221	0.361126	152
C22orf42	NM_001010859	0.056696	0.608474	84	-0.149978	0.349304	41	0.0462018	0.312433	480	-0.00294185	0.926418	988	0.0831579	0.308421	152
SAMD15	NM_001010860	0.262266	0.0161818	84	0.0778746	0.62733	41	-0.275314	8.51308e-10	480	0.304958	5.23221e-23	988	0.193297	0.017156	152
LPPR5	NM_001010861	0.195829	0.0742223	84	0.19338	0.224916	41	0.00479241	0.916595	480	0.258798	1.39016e-16	988	-0.0895885	0.272042	152
SPIN3	NM_001010862	-0.0956768	0.385905	84	0.0824042	0.607372	41	-0.0486808	0.287151	480	0.188454	2.555e-09	988	-0.0393592	0.629844	152
C10orf128	NM_001010863	-0.257953	0.0180704	84	-0.245819	0.121208	41	-0.157499	0.000533643	480	-0.0727815	0.022165	988	0.139353	0.0868531	152
TMEM201	NM_001010866	-0.161932	0.140924	84	-0.137456	0.390111	41	-0.137215	0.00258965	480	-0.244519	7.93471e-15	988	-0.195668	0.0158207	152
IBA57	NM_001010867	-0.259229	0.0174929	84	-0.0369338	0.818272	41	-0.224632	6.61665e-07	480	-0.139023	1.17967e-05	988	-0.0572926	0.482817	152
C6orf163	NM_001010868	-0.0686848	0.534004	84	-0.36115	0.0208929	41	0.0435321	0.341246	480	-0.0146814	0.644861	988	-0.0111674	0.891275	152
TDRD6	NM_001010870	-0.0454389	0.680934	84	-0.296167	0.0604553	41	-0.117972	0.0096834	480	-0.222192	1.62141e-12	988	-0.0846609	0.299369	152
FAM83B	NM_001010872	0.153994	0.161661	84	-0.0937282	0.558728	41	0.171334	0.000162018	480	-0.0641102	0.0439399	988	0.125956	0.122047	152
TSPO2	NM_001010873	-0.127401	0.248145	84	-0.406272	0.00883939	41	-0.0602616	0.187496	480	-0.0156915	0.622276	988	0.0106994	0.895913	152
TECRL	NM_001010874	-0.0311123	0.778753	84	#N/A	#N/A	#N/A	0.0601652	0.188204	480	-0.0253154	0.426703	988	0.103006	0.206652	152
SLC25A30	NM_001010875	-0.0548547	0.61954	84	-0.271777	0.0857963	41	-0.266205	3.13662e-09	480	0.0504276	0.113168	988	0.0473144	0.562294	152
TMEM244	NM_001010876	0.00376788	0.972864	84	0.105546	0.511334	41	0.0457365	0.317336	480	0.197305	3.96158e-10	988	0.133321	0.101538	152
ZNF311	NM_001010877	#N/A	#N/A	84	#N/A	#N/A	#N/A	#N/A	#N/A	480	#N/A	#N/A	988	#N/A	#N/A	152
ZIK1	NM_001010879	-0.107138	0.331363	84	-0.343206	0.0285776	41	-0.145256	0.00141757	480	0.0375761	0.237942	988	-0.146382	0.071971	152
ZNF780A	NM_001010880	-0.0144376	0.896138	84	-0.129268	0.419173	41	-0.262842	5.01475e-09	480	0.162099	3.13015e-07	988	-0.0265618	0.74504	152
FAM102B	NM_001010883	-0.473545	7.01e-06	84	-0.0571429	0.721906	41	-0.14827	0.00112201	480	-0.0193257	0.543957	988	0.00331809	0.967616	152
CLPSL1	NM_001010886	0.0876688	0.427786	84	0.273287	0.0838346	41	0.122376	0.00726965	480	0.00695602	0.82714	988	0.103108	0.206203	152
ACER2	NM_001010887	-0.031872	0.773091	84	-0.157666	0.32366	41	-0.30869	4.67823e-12	480	0.199633	2.67111e-10	988	0.110621	0.174675	152
ZC3H12B	NM_001010888	-0.186028	0.090224	84	-0.0573171	0.721092	41	-0.269299	2.02516e-09	480	0.0223509	0.482773	988	0.0355695	0.663187	152
PRAMEF6	NM_001010889	-0.0475846	0.66732	84	-0.0998649	0.534449	41	0.0448905	0.32638	480	-0.0461186	0.147462	988	0.0777887	0.340807	152
PRAMEF9	NM_001010890	-0.0748663	0.498514	84	-0.100886	0.530258	41	0.0457508	0.317185	480	0.0173638	0.585659	988	-0.0197586	0.80908	152
MTX3	NM_001010891	-0.119469	0.278469	84	0.160976	0.313503	41	-0.0365142	0.424774	480	0.186722	3.58277e-09	988	0.0321592	0.693772	152
RSPH4A	NM_001010892	-0.136438	0.215444	84	-0.0567944	0.723537	41	-0.105235	0.0211124	480	0.0894214	0.00492386	988	0.0728272	0.372174	152
SLC10A5	NM_001010893	-0.264028	0.015461	84	-0.249303	0.115897	41	-0.231615	2.87991e-07	480	-0.132847	2.84769e-05	988	-0.0224817	0.783146	152
ERCC6L2	NM_001010895	-0.230677	0.0349824	84	-0.124216	0.437705	41	-0.0972388	0.0331807	480	0.0511578	0.108038	988	-0.00511554	0.950083	152
C10orf113	NM_001010896	0.117677	0.28639	84	-0.110022	0.493481	41	-0.38877	9.09825e-19	480	0.10983	0.000543521	988	0.3106	9.84048e-05	152
SERP2	NM_001010897	-0.138301	0.209198	84	0.0285714	0.859034	41	-0.351606	2.05336e-15	480	0.0874342	0.00597235	988	0.0223894	0.784014	152
SLC6A17	NM_001010898	0.161122	0.142943	84	-0.158885	0.319894	41	0.260852	6.5997e-09	480	-0.0849103	0.00757641	988	0.144667	0.0753966	152
C6orf222	NM_001010903	-0.0856966	0.438292	84	-0.117073	0.464669	41	0.138119	0.00242375	480	-0.0142277	0.655115	988	-0.0147349	0.857016	152
GLYATL3	NM_001010904	-0.0409708	0.711358	84	-0.134093	0.403243	41	0.0877034	0.0548354	480	0.0410653	0.197157	988	-0.0359904	0.659793	152
C6orf58	NM_001010905	-0.0927137	0.401575	84	-0.276829	0.0799597	41	-0.0109137	0.811501	480	-0.11461	0.000306398	988	0.0072062	0.929788	152
NUGGC	NM_001010906	-0.272006	0.0125346	84	-0.474042	0.00195219	41	-0.136021	0.00282466	480	-0.101847	0.00134785	988	0.0108658	0.894303	152
C1QL3	NM_001010908	-0.0759137	0.491764	84	-0.551916	0.000232542	41	-0.0709857	0.120394	480	0.019598	0.538361	988	0.154719	0.0570106	152
MUC21	NM_001010909	#N/A	#N/A	84	#N/A	#N/A	#N/A	#N/A	#N/A	480	#N/A	#N/A	988	#N/A	#N/A	152
CASC10	NM_001010911	0.160292	0.145034	84	0.33101	0.0350454	41	-0.349687	2.97889e-15	480	-0.0463653	0.145284	988	0.342758	1.7383e-05	152
C10orf120	NM_001010912	0.0205749	0.852628	84	-0.0720287	0.654494	41	-0.00207789	0.963784	480	-0.0308682	0.332412	988	0.0292092	0.720928	152
PTPLAD2	NM_001010915	-0.0627721	0.569846	84	-0.037108	0.817428	41	0.00932697	0.838498	480	0.113209	0.000366211	988	0.227787	0.0048523	152
GOLGA7B	NM_001010917	-0.131092	0.234097	84	0.138676	0.385886	41	0.0440017	0.336059	480	-0.0348438	0.273826	988	0.178418	0.0279835	152
FAM26F	NM_001010919	-0.211157	0.0539991	84	-0.261672	0.098467	41	0.0579487	0.205031	480	-0.165846	1.65042e-07	988	0.0510152	0.5321	152
BCL2L15	NM_001010922	-0.0319125	0.77281	84	-0.191289	0.230043	41	0.10509	0.0212913	480	0.0291214	0.360448	988	0.0197514	0.808944	152
THEMIS	NM_001010923	-0.250987	0.0215224	84	-0.52892	0.000458185	41	-0.0443035	0.332752	480	-0.115066	0.000289779	988	0.198255	0.0144685	152
FAM171A1	NM_001010924	-0.132834	0.227901	84	-0.529443	0.000451401	41	-0.222076	8.91255e-07	480	-0.290291	1.46166e-20	988	-0.0818315	0.315854	152
HES5	NM_001010926	0.0973897	0.378148	84	-0.209091	0.189525	41	-0.177253	9.45183e-05	480	0.048746	0.125726	988	-0.201823	0.01277	152
TIAM2	NM_001010927	-0.35286	0.00106332	84	0.3	0.0570869	41	0.0471949	0.302134	480	-0.096263	0.002463	988	0.126029	0.121749	152
RAP1A	NM_001010935	-0.0449124	0.684434	84	-0.00696864	0.96578	41	-0.163872	0.000311786	480	-0.00431299	0.892279	988	0.130581	0.108775	152
TNK2	NM_001010938	-0.127002	0.249112	84	0.223868	0.159002	41	-0.0070692	0.877234	480	0.0782708	0.0138764	988	-0.00657468	0.935867	152
LIPJ	NM_001010939	0.0415427	0.70751	84	-0.183133	0.25176	41	-0.0882489	0.053339	480	-0.036818	0.247596	988	0.15744	0.0527294	152
C9orf135	NM_001010940	-0.0442934	0.689105	84	-0.13572	0.397506	41	-0.0381528	0.404275	480	-0.0474666	0.135976	988	0.197978	0.0144877	152
RAP1B	NM_001010942	0.0470183	0.670474	84	0.0482578	0.763845	41	-0.00654457	0.886281	480	0.125103	8.15456e-05	988	0.0984869	0.227103	152
CYP4A22	NM_001010969	0.0644892	0.560025	84	-0.279806	0.0764272	41	-0.309598	4.02153e-12	480	0.13321	2.66247e-05	988	0.0471342	0.564187	152
SAMD13	NM_001010971	-0.11384	0.301868	84	0.130836	0.413514	41	-0.122628	0.00714968	480	-0.0633746	0.046426	988	-0.0930399	0.253943	152
ZYX	NM_001010972	0.190463	0.0827107	84	0.318815	0.0426796	41	0.101871	0.0256232	480	-0.0879881	0.00566158	988	-0.0261278	0.749066	152
BCAS4	NM_001010974	-0.1577	0.151714	84	0.129617	0.417912	41	0.126929	0.00535452	480	0.102125	0.00131383	988	0.0596881	0.464681	152
METTL21C	NM_001010977	0.0355589	0.748119	84	-0.0610697	0.704466	41	0.0512181	0.262739	480	0.0706645	0.0263426	988	0.0277934	0.733934	152
LDLRAD1	NM_001010978	0.0919031	0.405721	84	-0.0496516	0.757218	41	0.172333	0.000148116	480	0.270267	5.34311e-18	988	0.00397474	0.961238	152
C1orf189	NM_001010979	0.0364288	0.742169	84	0.107317	0.502904	41	-0.0902307	0.0481851	480	0.171813	5.50682e-08	988	0.109188	0.180553	152
NCMAP	NM_001010980	-0.400709	0.00017926	84	-0.266551	0.0921803	41	-0.0473037	0.30102	480	-0.226889	6.20372e-13	988	0.132744	0.103003	152
AFMID	NM_001010982	0.0304546	0.78293	84	-0.0719512	0.653832	41	-0.199775	1.03387e-05	480	0.0477676	0.133491	988	0.0755746	0.354369	152
GLT8D1	NM_001010983	0.173474	0.114453	84	0.409756	0.00823371	41	0.0982401	0.0314029	480	0.221943	1.97981e-12	988	0.0484729	0.552755	152
SPRTN	NM_001010984	-0.175478	0.110277	84	-0.0033101	0.983969	41	-0.222459	8.5247e-07	480	-0.0462309	0.146456	988	-0.288872	0.000324474	152
MYBPHL	NM_001010985	-0.251358	0.0210898	84	-0.311974	0.0470664	41	0.048658	0.287377	480	-0.0595266	0.0614339	988	0.0289744	0.722789	152
ATP11C	NM_001010986	0.0127367	0.908326	84	-0.232404	0.143392	41	-0.184256	4.88334e-05	480	-0.0740718	0.0199033	988	-0.0345444	0.672325	152
IFIT1B	NM_001010987	-0.115876	0.29388	84	-0.249227	0.116092	41	-0.295587	3.91387e-11	480	0.0139089	0.662358	988	-0.0425269	0.602532	152
HERPUD1	NM_001010989	-0.0917485	0.405777	84	-0.382753	0.0140265	41	-0.112366	0.0137702	480	-0.0416931	0.190355	988	0.155615	0.0556423	152
RPS7	NM_001011	-0.0378455	0.732036	84	-0.15331	0.337338	41	-0.0354281	0.438689	480	-0.211432	2.1341e-11	988	-0.080902	0.321396	152
PDLIM5	NM_001011513	0.0348689	0.752407	84	0.375261	0.0161486	41	-0.0617796	0.176604	480	0.0084178	0.791542	988	0.0718294	0.378774	152
FYTTD1	NM_001011537	0.0412676	0.708845	84	0.128223	0.42297	41	-0.157953	0.000513938	480	0.0517257	0.104178	988	0.0618033	0.448985	152
MAGEA10	NM_001011543	-0.0357394	0.746883	84	0.0796554	0.620559	41	0.0842547	0.0651256	480	-0.0585773	0.065698	988	0.0728068	0.372717	152
MAGEA11	NM_001011544	0.154804	0.159715	84	-0.186797	0.242232	41	0.134139	0.00323482	480	0.0729342	0.0218679	988	-0.0059191	0.942304	152
DSTN	NM_001011546	0.14391	0.191178	84	0.18223	0.253189	41	-0.164254	0.000301712	480	0.177161	2.18934e-08	988	0.217234	0.00728144	152
SLC5A9	NM_001011547	-0.0172927	0.875735	84	-0.440941	0.00422822	41	-0.167846	0.00022078	480	0.0079969	0.801777	988	-0.0247165	0.762203	152
MAGEA4	NM_001011548	-0.0429378	0.698154	84	-0.00865803	0.957154	41	0.210522	3.27909e-06	480	-0.136622	1.63891e-05	988	0.0811744	0.320143	152
C1GALT1C1	NM_001011551	-0.0613749	0.578478	84	-0.0691638	0.666454	41	-0.0642149	0.160123	480	-0.049152	0.122588	988	0.141649	0.0817417	152
SLC9A4	NM_001011552	0.175016	0.11131	84	-0.164111	0.304071	41	0.0793351	0.0825017	480	-0.0868984	0.00627329	988	0.0887413	0.276952	152
SEPT7	NM_001011553	0.0764605	0.488643	84	0.29547	0.0610845	41	-0.185391	4.37716e-05	480	0.0557174	0.080037	988	-0.00621587	0.939361	152
SLC13A3	NM_001011554	-0.0401539	0.716364	84	-0.056446	0.725168	41	0.228981	3.95371e-07	480	-0.0673319	0.0343499	988	0.0634709	0.436823	152
CDK5RAP2	NM_001011649	-0.0389997	0.724186	84	0.0151568	0.925148	41	0.03057	0.504029	480	0.142383	7.18929e-06	988	-0.185745	0.0220824	152
TMEM44	NM_001011655	0.0466943	0.672615	84	0.513066	0.000712895	41	0.0816031	0.0740745	480	0.0700398	0.0277224	988	0.0951038	0.243526	152
ZMAT1	NM_001011657	-0.00542675	0.960912	84	-0.168118	0.292288	41	-0.00687432	0.880593	480	0.161793	3.29602e-07	988	0.077003	0.345327	152
TRAPPC2	NM_001011658	-0.0649792	0.556335	84	-0.0301394	0.85136	41	-0.17287	0.000141112	480	-0.00524892	0.869095	988	0.137644	0.0908199	152
PCGF6	NM_001011663	-0.21466	0.0500676	84	0.0919861	0.566091	41	-0.0621402	0.174087	480	-0.158034	6.16799e-07	988	-0.0471299	0.563821	152
CREB5	NM_001011666	-0.127468	0.247369	84	-0.0891986	0.577964	41	-0.256958	1.12204e-08	480	-0.0414632	0.192813	988	-0.146885	0.0709922	152
CHCHD7	NM_001011667	0.0123519	0.911086	84	0.139373	0.383485	41	0.0225115	0.622734	480	0.0146889	0.644636	988	0.138256	0.0893835	152
HAUS8	NM_001011699	-0.129068	0.241449	84	0.0250871	0.876133	41	0.0290631	0.525289	480	-0.0928982	0.00348174	988	-0.361983	5.35649e-06	152
MCCD1	NM_001011700	#N/A	#N/A	84	#N/A	#N/A	#N/A	#N/A	#N/A	480	#N/A	#N/A	988	#N/A	#N/A	152
MVB12B	NM_001011703	-0.00159968	0.988525	84	-0.153833	0.335678	41	-0.0662516	0.147251	480	-0.0638031	0.0449773	988	-0.101726	0.212127	152
LECT1	NM_001011705	-0.198556	0.070203	84	0.0718396	0.655345	41	-0.0722217	0.114053	480	-0.0296581	0.351724	988	0.000806457	0.99214	152
OLA1	NM_001011708	-0.0518174	0.639086	84	-0.0543554	0.734983	41	-0.100071	0.0283633	480	0.029935	0.347181	988	-0.158366	0.0514169	152
PNLIPRP3	NM_001011709	0.328794	0.00226056	84	-0.193513	0.22541	41	0.263456	4.6052e-09	480	0.0685815	0.031123	988	0.2041	0.0116639	152
NAA30	NM_001011713	-0.0119267	0.914137	84	-0.0796167	0.619621	41	-0.194443	1.78726e-05	480	0.0800324	0.011871	988	-0.0359215	0.66006	152
NMS	NM_001011717	0.0548558	0.620175	84	-0.230529	0.147038	41	0.0544892	0.233429	480	-0.0141202	0.657554	988	-0.0325213	0.690818	152
XKR7	NM_001011718	0.0105764	0.92393	84	-0.253531	0.109722	41	0.0504661	0.26982	480	0.0669372	0.0354049	988	0.000108248	0.998944	152
ARSH	NM_001011719	-0.0158148	0.886462	84	-0.195645	0.219452	41	0.0551471	0.227825	480	0.0326362	0.305453	988	-0.00954232	0.907116	152
XKR9	NM_001011720	-0.114853	0.297567	84	-0.0515679	0.748135	41	-0.0129229	0.777637	480	-0.0992386	0.00178971	988	0.0984903	0.227087	152
ARHGEF10L	NM_001011722	-0.188863	0.0853611	84	-0.313937	0.0460925	41	-0.292095	6.77142e-11	480	-0.0728291	0.0220778	988	0.0316944	0.69798	152
HNRNPA1L2	NM_001011724	-0.250157	0.0219693	84	-0.0179443	0.911353	41	-0.292639	6.21972e-11	480	-0.032361	0.309494	988	-0.351147	1.04936e-05	152
DEFB121	NM_001011878	0.178813	0.103643	84	#N/A	#N/A	#N/A	0.0785664	0.0855282	480	0.0216295	0.497082	988	#N/A	#N/A	152
CLEC18B	NM_001011880	-0.0584793	0.596558	84	0.464983	0.00242912	41	-0.198207	1.21624e-05	480	0.0972807	0.00221355	988	0.272873	0.000700004	152
BTBD1	NM_001011885	-0.235922	0.0309628	84	-0.0224739	0.888995	41	-0.0486493	0.287463	480	0.0328164	0.302732	988	0.0393148	0.63023	152
RPS8	NM_001012	-0.166245	0.130536	84	0.0425087	0.791354	41	-0.0970185	0.0335831	480	-0.125838	7.39854e-05	988	-0.0466822	0.567533	152
MSL1	NM_001012241	-0.100516	0.362246	84	0.114983	0.472728	41	-0.0612505	0.180346	480	0.0107318	0.736141	988	-0.231299	0.00422258	152
RNASE13	NM_001012264	-0.285734	0.0084205	84	0.0726607	0.651654	41	-0.0425012	0.352813	480	-0.0182853	0.56592	988	0.067599	0.407963	152
CENPP	NM_001012267	0.253984	0.0199734	84	0.0973868	0.543416	41	0.240644	9.44263e-08	480	0.241159	1.87136e-14	988	-6.83438e-06	0.99995	152
BIRC5	NM_001012270	-0.201417	0.0662816	84	-0.0421603	0.793029	41	0.27288	1.21194e-09	480	-0.17773	1.97099e-08	988	-0.251215	0.00184963	152
PRAMEF8	NM_001012276	0.090486	0.41303	84	-0.0957466	0.551517	41	0.0771408	0.0913769	480	0.0849526	0.00754637	988	-0.0464976	0.569467	152
PRAMEF7	NM_001012277	0.0915421	0.407576	84	-0.0957466	0.551517	41	0.0772648	0.0908557	480	0.0850101	0.00750567	988	-0.0406952	0.618633	152
SOGA3	NM_001012279	-0.247018	0.0237315	84	-0.22892	0.149619	41	-0.0968187	0.0339517	480	0.0170041	0.593389	988	-0.127437	0.117614	152
CRLF2	NM_001012288	-0.17009	0.121903	84	-0.49584	0.000978435	41	-0.0143514	0.75381	480	-0.0459538	0.148915	988	0.10689	0.189958	152
MCRS1	NM_001012300	-0.0492052	0.656096	84	-0.260801	0.0996238	41	0.204398	6.3553e-06	480	0.0303359	0.34076	988	-0.13381	0.100248	152
ARSI	NM_001012301	0.0606257	0.583132	84	0.505226	0.000880662	41	0.200316	9.77233e-06	480	0.151931	1.65458e-06	988	0.105615	0.1951	152
ANO9	NM_001012302	-0.0733219	0.506703	84	-0.0216028	0.893288	41	-0.124974	0.00611308	480	-0.0248973	0.434315	988	0.046305	0.571069	152
SERPINI2	NM_001012303	-0.118706	0.282166	84	0.0322356	0.84142	41	0.0484949	0.288997	480	0.00844624	0.79089	988	0.174714	0.031449	152
ZNF302	NM_001012320	-0.151645	0.168213	84	0.153659	0.336231	41	-0.212596	2.60901e-06	480	0.16322	2.58847e-07	988	0.00028021	0.99728	152
RPSA	NM_001012321	-0.186393	0.0895867	84	-0.119164	0.456686	41	0.15835	0.000497269	480	-0.182037	8.80112e-09	988	-0.0710639	0.383885	152
CTNNBIP1	NM_001012329	0.254956	0.0194921	84	0.283972	0.0722471	41	-0.0731981	0.109231	480	-0.0392062	0.218184	988	-0.178309	0.0280809	152
MDK	NM_001012333	-0.114448	0.299283	84	0.355401	0.023138	41	0.261569	5.97956e-09	480	-0.129599	4.45886e-05	988	-0.00735721	0.928251	152
ROPN1B	NM_001012337	-0.432014	4.84e-05	84	0.150616	0.347234	41	-0.043182	0.345147	480	-0.31048	1.6054e-23	988	0.00796547	0.922336	152
DNAJC21	NM_001012339	-0.0924167	0.402355	84	-0.196167	0.218205	41	-0.0439355	0.336788	480	-0.0264868	0.405547	988	0.14872	0.0675082	152
WDR31	NM_001012361	-0.0406601	0.712943	84	-0.152265	0.340674	41	-0.279864	4.35738e-10	480	0.160102	4.37678e-07	988	0.211367	0.00905667	152
OPCML	NM_001012393	0.128663	0.243451	84	0.356794	0.0225759	41	-0.313644	2.0377e-12	480	0.330286	1.41512e-26	988	-0.0740198	0.364378	152
AKTIP	NM_001012398	-0.0343019	0.756307	84	0.324913	0.0387077	41	-0.0941564	0.0392012	480	0.0632953	0.0467138	988	0.234211	0.0037575	152
SGOL1	NM_001012409	-0.12439	0.25904	84	-0.0484321	0.763016	41	0.183704	5.14873e-05	480	-0.140741	9.17033e-06	988	-0.264726	0.00101819	152
TRIM61	NM_001012414	0.054308	0.623039	84	-0.338328	0.0310338	41	0.0746833	0.102207	480	0.12045	0.000147604	988	0.232307	0.00405599	152
SOHLH1	NM_001012415	0.127706	0.247007	84	0.0133987	0.933737	41	0.115239	0.0115174	480	0.00110437	0.972344	988	0.198919	0.0140182	152
KRTAP5-6	NM_001012416	0.0402639	0.716125	84	-0.0459392	0.775485	41	0.0991036	0.029936	480	-0.0714314	0.0247495	988	0.0142575	0.861601	152
MS4A13	NM_001012417	-0.00281174	0.979749	84	0.0133631	0.933913	41	0.0857412	0.0605105	480	-0.0293478	0.356787	988	-0.132791	0.102917	152
MYLK4	NM_001012418	-0.317526	0.003382	84	-0.0904181	0.572756	41	-0.263403	4.63914e-09	480	-0.223304	1.44237e-12	988	-0.0274332	0.736978	152
ANKRD20A3	NM_001012419	-0.210975	0.0542104	84	-0.10662	0.505695	41	-0.0519721	0.255768	480	0.00489183	0.877928	988	-0.0615607	0.45077	152
ANKRD20A2	NM_001012421	-0.219135	0.0453924	84	-0.0766551	0.63275	41	-0.0442048	0.333831	480	-0.00537165	0.866062	988	-0.064373	0.430324	152
C1orf146	NM_001012425	-0.435771	3.43e-05	84	-0.0749573	0.641377	41	0.0209736	0.646693	480	-0.0901815	0.00455652	988	-0.0770306	0.345548	152
FOXP4	NM_001012426	-0.124127	0.260056	84	-0.296341	0.0602988	41	0.0670088	0.142673	480	-0.256314	3.51459e-16	988	-0.0200692	0.80593	152
ASB11	NM_001012428	0.180672	0.100044	84	-0.0770706	0.631978	41	-0.0135197	0.767656	480	0.00782671	0.80591	988	0.0784404	0.336765	152
FAM221B	NM_001012446	-0.0553435	0.617065	84	-0.107974	0.501611	41	0.0323479	0.479539	480	0.177257	2.03437e-08	988	0.0560059	0.493139	152
[truncated: 22,833 more rows]
