# Supplementary material for: Regulation of cellular sterol homeostasis by the oxygen responsive noncoding RNA lincNORS
Source: Nat Commun. 2020 Sep 21;11:4755. doi: 10.1038/s41467-020-18411-x (PMC7505984; doi:10.1038/s41467-020-18411-x)
Supplement: Supplementary file 6 — Supplementary Data 3 [file 41467_2020_18411_MOESM6_ESM.xlsx]

## Sheet: Suppl. data 3. BrUseq
gene	chr	start	end	str	gene_bp	sum_bp	padj	ratio
ENSG00000258667.1/HIF1A-AS2	chr14	61715557	61751097	-	35540	35540	8.35733e-269	135.907
ENSG00000138640.14/FAM13A	chr4	88725954	89057345	-	331391	331391	1.36983e-168	12.5801
ENSG00000176171.11/BNIP3	chr10	131966454	131982013	-	15559	15559	1.88591e-163	14.236
ENSG00000143847.15/PPFIA4	chr1	203026497	203078740	+	52243	52243	8.99288e-155	31.7152
ENSG00000152256.13/PDK1	chr2	172555968	172608669	+	52701	52701	2.01845e-153	8.44099
ENSG00000114268.11/PFKFB4	chr3	48517683	48556890	-	39207	39146	1.02506e-120	14.0838
ENSG00000134013.15/LOXL2	chr8	23297188	23404240	-	107052	88881	1.64658e-116	18.7688
ENSG00000122884.12/P4HA1	chr10	73007216	73096974	-	89758	89656	3.20867e-94	4.73093
ENSG00000237686.6/AL109615.3	chr6	43995722	44074652	-	78930	78930	1.61729e-89	35.8488
ENSG00000173175.14/ADCY5	chr3	123282295	123449758	-	167463	167463	3.2367e-89	0.112422
ENSG00000064787.13/BCAS1	chr20	53943540	54070594	-	127054	126976	1.19953e-87	5.3424
ENSG00000134333.13/LDHA	chr11	18394387	18408425	+	14038	12915	3.74275e-85	4.55634
ENSG00000169071.14/ROR2	chr9	91563090	91950162	-	387072	386990	1.27758e-78	11.2768
ENSG00000115548.16/KDM3A	chr2	86440800	86492716	+	51916	51916	3.34857e-74	3.77394
ENSG00000168209.4/DDIT4	chr10	72273919	72276036	+	2117	2117	5.70702e-72	14.7872
ENSG00000175155.8/YPEL2	chr17	59331701	59401729	+	70028	69342	9.69747e-72	3.9404
ENSG00000233611.3/AC019068.1	chr2	236167446	236294927	+	127481	127481	7.12527e-71	0.18681
ENSG00000102144.13/PGK1	chrX	78104173	78129296	+	25123	25123	3.56258e-68	4.07007
ENSG00000225205.5/AC078883.1	chr2	172480839	172556596	-	75757	75757	4.53263e-66	8.19191
ENSG00000166046.10/TCP11L2	chr12	106302802	106347015	+	44213	44213	1.19086e-65	6.32736
ENSG00000181722.16/ZBTB20	chr3	114329714	115147271	-	832771	817476	7.67306e-65	10.1587
ENSG00000114480.12/GBE1	chr3	81489698	81762161	-	272463	271895	9.36071e-65	3.56489
ENSG00000138764.14/CCNG2	chr4	77157150	77170059	+	12909	12909	3.41515e-64	5.10965
ENSG00000035664.11/DAPK2	chr15	63907035	64046322	-	139287	139287	1.91607e-63	5.66848
ENSG00000215244.2/AL137145.2	chr10	6277686	6335982	+	58296	58296	7.12055e-62	7.71679
ENSG00000104765.15/BNIP3L	chr8	26382897	26413129	+	30232	30232	1.73421e-60	5.24764
ENSG00000156222.11/SLC28A1	chr15	84884653	84945796	+	61143	61143	6.77966e-60	10.8235
ENSG00000124942.13/AHNAK	chr11	62433541	62546835	-	113294	113294	5.12477e-59	3.55868
ENSG00000168447.10/SCNN1B	chr16	23302269	23381299	+	79030	79030	1.07611e-58	11.7382
ENSG00000114796.15/KLHL24	chr3	183635567	183684477	+	48910	48910	3.14133e-58	4.23278
ENSG00000173727.12/AP000769.1	chr11	65455257	65466720	+	11463	11463	1.59593e-57	10.4536
ENSG00000100027.14/YPEL1	chr22	21697543	21735834	-	38291	38003	7.19629e-54	6.03561
ENSG00000228340.5/MIR646HG	chr20	60087839	60322256	+	234417	234323	3.88155e-53	0.139308
ENSG00000146278.10/PNRC1	chr6	89080750	89085160	+	4410	4410	1.28014e-52	5.84201
ENSG00000123384.13/LRP1	chr12	57128492	57213351	+	84859	84786	2.26462e-51	9.38368
ENSG00000079739.15/PGM1	chr1	63593275	63660245	+	66970	66665	6.58729e-51	8.71542
ENSG00000181458.10/TMEM45A	chr3	100492618	100577444	+	84826	84826	7.5705e-51	24.628
ENSG00000196932.11/TMEM26	chr10	61406646	61453450	-	46804	46804	8.38604e-51	0.30806
ENSG00000138821.12/SLC39A8	chr4	102251040	102345474	-	94434	94434	8.38604e-51	0.223891
ENSG00000164096.12/C4orf3	chr4	119296418	119304445	-	8027	8027	8.79791e-51	4.27367
ENSG00000250412.1/KLHL2P1	chr4	119334328	119378233	+	43905	43820	1.2426e-50	4.89051
ENSG00000203780.10/FANK1	chr10	125896538	126009592	+	113054	113054	9.51006e-50	3.72997
ENSG00000119950.20/MXI1	chr10	110207604	110287365	+	79761	78981	5.42975e-49	3.42395
ENSG00000075651.15/PLD1	chr3	171600404	171810494	-	210090	210090	1.92565e-48	3.27425
ENSG00000012822.15/CALCOCO1	chr12	53708516	53727745	-	19229	19229	7.33626e-48	6.11296
ENSG00000162433.14/AK4	chr1	65147548	65232145	+	84597	84426	3.13165e-47	4.61504
ENSG00000111907.20/TPD52L1	chr6	125153648	125264407	+	110759	110759	1.89457e-46	0.36933
ENSG00000204792.2/LINC01291	chr2	74918147	74938418	+	20271	20271	2.86262e-46	0.227867
ENSG00000120868.13/APAF1	chr12	98645140	98735433	+	90293	90293	5.8259e-46	3.05042
ENSG00000116833.13/NR5A2	chr1	200027601	200177424	+	149823	149718	9.04485e-45	0.204451
ENSG00000104081.13/BMF	chr15	40087889	40108892	-	21003	21003	7.60416e-44	7.39338
ENSG00000133805.15/AMPD3	chr11	10450320	10507579	+	57259	57259	5.59448e-43	7.6042
ENSG00000108932.11/SLC16A6	chr17	68267025	68291266	-	24241	24241	7.91236e-43	0.300034
ENSG00000227579.5/AL122019.1	chr1	177393286	177597709	-	204423	204423	8.75054e-43	0.12111
ENSG00000111674.8/ENO2	chr12	6914326	6923698	+	9372	9372	1.25139e-42	6.6936
ENSG00000116260.16/QSOX1	chr1	180154833	180204030	+	49197	49197	1.44604e-42	3.20217
ENSG00000103528.16/SYT17	chr16	19168248	19268334	+	100086	98799	3.47339e-42	5.06164
ENSG00000177181.14/RIMKLA	chr1	42380805	42422578	+	41773	41773	7.64084e-42	7.24373
ENSG00000140600.16/SH3GL3	chr15	83447227	83618743	+	171516	171516	1.11322e-41	4.67042
ENSG00000170949.17/ZNF160	chr19	53066605	53103434	-	36829	36829	1.11322e-41	3.15057
ENSG00000164603.11/BMT2	chr7	112819146	112939916	-	120770	120770	1.43905e-41	2.81986
ENSG00000107819.13/SFXN3	chr10	101031233	101041244	+	10011	10011	6.85938e-41	10.2057
ENSG00000251600.6/AC139713.2	chr4	143559456	144188367	+	628911	626922	8.3197e-41	5.31533
ENSG00000148488.15/ST8SIA6	chr10	17319873	17454330	-	134457	134457	2.07211e-40	3.79119
ENSG00000113273.15/ARSB	chr5	78777208	78986087	-	208879	208879	2.23847e-40	0.240619
ENSG00000197415.11/VEPH1	chr3	157259741	157503626	-	243885	243885	7.28212e-40	0.104175
ENSG00000082684.14/SEMA5B	chr3	122909192	123027812	-	118620	118620	5.31634e-39	44.8672
ENSG00000102393.9/GLA	chrX	101397802	101407925	-	10123	10123	4.34338e-38	0.264711
ENSG00000145730.20/PAM	chr5	102865725	103031105	+	165380	165380	5.27912e-38	4.6039
ENSG00000144893.12/MED12L	chr3	151086393	151437072	+	350679	349864	9.09464e-38	0.32314
ENSG00000185052.11/SLC24A3	chr20	19212645	19722937	+	510292	510292	1.24968e-37	0.297104
ENSG00000105220.14/GPI	chr19	34364739	34402156	+	37417	37068	1.62182e-37	3.50423
ENSG00000173467.8/AGR3	chr7	16859404	16881987	-	22583	20541	1.99096e-37	0.296428
ENSG00000165434.7/PGM2L1	chr11	74330317	74398473	-	68156	68156	2.41305e-37	3.59518
ENSG00000110328.5/GALNT18	chr11	11270875	11622005	-	351130	349714	4.06437e-37	3.413
ENSG00000129521.13/EGLN3	chr14	33924230	33951081	-	26851	26851	7.52257e-37	4.12347
ENSG00000235848.4/RMDN2-AS1	chr2	37949910	38067041	-	117131	117131	7.92298e-37	5.40762
ENSG00000172379.20/ARNT2	chr15	80404350	80597937	+	193587	193450	2.09095e-36	0.371455
ENSG00000008513.14/ST3GAL1	chr8	133454847	133571940	-	117093	117093	2.55492e-36	3.7996
ENSG00000185567.6/AHNAK2	chr14	104937252	104978357	-	41105	41105	9.31033e-36	10.5857
ENSG00000135766.8/EGLN1	chr1	231363750	231425044	-	61294	61294	1.60841e-34	2.71851
ENSG00000165731.18/RET	chr10	43077026	43130351	+	53325	53325	1.92383e-34	0.182885
ENSG00000153707.16/PTPRD	chr9	8314245	10612723	-	2298478	2297520	2.49763e-34	10.5049
ENSG00000231890.7/DARS-AS1	chr2	135985175	136016837	+	31662	31662	3.17156e-34	4.37079
ENSG00000171126.7/KCNG3	chr2	42442016	42494097	-	52081	51222	3.28357e-34	0.179801
ENSG00000111799.20/COL12A1	chr6	75084325	75206051	-	121726	121726	5.29513e-34	0.26073
ENSG00000137868.18/STRA6	chr15	74179465	74212267	-	32802	32802	5.61596e-34	15.3177
ENSG00000112715.21/VEGFA	chr6	43770212	43786487	+	16275	16275	7.19441e-34	3.82437
ENSG00000149925.17/ALDOA	chr16	30053089	30070420	+	17331	17331	7.33189e-34	2.81897
ENSG00000265972.5/TXNIP	chr1	145992434	145996600	-	4166	4166	1.65531e-33	5.04939
ENSG00000135749.18/PCNX2	chr1	232983434	233295562	-	312279	311389	2.00418e-33	0.395412
ENSG00000083720.12/OXCT1	chr5	41730064	41870519	-	140455	140455	1.07291e-32	0.36937
ENSG00000196968.10/FUT11	chr10	73772290	73776219	+	3929	3929	3.92598e-32	4.75985
ENSG00000164463.12/CREBRF	chr5	173056351	173139284	+	82933	82933	8.83339e-32	2.9565
ENSG00000012660.13/ELOVL5	chr6	53267397	53349179	-	81782	81378	1.22811e-31	0.328896
ENSG00000118985.15/ELL2	chr5	95885097	95962071	-	76974	76974	1.29463e-31	2.79663
ENSG00000013619.13/MAMLD1	chrX	150363283	150514178	+	150895	150895	1.57045e-31	0.351913
ENSG00000186918.13/ZNF395	chr8	28345584	28386466	-	40882	40882	1.9755e-31	2.91115
ENSG00000163485.16/ADORA1	chr1	203090653	203167405	+	76752	76752	2.7603e-31	6.48769
ENSG00000150907.7/FOXO1	chr13	40555666	40666597	-	110931	110931	3.08901e-31	3.11995
ENSG00000144040.12/SFXN5	chr2	72942035	73071836	-	129801	129801	5.94264e-31	0.420131
ENSG00000171793.13/CTPS1	chr1	40979334	41012565	+	33231	33231	1.15619e-30	0.206543
ENSG00000111640.14/GAPDH	chr12	6533926	6538374	+	4448	4448	1.21329e-30	3.1092
ENSG00000102763.17/VWA8	chr13	41566836	41961120	-	394284	394174	1.23796e-30	0.410472
ENSG00000205129.8/C4orf47	chr4	185429389	185449826	+	20437	20437	1.6493e-30	27.1603
ENSG00000128656.13/CHN1	chr2	174799362	175005369	-	206007	206007	2.12031e-30	0.407691
ENSG00000071575.11/TRIB2	chr2	12716888	12742734	+	25846	25768	2.2002e-30	3.87426
ENSG00000278419.1/AL451164.3	chr10	3136802	3141671	+	10601	4869	2.59641e-30	4.84433
ENSG00000247095.2/MIR210HG	chr11	565659	568457	-	2798	2688	2.85062e-30	19.6706
ENSG00000087884.14/AAMDC	chr11	77821108	77918432	+	97324	96416	2.93163e-30	3.28003
ENSG00000163516.13/ANKZF1	chr2	219229756	219236669	+	6913	6913	3.57398e-30	3.55961
ENSG00000067057.16/PFKP	chr10	3067519	3136802	+	69283	67399	3.89567e-30	2.93068
ENSG00000064042.17/LIMCH1	chr4	41359606	41700044	+	340438	339959	6.7581e-30	3.02909
ENSG00000178217.13/SH2D4B	chr10	80537901	80646560	+	108659	108659	1.13802e-29	8.16299
ENSG00000113645.14/WWC1	chr5	168291650	168472303	+	180653	180653	1.26418e-29	0.437034
ENSG00000184774.9/MGAT4EP	chr1	202820265	202827225	+	6960	6960	2.74299e-29	19.3077
ENSG00000075702.16/WDR62	chr19	36054936	36105103	+	50167	49335	2.84463e-29	0.336034
ENSG00000149596.6/JPH2	chr20	44111694	44187578	-	75884	75884	3.17653e-29	7.75631
ENSG00000224271.5/AL117329.1	chr22	47631673	47855600	+	223927	223927	3.48584e-29	2.68553
ENSG00000121101.15/TEX14	chr17	58556677	58692055	-	135378	103587	3.75753e-29	0.209716
ENSG00000082175.14/PGR	chr11	101029623	101130524	-	100901	100901	4.53474e-29	0.32237
ENSG00000116883.8/AL591845.1	chr1	36323733	36329221	+	5488	5488	5.00462e-29	6.38317
ENSG00000170919.15/TPT1-AS1	chr13	45341344	45393413	+	52069	51041	8.65162e-29	3.54866
ENSG00000229956.10/ZRANB2-AS2	chr1	71081323	71489976	+	408653	408653	1.50636e-28	4.10481
ENSG00000154783.11/FGD5	chr3	14818961	14934565	+	115604	115604	5.60168e-28	14.4302
ENSG00000101773.18/RBBP8	chr18	22933314	23026488	+	93174	92677	5.72798e-28	0.401808
ENSG00000144331.18/ZNF385B	chr2	179441981	179861505	-	419524	419451	5.86539e-28	3.73832
ENSG00000183346.6/C10orf107	chr10	61662960	61766766	+	103806	103806	9.08841e-28	0.27083
ENSG00000166828.2/SCNN1G	chr16	23182714	23216883	+	34169	34169	9.35844e-28	8.59087
ENSG00000116299.16/KIAA1324	chr1	109114000	109203229	+	89229	89229	1.05859e-27	0.383396
ENSG00000198520.10/C1orf228	chr1	44674712	44725591	+	50879	50879	1.09581e-27	5.09842
ENSG00000157193.15/LRP8	chr1	53242363	53328054	-	85691	85343	1.4557e-27	0.279106
ENSG00000170379.19/TCAF2	chr7	143620949	143730409	+	109460	109460	1.74066e-27	9.61111
ENSG00000104812.14/GYS1	chr19	48968124	48993310	-	25186	25186	2.62413e-27	3.15264
ENSG00000118263.14/KLF7	chr2	207074136	207167246	-	93110	91862	2.62413e-27	2.73612
ENSG00000234690.6/AC106869.1	chr2	47192404	47345074	-	152670	152670	3.55746e-27	6.82994
ENSG00000272870.1/AC097534.2	chr4	173363779	173370446	-	6667	6667	4.01331e-27	5.82194
ENSG00000128641.18/MYO1B	chr2	191245275	191425389	+	180114	180007	4.64234e-27	2.20615
ENSG00000203666.12/EFCAB2	chr1	244969868	245127164	+	157296	157087	8.314e-27	0.431515
ENSG00000134107.4/BHLHE40	chr3	4979115	4985323	+	6208	6208	8.96373e-27	2.80862
ENSG00000129295.8/LRRC6	chr8	132571952	132675617	-	103665	103665	1.1616e-26	6.54984
ENSG00000092853.13/CLSPN	chr1	35720217	35769967	-	49750	49750	1.4715e-26	0.316179
ENSG00000241288.7/AC092902.2	chr3	125827237	125916384	-	89147	86972	1.65815e-26	4.0927
ENSG00000183036.10/PCP4	chr21	39867316	39929397	+	62081	62081	1.65815e-26	0.248292
ENSG00000187720.14/THSD4	chr15	71096951	71783383	+	686432	680284	1.94081e-26	0.370078
ENSG00000238290.1/AL034417.2	chr1	8026737	8122702	+	95965	95965	1.95893e-26	5.26551
ENSG00000143507.17/DUSP10	chr1	221701423	221742176	-	40753	40753	3.13919e-26	3.47285
ENSG00000112320.11/SOBP	chr6	107489957	107660167	+	170210	170210	4.71895e-26	0.260858
ENSG00000169031.18/COL4A3	chr2	227164564	227314792	+	150228	150228	9.5938e-26	6.46533
ENSG00000119969.14/HELLS	chr10	94501433	94602099	+	100666	43663	9.89912e-26	0.421065
ENSG00000063438.16/AHRR	chr5	304175	438291	+	134116	122911	1.12104e-25	4.08193
ENSG00000142784.15/WDTC1	chr1	27234515	27308633	+	74118	74118	1.50239e-25	2.54551
ENSG00000212195.2/U3	chr17	58631640	58631836	-	196	196	1.84887e-25	0.229688
ENSG00000134698.10/AGO4	chr1	35808171	35857890	+	49719	49719	2.89427e-25	2.67805
ENSG00000260337.3/AC091544.5	chr15	92592573	92596462	-	3889	3889	3.07252e-25	15.7096
ENSG00000150630.3/VEGFC	chr4	176683537	176792727	-	109190	109190	3.56423e-25	3.5261
ENSG00000122679.8/RAMP3	chr7	45157790	45186302	+	28512	28512	3.63072e-25	0.42519
ENSG00000130518.16/KIAA1683	chr19	18257096	18274509	-	17413	17413	3.69206e-25	2.91601
ENSG00000189223.14/PAX8-AS1	chr2	113211521	113276581	+	65060	65060	4.45808e-25	2.75066
ENSG00000145569.5/FAM105A	chr5	14581774	14612720	+	30946	30946	4.52403e-25	3.72762
ENSG00000156398.12/SFXN2	chr10	102714539	102743492	+	28953	28953	4.52403e-25	0.304351
ENSG00000166398.12/KIAA0355	chr19	34254536	34355586	+	101050	101050	4.56047e-25	2.24933
ENSG00000145808.9/ADAMTS19	chr5	129460264	129738683	+	278419	278419	5.1264e-25	0.373824
ENSG00000197467.13/COL13A1	chr10	69801931	69959148	+	157217	157217	5.2345e-25	18.5519
ENSG00000197043.13/ANXA6	chr5	151101104	151157882	-	56778	56778	1.12205e-24	0.254827
ENSG00000234741.7/GAS5	chr1	173863899	173868882	-	4983	4983	1.33101e-24	0.45391
ENSG00000143942.4/CHAC2	chr2	53767791	53775196	+	7405	7405	1.58411e-24	0.112653
ENSG00000237813.3/AC002066.1	chr7	116327896	116499465	-	261206	171569	2.30672e-24	2.57918
ENSG00000104881.15/PPP1R13L	chr19	45379633	45406349	-	26716	26716	2.99208e-24	2.72068
ENSG00000243550.2/LINC01214	chr3	150265411	150287373	-	21962	21962	3.10692e-24	10.0243
ENSG00000141622.13/RNF165	chr18	46333967	46463140	+	129173	127796	3.70473e-24	3.42196
ENSG00000155846.16/PPARGC1B	chr5	149730297	149855022	+	124725	124659	3.75741e-24	0.266163
ENSG00000213918.10/DNASE1	chr16	3642937	3665472	+	22535	22535	4.83152e-24	3.2539
ENSG00000165288.10/BRWD3	chrX	80670853	80809688	-	138835	138835	6.28209e-24	3.6185
ENSG00000101605.12/MYOM1	chr18	3066806	3220108	-	153302	153302	6.78363e-24	8.50302
ENSG00000114023.15/FAM162A	chr3	122384175	122412334	+	28159	28159	7.72351e-24	2.80019
ENSG00000137968.16/SLC44A5	chr1	75202130	75611116	-	408986	408881	7.9823e-24	3.15748
ENSG00000198780.11/FAM169A	chr5	74777573	74866838	-	89265	89265	8.25989e-24	0.258475
ENSG00000111341.9/MGP	chr12	14881180	14885926	-	4746	4746	8.25989e-24	0.0960966
ENSG00000076641.4/PAG1	chr8	80967809	81112068	-	144259	144259	9.20756e-24	3.44754
ENSG00000167767.13/KRT80	chr12	52168995	52192000	-	23005	23005	1.54791e-23	2.83481
ENSG00000228613.1/AC141930.1	chr2	1546664	1620113	-	73449	65691	1.69166e-23	3.50097
ENSG00000283162.1/AL390726.6	chr9	38433695	38543880	+	110185	108287	1.69166e-23	3.28241
ENSG00000153294.11/ADGRF4	chr6	47685863	47722021	+	36158	24061	1.75955e-23	4.03114
ENSG00000138271.5/GPR87	chr3	151294102	151316952	-	22850	22850	3.5334e-23	3.31277
ENSG00000236699.8/ARHGEF38	chr4	105552619	105680913	+	128294	119646	3.62601e-23	3.44286
ENSG00000138035.14/PNPT1	chr2	55634264	55693910	-	59646	59646	4.48751e-23	0.384066
ENSG00000146674.14/IGFBP3	chr7	45912244	45921274	-	9030	9030	4.82715e-23	7.86282
ENSG00000064652.10/SNX24	chr5	122845448	123009212	+	163764	163764	5.14024e-23	0.39254
ENSG00000186314.11/PRELID2	chr5	145759018	145835336	-	76318	76318	5.21837e-23	2.28026
ENSG00000163596.16/ICA1L	chr2	202773149	202871985	-	98836	96833	7.13172e-23	0.353506
ENSG00000127423.10/AUNIP	chr1	25832134	25859458	-	27546	27324	8.43386e-23	0.254538
ENSG00000142319.17/SLC6A3	chr5	1392789	1445430	-	52641	52641	8.62729e-23	18.7923
ENSG00000158023.9/WDR66	chr12	121918297	122003927	+	86066	82868	1.31701e-22	2.98859
ENSG00000153558.13/FBXL2	chr3	33277421	33388092	+	110671	110671	1.56586e-22	2.93458
ENSG00000104419.14/NDRG1	chr8	133237170	133297586	-	60416	60416	1.99315e-22	22.7859
ENSG00000259459.5/AC087525.1	chr15	63390229	63438320	+	48091	48091	2.01759e-22	0.283596
ENSG00000197712.11/FAM114A1	chr4	38867750	38945739	+	77989	77893	2.89559e-22	2.9914
ENSG00000145675.14/PIK3R1	chr5	68215719	68301821	+	86102	86102	3.10566e-22	0.401796
ENSG00000153976.2/HS3ST3A1	chr17	13495688	13601927	-	106239	106121	3.71112e-22	0.364173
ENSG00000029153.14/ARNTL2	chr12	27332853	27425289	+	92436	92436	3.77883e-22	0.386404
ENSG00000123119.11/NECAB1	chr8	90791549	90959408	+	167859	167859	3.80627e-22	0.38309
ENSG00000165959.11/CLMN	chr14	95181939	95319906	-	137967	137373	3.97756e-22	2.30496
ENSG00000100714.15/MTHFD1	chr14	64388030	64463457	+	75427	75427	4.24536e-22	0.478824
ENSG00000117000.8/RLF	chr1	40161372	40240921	+	79549	79442	4.34062e-22	2.04859
ENSG00000125850.10/OVOL2	chr20	18024151	18057877	-	33726	33726	4.79697e-22	0.265781
ENSG00000133138.19/TBC1D8B	chrX	106802679	106876145	+	73466	73466	5.87327e-22	5.76451
ENSG00000178105.9/DDX10	chr11	108665024	108940930	+	275906	275906	6.28726e-22	0.474659
ENSG00000034510.5/TMSB10	chr2	84905624	84906675	+	1051	1051	6.45139e-22	2.77949
ENSG00000169499.14/PLEKHA2	chr8	38901234	38973909	+	72675	72675	7.76163e-22	2.6075
ENSG00000240207.6/AC080013.1	chr3	158732262	158784070	+	51808	50907	9.59929e-22	4.01247
ENSG00000091831.23/ESR1	chr6	151690495	152129619	+	439124	433485	1.3441e-21	0.45919
ENSG00000186197.13/EDARADD	chr1	236348256	236484914	+	136658	135354	1.35478e-21	4.19992
ENSG00000251314.2/AC104123.1	chr5	95962000	96631085	+	669085	472704	1.35931e-21	3.69075
ENSG00000225489.6/AL354707.1	chr9	6716494	6727438	+	10944	5541	1.68427e-21	3.93458
ENSG00000163872.15/YEATS2	chr3	183697817	183812625	+	114808	114808	2.03369e-21	2.21163
ENSG00000125629.14/INSIG2	chr2	118088473	118110028	+	21555	21555	2.17568e-21	3.64641
ENSG00000059588.9/TARBP1	chr1	234391312	234479103	-	87791	87791	2.21199e-21	0.367828
ENSG00000137955.15/RABGGTB	chr1	75786200	75795079	+	8879	8644	2.41909e-21	0.493855
ENSG00000162409.10/PRKAA2	chr1	56645321	56715335	+	70014	70014	2.46258e-21	12.8047
ENSG00000231298.6/LINC00704	chr10	4650184	4678154	-	27970	27970	2.50505e-21	15.1197
ENSG00000159208.15/CIART	chr1	150282542	150287093	+	4551	4551	2.50505e-21	3.16512
ENSG00000152377.13/SPOCK1	chr5	136975297	137499348	-	524051	524051	2.58904e-21	3.60923
ENSG00000181467.4/RAP2B	chr3	153162269	153170620	+	8351	8351	2.60068e-21	2.23932
ENSG00000128059.8/PPAT	chr4	56393361	56435615	-	42254	42254	2.63807e-21	0.458576
ENSG00000096968.13/JAK2	chr9	4985244	5128183	+	142939	130784	3.00726e-21	0.320858
ENSG00000253715.1/AC083841.2	chr8	142785373	142812120	+	26747	26747	3.11158e-21	7.15165
ENSG00000241048.1/AC117386.1	chr3	150202173	150225190	-	23017	23017	3.14453e-21	25.9654
ENSG00000065328.16/MCM10	chr10	13161553	13211104	+	49551	49551	3.30869e-21	0.467999
ENSG00000117139.16/KDM5B	chr1	202724490	202809470	-	84980	84790	4.84419e-21	2.10256
ENSG00000257759.2/AL357153.2	chr14	70425811	70547464	-	121653	94119	4.92826e-21	5.38215
ENSG00000189007.15/ADAT2	chr6	143422831	143450673	-	27842	27842	5.07362e-21	0.313902
ENSG00000233930.3/KRTAP5-AS1	chr11	1572740	1599184	+	26444	26444	5.33226e-21	3.08184
ENSG00000067082.14/KLF6	chr10	3775995	3785281	-	9286	9286	5.64358e-21	2.17505
ENSG00000132669.12/RIN2	chr20	19886520	20002457	+	115937	115937	6.1149e-21	2.52576
ENSG00000250842.1/AC137770.1	chr5	145337931	145381670	-	43739	43739	6.28904e-21	7.0658
ENSG00000067225.17/PKM	chr15	72199028	72231822	-	32794	32794	7.25962e-21	2.51031
ENSG00000183625.14/CCR3	chr3	46163603	46266706	+	103103	103103	7.40893e-21	3.31243
ENSG00000186153.16/WWOX	chr16	78099412	79212667	+	1113255	1074424	7.63991e-21	0.424187
ENSG00000097046.12/CDC7	chr1	91500892	91525764	+	24872	24872	8.83399e-21	0.400538
ENSG00000143365.17/RORC	chr1	151806154	151831872	-	25802	25718	1.21158e-20	5.44389
ENSG00000106804.7/C5	chr9	120952334	121050276	-	97942	97942	1.21158e-20	0.392967
ENSG00000253882.6/AC099548.2	chr7	143761789	143836933	-	75144	75144	1.40928e-20	11.5544
ENSG00000269516.6/CYP4F23P	chr19	15564073	15584709	+	20636	20636	2.01561e-20	3.61985
ENSG00000196878.14/LAMB3	chr1	209614869	209652466	-	37597	37530	2.22334e-20	4.9999
ENSG00000249884.8/RNF103-CHMP3	chr2	86563479	86721122	-	215455	137180	2.55259e-20	2.70567
ENSG00000123240.16/OPTN	chr10	13099448	13138308	+	38860	38860	2.69843e-20	3.0954
ENSG00000013503.9/POLR3B	chr12	106357657	106510198	+	152541	152541	2.82652e-20	0.482695
ENSG00000156299.13/TIAM1	chr21	31118415	31558977	-	440562	440562	3.04442e-20	0.441514
ENSG00000155380.11/SLC16A1	chr1	112911846	112956353	-	44507	44507	3.21022e-20	0.387751
ENSG00000105327.17/BBC3	chr19	47220823	47232766	-	11943	11867	3.92834e-20	4.01026
ENSG00000119508.17/NR4A3	chr9	99821854	99866891	+	45037	45037	3.99871e-20	0.237495
ENSG00000140022.9/STON2	chr14	81260655	81427404	-	166749	166348	4.61064e-20	0.408483
ENSG00000119801.12/YPEL5	chr2	30146940	30160533	+	13593	13593	1.11749e-19	2.47393
ENSG00000206557.5/TRIM71	chr3	32818017	32897826	+	79809	79809	1.17529e-19	0.258245
ENSG00000137168.7/PPIL1	chr6	36854826	36875024	-	20198	20198	1.24824e-19	0.394428
ENSG00000157036.12/EXOG	chr3	38496271	38525951	+	29680	29680	1.41693e-19	0.423087
ENSG00000187753.12/C9orf153	chr9	86220264	86259657	-	39393	39104	1.61325e-19	4.0485
ENSG00000188994.12/ZNF292	chr6	87152832	87264196	+	111364	111364	1.61325e-19	2.09301
ENSG00000184220.11/CMSS1	chr3	99817833	100181732	+	363899	363899	1.62475e-19	0.486979
ENSG00000170525.19/PFKFB3	chr10	6144933	6254644	+	109711	109311	1.67037e-19	2.95632
ENSG00000183527.11/PSMG1	chr21	39174768	39183851	-	9083	9083	1.7263e-19	0.416717
ENSG00000087589.16/CASS4	chr20	56412111	56460387	+	48276	48276	1.73642e-19	3.95174
ENSG00000112183.14/RBM24	chr6	17281345	17293875	+	12530	12530	2.05607e-19	0.249739
ENSG00000273299.1/AC006153.1	chr7	90415954	90513391	+	109958	78259	2.06598e-19	5.01725
ENSG00000232400.1/RAD17P1	chr7	16864266	16866308	-	2042	2042	2.06598e-19	0.29676
ENSG00000167554.14/ZNF610	chr19	52336244	52367778	+	31534	31534	2.38027e-19	3.64407
ENSG00000212743.2/AL137145.1	chr10	6350315	6352762	+	2447	2447	2.82039e-19	22.266
ENSG00000150687.11/PRSS23	chr11	86800239	86952910	+	152671	148123	2.94462e-19	0.359774
ENSG00000072682.18/P4HA2	chr5	132191837	132228082	-	36245	36175	2.95622e-19	3.29805
ENSG00000223523.1/AC092598.1	chr2	188598790	188839445	-	240655	184763	3.31208e-19	0.442345
ENSG00000230392.1/AC004835.1	chrX	119291528	119335610	+	44082	44082	3.33495e-19	0.103125
ENSG00000185345.18/PRKN	chr6	161347419	162727771	-	1380352	1380352	3.46016e-19	4.13414
ENSG00000074181.8/NOTCH3	chr19	15159037	15200981	-	41944	41876	4.15169e-19	2.28642
ENSG00000145779.7/TNFAIP8	chr5	119268691	119399688	+	130997	130997	4.26189e-19	2.81683
ENSG00000147509.13/RGS20	chr8	53851807	53959303	+	107496	107390	5.48212e-19	3.93743
ENSG00000135549.14/PKIB	chr6	122471916	122726373	+	254457	240834	5.48212e-19	0.490721
ENSG00000171723.15/GPHN	chr14	66507406	67181803	+	674397	673910	6.01073e-19	0.418761
ENSG00000152240.12/HAUS1	chr18	46104331	46128333	+	24002	24002	7.60246e-19	0.435465
ENSG00000135763.9/URB2	chr1	229626233	229660199	+	33966	33966	8.26507e-19	0.390071
ENSG00000163638.13/ADAMTS9	chr3	64515653	64688000	-	172347	172347	8.82243e-19	0.251751
ENSG00000163584.17/RPL22L1	chr3	170864874	170870483	-	5609	5609	9.01679e-19	0.431448
ENSG00000251247.10/ZNF345	chr19	36850360	36893034	+	42674	42674	9.0467e-19	3.04649
ENSG00000135407.10/AVIL	chr12	57797881	57816471	-	18590	18483	1.06073e-18	4.71319
ENSG00000253430.1/AC011726.2	chr8	26422592	26423929	+	1337	1337	1.0858e-18	13.4187
ENSG00000139364.10/TMEM132B	chr12	125326615	125662377	+	335762	335762	1.0858e-18	7.1329
ENSG00000079257.7/LXN	chr3	158666413	158672693	-	6280	6280	1.0858e-18	3.28918
ENSG00000188343.12/FAM92A	chr8	93700506	93731527	+	31021	29427	1.22365e-18	0.362834
ENSG00000069667.15/RORA	chr15	60488283	61229319	-	741036	739560	1.37705e-18	3.26537
ENSG00000084774.13/CAD	chr2	27217389	27243943	+	26554	26554	1.43599e-18	0.405161
ENSG00000230836.1/LINC01293	chr2	74940257	74942670	+	2413	2413	1.47774e-18	0.287018
ENSG00000147485.12/PXDNL	chr8	51319578	51809445	-	489867	489372	1.56225e-18	4.61662
ENSG00000075643.5/MOCOS	chr18	36187518	36272157	+	84639	84190	2.33652e-18	0.444789
ENSG00000158427.14/TMSB15B	chrX	103918895	103966712	+	47817	46898	2.37625e-18	0.388939
ENSG00000053254.15/FOXN3	chr14	89156171	89619149	-	462978	255116	2.552e-18	2.43752
ENSG00000266994.1/AC020663.1	chr16	4734377	4748238	-	22451	13861	2.59014e-18	4.17351
ENSG00000105088.8/OLFM2	chr19	9853717	9936552	-	82835	82835	2.68118e-18	3.20791
ENSG00000050405.13/LIMA1	chr12	50175787	50283546	-	107759	101115	2.72462e-18	2.4214
ENSG00000001461.16/NIPAL3	chr1	24415793	24472976	+	57183	57183	2.74544e-18	2.55825
ENSG00000151715.7/TMEM45B	chr11	129815818	129860003	+	44185	44185	2.7501e-18	3.52259
ENSG00000153044.9/CENPH	chr5	69189547	69210357	+	20810	20810	2.85055e-18	0.408746
ENSG00000171914.16/TLN2	chr15	62561364	62844631	+	283267	283182	3.0771e-18	0.402529
ENSG00000113396.12/SLC27A6	chr5	128965127	129033642	+	68515	68515	3.26892e-18	0.454467
ENSG00000100605.16/ITPK1	chr14	92936913	93115918	-	179005	179005	3.59098e-18	0.405331
ENSG00000107562.16/CXCL12	chr10	44370164	44385097	-	14933	14933	3.60865e-18	0.356143
ENSG00000096060.14/FKBP5	chr6	35573584	35728583	-	154999	154926	3.91268e-18	0.451798
ENSG00000134245.17/WNT2B	chr1	112466540	112530165	+	63625	63625	3.91944e-18	4.87999
ENSG00000253125.1/AC055854.1	chr8	22690149	22798616	+	108467	108467	4.22282e-18	0.243193
ENSG00000116668.12/SWT1	chr1	185157079	185291765	+	134686	133521	4.34551e-18	2.74859
ENSG00000178409.13/BEND3	chr6	107065181	107115269	-	50088	50088	4.4162e-18	0.328227
ENSG00000063761.15/ADCK1	chr14	77800082	77933954	+	133872	133872	4.80364e-18	0.463292
ENSG00000160818.16/GPATCH4	chr1	156594486	156601483	-	6997	6997	5.10304e-18	0.387184
ENSG00000148926.9/ADM	chr11	10304679	10307397	+	2718	2718	5.42969e-18	10.5103
ENSG00000234773.7/AC012618.3	chr19	12195014	12237767	+	42753	42753	5.53673e-18	7.31253
ENSG00000272622.1/AC010735.2	chr2	226800145	226811029	+	10884	9858	5.8494e-18	2.34596
ENSG00000198793.12/MTOR	chr1	11106534	11262507	-	155973	155973	6.07289e-18	0.494557
ENSG00000148180.19/GSN	chr9	121207799	121332843	+	125044	125044	6.1609e-18	2.23458
ENSG00000076770.14/MBNL3	chrX	132369316	132489968	-	120652	120652	6.91841e-18	0.464057
ENSG00000099364.16/FBXL19	chr16	30923070	30948783	+	25713	25530	7.09828e-18	2.21949
ENSG00000254362.1/AC011726.3	chr8	26440490	26442595	+	2105	2105	7.3356e-18	39.954
ENSG00000255717.6/SNHG1	chr11	62851987	62855914	-	3927	3315	8.0052e-18	0.42574
ENSG00000224897.6/POT1-AS1	chr7	124929897	125179315	+	249418	242143	9.89685e-18	2.47437
ENSG00000159388.5/BTG2	chr1	203305535	203309602	+	4067	4067	1.05728e-17	2.95998
ENSG00000136982.5/DSCC1	chr8	119833975	119856010	-	22035	20385	1.09105e-17	0.442087
ENSG00000187325.4/TAF9B	chrX	78129747	78139706	-	9959	9959	1.09105e-17	0.363328
ENSG00000119899.12/SLC17A5	chr6	73593378	73654155	-	60777	60777	1.11974e-17	2.36933
ENSG00000254251.1/AC103770.1	chr8	90806473	90859240	-	52767	52767	1.15469e-17	0.504754
ENSG00000081479.12/LRP2	chr2	169127108	169362685	-	235577	235577	1.27135e-17	0.120808
ENSG00000143816.7/WNT9A	chr1	227918655	227947898	-	29243	29149	1.30059e-17	3.03878
ENSG00000168827.14/GFM1	chr3	158644277	158692575	+	48298	48298	1.38964e-17	0.523919
ENSG00000097021.19/ACOT7	chr1	6264268	6394391	-	130123	130123	1.4379e-17	0.410689
ENSG00000135269.17/TES	chr7	116210492	116258783	+	48291	48291	2.07016e-17	2.38034
ENSG00000175048.16/ZDHHC14	chr6	157381132	157678146	+	297014	296945	2.11969e-17	0.472932
ENSG00000198860.11/TSEN15	chr1	184051676	184074212	+	22536	22536	2.3221e-17	0.437376
ENSG00000116793.15/PHTF1	chr1	113697201	113759476	-	62275	61527	2.3304e-17	0.54156
ENSG00000116120.9/FARSB	chr2	222570535	222656337	-	85802	85802	2.38395e-17	0.499883
ENSG00000007001.12/UPP2	chr2	157876701	158136154	+	259453	251249	2.70747e-17	4.08637
ENSG00000141337.12/ARSG	chr17	68259181	68422731	+	163550	156783	2.79601e-17	0.49276
ENSG00000128578.9/STRIP2	chr7	129434432	129488399	+	53967	53587	3.24116e-17	0.235181
ENSG00000133985.2/TTC9	chr14	70641786	70675360	+	33574	33574	3.58334e-17	2.71725
ENSG00000177606.6/JUN	chr1	58780787	58784327	-	3540	3540	3.76698e-17	2.52723
ENSG00000127124.14/HIVEP3	chr1	41506364	41918707	-	412343	412343	3.77312e-17	0.547026
ENSG00000179388.8/EGR3	chr8	22687658	22693302	-	5644	5644	4.12783e-17	0.26954
ENSG00000197930.12/ERO1A	chr14	52639915	52695705	-	55790	55790	4.1831e-17	2.09357
ENSG00000118515.11/SGK1	chr6	134169245	134318058	-	148813	147114	4.2566e-17	0.247913
ENSG00000173227.13/SYT12	chr11	67006777	67050863	+	44086	44020	4.28291e-17	0.298923
ENSG00000226328.6/NUP50-AS1	chr22	45133019	45163781	-	30762	30289	4.49283e-17	0.423112
ENSG00000159917.15/ZNF235	chr19	44236109	44305046	-	68937	67040	4.62353e-17	3.13772
ENSG00000247809.7/NR2F2-AS1	chr15	96118842	96327361	-	208519	200251	4.62353e-17	2.45096
ENSG00000113638.13/TTC33	chr5	40512332	40755975	-	243643	243643	4.98882e-17	2.59318
ENSG00000164674.15/SYTL3	chr6	158650013	158764876	+	114863	114863	5.29267e-17	2.97785
ENSG00000100583.4/SAMD15	chr14	77376688	77391497	+	14809	14809	5.40819e-17	0.272349
ENSG00000245910.8/SNHG6	chr8	66921683	66926398	-	4715	4626	6.12459e-17	0.408132
ENSG00000156427.7/FGF18	chr5	171419655	171457623	+	37968	37968	6.15343e-17	3.41854
ENSG00000005022.5/SLC25A5	chrX	119468399	119471319	+	2920	2920	6.26602e-17	0.451868
ENSG00000173715.15/C11orf80	chr11	66744735	66843328	+	98593	98593	6.29683e-17	2.27454
ENSG00000249494.5/AC008629.1	chr5	119006346	119070890	-	64544	64544	6.7265e-17	4.47322
ENSG00000130653.15/PNPLA7	chr9	137459952	137550534	-	90582	90582	7.04916e-17	2.55277
ENSG00000164045.11/CDC25A	chr3	48157145	48188356	-	31211	31211	7.39004e-17	0.398309
ENSG00000105048.16/TNNT1	chr19	55132793	55149354	-	16561	16561	7.5927e-17	4.23749
ENSG00000163171.7/CDC42EP3	chr2	37641881	37672535	-	30654	30654	7.66933e-17	5.79652
ENSG00000132793.11/LPIN3	chr20	41340919	41360582	+	19663	19663	9.12871e-17	2.84125
ENSG00000007968.6/E2F2	chr1	23506429	23531220	-	24791	24791	9.32924e-17	0.373279
ENSG00000114790.12/ARHGEF26	chr3	154121002	154257827	+	136825	136825	9.37463e-17	0.440961
ENSG00000169926.10/KLF13	chr15	31326854	31377899	+	51045	51045	9.73197e-17	2.82369
ENSG00000205683.11/DPF3	chr14	72619295	72894116	-	274821	274713	9.9023e-17	0.311747
ENSG00000141562.17/NARF	chr17	82458184	82490537	+	32353	29525	9.90773e-17	2.41919
ENSG00000143476.17/DTL	chr1	212035552	212105006	+	69454	69381	1.14923e-16	0.476311
ENSG00000138378.17/STAT4	chr2	191029575	191151590	-	122015	122015	1.2064e-16	4.47978
ENSG00000178053.17/MLF1	chr3	158571162	158606460	+	35298	35298	1.22427e-16	2.70423
ENSG00000164938.13/TP53INP1	chr8	94925971	94949411	-	23440	23440	1.43167e-16	2.78419
ENSG00000070785.16/EIF2B3	chr1	44850521	44986722	-	136201	136201	1.43167e-16	0.480042
ENSG00000270022.3/Z93241.1	chr22	42615393	42615907	+	664	514	1.43167e-16	0.233855
ENSG00000138363.14/ATIC	chr2	215311816	215349763	+	37947	37947	1.47785e-16	0.530859
ENSG00000125827.8/TMX4	chr20	7977347	8019829	-	42482	42482	1.56601e-16	0.443322
ENSG00000189283.9/FHIT	chr3	59749309	61251459	-	1502150	1500289	1.70774e-16	3.62825
ENSG00000092470.11/WDR76	chr15	43826962	43868419	+	41457	41457	1.71012e-16	0.41495
ENSG00000101452.14/DHX35	chr20	38962298	39039723	+	77425	76903	1.87142e-16	0.528023
ENSG00000242759.6/LINC00882	chr3	106836810	107240641	-	403831	397488	1.94845e-16	5.01608
ENSG00000117595.10/IRF6	chr1	209785622	209806175	-	20553	20553	1.9732e-16	2.78318
ENSG00000244332.1/AL138759.1	chr10	94577438	94611238	+	33800	9346	2.02432e-16	0.408628
ENSG00000166016.5/ABTB2	chr11	34150987	34358008	-	207021	206135	2.06306e-16	0.442513
ENSG00000118507.15/AKAP7	chr6	131135665	131283535	+	147870	147870	2.18792e-16	0.394024
ENSG00000234707.2/AC074351.1	chr7	54759424	54804928	+	45504	45504	2.46806e-16	3.22155
ENSG00000073060.15/SCARB1	chr12	124776855	124863917	-	87062	87062	2.46806e-16	2.207
ENSG00000111816.7/FRK	chr6	115931148	116060758	-	129610	129610	2.51347e-16	2.24668
ENSG00000188883.4/KLRG2	chr7	139452689	139483712	-	31023	31023	2.62668e-16	2.37686
ENSG00000132646.10/PCNA	chr20	5114952	5126626	-	11674	11551	2.84138e-16	0.417433
ENSG00000171612.6/SLC25A33	chr1	9539481	9585179	+	45698	45139	2.84429e-16	0.413601
ENSG00000275119.1/AC244131.2	chr12	11212218	11251389	+	39171	39171	3.08519e-16	0.326639
ENSG00000249853.7/HS3ST5	chr6	114055585	114343045	-	287460	286729	3.18769e-16	2.52001
ENSG00000111602.11/TIMELESS	chr12	56416372	56449403	-	33031	33031	3.35649e-16	0.46518
ENSG00000150995.18/ITPR1	chr3	4493347	4847840	+	354493	354140	3.47192e-16	2.01304
ENSG00000144354.13/CDCA7	chr2	173354819	173368997	+	14178	14178	3.48761e-16	0.294511
ENSG00000253729.7/PRKDC	chr8	47773107	47960183	-	187076	186975	3.51103e-16	0.49922
ENSG00000085840.12/ORC1	chr1	52372828	52404459	-	31631	31631	3.8607e-16	0.420252
ENSG00000004866.20/ST7	chr7	116953324	117230103	+	276866	261596	4.36078e-16	0.479455
ENSG00000094804.9/CDC6	chr17	40287632	40304657	+	17025	17025	4.59619e-16	0.441058
ENSG00000165861.13/ZFYVE1	chr14	72969450	73027212	-	57762	57762	4.6285e-16	2.41615
ENSG00000250240.5/AC008840.1	chr5	95701248	95732295	-	31047	31047	4.71195e-16	0.428204
ENSG00000107186.16/MPDZ	chr9	13105703	13279590	-	173887	169209	5.24428e-16	0.55186
ENSG00000257767.2/AC002996.1	chr12	111757097	111766886	+	37529	9789	5.2814e-16	5.20645
ENSG00000260911.2/AC135050.3	chr16	31043149	31049868	+	6719	6719	5.28316e-16	3.93558
ENSG00000266714.7/MYO15B	chr17	75588057	75626484	+	38427	38427	6.0493e-16	3.49912
ENSG00000237399.7/PITRM1-AS1	chr10	3141671	3148622	+	6951	3671	6.06517e-16	10.6241
ENSG00000105204.13/DYRK1B	chr19	39825349	39834201	-	8852	8765	6.0956e-16	3.12631
ENSG00000278540.4/ACACA	chr17	37084987	37406780	-	321793	320122	6.17639e-16	0.554347
ENSG00000074706.13/IPCEF1	chr6	154154608	154356766	-	202158	202158	6.23861e-16	3.49542
ENSG00000118898.15/PPL	chr16	4882506	4937135	-	54629	54629	6.36141e-16	2.12184
ENSG00000246792.2/AC106038.1	chr8	90646440	90656598	+	10158	10158	6.43243e-16	0.307918
ENSG00000063127.15/SLC6A16	chr19	49289637	49325225	-	35588	35516	6.74082e-16	3.11385
ENSG00000189362.11/NEMP2	chr2	190504341	190534722	-	30381	30381	6.84507e-16	0.350771
ENSG00000249476.1/AC008467.1	chr5	109237119	109326369	-	89250	89250	7.72018e-16	4.38578
ENSG00000175105.6/ZNF654	chr3	88059273	88144665	+	85392	85392	7.7563e-16	1.89374
ENSG00000185955.4/C7orf61	chr7	100456614	100464271	-	7657	7657	7.92913e-16	4.61807
ENSG00000122026.10/RPL21	chr13	27251308	27256568	+	5260	5062	7.98181e-16	0.515785
ENSG00000177112.7/MRVI1-AS1	chr11	10541296	10599906	+	58610	58610	8.151e-16	6.87722
ENSG00000207422.1/RNU6-813P	chr6	151615772	151615879	-	107	107	8.151e-16	0.149992
ENSG00000204387.12/C6orf48	chr6	31834607	31839766	+	5159	5028	8.28656e-16	0.45101
ENSG00000107077.18/KDM4C	chr9	6727438	7175648	+	454786	371069	8.45277e-16	1.95539
ENSG00000123104.11/ITPR2	chr12	26336514	26833198	-	496684	496422	8.97406e-16	0.516955
ENSG00000137502.9/RAB30	chr11	82973132	83071923	-	98791	42777	9.45457e-16	0.539834
ENSG00000169891.17/REPS2	chrX	16946690	17153280	+	206590	206590	9.57144e-16	2.36007
ENSG00000164742.14/ADCY1	chr7	45574139	45723116	+	148977	148977	9.89393e-16	0.531173
ENSG00000061455.10/PRDM6	chr5	123089120	123194266	+	105146	105146	1.00783e-15	0.39769
ENSG00000197977.3/ELOVL2	chr6	10980758	11044314	-	63556	63556	1.06309e-15	0.416746
ENSG00000260729.1/AC009690.1	chr15	72320129	72340918	-	91255	20789	1.13477e-15	2.4467
ENSG00000049130.14/KITLG	chr12	88496581	88580851	-	84270	84270	1.15923e-15	0.545922
ENSG00000120254.15/MTHFD1L	chr6	150865548	151101887	+	236339	235228	1.26458e-15	0.532426
ENSG00000225258.1/AC009478.1	chr2	180571711	180692454	-	120743	120743	1.27664e-15	14.6704
ENSG00000020577.13/SAMD4A	chr14	54567096	54793315	+	226219	226219	1.33388e-15	2.7817
ENSG00000103047.7/TANGO6	chr16	68843605	69085180	+	241575	235301	1.33388e-15	0.435516
ENSG00000109107.13/ALDOC	chr17	28573114	28577264	-	4150	4150	1.4351e-15	7.0535
ENSG00000173692.12/PSMD1	chr2	231056863	231172827	+	115964	115795	1.52389e-15	0.551603
ENSG00000186174.12/BCL9L	chr11	118893874	118925608	-	31734	31734	1.58341e-15	2.06141
ENSG00000248242.1/AC004053.1	chr4	104653873	104966793	-	312920	312082	1.6064e-15	0.365386
ENSG00000182263.13/FIGN	chr2	163593395	163736012	-	142617	142617	1.81763e-15	0.512233
ENSG00000224596.7/ZMIZ1-AS1	chr10	78943327	79067895	-	124568	121248	1.87174e-15	3.20347
ENSG00000066583.11/ISOC1	chr5	129094750	129114028	+	19278	19199	2.12172e-15	0.506862
ENSG00000198453.12/ZNF568	chr19	36916328	36997932	+	81604	81604	2.32303e-15	2.66688
ENSG00000163328.13/GPR155	chr2	174431570	174487094	-	55524	55524	2.49117e-15	3.11583
ENSG00000074527.11/NTN4	chr12	95657806	95791152	-	133346	133346	2.79571e-15	2.93957
ENSG00000165238.16/WNK2	chr9	93184929	93320572	+	135643	135643	2.88423e-15	0.336211
ENSG00000197520.10/FAM177B	chr1	222737306	222750660	+	13354	13354	2.98809e-15	3.60525
ENSG00000272808.3/AC015712.6	chr15	100860254	100865457	+	15627	4703	2.99955e-15	8.5344
ENSG00000275835.4/TUBGCP5	chr15	22999175	23039673	-	40498	40498	3.00206e-15	0.45205
ENSG00000242808.7/SOX2-OT	chr3	180989769	181836879	+	847110	843340	3.00331e-15	2.89437
ENSG00000281357.2/ARRDC3-AS1	chr5	91380348	91420715	+	40367	40367	3.10709e-15	0.423744
ENSG00000116977.18/LGALS8	chr1	236518238	236552981	+	34743	34743	3.24475e-15	2.03323
ENSG00000134775.15/FHOD3	chr18	36297713	36780055	+	482342	482342	3.47079e-15	0.328337
ENSG00000164761.8/TNFRSF11B	chr8	118923556	118952200	-	28644	28644	3.59554e-15	4.12125
ENSG00000158258.16/CLSTN2	chr3	139935184	140577397	+	642213	642213	3.63274e-15	0.332073
ENSG00000154358.20/OBSCN	chr1	228208129	228378874	+	170745	170745	3.65572e-15	2.74023
ENSG00000084444.13/FAM234B	chr12	13044283	13083449	+	39166	39166	3.70938e-15	0.479278
ENSG00000115233.11/PSMD14	chr2	161308037	161411717	+	103680	103563	3.98932e-15	0.571742
ENSG00000126249.7/PDCD2L	chr19	34404383	34426168	+	21785	17190	4.20351e-15	0.434074
ENSG00000105650.21/PDE4C	chr19	18207960	18255419	-	47459	47459	4.49837e-15	6.80528
ENSG00000122550.17/KLHL7	chr7	23105783	23177914	+	72131	71467	4.76315e-15	2.21428
ENSG00000081019.13/RSBN1	chr1	113761831	113812476	-	50645	50645	4.8386e-15	1.85583
ENSG00000130508.10/PXDN	chr2	1631886	1744506	-	112620	112620	5.19456e-15	2.09435
ENSG00000145901.14/TNIP1	chr5	151029944	151087660	-	57716	57716	5.54398e-15	2.07087
ENSG00000074800.13/ENO1	chr1	8861001	8878690	-	17689	15380	5.83981e-15	2.2217
ENSG00000129173.12/E2F8	chr11	19224062	19241620	-	17558	17558	6.2879e-15	0.476163
ENSG00000223745.7/CCDC18-AS1	chr1	93264644	93346025	-	81381	81212	6.83227e-15	2.65724
ENSG00000081803.15/CADPS2	chr7	122318424	122886759	-	568335	565586	7.54166e-15	0.503963
ENSG00000095209.11/TMEM38B	chr9	105694543	105776612	+	82069	79477	7.67375e-15	0.509434
ENSG00000242125.3/SNHG3	chr1	28506350	28509633	+	3283	2299	7.86205e-15	0.344326
ENSG00000143473.12/KCNH1	chr1	210676822	211134180	-	457358	181417	7.89369e-15	0.0823271
ENSG00000145425.9/RPS3A	chr4	151099572	151104652	+	5080	4943	8.21407e-15	0.479736
ENSG00000126705.13/AHDC1	chr1	27534034	27603632	-	69598	69598	8.49758e-15	2.14931
ENSG00000109066.13/TMEM104	chr17	74776482	74839779	+	63297	63297	8.7318e-15	0.400479
ENSG00000125885.13/MCM8	chr20	5950651	5998977	+	48326	47881	9.26891e-15	0.544775
ENSG00000112561.17/TFEB	chr6	41683977	41736259	-	52282	52282	9.43478e-15	3.30694
ENSG00000163806.15/SPDYA	chr2	28810818	28850611	+	39793	39793	9.52898e-15	4.2909
ENSG00000240849.10/TMEM189	chr20	50118253	50153734	-	35481	7136	1.01648e-14	2.2834
ENSG00000163617.10/CCDC191	chr3	113964136	114056613	-	92477	92477	1.01648e-14	2.1037
ENSG00000049323.15/LTBP1	chr2	32946971	33399509	+	452538	452428	1.18469e-14	0.560109
ENSG00000273088.1/AL713999.1	chr1	155172628	155185823	-	17864	12599	1.20785e-14	5.0712
ENSG00000154743.17/TSEN2	chr3	12484442	12533659	+	49217	49115	1.22057e-14	0.542906
ENSG00000157306.14/ZFHX2-AS1	chr14	23511759	23560778	+	49019	43068	1.25463e-14	3.83834
ENSG00000174206.12/C12orf66	chr12	64186315	64222296	-	35981	35981	1.25563e-14	0.480086
ENSG00000233452.6/STXBP5-AS1	chr6	146841900	147204614	-	362714	360082	1.31841e-14	2.8478
ENSG00000246273.6/SBF2-AS1	chr11	9758291	9811319	+	53028	53028	1.34402e-14	2.14838
ENSG00000243753.5/HLA-L	chr6	30259583	30293014	+	33431	33431	1.43994e-14	3.43444
ENSG00000183579.15/ZNRF3	chr22	28883591	29057487	+	173896	147996	1.44986e-14	0.508905
ENSG00000198554.11/WDHD1	chr14	54938949	55027105	-	88156	87281	1.4864e-14	0.499585
ENSG00000102349.17/KLF8	chrX	56232436	56287889	+	55453	55453	1.58529e-14	3.70875
ENSG00000134533.6/RERG	chr12	15107782	15221417	-	113635	111299	1.72152e-14	0.456383
ENSG00000123933.16/MXD4	chr4	2247431	2262294	-	14863	14783	1.81567e-14	3.0621
ENSG00000035862.12/TIMP2	chr17	78852976	78925387	-	72411	59789	1.82188e-14	2.62121
ENSG00000105339.10/DENND3	chr8	141128611	141195808	+	67197	67197	2.12481e-14	2.85454
ENSG00000118276.11/B4GALT6	chr18	31623168	31684723	-	61555	61555	2.16997e-14	0.393193
ENSG00000226965.1/AC092167.1	chr7	110432238	110534754	-	102516	102516	2.2857e-14	3.64022
ENSG00000105877.17/DNAH11	chr7	21543214	21901839	+	358625	358625	2.41209e-14	4.66462
ENSG00000228526.6/MIR34AHG	chr1	9148010	9182392	-	34382	34272	2.44373e-14	2.03837
ENSG00000130066.16/SAT1	chrX	23783172	23786226	+	3054	3054	2.62482e-14	2.65368
ENSG00000156049.6/GNA14	chr9	77423078	77648307	-	225229	225122	2.79925e-14	0.498236
ENSG00000101144.12/BMP7	chr20	57168747	57266629	-	97882	97882	2.84634e-14	0.471297
ENSG00000203734.11/ECT2L	chr6	138795925	138904070	+	108145	107092	3.61792e-14	5.91912
ENSG00000130816.14/DNMT1	chr19	10133345	10195135	-	61790	61790	3.64068e-14	0.499619
ENSG00000014914.20/MTMR11	chr1	149928651	149936867	-	8216	8216	3.6733e-14	3.00544
ENSG00000138735.15/PDE5A	chr4	119494394	119628991	-	134597	134597	3.96122e-14	2.26726
ENSG00000185238.12/PRMT3	chr11	20387529	20509253	+	121724	121724	3.98509e-14	0.528308
ENSG00000127337.6/YEATS4	chr12	69359702	69390796	+	31094	31094	4.08397e-14	0.491999
ENSG00000156535.13/CD109	chr6	73695784	73828316	+	132532	132532	4.13814e-14	3.39842
ENSG00000133639.4/BTG1	chr12	92140277	92145897	-	5620	5492	4.19933e-14	2.06185
ENSG00000177453.7/NIM1K	chr5	43192224	43280850	+	88626	87523	4.21959e-14	2.74076
ENSG00000224083.1/MTCO1P11	chr9	5096665	5098193	+	1528	1528	4.42824e-14	0.269695
ENSG00000151892.14/GFRA1	chr10	116056924	116273467	-	216543	216543	4.50239e-14	0.420722
ENSG00000178802.17/MPI	chr15	74890006	74902219	+	12213	12213	4.54853e-14	3.25385
ENSG00000148082.9/SHC3	chr9	89005770	89178767	-	172997	151666	4.54853e-14	0.371313
ENSG00000115758.12/ODC1	chr2	10439967	10448504	-	8537	8401	4.76668e-14	0.29519
ENSG00000164163.10/ABCE1	chr4	145097931	145129179	+	31248	31248	4.9835e-14	0.548585
ENSG00000281207.1/SLFNL1-AS1	chr1	41014589	41043890	+	29301	29301	5.16114e-14	0.308448
ENSG00000251095.6/AC097478.1	chr4	89551389	89726503	+	175114	175114	5.26224e-14	3.8115
ENSG00000144136.10/SLC20A1	chr2	112645856	112663827	+	17971	17971	5.29766e-14	0.510625
ENSG00000066382.16/MPPED2	chr11	30384492	30586281	-	201789	201789	5.59695e-14	0.406312
ENSG00000100077.14/GRK3	chr22	25564848	25729294	+	164446	162474	5.75644e-14	0.50876
ENSG00000137709.9/POU2F3	chr11	120236639	120319944	+	83305	83305	5.77511e-14	3.68869
ENSG00000269893.6/SNHG8	chr4	118278708	118279823	+	1115	984	6.17109e-14	0.402932
ENSG00000111666.10/CHPT1	chr12	101697626	101729074	+	31448	31337	6.18166e-14	0.496879
ENSG00000167657.13/DAPK3	chr19	3958452	3971070	-	12618	12519	6.50702e-14	2.7744
ENSG00000135773.12/CAPN9	chr1	230747383	230802003	+	54620	54620	6.57448e-14	2.60263
ENSG00000112306.7/RPS12	chr6	132814440	132817564	+	3124	2845	6.61499e-14	0.48228
ENSG00000254731.1/AP003059.1	chr11	86703098	86714092	+	10994	10994	6.62736e-14	0.306048
ENSG00000182795.12/C1orf116	chr1	207018520	207032756	-	14236	14236	7.15383e-14	15.6619
ENSG00000231160.9/KLF3-AS1	chr4	38612700	38664883	-	52183	51010	7.15383e-14	2.72767
ENSG00000129158.10/SERGEF	chr11	17788047	18013162	-	225115	212806	7.20257e-14	2.06495
ENSG00000176463.13/SLCO3A1	chr15	91853694	92172435	+	318741	318741	7.63357e-14	0.454306
ENSG00000147852.15/VLDLR	chr9	2621833	2660053	+	38220	38220	7.75568e-14	2.21494
ENSG00000132434.9/LANCL2	chr7	55365447	55433742	+	68295	68295	8.30824e-14	0.518587
ENSG00000163071.10/SPATA18	chr4	52051330	52097292	+	45962	45962	8.78226e-14	2.81527
ENSG00000258561.1/AL359232.1	chr14	66212809	66509394	-	296585	296585	9.48865e-14	0.32648
ENSG00000148459.15/PDSS1	chr10	26697658	26746798	+	49140	46785	9.66838e-14	0.550214
ENSG00000166796.11/LDHC	chr11	18412306	18452058	+	39752	39752	9.97937e-14	7.70004
ENSG00000259132.1/AL132780.3	chr14	22957154	22971173	-	35989	14019	9.98622e-14	5.2587
ENSG00000263004.1/AC007114.1	chr17	57078297	57085022	-	6725	6725	1.05047e-13	0.326485
ENSG00000143198.12/MGST3	chr1	165630860	165661796	+	30936	30936	1.1288e-13	2.5783
ENSG00000196510.12/ANAPC7	chr12	110372899	110403730	-	30831	14767	1.1404e-13	0.514954
ENSG00000172115.8/CYCS	chr7	25120090	25125361	-	5271	5271	1.16587e-13	0.483646
ENSG00000183049.12/CAMK1D	chr10	12349481	12835545	+	486064	485771	1.17814e-13	2.06707
ENSG00000247877.6/AC021086.1	chr5	100449753	100535186	-	85433	85433	1.20246e-13	2.65465
ENSG00000272822.1/AC073610.3	chr12	48903813	48921958	-	53863	18145	1.25263e-13	3.45027
ENSG00000188529.14/SRSF10	chr1	23964803	23980356	-	15553	15553	1.26196e-13	0.57337
ENSG00000236254.1/MTND4P14	chr9	5107936	5109290	+	1354	1354	1.27104e-13	0.255224
ENSG00000125846.15/ZNF133	chr20	18288282	18316996	+	28714	28714	1.32706e-13	2.29145
ENSG00000014138.8/POLA2	chr11	65261761	65298685	+	36924	36924	1.35106e-13	0.513405
ENSG00000054793.13/ATP9A	chr20	51596513	51768634	-	172121	172121	1.38649e-13	1.90972
ENSG00000109046.14/WSB1	chr17	27294079	27315926	+	21847	21847	1.38738e-13	1.94197
ENSG00000167552.13/TUBA1A	chr12	49184795	49189324	-	4529	4529	1.45019e-13	3.08906
ENSG00000100504.16/PYGL	chr14	50857890	50944736	-	86846	86846	1.48797e-13	3.49422
ENSG00000078114.18/NEBL	chr10	20779972	21174187	-	394215	373418	1.53605e-13	2.49664
ENSG00000127603.24/MACF1	chr1	39081315	39487177	+	405862	405416	1.56466e-13	0.55239
ENSG00000230825.1/AC005532.1	chr7	7255153	7277779	+	22626	22626	1.62052e-13	2.91347
ENSG00000175054.14/ATR	chr3	142449236	142578826	-	129590	123243	1.71787e-13	0.552279
ENSG00000163346.16/PBXIP1	chr1	154944075	154956121	-	12046	11763	1.80791e-13	3.91448
ENSG00000119698.11/PPP4R4	chr14	94174311	94279735	+	105424	105424	1.89283e-13	0.241243
ENSG00000137821.11/LRRC49	chr15	70853238	71053657	+	200419	198970	1.96377e-13	0.461377
ENSG00000167632.14/TRAPPC9	chr8	139730342	140458579	-	728237	722570	2.01584e-13	0.604031
ENSG00000198824.5/CHAMP1	chr13	114314512	114327328	+	12816	12816	2.01584e-13	0.49605
ENSG00000135540.11/NHSL1	chr6	138422042	138572540	-	150498	150416	2.21852e-13	0.481888
ENSG00000064703.11/DDX20	chr1	111755304	111768016	+	12712	12712	2.26143e-13	0.523729
ENSG00000185033.14/SEMA4B	chr15	90184962	90229676	+	44714	44318	2.2936e-13	2.07208
ENSG00000124466.8/LYPD3	chr19	43460786	43465660	-	4874	4874	2.42009e-13	2.46109
ENSG00000108306.11/FBXL20	chr17	39252643	39402523	-	149880	149880	2.42009e-13	2.14899
ENSG00000258081.3/AL110292.1	chr14	26836727	27160420	+	323693	282082	2.44486e-13	6.02518
ENSG00000183742.12/MACC1	chr7	20134654	20217404	-	82750	82750	2.55347e-13	2.44673
ENSG00000138772.12/ANXA3	chr4	78551518	78610421	+	58903	58903	2.58948e-13	2.29298
ENSG00000179104.8/TMTC2	chr12	82686879	83134852	+	447973	447870	2.77576e-13	2.20958
ENSG00000267394.1/AC004596.1	chr17	44198881	44216565	+	17684	17684	2.82383e-13	2.30802
ENSG00000171345.13/KRT19	chr17	41523616	41528308	-	4692	4692	2.83436e-13	2.05228
ENSG00000124172.9/ATP5E	chr20	59025466	59032382	-	6916	6916	2.98484e-13	0.553769
ENSG00000257093.6/KIAA1147	chr7	141656810	141702153	-	45426	44418	3.05345e-13	2.3659
ENSG00000047346.12/FAM214A	chr15	52581320	52678623	-	97303	96070	3.09587e-13	2.0732
ENSG00000178852.15/EFCAB13	chr17	47323980	47441312	+	117332	97346	3.13395e-13	3.01291
ENSG00000130338.12/TULP4	chr6	158312487	158511828	+	199341	85067	3.42657e-13	0.590631
ENSG00000111832.12/RWDD1	chr6	116571366	116597675	+	26309	26309	3.42872e-13	0.495735
ENSG00000282381.1/AC104073.4	chr7	65269373	65306238	+	36865	34517	3.47613e-13	0.314088
ENSG00000078053.16/AMPH	chr7	38383703	38631567	-	247864	247567	3.4877e-13	0.173807
ENSG00000214212.8/C19orf38	chr19	10836574	10869790	+	33216	32804	3.55126e-13	3.70227
ENSG00000116604.17/MEF2D	chr1	156463726	156500828	-	37102	36989	3.60197e-13	2.08813
ENSG00000065809.13/FAM107B	chr10	14518556	14774897	-	256341	255356	3.70437e-13	2.00145
ENSG00000258404.1/LINC02320	chr14	101634453	101731108	-	96655	96655	3.81501e-13	4.3386
ENSG00000165501.16/LRR1	chr14	49598696	49614672	+	15976	15397	3.862e-13	0.515798
ENSG00000164053.19/ATRIP	chr3	48446709	48454309	+	19007	7600	3.862e-13	0.369456
ENSG00000158006.13/PAFAH2	chr1	25959766	25998157	-	38391	38391	3.93343e-13	2.48527
ENSG00000131370.15/SH3BP5	chr3	15254852	15341368	-	86516	86516	4.19454e-13	0.548373
ENSG00000238098.9/ABCA17P	chr16	2339149	2426699	+	87550	87550	4.2642e-13	3.37606
ENSG00000137942.16/FNBP1L	chr1	93448130	93554661	+	106531	106531	4.4593e-13	1.87608
ENSG00000142892.14/PIGK	chr1	77088989	77219430	-	130441	130441	4.71943e-13	0.525626
ENSG00000168679.17/SLC16A4	chr1	110362847	110391082	-	28235	28235	4.81037e-13	5.03018
ENSG00000264324.1/AC006030.1	chr2	74211603	74361153	-	151774	22401	4.91933e-13	2.7399
ENSG00000116285.12/ERRFI1	chr1	8004403	8026308	-	21905	21905	5.30604e-13	1.83237
ENSG00000065413.18/ANKRD44	chr2	196987487	197310787	-	323300	270205	5.33287e-13	0.591462
ENSG00000283563.1/AC098650.1	chr3	28525145	29767537	+	1418360	756435	5.3912e-13	5.31507
ENSG00000055732.12/MCOLN3	chr1	85018081	85048470	-	30389	30389	5.51936e-13	0.479967
ENSG00000248019.2/FAM13A-AS1	chr4	88709788	88730103	+	20315	20088	5.58097e-13	2.64792
ENSG00000095585.16/BLNK	chr10	96191701	96271540	-	79839	79839	5.60049e-13	2.74471
ENSG00000073803.13/MAP3K13	chr3	185282940	185489097	+	206157	206157	5.8208e-13	2.60197
ENSG00000159267.14/HLCS	chr21	36750887	36990236	-	239349	236935	5.89539e-13	0.585503
ENSG00000023287.12/RB1CC1	chr8	52622455	52714432	-	91977	91977	5.90002e-13	1.93449
ENSG00000282728.1/PGR-AS1	chr11	101129076	101198910	+	69834	69834	6.02773e-13	0.507589
ENSG00000131080.14/EDA2R	chrX	66595636	66639298	-	43662	43662	6.23766e-13	2.12148
ENSG00000257443.1/AC068305.3	chr12	58920638	59064238	+	143600	142874	6.28581e-13	3.37272
ENSG00000149474.13/KAT14	chr20	18143169	18188387	+	46068	45218	6.28581e-13	0.510006
ENSG00000121104.7/FAM117A	chr17	49710331	49788592	-	78261	78261	6.34057e-13	2.1388
ENSG00000197989.13/SNHG12	chr1	28578537	28582983	-	4446	3973	6.48409e-13	0.431729
ENSG00000075407.18/ZNF37A	chr10	38094333	38150293	+	55960	11935	6.52719e-13	2.43124
ENSG00000078124.11/ACER3	chr11	76860872	77026797	+	165925	165925	6.66703e-13	0.556492
ENSG00000244405.7/ETV5	chr3	186046307	186109112	-	62805	62519	6.8763e-13	0.300847
ENSG00000129595.12/EPB41L4A	chr5	112162617	112419316	-	256699	256488	7.13041e-13	1.96929
ENSG00000065457.10/ADAT1	chr16	75600001	75623300	-	23299	15202	7.20956e-13	0.407889
ENSG00000263002.7/ZNF234	chr19	44141556	44160309	+	18753	18753	7.476e-13	2.26767
ENSG00000227542.1/AC092614.1	chr2	191229164	191246172	-	17008	17008	8.20086e-13	3.17894
ENSG00000053524.12/MCF2L2	chr3	183178042	183428275	-	250233	250116	9.01286e-13	0.443225
ENSG00000129474.15/AJUBA	chr14	22971173	22982642	-	11469	4723	9.22356e-13	2.89493
ENSG00000166922.8/SCG5	chr15	32641675	32697098	+	55423	55423	1.00483e-12	2.39881
ENSG00000281641.2/SAMD12-AS1	chr8	118621000	118764285	+	143285	143285	1.03027e-12	2.19892
ENSG00000138031.14/ADCY3	chr2	24819168	24919839	-	100671	100671	1.03433e-12	0.495543
ENSG00000168300.13/PCMTD1	chr8	51817574	51899186	-	81612	81194	1.15924e-12	1.79034
ENSG00000186417.13/GLDN	chr15	51341628	51408013	+	66385	64651	1.16243e-12	2.26523
ENSG00000214113.10/LYRM4	chr6	5102592	5260939	-	158347	158257	1.18065e-12	0.499851
ENSG00000130684.13/ZNF337	chr20	25674214	25696841	-	22627	22627	1.242e-12	1.97517
ENSG00000100154.14/TTC28	chr22	27978013	28679865	-	701852	701191	1.25214e-12	0.537366
ENSG00000124224.16/PPP4R1L	chr20	58228939	58309439	-	80500	80500	1.32944e-12	1.8241
ENSG00000259024.6/TVP23C-CDRT4	chr17	15467611	15502263	-	127541	34652	1.3323e-12	3.03047
ENSG00000263766.5/AC025682.1	chr17	47603859	47649420	-	45561	45561	1.3442e-12	2.14009
ENSG00000151876.12/FBXO4	chr5	41925253	41941743	+	16490	16490	1.38231e-12	0.464097
ENSG00000150991.14/UBC	chr12	124911603	124915348	-	3745	3745	1.42165e-12	2.04005
ENSG00000174282.11/ZBTB4	chr17	7459365	7484263	-	24898	24898	1.52677e-12	1.92985
ENSG00000052344.15/PRSS8	chr16	31131432	31135762	-	4330	4330	1.5295e-12	3.57169
ENSG00000243422.2/RPL23AP49	chr3	75624274	75670156	-	45882	44669	1.61408e-12	3.33474
ENSG00000155115.6/GTF3C6	chr6	110958559	110967890	+	9331	9331	1.61802e-12	0.388145
ENSG00000230225.1/MTND5P14	chr9	5109495	5110762	+	1267	1267	1.72529e-12	0.258494
ENSG00000152056.16/AP1S3	chr2	223751685	223837602	-	85917	85917	1.73063e-12	0.567711
ENSG00000226950.6/DANCR	chr4	52712403	52720351	+	7948	7760	1.85482e-12	0.509233
ENSG00000165490.12/DDIAS	chr11	82901697	82958277	+	56580	55786	1.8637e-12	0.500429
ENSG00000205189.11/ZBTB10	chr8	80485618	80526265	+	40647	40647	1.97323e-12	1.9584
ENSG00000150893.10/FREM2	chr13	38687128	38887131	+	200003	199910	2.13106e-12	0.378459
ENSG00000109771.15/LRP2BP	chr4	185363878	185395899	-	32021	32021	2.14079e-12	3.91866
ENSG00000273184.1/AC010655.4	chr7	128455839	128476728	+	38020	7540	2.20095e-12	2.51699
ENSG00000127507.17/ADGRE2	chr19	14732392	14778537	-	46145	46145	2.29784e-12	10.0818
ENSG00000076003.4/MCM6	chr2	135839625	135876426	-	36801	36801	2.46077e-12	0.464769
ENSG00000148356.13/LRSAM1	chr9	127451485	127503501	+	52016	51903	2.46414e-12	1.84693
ENSG00000089006.16/SNX5	chr20	17941596	17968980	-	27384	27147	2.48027e-12	0.529853
ENSG00000168754.14/FAM178B	chr2	96875881	96986592	-	110711	110603	2.63478e-12	0.314918
ENSG00000101412.12/E2F1	chr20	33675682	33686404	-	10722	10722	2.69224e-12	0.436436
ENSG00000146648.17/EGFR	chr7	55019020	55211628	+	192608	192608	2.72465e-12	2.25519
ENSG00000140199.11/SLC12A6	chr15	34229995	34338060	-	108065	108065	2.77583e-12	1.86142
ENSG00000120149.8/MSX2	chr5	174724532	174730893	+	6361	6361	2.79151e-12	0.436228
ENSG00000048991.16/R3HDM1	chr2	135531500	135725270	+	193770	193688	2.90817e-12	0.575861
ENSG00000180694.13/TMEM64	chr8	90621994	90791631	-	169637	169637	2.94909e-12	0.492844
ENSG00000119912.15/IDE	chr10	92451683	92574076	-	122393	122393	2.9945e-12	0.582226
ENSG00000265542.5/AC015845.2	chr17	57771945	57834609	-	62664	62664	3.01569e-12	3.1289
ENSG00000163320.10/CGGBP1	chr3	88051943	88149885	-	97942	97381	3.02571e-12	0.558484
ENSG00000114739.13/ACVR2B	chr3	38453850	38493142	+	39292	39292	3.12161e-12	1.90931
ENSG00000116044.15/NFE2L2	chr2	177230304	177392697	-	162393	53147	3.18205e-12	1.73982
ENSG00000180269.7/GPR139	chr16	20031484	20073917	-	42433	42433	3.24371e-12	0.31191
ENSG00000166451.13/CENPN	chr16	81006497	81033114	+	26617	25901	3.31161e-12	0.569001
ENSG00000140450.8/ARRDC4	chr15	97960697	97973838	+	13141	13141	3.34711e-12	2.97705
ENSG00000185697.16/MYBL1	chr8	66562174	66613294	-	51120	51120	3.34711e-12	0.433133
ENSG00000196092.12/PAX5	chr9	36833274	37034185	-	200911	200786	3.34711e-12	0.300774
ENSG00000280987.4/MATR3	chr5	139273751	139293647	+	57920	10769	3.35818e-12	0.419531
ENSG00000180354.15/MTURN	chr7	30134809	30162762	+	27953	26791	3.40368e-12	2.61366
ENSG00000186409.14/CCDC30	chr1	42482655	42654664	+	172009	170726	3.4044e-12	2.43768
ENSG00000132554.19/RGS22	chr8	99960935	100106116	-	145181	145078	3.58752e-12	3.38287
ENSG00000196352.14/CD55	chr1	207321507	207360966	+	39459	39459	3.60982e-12	1.7913
ENSG00000087842.10/PIR	chrX	15384798	15493564	-	108766	108766	3.60982e-12	0.531316
ENSG00000139636.15/LMBR1L	chr12	49096550	49110898	-	14348	14348	3.62417e-12	3.09736
ENSG00000105287.12/PRKD2	chr19	46674274	46717127	-	42853	42528	3.66269e-12	1.97871
ENSG00000151135.9/TMEM263	chr12	106955718	106974036	+	18318	18318	3.90336e-12	2.21353
ENSG00000255864.5/AC069208.1	chr12	24213255	24562590	-	349335	349335	3.9396e-12	0.28254
ENSG00000263745.6/AP005230.1	chr18	1883523	2489426	-	605903	604535	3.98695e-12	0.209261
ENSG00000096696.13/DSP	chr6	7541574	7586717	+	45143	45143	3.99247e-12	2.1205
ENSG00000184009.9/ACTG1	chr17	81509970	81512874	-	2904	2904	4.03858e-12	2.20721
ENSG00000160999.10/SH2B2	chr7	102285154	102321711	+	36557	36472	4.24072e-12	2.59032
ENSG00000117602.11/RCAN3	chr1	24502350	24541040	+	38690	38690	4.3312e-12	1.96951
ENSG00000251432.6/AC108062.1	chr4	128292750	128519394	+	226644	226644	4.69838e-12	2.56165
ENSG00000244701.1/AC004918.1	chr7	141652380	141656727	-	4430	4347	4.70347e-12	3.4707
ENSG00000230314.6/ELOVL2-AS1	chr6	11043759	11078226	+	34467	34467	4.71618e-12	0.381733
ENSG00000085514.15/PILRA	chr7	100373444	100400099	+	26655	26655	4.91516e-12	3.54215
ENSG00000156976.16/EIF4A2	chr3	186783546	186789900	+	6354	5711	4.94438e-12	0.604003
ENSG00000013297.10/CLDN11	chr3	170418864	170860380	+	441516	434884	5.00493e-12	5.67017
ENSG00000164749.11/HNF4G	chr8	75408035	75566843	+	158808	158808	5.03412e-12	3.86035
ENSG00000103591.12/AAGAB	chr15	67201032	67255195	-	54163	54163	5.32931e-12	0.573107
ENSG00000176659.7/C20orf197	chr20	60055924	60072953	+	17029	17029	5.42753e-12	0.18421
ENSG00000093167.17/LRRFIP2	chr3	37052655	37176360	-	123705	123156	5.57029e-12	0.512581
ENSG00000171045.14/TSNARE1	chr8	142212079	142403240	-	191161	190879	5.71944e-12	1.96229
ENSG00000005483.20/KMT2E	chr7	105014178	105114085	+	99907	99907	5.96126e-12	1.81526
ENSG00000120860.10/WASHC3	chr12	102012938	102062124	-	49186	49186	6.33869e-12	1.91301
ENSG00000160233.7/LRRC3	chr21	44455485	44462196	+	6711	6711	6.53515e-12	4.95019
ENSG00000176531.10/PHLDB3	chr19	43475102	43504935	-	29833	29833	6.77521e-12	1.97733
ENSG00000147604.13/RPL7	chr8	73290283	73295789	-	5506	5506	6.81714e-12	0.553208
ENSG00000135245.9/HILPDA	chr7	128457299	128458416	+	2568	1117	7.06331e-12	2.20339
ENSG00000184083.11/FAM120C	chrX	54068323	54183281	-	114958	114958	7.44949e-12	0.577257
ENSG00000236859.6/NIFK-AS1	chr2	121649649	121728481	+	78832	77320	7.65275e-12	2.50967
ENSG00000091651.8/ORC6	chr16	46689645	46698394	+	8749	8749	7.68938e-12	0.526713
ENSG00000121895.7/TMEM156	chr4	38966743	39032421	-	65678	65678	7.75107e-12	8.11615
ENSG00000246090.6/AP002026.1	chr4	99088856	99301356	+	212500	212500	8.05756e-12	2.35372
ENSG00000114439.18/BBX	chr3	107522935	107811324	+	288389	288389	8.05756e-12	1.95727
ENSG00000113924.11/HGD	chr3	120628172	120682571	-	54399	54399	8.42715e-12	3.89367
ENSG00000143324.13/XPR1	chr1	180632003	180890251	+	258248	258152	8.45326e-12	0.598917
ENSG00000135486.17/HNRNPA1	chr12	54280192	54287087	+	6895	4281	9.08749e-12	0.570164
ENSG00000171310.10/CHST11	chr12	104456967	104762014	+	305047	303177	9.13972e-12	0.482773
ENSG00000235269.1/LINC02331	chr14	53768941	53850882	-	81941	81941	9.26358e-12	7.37101
ENSG00000132002.7/DNAJB1	chr19	14514769	14529308	-	14539	14539	9.63987e-12	1.90671
ENSG00000168477.17/TNXB	chr6	32041153	32109374	-	68221	68100	9.66146e-12	3.07051
ENSG00000227634.2/LINC01714	chr1	8202428	8215210	+	12782	12782	9.69278e-12	23.8677
ENSG00000196646.11/ZNF136	chr19	12163063	12189881	+	26818	26818	9.69438e-12	1.98278
ENSG00000105270.14/CLIP3	chr19	36014659	36032893	-	18234	18234	1.04513e-11	4.23743
ENSG00000120158.11/RCL1	chr9	4792868	4861075	+	68207	68128	1.05306e-11	0.537704
ENSG00000147862.15/NFIB	chr9	14081842	14398983	-	317141	317141	1.05599e-11	0.59603
ENSG00000116830.11/TTF2	chr1	117060302	117107453	+	47151	47065	1.1111e-11	0.546126
ENSG00000144677.14/CTDSPL	chr3	37861959	37984469	+	122510	122433	1.16644e-11	0.545624
ENSG00000111490.12/TBC1D30	chr12	64786010	64881032	+	95022	95022	1.17093e-11	0.501047
ENSG00000179820.15/MYADM	chr19	53866356	53876437	+	10081	10081	1.17113e-11	2.66345
ENSG00000242086.8/LINC00969	chr3	195658061	195722818	+	75445	29386	1.19296e-11	1.87426
ENSG00000235954.6/TTC28-AS1	chr22	27919545	28008581	+	89161	88500	1.21237e-11	2.33047
ENSG00000165244.6/ZNF367	chr9	96385940	96418329	-	32389	32389	1.27252e-11	0.516265
ENSG00000250337.5/LINC01021	chr5	27472291	27496401	+	24110	24110	1.28772e-11	3.74717
ENSG00000089177.18/KIF16B	chr20	16272103	16573434	-	301331	301331	1.31375e-11	1.76894
ENSG00000070190.12/DAPP1	chr4	99816832	99870154	+	53322	52763	1.39689e-11	4.25348
ENSG00000183648.9/NDUFB1	chr14	92116121	92121917	-	5796	5796	1.40412e-11	0.519144
ENSG00000267265.5/AC011476.3	chr19	55006192	55048086	+	41894	41894	1.40818e-11	2.84249
ENSG00000243155.1/AL162431.2	chr1	180944041	180972711	-	32441	23481	1.50676e-11	1.92173
ENSG00000213700.3/RPL17P50	chr10	73005832	73006595	-	763	763	1.59658e-11	5.26577
ENSG00000137103.17/TMEM8B	chr9	35814450	35865518	+	51068	51068	1.6187e-11	2.73539
ENSG00000248373.5/AC096577.1	chr4	104907405	105120000	+	212595	212387	1.62733e-11	0.289309
ENSG00000172939.8/OXSR1	chr3	38165504	38255488	+	89984	89984	1.63355e-11	1.6912
ENSG00000167703.14/SLC43A2	chr17	1569266	1628836	-	59570	59271	1.7075e-11	0.413018
ENSG00000249346.6/LINC01016	chr6	33889510	33896907	-	7397	7397	1.7267e-11	0.212529
ENSG00000230489.1/VAV3-AS1	chr1	107964442	107994607	+	30165	30165	1.8111e-11	0.23987
ENSG00000196826.7/AC008758.1	chr19	12484829	12525369	-	89916	40540	1.90026e-11	0.55708
ENSG00000106025.8/TSPAN12	chr7	120787319	120858357	-	71038	71038	1.95836e-11	2.91051
ENSG00000196814.14/MVB12B	chr9	126326848	126507041	+	180193	180115	2.00849e-11	0.533037
ENSG00000165060.11/FXN	chr9	69035258	69100178	+	64920	64920	2.00849e-11	0.515843
ENSG00000135119.14/RNFT2	chr12	116738290	116853631	+	115341	114782	2.04434e-11	0.503063
ENSG00000155592.15/ZKSCAN2	chr16	25236000	25257931	-	21931	21931	2.0793e-11	0.485813
ENSG00000238042.5/LINC02257	chr1	221880980	221978523	-	97543	97543	2.14219e-11	4.75345
ENSG00000250820.1/AC138965.2	chr5	175906938	175958538	-	51600	51600	2.17672e-11	3.37989
ENSG00000157600.11/TMEM164	chrX	110002634	110177788	+	175154	174955	2.21721e-11	0.479725
ENSG00000133687.15/TMTC1	chr12	29500839	29784759	-	283920	283497	2.29599e-11	0.57666
ENSG00000235917.1/MTCO2P11	chr9	5098340	5099325	+	985	680	2.33364e-11	0.212914
ENSG00000134986.13/NREP	chr5	111669190	111997464	-	328274	327464	2.34764e-11	2.44289
ENSG00000108828.15/VAT1	chr17	43014604	43022418	-	7814	7814	2.41331e-11	2.64915
ENSG00000234807.5/LINC01135	chr1	58785159	58899594	+	114435	114435	2.42099e-11	2.52823
ENSG00000138061.11/CYP1B1	chr2	38067506	38109902	-	42396	42396	2.50531e-11	6.00798
ENSG00000111669.14/TPI1	chr12	6867118	6870948	+	3830	3830	2.50531e-11	2.19537
ENSG00000180008.8/SOCS4	chr14	55027229	55049488	+	22259	22259	2.53828e-11	0.557658
ENSG00000149782.11/PLCB3	chr11	64251522	64269150	+	17628	17628	2.64595e-11	2.59069
ENSG00000176273.14/SLC35G1	chr10	93893972	93903824	+	9852	9852	2.89271e-11	0.378325
ENSG00000108582.11/CPD	chr17	30378904	30469989	+	91085	91085	3.07982e-11	0.409568
ENSG00000188312.13/CENPP	chr9	92325483	92620533	+	295050	295050	3.11359e-11	0.440247
ENSG00000240086.5/AC128689.1	chr3	135356066	135439829	-	83763	83763	3.18038e-11	2.7393
ENSG00000166803.11/PCLAF	chr15	64364310	64373706	-	17200	9396	3.18038e-11	0.521281
ENSG00000116017.10/ARID3A	chr19	926036	975934	+	49898	48233	3.26584e-11	1.96816
ENSG00000065150.18/IPO5	chr13	97953674	98024297	+	70623	70623	3.27659e-11	0.569418
ENSG00000133816.13/MICAL2	chr11	12110590	12263789	+	153199	153114	3.28824e-11	0.368732
ENSG00000075131.9/TIPIN	chr15	66336205	66356716	-	20511	20375	3.29933e-11	0.443745
ENSG00000117868.15/ESYT2	chr7	158730994	158830038	-	99044	99044	3.38779e-11	1.77281
ENSG00000178199.13/ZC3H12D	chr6	149446794	149485061	-	38267	38267	3.4227e-11	4.64644
ENSG00000131153.8/GINS2	chr16	85676197	85688999	-	12802	12802	3.4227e-11	0.434347
ENSG00000076685.18/NT5C2	chr10	103088016	103193306	-	105290	104890	3.45758e-11	0.596653
ENSG00000171365.15/CLCN5	chrX	49922614	50099235	+	176621	175949	3.63321e-11	0.581338
ENSG00000277938.1/AL035252.3	chr20	25229149	25231933	+	2784	2784	3.67717e-11	6.32982
ENSG00000085185.15/BCORL1	chrX	129982609	130058083	+	75474	75474	3.84786e-11	2.23269
ENSG00000233154.5/LINC01762	chr1	116423723	116478842	-	55119	50799	3.84935e-11	4.4093
ENSG00000025039.14/RRAGD	chr6	89364635	89412270	-	47635	47635	3.89388e-11	2.9659
ENSG00000115827.13/DCAF17	chr2	171434250	171485052	+	50802	50802	4.00752e-11	0.530759
ENSG00000167088.10/SNRPD1	chr18	21612266	21633524	+	21258	21258	4.09791e-11	0.558814
ENSG00000124635.8/HIST1H2BJ	chr6	27125896	27132750	-	6854	6854	4.11534e-11	0.400679
ENSG00000157483.8/MYO1E	chr15	59132433	59372900	-	240467	224457	4.22017e-11	1.74968
ENSG00000179818.13/PCBP1-AS1	chr2	69962265	70103220	-	140958	140696	4.35145e-11	0.579798
ENSG00000163626.16/COX18	chr4	73052361	73069741	-	17380	17380	4.54198e-11	0.456576
ENSG00000154359.12/LONRF1	chr8	12721893	12755490	-	33597	33524	4.5673e-11	2.23574
ENSG00000175920.16/DOK7	chr4	3463310	3494483	+	31173	31173	4.5673e-11	0.339965
ENSG00000138641.15/HERC3	chr4	88592422	88708542	+	116120	116120	4.6115e-11	2.10328
ENSG00000272631.1/AC067750.1	chr10	86749753	86756298	-	6545	6545	4.67554e-11	0.368218
ENSG00000156804.7/FBXO32	chr8	123497888	123541206	-	43318	43318	4.75798e-11	2.28707
ENSG00000024862.17/CCDC28A	chr6	138773508	138793319	+	19811	19811	5.03187e-11	2.55403
ENSG00000173588.14/CEP83	chr12	94307695	94459952	-	152257	151031	5.04075e-11	0.622935
ENSG00000105141.5/CASP14	chr19	15049383	15058293	+	8910	8910	5.08464e-11	102.901
ENSG00000162909.17/CAPN2	chr1	223701592	223776018	+	74426	74426	5.26808e-11	2.44292
ENSG00000150403.17/TMCO3	chr13	113490994	113550229	+	59235	53146	5.36044e-11	1.93011
ENSG00000248079.2/DPH6-AS1	chr15	35546194	35859001	+	312807	312657	5.36761e-11	3.07234
ENSG00000261136.1/AC023908.3	chr15	39782570	39785617	+	3047	3047	5.66147e-11	0.413595
ENSG00000279821.1/AC145098.2	chr5	177476630	177479656	-	3026	3026	5.74099e-11	14.9511
ENSG00000198331.10/HYLS1	chr11	125883613	125900648	+	17035	17035	5.79717e-11	0.549711
ENSG00000266086.1/AC015813.2	chr17	57989037	58003359	-	16216	8513	5.91975e-11	0.610704
ENSG00000175318.11/GRAMD2A	chr15	72159806	72197785	-	37979	37979	5.97853e-11	4.81267
ENSG00000283199.1/FP565324.1	chr13	113953704	113973997	-	20293	20293	5.99871e-11	3.96308
ENSG00000156471.12/PTDSS1	chr8	96261714	96336995	+	75281	75281	6.16725e-11	0.544075
ENSG00000152582.13/SPEF2	chr5	35617843	35814611	+	196768	196768	6.18373e-11	2.08036
ENSG00000228716.6/DHFR	chr5	80626227	80654983	-	28756	27391	6.20419e-11	0.556149
ENSG00000119729.11/RHOQ	chr2	46542727	46583121	+	40394	40394	6.25673e-11	1.94223
ENSG00000283321.1/AC019117.3	chr7	17346150	17402667	+	167940	56517	6.31307e-11	2.12348
ENSG00000047662.4/FAM184B	chr4	17629305	17781512	-	152207	152207	6.31357e-11	3.08612
ENSG00000276043.4/UHRF1	chr19	4903079	4962154	+	59075	59021	6.32723e-11	0.405134
ENSG00000154252.11/GAL3ST2	chr2	241776824	241804208	+	27384	27384	6.39626e-11	5.2091
ENSG00000137288.9/UQCC2	chr6	33696760	33711727	-	14967	14967	6.39626e-11	0.568851
ENSG00000120549.17/KIAA1217	chr10	23694745	24547848	+	853103	851971	6.46698e-11	2.18226
ENSG00000087086.14/FTL	chr19	48965300	48966878	+	1578	1578	6.47679e-11	2.49248
ENSG00000114166.7/KAT2B	chr3	20040022	20154404	+	114382	114305	6.47679e-11	1.8755
ENSG00000165934.12/CPSF2	chr14	92121936	92172145	+	50209	50209	6.66176e-11	0.579854
ENSG00000163597.14/SNHG16	chr17	76557768	76565348	+	7580	7346	6.84656e-11	0.58116
ENSG00000169684.13/CHRNA5	chr15	78565519	78595269	+	29750	29750	6.98389e-11	0.514977
ENSG00000077232.17/DNAJC10	chr2	182716040	182794464	+	78424	78086	7.2422e-11	0.593919
ENSG00000197586.12/ENTPD6	chr20	25195692	25226729	+	31037	30936	7.5957e-11	1.8984
ENSG00000205930.8/C21orf62-AS1	chr21	32772099	32798969	+	26870	26870	8.29594e-11	2.46791
ENSG00000261758.1/AC117382.2	chr3	136752629	136755780	+	3151	3151	8.63295e-11	0.281519
ENSG00000119778.14/ATAD2B	chr2	23748663	23927114	-	178451	177704	8.65596e-11	0.630414
ENSG00000162129.12/CLPB	chr11	72292424	72434680	-	142256	142256	8.75892e-11	0.578142
ENSG00000145911.5/N4BP3	chr5	178113442	178126087	+	12645	12645	9.08899e-11	2.4348
ENSG00000133316.15/WDR74	chr11	62832910	62841618	-	8899	8708	9.27684e-11	0.362253
ENSG00000196781.14/TLE1	chr9	81583682	81689305	-	105623	105623	9.27896e-11	1.72901
ENSG00000164134.12/NAA15	chr4	139301454	139420033	+	118579	118470	9.32114e-11	0.611404
ENSG00000106305.9/AIMP2	chr7	6009244	6023834	+	14590	14455	9.32114e-11	0.503923
ENSG00000170442.11/KRT86	chr12	52274674	52309163	+	34489	34489	9.42315e-11	3.15628
ENSG00000005238.19/FAM214B	chr9	35104111	35116341	-	12230	12230	9.42805e-11	3.98737
ENSG00000255587.7/RAB44	chr6	36697850	36733183	+	35333	35333	9.60921e-11	8.37429
ENSG00000118004.17/COLEC11	chr2	3594831	3644644	+	49813	49813	1.05202e-10	3.78964
ENSG00000022567.9/SLC45A4	chr8	141207165	141254229	-	47064	43397	1.05305e-10	0.445749
ENSG00000042062.11/RIPOR3	chr20	50586107	50691528	-	105421	105271	1.08816e-10	0.22156
ENSG00000172164.13/SNTB1	chr8	120535744	120813273	-	277529	274882	1.13242e-10	3.46929
ENSG00000241343.9/RPL36A	chrX	101390823	101396154	+	5331	918	1.14448e-10	0.435399
ENSG00000108561.8/C1QBP	chr17	5432876	5439155	-	6379	6279	1.14503e-10	0.523616
ENSG00000132510.10/KDM6B	chr17	7839903	7854796	+	14893	14893	1.15343e-10	2.5919
ENSG00000069188.16/SDK2	chr17	73334383	73644089	-	309706	309706	1.19779e-10	0.423299
ENSG00000180479.13/ZNF571	chr19	37554781	37594790	-	40009	40009	1.2135e-10	2.14731
ENSG00000139287.12/TPH2	chr12	71938845	72032441	+	93596	93596	1.21612e-10	5.69547
ENSG00000112118.18/MCM3	chr6	52264008	52284881	-	20873	20873	1.21612e-10	0.572981
ENSG00000162522.10/KIAA1522	chr1	32741884	32774970	+	33086	33086	1.25245e-10	1.90064
ENSG00000155542.11/SETD9	chr5	56909259	56925532	+	16273	16273	1.25245e-10	0.432098
ENSG00000113761.11/ZNF346	chr5	177022695	177081189	+	58494	57244	1.25953e-10	0.605522
ENSG00000270106.5/TSNAX-DISC1	chr1	231566524	231626814	+	290592	60290	1.26954e-10	2.31129
ENSG00000112079.8/STK38	chr6	36493891	36547470	-	53579	53579	1.28368e-10	1.95472
ENSG00000155561.14/NUP205	chr7	135557918	135648757	+	90839	90839	1.28636e-10	0.614891
ENSG00000253741.1/AC108002.1	chr8	142702251	142726973	-	24722	24722	1.30377e-10	0.466718
ENSG00000228166.1/MTND1P11	chr9	5094138	5095014	+	876	876	1.35182e-10	0.282487
ENSG00000156234.7/CXCL13	chr4	77511752	77611834	+	100082	100082	1.3931e-10	10.504
ENSG00000249492.1/AC114956.3	chr5	43484071	43509356	+	25285	25285	1.39521e-10	0.527345
ENSG00000232903.2/LINC01166	chr10	132943966	132965289	-	21323	20425	1.406e-10	2.93719
ENSG00000175938.6/ORAI3	chr16	30949065	30956461	+	7396	2594	1.40949e-10	3.91975
ENSG00000184014.7/DENND5A	chr11	9138824	9265390	-	126566	123504	1.44464e-10	1.69415
ENSG00000255767.1/AC108488.2	chr2	3536869	3545114	-	15974	8245	1.45212e-10	0.533903
ENSG00000108840.15/HDAC5	chr17	44076745	44123638	-	46893	46893	1.49793e-10	2.63012
ENSG00000171865.9/RNASEH1	chr2	3545114	3558616	-	13502	11349	1.51502e-10	0.474014
ENSG00000122566.20/HNRNPA2B1	chr7	26189926	26200793	-	10867	10867	1.51878e-10	0.628191
ENSG00000135547.8/HEY2	chr6	125747663	125761269	+	13606	13606	1.54469e-10	0.493316
ENSG00000148158.16/SNX30	chr9	112750837	112874987	+	124150	124150	1.55535e-10	1.69697
ENSG00000228775.7/WEE2-AS1	chr7	141704337	141738257	-	33920	33920	1.60686e-10	2.26428
ENSG00000268516.2/AC020915.4	chr19	58257269	58278808	-	21539	21539	1.64424e-10	2.83697
ENSG00000180098.9/TRNAU1AP	chr1	28553084	28578545	+	25461	25461	1.65894e-10	1.85003
ENSG00000198040.10/ZNF84	chr12	133037291	133063304	+	26013	26013	1.65894e-10	1.68875
ENSG00000055163.19/CYFIP2	chr5	157266078	157395595	+	129517	129517	1.6809e-10	2.1787
ENSG00000115525.17/ST3GAL5	chr2	85837119	85905199	-	68080	68080	1.71314e-10	1.81072
ENSG00000237742.6/AL365259.1	chr6	125578557	125749190	-	170633	170633	1.72353e-10	0.437059
ENSG00000132932.16/ATP8A2	chr13	25372070	26025851	+	653781	653385	1.72353e-10	0.365626
ENSG00000067066.16/SP100	chr2	230415941	230543183	+	127242	126340	1.79568e-10	2.4047
ENSG00000068615.17/REEP1	chr2	86213992	86338083	-	124091	124091	1.81669e-10	0.392326
ENSG00000149179.13/C11orf49	chr11	46936746	47164385	+	227639	227639	1.86404e-10	1.64121
ENSG00000180316.12/PNPLA1	chr6	36243202	36308595	+	65393	65393	1.93243e-10	4.56545
ENSG00000156253.6/RWDD2B	chr21	29004383	29019378	-	14995	14995	2.04583e-10	0.439279
ENSG00000130827.6/PLXNA3	chrX	154458280	154477779	+	19499	19499	2.07097e-10	2.71306
ENSG00000175455.14/CCDC14	chr3	123913452	123961408	-	47956	47956	2.14222e-10	0.604439
ENSG00000136104.19/RNASEH2B	chr13	50909677	50973745	+	64068	64068	2.18305e-10	0.536464
ENSG00000259040.5/BLOC1S5-TXNDC5	chr6	7910814	8013566	-	182843	101859	2.19318e-10	2.17005
ENSG00000215067.9/ALOX12-AS1	chr17	6876710	7012342	-	135632	85355	2.22827e-10	2.28834
ENSG00000168028.13/RPSA	chr3	39406688	39412542	+	5854	5550	2.27993e-10	0.512309
ENSG00000151746.13/BICD1	chr12	32106834	32383633	+	276799	273119	2.29098e-10	0.543666
ENSG00000008226.19/DLEC1	chr3	38039204	38123549	+	84345	83708	2.45813e-10	4.85194
ENSG00000116771.5/AGMAT	chr1	15572352	15585110	-	12758	12758	2.49904e-10	0.222912
ENSG00000187678.8/SPRY4	chr5	142310426	142325040	-	14614	13911	2.49904e-10	0.128177
ENSG00000147174.11/GCNA	chrX	71578410	71613583	+	35173	35173	2.51461e-10	2.40343
ENSG00000064309.14/CDON	chr11	125955795	126063292	-	107497	107497	2.55237e-10	2.17905
ENSG00000197555.9/SIPA1L1	chr14	71529324	71741229	+	211905	211905	2.59875e-10	0.598019
ENSG00000102743.14/SLC25A15	chr13	40789496	40810111	+	20615	20615	2.63444e-10	0.448934
ENSG00000119487.16/MAPKAP1	chr9	125437392	125707234	-	269842	269536	2.73642e-10	0.631668
ENSG00000186352.8/ANKRD37	chr4	185396483	185400241	+	3758	3758	2.75063e-10	6.31706
ENSG00000158483.15/FAM86C1	chr11	71787509	71801236	+	13727	13727	2.84988e-10	0.301108
ENSG00000171314.8/PGAM1	chr10	97426159	97433441	+	7282	7282	2.85923e-10	2.0457
ENSG00000214517.9/PPME1	chr11	74171098	74254703	+	83605	82727	2.90594e-10	1.82404
ENSG00000159259.7/CHAF1B	chr21	36385377	36419015	+	33638	33638	2.90594e-10	0.505027
ENSG00000100479.12/POLE2	chr14	49643559	49688422	-	44863	44863	2.99157e-10	0.563329
ENSG00000158089.14/GALNT14	chr2	30910466	31138726	-	228260	228260	2.99929e-10	0.396889
ENSG00000148143.12/ZNF462	chr9	106863096	107013634	+	150538	150538	3.0608e-10	1.72266
ENSG00000071243.15/ING3	chr7	120950748	120977216	+	26468	26468	3.2038e-10	0.628586
ENSG00000261150.2/EPPK1	chr8	143857323	143878464	-	21141	21141	3.40998e-10	2.38455
ENSG00000137309.19/HMGA1	chr6	34236872	34246231	+	9359	9295	3.44843e-10	0.358846
ENSG00000139629.15/GALNT6	chr12	51351246	51391409	-	40163	40163	3.53592e-10	0.49595
ENSG00000010810.17/FYN	chr6	111660331	111873452	-	213121	213121	3.53863e-10	2.20346
ENSG00000181690.7/PLAG1	chr8	56160903	56211300	-	50397	50397	3.54665e-10	5.03257
ENSG00000165730.14/STOX1	chr10	68827540	68895432	+	67892	67785	3.56051e-10	0.552918
ENSG00000177410.12/ZFAS1	chr20	49278177	49295738	+	17561	16913	3.5794e-10	0.597516
ENSG00000167535.7/CACNB3	chr12	48814450	48828941	+	14491	14491	3.58379e-10	2.46009
ENSG00000084073.8/ZMPSTE24	chr1	40258106	40294184	+	36078	36078	3.62585e-10	0.573961
ENSG00000215386.11/MIR99AHG	chr21	15928295	16627195	+	698900	697545	3.69385e-10	0.54672
ENSG00000181472.4/ZBTB2	chr6	151364116	151391548	-	27432	27332	3.75543e-10	0.540996
ENSG00000261115.5/TMEM178B	chr7	141074231	141480380	+	406149	405357	3.79608e-10	0.603601
ENSG00000115350.11/POLE4	chr2	74958491	74970128	+	11637	11637	3.79608e-10	0.505434
ENSG00000189057.10/FAM111B	chr11	59107184	59127410	+	20226	20226	4.06639e-10	0.547587
ENSG00000129682.15/FGF13	chrX	138614730	139205023	-	590293	590210	4.06799e-10	2.04979
ENSG00000169857.7/AVEN	chr15	33866226	34039176	-	172950	172493	4.06838e-10	0.548353
ENSG00000172940.11/SLC22A13	chr3	38265811	38278315	+	12504	12504	4.11063e-10	3.18695
ENSG00000101230.5/ISM1	chr20	13221770	13300651	+	78881	78881	4.11063e-10	0.15406
ENSG00000128487.16/SPECC1	chr17	20009362	20319026	+	309664	184707	4.13918e-10	0.578129
ENSG00000162104.9/ADCY9	chr16	3962650	4116185	-	153535	153535	4.14167e-10	0.569608
ENSG00000164010.13/ERMAP	chr1	42817130	42844989	+	27859	27859	4.28445e-10	0.574673
ENSG00000142507.9/PSMB6	chr17	4796143	4798503	+	2360	2360	4.28445e-10	0.366942
ENSG00000144227.4/NXPH2	chr2	138670771	138780348	-	109577	109577	4.28445e-10	0.23986
ENSG00000079156.16/OSBPL6	chr2	178194480	178402891	+	208411	208411	4.30873e-10	0.594623
ENSG00000115053.15/NCL	chr2	231453530	231464594	-	11064	10777	4.40494e-10	0.515623
ENSG00000261286.1/ATP2C2-AS1	chr16	84459258	84467361	-	8103	8103	4.59265e-10	2.65184
ENSG00000141441.15/GAREM1	chr18	32263521	32470484	-	206963	206000	4.64132e-10	1.68196
ENSG00000196843.15/ARID5A	chr2	96536748	96552638	+	15890	15890	4.71136e-10	3.28516
ENSG00000198513.11/ATL1	chr14	50533025	50633068	+	100043	100043	4.71136e-10	2.41028
ENSG00000154864.11/PIEZO2	chr18	10670240	11148762	-	478522	478456	4.78782e-10	6.01558
ENSG00000166888.11/STAT6	chr12	57095407	57129100	-	33693	33693	4.81529e-10	2.78061
ENSG00000108187.15/PBLD	chr10	68282659	68333049	-	50390	50390	4.82276e-10	0.500099
ENSG00000125375.14/ATP5S	chr14	50312328	50335558	+	23230	23230	4.83798e-10	0.614271
ENSG00000149089.12/APIP	chr11	34882294	34916499	-	34205	34205	4.90777e-10	0.605861
ENSG00000154511.11/FAM69A	chr1	92832736	92961522	-	128786	128786	4.93662e-10	1.93843
ENSG00000119946.10/CNNM1	chr10	99329098	99394330	+	65232	65232	4.94367e-10	1.83567
ENSG00000115840.13/SLC25A12	chr2	171784369	171894252	-	109883	109778	4.96573e-10	0.546916
ENSG00000204580.13/DDR1	chr6	30880848	30900156	+	19308	19218	4.97666e-10	1.81665
ENSG00000100106.19/TRIOBP	chr22	37697003	37776556	+	79553	50139	5.07012e-10	1.99955
ENSG00000137449.15/CPEB2	chr4	15002673	15070153	+	67480	67480	5.29583e-10	1.72975
ENSG00000167325.14/RRM1	chr11	4094808	4138876	+	44068	44068	5.38801e-10	0.578877
ENSG00000233818.1/AP000695.2	chr21	36445730	36532408	+	86678	50184	5.48525e-10	7.23237
ENSG00000133067.17/LGR6	chr1	202193900	202319781	+	125881	125881	5.55156e-10	3.69991
ENSG00000172765.16/TMCC1	chr3	129647791	129893576	-	245785	244875	5.81533e-10	0.664765
ENSG00000227857.2/AL358075.2	chr1	46134530	46139081	+	4551	4551	5.98519e-10	0.245776
ENSG00000141030.12/COPS3	chr17	17246819	17281293	-	34474	34474	6.01165e-10	0.611141
ENSG00000173599.13/PC	chr11	66848232	66958376	-	110144	110071	6.23494e-10	0.514359
ENSG00000249951.1/AC108067.1	chr4	94675244	94702570	+	27326	27326	6.37306e-10	3.8602
ENSG00000269743.2/SLC25A53	chrX	104099213	104157027	-	57814	57814	6.44448e-10	1.8993
ENSG00000198105.13/ZNF248	chr10	37784131	37858084	-	81559	69742	6.44448e-10	1.7587
ENSG00000108578.14/BLMH	chr17	30248194	30291994	-	43800	43693	6.44448e-10	0.500333
ENSG00000050438.16/SLC4A8	chr12	51391316	51515763	+	124447	124447	6.51893e-10	0.406086
ENSG00000130517.13/PGPEP1	chr19	18340586	18369950	+	29364	29364	6.56219e-10	1.98463
ENSG00000124302.12/CHST8	chr19	33621954	33773509	+	151555	151555	6.61504e-10	0.476018
ENSG00000197748.12/CFAP43	chr10	104129887	104232362	-	102475	102380	6.70132e-10	2.22469
ENSG00000255624.2/AC073585.1	chr10	122879850	122898024	+	18174	18174	6.75567e-10	0.484606
ENSG00000223959.8/AFG3L1P	chr16	89972585	90002161	+	29576	29576	6.76247e-10	0.56937
ENSG00000165891.15/E2F7	chr12	77021246	77065580	-	44334	44334	6.78664e-10	0.598877
ENSG00000170417.15/TMEM182	chr2	102736904	103019900	+	282996	281753	6.97372e-10	1.97679
ENSG00000165732.12/DDX21	chr10	68956127	68985073	+	28946	28946	6.99487e-10	0.539769
ENSG00000157110.15/RBPMS	chr8	30384478	30572261	+	187783	186361	7.25013e-10	0.605906
ENSG00000151503.12/NCAPD3	chr11	134152444	134224532	-	72088	72088	7.30489e-10	0.597262
ENSG00000132780.16/NASP	chr1	45583987	45618904	+	34917	34917	7.36002e-10	0.568301
ENSG00000160282.13/FTCD	chr21	46136261	46155567	-	19306	19306	7.37661e-10	3.50601
ENSG00000041357.15/PSMA4	chr15	78540404	78552419	+	12015	12015	7.59637e-10	0.610572
ENSG00000186815.12/TPCN1	chr12	113221437	113298585	+	77148	76485	7.90731e-10	1.76445
ENSG00000204764.13/RANBP17	chr5	170861869	171300015	+	438146	429186	8.09584e-10	0.542081
ENSG00000140939.14/NOL3	chr16	67170496	67175735	+	5239	5239	8.44049e-10	3.33278
ENSG00000138375.12/SMARCAL1	chr2	216412413	216483053	+	70640	70640	8.44049e-10	1.97827
ENSG00000100580.7/TMED8	chr14	77335020	77377109	-	42089	42089	8.44049e-10	0.612933
ENSG00000283573.1/AL157371.2	chr6	43803192	43842625	+	39433	39433	8.58125e-10	12.7963
ENSG00000180198.15/RCC1	chr1	28505942	28539300	+	33358	30075	8.61367e-10	0.578912
ENSG00000180178.10/FAR2P1	chr2	129990530	130051131	-	60676	59222	8.76824e-10	0.403657
ENSG00000005436.13/GCFC2	chr2	75662705	75710989	-	48284	48284	9.15733e-10	0.609926
ENSG00000163659.12/TIPARP	chr3	156673234	156706770	+	33536	33536	9.29262e-10	1.90967
ENSG00000203875.10/SNHG5	chr6	85660949	85678736	-	17787	17717	9.33721e-10	0.526646
ENSG00000123552.17/USP45	chr6	99432378	99515489	-	83111	83111	9.49162e-10	0.592171
ENSG00000256116.1/AP001453.1	chr11	64229213	64234292	-	5079	5079	9.49437e-10	10.8385
ENSG00000100567.12/PSMA3	chr14	58244830	58272012	+	27182	22209	9.5198e-10	0.638944
ENSG00000238184.1/CD81-AS1	chr11	2328748	2377992	-	49244	48599	9.70503e-10	3.01074
ENSG00000088340.15/FER1L4	chr20	35558736	35607562	-	48826	48826	1.04228e-09	1.84721
ENSG00000135521.8/LTV1	chr6	143843343	143863812	+	20469	13627	1.05798e-09	0.534855
ENSG00000108669.16/CYTH1	chr17	78674047	78782297	-	108250	107432	1.08707e-09	1.62767
ENSG00000204054.13/LINC00963	chr9	129483450	129513683	+	30233	30233	1.09121e-09	2.11143
ENSG00000177570.13/SAMD12	chr8	118189970	118621953	-	432495	431983	1.09562e-09	2.05989
ENSG00000228643.1/AC079779.2	chr2	286566	301515	+	14949	14949	1.09902e-09	3.39647
ENSG00000249319.2/AC068533.4	chr7	66093558	66114604	+	64517	21046	1.13932e-09	2.23896
ENSG00000165406.15/MARCH8	chr10	45454584	45594906	-	140322	140322	1.13942e-09	1.77833
ENSG00000070018.8/LRP6	chr12	12116024	12266812	-	150788	150788	1.14388e-09	0.639672
ENSG00000254337.1/AC083967.1	chr8	68848741	68852763	-	4022	4022	1.15451e-09	0.378416
ENSG00000204516.9/MICB	chr6	31494880	31511124	+	16244	16244	1.16302e-09	0.385746
ENSG00000040199.18/PHLPP2	chr16	71644923	71724701	-	79778	79643	1.18214e-09	0.607535
ENSG00000143367.15/TUFT1	chr1	151540304	151583583	+	43279	21939	1.19172e-09	1.9302
ENSG00000100162.14/CENPM	chr22	41938720	41947164	-	8444	8444	1.20873e-09	0.536745
ENSG00000138780.14/GSTCD	chr4	105708783	105847728	+	138945	138945	1.21969e-09	0.630791
ENSG00000249363.1/AC011411.1	chr5	145728359	145729349	-	990	990	1.22019e-09	5.54415
ENSG00000079387.13/SENP1	chr12	48042973	48106308	-	63335	62556	1.2317e-09	0.625765
ENSG00000205339.9/IPO7	chr11	9384621	9448126	+	63505	63323	1.24375e-09	0.594236
ENSG00000159445.12/THEM4	chr1	151873583	151909808	-	36225	36225	1.24677e-09	0.483947
ENSG00000230091.6/TMEM254-AS1	chr10	80046859	80078895	-	32036	31915	1.28011e-09	0.44004
ENSG00000166925.8/TSC22D4	chr7	100466518	100479279	-	12761	12761	1.28083e-09	2.16995
ENSG00000120693.13/SMAD9	chr13	36844830	36920272	-	75442	74761	1.29139e-09	2.65736
ENSG00000272977.1/AL008721.2	chr22	25476217	25479971	+	3754	3754	1.2934e-09	3.18385
ENSG00000183864.4/TOB2	chr22	41433491	41447023	-	13532	13532	1.33526e-09	1.97456
ENSG00000171940.13/ZNF217	chr20	53567064	53593839	-	26775	26775	1.33628e-09	1.62925
ENSG00000181163.13/NPM1	chr5	171387115	171411137	+	24022	24022	1.33628e-09	0.606016
ENSG00000226864.2/ATE1-AS1	chr10	121928311	121951965	+	23654	23654	1.34628e-09	2.28569
ENSG00000267748.4/AC011479.1	chr19	38292614	38304160	+	15742	11453	1.36272e-09	2.19395
ENSG00000117262.18/GPR89A	chr1	145607989	145670648	+	62659	62659	1.3803e-09	0.630643
ENSG00000267270.5/PARD6G-AS1	chr18	80147924	80178432	+	30508	29846	1.38576e-09	2.44887
ENSG00000249238.1/BCL9P1	chr5	67636381	67638942	+	2561	2561	1.39087e-09	3.67399
ENSG00000100280.16/AP1B1	chr22	29327681	29419154	-	95498	91363	1.41718e-09	0.492011
ENSG00000162946.21/DISC1	chr1	231626814	232041272	+	414458	204436	1.45513e-09	2.24142
ENSG00000113369.8/ARRDC3	chr5	91368723	91383359	-	14636	14636	1.45513e-09	0.575421
ENSG00000136875.12/PRPF4	chr9	113275342	113292905	+	17563	17563	1.51349e-09	0.612592
ENSG00000166130.14/IKBIP	chr12	98613404	98645113	-	31709	31709	1.57045e-09	2.37387
ENSG00000115866.10/DARS	chr2	135906676	135985684	-	79008	79008	1.61425e-09	1.66615
ENSG00000164983.7/TMEM65	chr8	124306188	124372692	-	66504	66504	1.61849e-09	2.11564
ENSG00000013523.9/ANGEL1	chr14	76786724	76812940	-	26763	26216	1.63187e-09	0.530887
ENSG00000143621.16/ILF2	chr1	153661787	153671048	-	9261	9261	1.71547e-09	0.592219
ENSG00000085999.11/RAD54L	chr1	46247694	46278473	+	30779	30779	1.72791e-09	0.616323
ENSG00000228430.9/AL162726.3	chr9	81977613	82780194	+	802581	790114	1.73007e-09	2.47529
ENSG00000185634.11/SHC4	chr15	48823734	48963444	-	139710	139710	1.73046e-09	0.431619
ENSG00000214021.15/TTLL3	chr3	9809987	9855138	+	45151	22549	1.76473e-09	2.57969
ENSG00000166033.11/HTRA1	chr10	122461524	122514908	+	53384	53384	1.76473e-09	0.278841
ENSG00000233654.1/AC108047.1	chr2	190534854	190568102	+	33248	33248	1.80538e-09	0.484874
ENSG00000164182.10/NDUFAF2	chr5	60945128	61153037	+	207909	207909	1.81722e-09	0.582209
ENSG00000173848.18/NET1	chr10	5412550	5458463	+	45913	45913	1.82253e-09	0.549726
ENSG00000100441.9/KHNYN	chr14	24429285	24441834	+	12549	12549	1.82707e-09	1.86342
ENSG00000077152.9/UBE2T	chr1	202331656	202341980	-	10324	10324	1.83964e-09	0.612603
ENSG00000166938.12/DIS3L	chr15	66293216	66333898	+	40682	40682	1.86729e-09	0.523658
ENSG00000120942.13/UBIAD1	chr1	11273205	11295164	+	21959	21959	1.89968e-09	0.468691
ENSG00000248791.1/AC010627.1	chr5	14620019	14621313	+	1294	1294	1.96781e-09	8.23338
ENSG00000152234.15/ATP5A1	chr18	46080247	46104233	-	23986	23986	1.96781e-09	0.565231
ENSG00000012779.10/ALOX5	chr10	45374175	45446119	+	71944	71944	1.9708e-09	4.0629
ENSG00000277149.4/TYW1B	chr7	72558743	72828198	-	269455	269177	1.98574e-09	0.623194
ENSG00000173276.13/ZBTB21	chr21	41986830	42010387	-	23557	23557	2.03304e-09	1.69905
ENSG00000130304.16/SLC27A1	chr19	17470443	17506168	+	35725	35725	2.15535e-09	2.40284
ENSG00000124762.13/CDKN1A	chr6	36676459	36687339	+	10880	10880	2.1658e-09	2.09818
ENSG00000178878.12/APOLD1	chr12	12725930	12791466	+	65536	65441	2.20068e-09	2.40002
ENSG00000235703.5/LINC00894	chrX	149939738	150017644	+	77906	77906	2.22933e-09	2.4404
ENSG00000138346.14/DNA2	chr10	68414063	68472121	-	58058	58058	2.23069e-09	0.560431
ENSG00000235978.6/AC018816.1	chr3	4814296	4887293	-	72997	72997	2.28034e-09	2.70198
ENSG00000041353.9/RAB27B	chr18	54828198	54895516	+	67318	65965	2.29352e-09	1.65065
ENSG00000074410.13/CA12	chr15	63321377	63382161	-	60784	60784	2.35398e-09	0.413065
ENSG00000162377.5/COA7	chr1	52684450	52698366	-	13916	13916	2.36585e-09	0.512546
ENSG00000138311.15/ZNF365	chr10	62374191	62672011	+	297820	297820	2.40601e-09	2.807
ENSG00000205488.8/CALML3-AS1	chr10	5514243	5526241	-	11998	11231	2.43286e-09	4.12562
ENSG00000240875.5/LINC00886	chr3	156747345	156817034	-	69689	68507	2.46518e-09	1.95619
ENSG00000087263.16/OGFOD1	chr16	56451489	56479100	+	27611	27611	2.46645e-09	0.576285
ENSG00000111344.11/RASAL1	chr12	113098818	113136239	-	37421	37421	2.47518e-09	1.7319
ENSG00000182389.19/CACNB4	chr2	151832767	152099475	-	266708	137692	2.48437e-09	2.67758
ENSG00000248049.6/UBA6-AS1	chr4	67701279	68080952	+	379673	378311	2.48437e-09	2.10105
ENSG00000155792.9/DEPTOR	chr8	119873716	120050913	+	177197	177197	2.49976e-09	1.69387
ENSG00000228801.5/AC064807.1	chr8	51899324	51947173	+	47849	47849	2.58086e-09	0.549975
ENSG00000214756.7/METTL12	chr11	62665308	62668108	+	2800	2651	2.62685e-09	0.283751
ENSG00000112246.9/SIM1	chr6	100385014	100464929	-	79915	79915	2.63648e-09	0.352256
ENSG00000120800.4/UTP20	chr12	101280108	101386616	+	106508	106508	2.64073e-09	0.58568
ENSG00000100505.13/TRIM9	chr14	50975261	51096061	-	120800	120800	2.7508e-09	2.76913
ENSG00000239774.1/AC125618.1	chr3	180566717	180601935	-	35218	35057	2.75394e-09	2.87784
ENSG00000156795.6/WDYHV1	chr8	123416724	123442240	+	25516	25516	2.75394e-09	0.546906
ENSG00000153495.10/TEX29	chr13	111320667	111344247	+	23580	23580	2.83297e-09	9.14635
ENSG00000111540.15/RAB5B	chr12	55973912	55996683	+	22771	22771	2.88325e-09	1.84584
ENSG00000228097.1/MTATP6P11	chr9	5099559	5100229	+	670	670	2.88365e-09	0.270016
ENSG00000167608.11/TMC4	chr19	54160107	54173250	-	13143	13143	2.92574e-09	2.63442
ENSG00000171320.14/ESCO2	chr8	27774385	27808228	+	33843	33843	2.92574e-09	0.526525
ENSG00000132329.10/RAMP1	chr2	237858892	237912114	+	53222	53143	2.92574e-09	0.294662
ENSG00000267871.5/AC005261.1	chr19	57267219	57280308	-	13089	13089	2.95821e-09	2.32951
ENSG00000162614.18/NEXN	chr1	77888514	77943891	+	55377	55377	2.96997e-09	3.31595
ENSG00000015171.19/ZMYND11	chr10	134464	254637	+	120173	120173	2.96997e-09	0.669679
ENSG00000178966.16/RMI1	chr9	83980797	84004074	+	23277	23175	3.00145e-09	0.613301
ENSG00000198874.12/TYW1	chr7	66996814	67239519	+	242705	242705	3.04806e-09	0.653376
ENSG00000180488.14/MIGA1	chr1	77779623	77879539	+	99916	97588	3.06145e-09	1.72142
ENSG00000253658.5/LINC01592	chr8	68911802	69104190	-	192388	192388	3.0983e-09	0.197066
ENSG00000253154.1/AC100801.1	chr8	85839704	85951083	+	111379	111379	3.20132e-09	0.533557
ENSG00000134375.10/TIMM17A	chr1	201955490	201970661	+	15171	15171	3.2827e-09	0.589144
ENSG00000227486.1/AL445472.1	chrX	55908122	56015173	+	107051	105776	3.31401e-09	2.39926
ENSG00000076242.14/MLH1	chr3	36993331	37050918	+	57587	57587	3.35953e-09	0.617902
ENSG00000151376.16/ME3	chr11	86441107	86672636	-	231529	231529	3.37328e-09	0.398023
ENSG00000132953.16/XPO4	chr13	20777328	20902810	-	125482	125482	3.41489e-09	0.624278
ENSG00000111961.17/SASH1	chr6	148342592	148552050	+	209458	207387	3.43723e-09	1.63545
ENSG00000141542.10/RAB40B	chr17	82654972	82698728	-	43756	43681	3.52762e-09	2.37835
ENSG00000261556.9/SMG1P7	chr16	70219573	70246610	-	27037	27037	3.53539e-09	0.580753
ENSG00000138002.14/IFT172	chr2	27444370	27489789	-	45419	45317	3.53809e-09	2.09403
ENSG00000162174.12/ASRGL1	chr11	62337447	62393412	+	55965	53942	3.53809e-09	0.406589
ENSG00000002834.17/LASP1	chr17	38869858	38921770	+	51912	51848	3.54839e-09	2.04789
ENSG00000141576.14/RNF157	chr17	76142452	76240373	-	97921	96712	3.60095e-09	0.385459
ENSG00000198182.12/ZNF607	chr19	37696362	37719790	-	23428	4087	3.61418e-09	2.82251
ENSG00000164037.16/SLC9B1	chr4	102885047	103019739	-	134692	134692	3.62713e-09	2.30631
ENSG00000100058.12/CRYBB2P1	chr22	25448104	25520854	+	72750	68930	3.65384e-09	1.84154
ENSG00000100626.16/GALNT16	chr14	69259963	69357009	+	97070	97046	3.661e-09	0.324389
ENSG00000101463.5/SYNDIG1	chr20	24469198	24666616	+	197418	197418	3.79308e-09	0.571308
ENSG00000004660.14/CAMKK1	chr17	3860314	3893044	-	32730	32730	4.01078e-09	2.78235
ENSG00000163507.13/KIAA1524	chr3	108549868	108589452	-	39584	39584	4.03822e-09	0.622362
ENSG00000089009.15/RPL6	chr12	112405198	112409641	-	4443	4443	4.04644e-09	0.566083
ENSG00000224032.6/EPB41L4A-AS1	chr5	112160525	112164276	+	3751	3618	4.05865e-09	0.539581
ENSG00000160570.13/DEDD2	chr19	42198597	42220123	-	21526	21526	4.11689e-09	2.02922
ENSG00000197451.11/HNRNPAB	chr5	178204506	178211163	+	6657	6657	4.14377e-09	0.565366
ENSG00000109079.9/TNFAIP1	chr17	28335601	28347009	+	11408	11408	4.14413e-09	2.51512
ENSG00000134769.21/DTNA	chr18	34493289	34891844	+	398555	398555	4.15861e-09	2.20438
ENSG00000136731.12/UGGT1	chr2	128091310	128195677	+	104367	104367	4.15861e-09	0.617224
ENSG00000280186.1/AL359258.3	chr1	108201491	108202743	+	2331	1252	4.3113e-09	0.18536
ENSG00000156508.17/EEF1A1	chr6	73515749	73521721	-	5972	5972	4.33032e-09	0.580153
ENSG00000137055.14/PLAA	chr9	26904082	26947463	-	43381	43381	4.34072e-09	0.636559
ENSG00000214595.11/EML6	chr2	54724541	54972018	+	247477	247413	4.35019e-09	0.404377
ENSG00000092978.10/GPATCH2	chr1	217426991	217631082	-	204091	204091	4.47292e-09	0.594642
ENSG00000136295.14/TTYH3	chr7	2631950	2664802	+	32852	32852	4.53112e-09	2.26366
ENSG00000091483.6/FH	chr1	241497602	241519761	-	22159	22159	4.67804e-09	0.525113
ENSG00000099338.22/CATSPERG	chr19	38335774	38370943	+	35169	35169	4.68903e-09	2.10744
ENSG00000109576.13/AADAT	chr4	170060221	170090387	-	30166	30166	4.71732e-09	0.523849
ENSG00000154310.16/TNIK	chr3	171061338	171460408	-	399070	398974	4.7592e-09	2.02517
ENSG00000164040.16/PGRMC2	chr4	128269236	128288829	-	19593	19593	4.7592e-09	1.80426
ENSG00000186517.13/ARHGAP30	chr1	161046947	161069970	-	23023	23023	4.80065e-09	2.43363
ENSG00000197261.11/C6orf141	chr6	49550645	49552095	+	1450	1450	4.8412e-09	0.483937
ENSG00000093009.9/CDC45	chr22	19479458	19520612	+	41154	41154	4.87864e-09	0.601515
ENSG00000173535.13/TNFRSF10C	chr8	23084354	23117437	+	33083	33083	4.88635e-09	2.62406
ENSG00000029725.16/RABEP1	chr17	5282299	5385812	+	103513	103513	4.89626e-09	0.580426
ENSG00000058056.8/USP13	chr3	179652754	179789401	+	136647	136647	4.98635e-09	0.596762
ENSG00000131791.7/PRKAB2	chr1	147155105	147172544	-	17439	17439	5.01435e-09	1.84986
ENSG00000106537.7/TSPAN13	chr7	16753534	16784536	+	31002	31002	5.01435e-09	0.630358
ENSG00000079482.12/OPHN1	chrX	68042343	68433805	-	391462	390149	5.10888e-09	0.552475
ENSG00000128242.12/GAL3ST1	chr22	30554634	30574587	-	19953	19953	5.16458e-09	5.21739
ENSG00000173482.16/PTPRM	chr18	7566781	8406861	+	840080	835423	5.29124e-09	6.67045
ENSG00000122406.12/RPL5	chr1	92832024	92841924	+	9900	9672	5.29232e-09	0.641011
ENSG00000187630.15/DHRS4L2	chr14	23969873	24006408	+	36535	36535	5.33735e-09	0.489816
ENSG00000105792.19/CFAP69	chr7	90245173	90311063	+	65890	65792	5.36087e-09	2.06509
ENSG00000259488.2/AC023355.1	chr15	48312352	48331856	-	19504	19390	5.42296e-09	0.469137
ENSG00000065978.18/YBX1	chr1	42682426	42702349	+	19923	19923	5.44726e-09	0.614691
ENSG00000228436.2/AL139260.1	chr1	38859999	38919396	+	59397	59397	5.48012e-09	2.28012
ENSG00000152127.8/MGAT5	chr2	134120181	134454621	+	334440	334254	5.52929e-09	1.77303
ENSG00000126215.13/XRCC3	chr14	103697608	103715504	-	17896	17896	5.52929e-09	0.467831
ENSG00000116127.17/ALMS1	chr2	73385757	73609919	+	224162	221441	5.6477e-09	0.609546
ENSG00000108654.13/DDX5	chr17	64499615	64506521	-	6906	6740	5.7729e-09	0.607897
ENSG00000112186.11/CAP2	chr6	17393215	17557792	+	164577	164577	5.78451e-09	0.505961
ENSG00000068308.13/OTUD5	chrX	48922027	48958386	-	36359	36359	5.82733e-09	1.81244
ENSG00000179041.3/RRS1	chr8	66429027	66430733	+	1706	1706	5.82989e-09	0.345281
ENSG00000158828.7/PINK1	chr1	20633454	20651511	+	18057	17947	5.9243e-09	2.33499
ENSG00000228701.1/TNKS2-AS1	chr10	91782935	91798196	-	15261	15261	5.93206e-09	0.2825
ENSG00000225762.1/LINC01389	chr1	47380927	47408477	-	27550	27550	5.9474e-09	0.353966
ENSG00000234264.1/DEPDC1-AS1	chr1	68496675	68538627	+	41952	41952	6.0122e-09	0.265519
ENSG00000086015.20/MAST2	chr1	45803612	46036124	+	232512	232512	6.11305e-09	0.612947
ENSG00000163738.18/MTHFD2L	chr4	74125437	74303099	+	177662	177662	6.13057e-09	0.588199
ENSG00000149483.11/TMEM138	chr11	61362000	61369509	+	7509	7509	6.2522e-09	0.534461
ENSG00000103507.13/BCKDK	chr16	31106106	31112791	+	6685	6685	6.30009e-09	2.81227
ENSG00000261379.1/AC010735.1	chr2	226804035	226805061	+	1026	1026	6.30923e-09	2.23521
ENSG00000164574.15/GALNT10	chr5	154190729	154420984	+	230255	229815	6.39855e-09	0.623674
ENSG00000166783.21/MARF1	chr16	15594385	15643166	-	48781	48715	6.40338e-09	1.71317
ENSG00000228221.5/LINC00578	chr3	177441920	177752305	+	310385	302761	6.48569e-09	0.363495
ENSG00000235123.5/DSCAM-AS1	chr21	40383082	40385358	+	2276	2276	6.51551e-09	0.508049
ENSG00000157224.15/CLDN12	chr7	90403385	90415954	+	12569	3359	6.55037e-09	2.5086
ENSG00000008256.15/CYTH3	chr7	6161775	6272644	-	110869	110766	6.55037e-09	1.70419
ENSG00000099875.14/MKNK2	chr19	2037464	2051244	-	13780	13780	6.57616e-09	2.41984
ENSG00000163754.17/GYG1	chr3	148991340	149027668	+	36328	36328	6.66074e-09	0.494732
ENSG00000183044.11/ABAT	chr16	8674564	8784575	+	110011	109713	6.75918e-09	0.575181
ENSG00000155111.14/CDK19	chr6	110609977	110815637	-	205660	205040	6.88801e-09	1.81559
ENSG00000125430.8/HS3ST3B1	chr17	14301082	14349404	+	48322	44530	6.92127e-09	0.527984
ENSG00000173442.12/EHBP1L1	chr11	65576037	65592650	+	16613	16613	7.11458e-09	2.31474
ENSG00000112425.14/EPM2A	chr6	145625303	145736023	-	110720	110720	7.24943e-09	0.483783
ENSG00000143799.12/PARP1	chr1	226360690	226408079	-	47389	47389	7.27036e-09	0.553594
ENSG00000111845.4/PAK1IP1	chr6	10694694	10709782	+	15088	15088	7.28928e-09	0.551537
ENSG00000229953.1/AL590666.2	chr1	156646506	156661424	-	14918	14918	7.3144e-09	2.45672
ENSG00000166262.15/FAM227B	chr15	49328390	49620931	-	292541	290979	7.5078e-09	2.16344
ENSG00000001036.13/FUCA2	chr6	143494810	143511690	-	16880	16880	7.5078e-09	0.630736
ENSG00000083093.9/PALB2	chr16	23603167	23641310	-	38143	38143	7.52094e-09	0.635259
ENSG00000116455.13/WDR77	chr1	111439889	111449376	-	9487	8950	7.68579e-09	0.540401
ENSG00000146731.10/CCT6A	chr7	56051629	56063989	+	12360	12089	8.34288e-09	0.593486
ENSG00000137672.12/TRPC6	chr11	101451563	101583928	-	132365	132279	8.37302e-09	0.321354
ENSG00000135931.17/ARMC9	chr2	231198545	231374837	+	176292	175996	8.52599e-09	0.636581
ENSG00000079950.13/STX7	chr6	132445866	132513198	-	67332	67332	8.53033e-09	1.75455
ENSG00000179242.15/CDH4	chr20	61252425	61940617	+	688192	687215	8.62887e-09	0.466445
ENSG00000170456.15/DENND5B	chr12	31382222	31591097	-	208875	207823	8.62993e-09	0.595169
ENSG00000077514.8/POLD3	chr11	74592529	74643057	+	50528	50528	8.65639e-09	0.631097
ENSG00000132846.5/ZBED3	chr5	77072071	77087323	-	15252	15114	8.65877e-09	0.405467
ENSG00000164626.8/KCNK5	chr6	39188972	39229450	-	40478	40478	8.65877e-09	0.356299
ENSG00000245025.2/AC107959.1	chr8	23006380	23019335	-	12955	12955	8.67513e-09	3.20454
ENSG00000119547.5/ONECUT2	chr18	57435684	57491297	+	55613	55613	8.67513e-09	0.501413
ENSG00000204394.12/VARS	chr6	31777517	31795953	-	18436	18347	8.67513e-09	0.47535
ENSG00000185513.14/L3MBTL1	chr20	43507679	43541895	+	34216	33571	8.70727e-09	2.08966
ENSG00000106554.12/CHCHD3	chr7	132784867	133082082	-	297215	295901	8.77264e-09	0.677671
ENSG00000198056.13/PRIM1	chr12	56731621	56752335	-	20714	20714	8.83941e-09	0.588762
ENSG00000166558.10/SLC38A8	chr16	84009783	84042157	-	32374	32258	8.84064e-09	5.7922
ENSG00000205659.10/LIN52	chr14	74084795	74201235	+	116440	115907	8.85244e-09	0.586431
ENSG00000054611.13/TBC1D22A	chr22	46762616	47175699	+	413083	413083	9.11139e-09	1.58132
ENSG00000259066.5/AL110118.2	chr14	93187089	93207055	+	27135	19966	9.15919e-09	0.55319
ENSG00000186468.12/RPS23	chr5	82273357	82278577	-	5220	5220	9.16775e-09	0.57852
ENSG00000168843.13/FSTL5	chr4	161383896	162164035	-	780139	780139	9.18755e-09	0.219931
ENSG00000184441.4/AP001062.1	chr21	44331233	44335851	+	4618	4618	9.31897e-09	5.74545
ENSG00000141424.12/SLC39A6	chr18	36108531	36129385	-	20854	20854	9.33197e-09	0.505687
ENSG00000258999.1/AL136040.1	chr14	81107032	81170414	-	63382	63382	9.50735e-09	2.32629
ENSG00000100764.13/PSMC1	chr14	90256494	90275429	+	18935	18935	9.5091e-09	0.625514
ENSG00000061656.9/SPAG4	chr20	35615891	35621049	+	5158	5158	9.78518e-09	5.28138
ENSG00000173436.13/MINOS1	chr1	19596976	19629821	+	32845	3595	9.81128e-09	0.435945
ENSG00000260368.1/AC027373.1	chr8	100913246	100914388	-	1142	1142	9.84013e-09	2.50255
ENSG00000257683.1/LINC02463	chr12	115810358	115886137	-	75779	75708	1.02959e-08	4.23921
ENSG00000064102.14/INTS13	chr12	26905180	26938321	-	33141	33141	1.04065e-08	0.611868
ENSG00000113734.17/BNIP1	chr5	173144441	173164387	+	19946	19946	1.04832e-08	0.569699
ENSG00000261390.5/MAFTRR	chr16	79715231	79770563	-	55332	55332	1.07759e-08	3.0411
ENSG00000163682.15/RPL9	chr4	39454123	39458948	-	4825	4825	1.08194e-08	0.583087
ENSG00000182359.14/KBTBD3	chr11	106051097	106077765	-	26668	26668	1.11979e-08	2.76001
ENSG00000183780.12/SLC35F3	chr1	233904932	234324516	+	419584	406181	1.12056e-08	3.65143
ENSG00000148219.16/ASTN2	chr9	116425224	117415070	-	989846	989273	1.12538e-08	0.54017
ENSG00000147481.14/SNTG1	chr8	49909788	50794118	+	884330	882398	1.12687e-08	4.6755
ENSG00000205730.6/ITPRIPL2	chr16	19114382	19121629	+	7247	6834	1.12867e-08	2.49236
ENSG00000248508.6/SRP14-AS1	chr15	40039310	40067290	+	27980	27980	1.12956e-08	2.51247
ENSG00000163319.10/MRPS18C	chr4	83455964	83462298	+	6334	6334	1.1356e-08	0.597203
ENSG00000251364.6/AC107884.1	chr11	7427265	7504872	-	77607	77607	1.15228e-08	4.65273
ENSG00000253539.1/AC018442.2	chr8	99796614	99799187	-	2573	2573	1.1524e-08	0.0607067
ENSG00000186862.17/PDZD7	chr10	101007683	101031157	-	23474	23474	1.20215e-08	3.57008
ENSG00000144026.11/ZNF514	chr2	95147936	95159607	-	11671	11671	1.21544e-08	2.08464
ENSG00000100522.8/GNPNAT1	chr14	52775193	52791601	-	16408	16408	1.22388e-08	0.629912
ENSG00000076248.10/UNG	chr12	109097573	109110992	+	13419	13419	1.23735e-08	0.524615
ENSG00000141665.11/FBXO15	chr18	74073365	74147865	-	74500	74500	1.25196e-08	3.01789
ENSG00000204434.5/POTEKP	chr2	131591751	131627266	+	35515	35208	1.29899e-08	0.541753
ENSG00000203985.10/LDLRAD1	chr1	54007298	54018186	-	10888	10888	1.30444e-08	16.6813
ENSG00000250426.2/FTLP10	chr4	68182291	68212470	+	30179	30179	1.31192e-08	0.192283
ENSG00000249306.5/LINC01411	chr5	174336294	174532457	+	196163	195160	1.32071e-08	0.279117
ENSG00000122507.20/BBS9	chr7	33129531	33606068	+	476537	475515	1.32476e-08	2.41118
ENSG00000233901.5/LINC01503	chr9	129333905	129359538	+	25633	25633	1.32476e-08	2.3936
ENSG00000121542.11/SEC22A	chr3	123201957	123274130	+	72173	72173	1.35949e-08	1.58396
ENSG00000082438.15/COBLL1	chr2	164680185	164842168	-	161983	161538	1.39003e-08	0.658347
ENSG00000124225.15/PMEPA1	chr20	57648391	57711536	-	63145	63145	1.44905e-08	1.56478
ENSG00000204248.10/COL11A2	chr6	33162680	33192499	-	29819	29819	1.465e-08	3.61159
ENSG00000132141.13/CCT6B	chr17	34927858	34961509	-	33651	33651	1.47091e-08	0.446136
ENSG00000132003.9/ZSWIM4	chr19	13795459	13832230	+	36771	36771	1.47221e-08	2.20642
ENSG00000170876.7/TMEM43	chr3	14124939	14143679	+	18740	12364	1.47221e-08	1.7199
ENSG00000145147.19/SLIT2	chr4	20253259	20620559	+	367300	364522	1.60051e-08	0.594315
ENSG00000236283.4/AC019197.1	chr2	164840671	165195564	+	354893	354778	1.60051e-08	0.425422
ENSG00000276216.1/AC245014.3	chr1	145281279	145281462	+	347	183	1.61709e-08	0.366782
ENSG00000196620.9/UGT2B15	chr4	68646629	68670628	-	23999	23999	1.62115e-08	0.288787
ENSG00000259925.1/AC130456.2	chr16	19343646	19401693	-	58047	56791	1.63884e-08	8.81643
ENSG00000156853.12/ZNF689	chr16	30602557	30610379	-	7822	7822	1.64098e-08	0.465654
ENSG00000204152.10/TIMM23B	chr10	49942032	49973679	+	31647	31138	1.6536e-08	0.535562
ENSG00000169085.11/C8orf46	chr8	66493207	66518524	+	25317	25317	1.66768e-08	0.229648
ENSG00000055044.10/NOP58	chr2	202265715	202303666	+	37951	37604	1.68039e-08	0.64651
ENSG00000179859.9/AC104581.1	chr17	7913323	7916276	-	2953	2953	1.72987e-08	3.22346
ENSG00000241852.9/C8orf58	chr8	22599600	22604150	+	4550	3344	1.74025e-08	4.86244
ENSG00000126091.19/ST3GAL3	chr1	43707532	43931165	+	223633	223210	1.75977e-08	0.642821
ENSG00000104450.12/SPAG1	chr8	100157905	100241903	+	83998	83788	1.77775e-08	0.581914
ENSG00000237400.1/AC006960.2	chr7	36463022	36504513	+	41491	41491	1.83132e-08	9.00076
ENSG00000226167.1/AP4B1-AS1	chr1	113856634	113901237	+	44603	44603	1.84716e-08	1.93659
ENSG00000114942.13/EEF1B2	chr2	206159584	206162928	+	3344	2913	1.87997e-08	0.52553
ENSG00000170965.9/PLAC1	chrX	134565837	134658483	-	92646	92646	1.90665e-08	0.273348
ENSG00000198939.7/ZFP2	chr5	178895893	178933212	+	37319	36666	1.95267e-08	3.50358
ENSG00000140941.12/MAP1LC3B	chr16	87391799	87404779	+	12980	12980	1.95435e-08	1.78598
ENSG00000136153.19/LMO7	chr13	75620433	75859870	+	239437	54696	1.96802e-08	1.95038
ENSG00000119681.11/LTBP2	chr14	74498169	74612331	-	114162	114162	1.98868e-08	3.15946
ENSG00000170889.13/RPS9	chr19	54200741	54207647	+	6906	6906	2.01116e-08	0.506086
ENSG00000135046.13/ANXA1	chr9	73151756	73170393	+	18637	18637	2.01605e-08	2.41798
ENSG00000140950.15/TLDC1	chr16	84476420	84504758	-	28338	28338	2.03133e-08	1.73286
ENSG00000148339.12/SLC25A25	chr9	128068200	128109245	+	41045	41045	2.06153e-08	0.583538
ENSG00000100519.11/PSMC6	chr14	52707171	52728587	+	21416	21416	2.07363e-08	0.621803
ENSG00000143457.10/GOLPH3L	chr1	150646224	150697024	-	50800	50800	2.16783e-08	1.88066
ENSG00000256448.5/AP000763.3	chr11	73405296	73410672	+	5376	5376	2.18134e-08	3.0727
ENSG00000138376.10/BARD1	chr2	214725645	214809711	-	84066	84066	2.24088e-08	0.615775
ENSG00000188342.11/GTF2F2	chr13	45120514	45284909	+	164395	163847	2.24153e-08	0.642989
ENSG00000183520.11/UTP11	chr1	38012741	38024824	+	12083	12083	2.25929e-08	0.613391
ENSG00000128951.13/DUT	chr15	48331010	48343373	+	12363	12363	2.26127e-08	0.577706
ENSG00000279689.1/AC022400.8	chr10	73769263	73772862	-	3599	3599	2.26549e-08	4.68284
ENSG00000184545.10/DUSP8	chr11	1554043	1571920	-	17877	17877	2.31444e-08	2.6086
ENSG00000136938.8/ANP32B	chr9	97983360	98015943	+	32583	32583	2.31926e-08	0.647464
ENSG00000135677.10/GNS	chr12	64713444	64759447	-	46003	46003	2.34127e-08	1.63784
ENSG00000232973.11/CYP1B1-AS1	chr2	38075647	38181855	+	106208	106101	2.35287e-08	2.31798
ENSG00000249141.1/AL159163.1	chr6	166858093	166929503	-	98031	67058	2.35287e-08	2.00787
ENSG00000213341.10/CHUK	chr10	100188334	100229619	-	41322	41285	2.3772e-08	0.55718
ENSG00000204681.10/GABBR1	chr6	29559925	29633185	-	77557	73260	2.38815e-08	2.22749
ENSG00000135829.16/DHX9	chr1	182839368	182887751	+	48383	48383	2.41008e-08	0.688187
ENSG00000150667.6/FSIP1	chr15	39600030	39782830	-	182800	170731	2.49057e-08	0.497313
ENSG00000110756.17/HPS5	chr11	18278667	18322198	-	43531	43531	2.49307e-08	0.626687
ENSG00000006625.17/GGCT	chr7	30496620	30504844	-	8224	1156	2.54491e-08	0.421342
ENSG00000277611.1/Z98752.3	chr20	43541895	43558967	+	29328	17072	2.5842e-08	2.96279
ENSG00000258162.2/AC069228.1	chr12	81378041	81472954	+	94913	94913	2.58926e-08	3.90411
ENSG00000037897.16/METTL1	chr12	57768470	57772793	-	4323	4323	2.61307e-08	0.455037
ENSG00000100219.16/XBP1	chr22	28794554	28800597	-	6043	6043	2.6199e-08	0.495369
ENSG00000104381.12/GDAP1	chr8	74350381	74366876	+	16495	16495	2.66184e-08	0.525894
ENSG00000116729.13/WLS	chr1	68098472	68232553	-	134081	132658	2.66411e-08	2.17664
ENSG00000138430.15/OLA1	chr2	174072446	174248698	-	176252	175937	2.70999e-08	0.644925
ENSG00000149573.8/MPZL2	chr11	118253402	118264536	-	11134	11134	2.78056e-08	1.82546
ENSG00000155754.14/C2CD6	chr2	201487424	201619178	-	131754	131754	2.78167e-08	3.10604
ENSG00000184178.15/SCFD2	chr4	52872981	53366075	-	493094	492987	2.79926e-08	0.566385
ENSG00000269237.1/AC010615.4	chr19	21427573	21483373	+	86108	55800	2.85094e-08	3.11566
ENSG00000107669.17/ATE1	chr10	121740420	121928801	-	188381	188381	2.85496e-08	0.644865
ENSG00000160563.13/MED27	chr9	131860106	132079908	-	219802	219802	2.87115e-08	0.662023
ENSG00000277161.1/PIGW	chr17	36535041	36539310	+	4269	4269	2.88403e-08	0.437624
ENSG00000243176.5/AC092944.1	chr3	157175268	157381265	+	205997	205997	2.9135e-08	2.46471
ENSG00000224652.1/LINC00885	chr3	196142635	196160890	+	18255	18255	2.94856e-08	0.293319
ENSG00000171132.13/PRKCE	chr2	45651773	46187990	+	536217	536217	2.95979e-08	0.668402
ENSG00000133874.1/RNF122	chr8	33547754	33567125	-	19371	19371	2.97612e-08	3.04625
ENSG00000134532.15/SOX5	chr12	23529499	23951032	-	421533	421533	3.00423e-08	0.283554
ENSG00000142657.20/PGD	chr1	10399079	10420144	+	21065	21065	3.01863e-08	0.538442
ENSG00000182836.9/PLCXD3	chr5	41306953	41510628	-	203675	203675	3.07667e-08	1.98052
ENSG00000224950.2/AL390066.1	chr1	116493015	116499212	-	6197	6197	3.11297e-08	3.43277
ENSG00000159063.12/ALG8	chr11	78100941	78139660	-	38719	38616	3.18757e-08	0.65908
ENSG00000185924.6/RTN4RL1	chr17	1934676	2025345	-	90669	86956	3.18757e-08	0.639306
ENSG00000060140.8/STYK1	chr12	10618938	10674292	-	55354	55354	3.23608e-08	1.90517
ENSG00000110429.13/FBXO3	chr11	33740938	33774543	-	33605	33605	3.2745e-08	1.7506
ENSG00000229117.8/RPL41	chr12	56116585	56117943	+	1358	1358	3.27513e-08	0.513937
ENSG00000150527.17/CTAGE5	chr14	39233901	39388513	+	154612	154612	3.28306e-08	0.680611
ENSG00000143434.15/SEMA6C	chr1	151131968	151146664	-	14696	14696	3.34674e-08	3.75285
ENSG00000134294.13/SLC38A2	chr12	46358188	46372867	-	14679	14679	3.38106e-08	1.6618
ENSG00000115875.18/SRSF7	chr2	38743598	38751494	-	7896	7896	3.40881e-08	0.635826
ENSG00000103035.10/PSMD7	chr16	74296774	74306288	+	9514	9514	3.43245e-08	0.616037
ENSG00000164393.8/ADGRF2	chr6	47656435	47697793	+	41358	32334	3.44863e-08	11.4339
ENSG00000244513.6/AC109587.1	chr3	69013940	69056241	+	42301	42301	3.53425e-08	0.265489
ENSG00000174611.11/KY	chr3	134603137	134651022	-	47885	47885	3.59706e-08	7.54903
ENSG00000134569.9/LRP4	chr11	46856867	46918622	-	61755	61755	3.62586e-08	2.85863
ENSG00000215159.3/AC025262.1	chr12	64759520	64779318	+	19798	19798	3.65761e-08	4.87603
ENSG00000213741.9/RPS29	chr14	49570983	49598690	-	27707	27202	3.76897e-08	0.681243
ENSG00000188859.6/FAM78B	chr1	166070018	166166969	-	96951	79637	3.77074e-08	3.09638
ENSG00000092201.9/SUPT16H	chr14	21351471	21384266	-	32795	32795	3.80927e-08	0.64219
ENSG00000120049.18/KCNIP2	chr10	101825973	101843920	-	17947	17947	3.86509e-08	2.6826
ENSG00000256966.6/AL513165.2	chr9	37576253	37588412	-	51130	12159	3.90044e-08	0.648917
ENSG00000172081.13/MOB3A	chr19	2071037	2096332	-	25295	25295	3.90605e-08	2.28623
ENSG00000109265.13/KIAA1211	chr4	56170194	56328625	+	158431	158431	3.9133e-08	0.639071
ENSG00000226330.1/AL606489.1	chr1	204377849	204435846	+	57997	57763	3.93196e-08	0.419147
ENSG00000251129.1/LINC02506	chr4	31997396	32155406	+	158010	158010	3.99524e-08	0.468779
ENSG00000170786.12/SDR16C5	chr8	56300009	56320776	-	20767	20767	4.00901e-08	2.93865
ENSG00000258231.5/AC020637.1	chr12	58544123	58813060	+	268937	268937	4.04981e-08	4.942
ENSG00000232485.2/AC098820.1	chr2	216479029	216498761	-	19732	15922	4.06186e-08	2.68609
ENSG00000267058.1/AC006213.2	chr19	43891803	43901805	-	10002	10002	4.09793e-08	3.63868
ENSG00000225521.1/AC005237.1	chr2	241015598	241064116	-	48518	48518	4.14018e-08	3.10744
ENSG00000175711.8/B3GNTL1	chr17	82943790	83051810	-	108020	108020	4.20334e-08	0.616361
ENSG00000100592.15/DAAM1	chr14	59188679	59371405	+	182726	182726	4.22578e-08	1.75198
ENSG00000167114.12/SLC27A4	chr9	128340645	128361470	+	20825	20207	4.23836e-08	0.468924
ENSG00000035115.21/SH3YL1	chr2	218135	264810	-	46675	46675	4.29517e-08	1.61258
ENSG00000235847.2/LDHAP7	chr2	84777258	84778223	-	965	965	4.36703e-08	4.91476
ENSG00000115221.10/ITGB6	chr2	160099665	160200313	-	100648	100648	4.39791e-08	2.04692
ENSG00000261456.5/TUBB8	chr10	46891	74163	-	27272	27272	4.40132e-08	0.50733
ENSG00000140481.14/CCDC33	chr15	74236288	74336141	+	99853	94828	4.48386e-08	5.14995
ENSG00000162341.16/TPCN2	chr11	69048896	69136316	+	87420	81735	4.54394e-08	1.94745
ENSG00000177465.4/ACOT4	chr14	73591705	73596496	+	4791	4791	4.65278e-08	0.245094
ENSG00000173275.12/ZNF449	chrX	135344795	135363152	+	18357	18357	4.66277e-08	1.99105
ENSG00000096063.15/SRPK1	chr6	35832965	35921342	-	88377	88377	4.67061e-08	0.638629
ENSG00000246174.7/KCTD21-AS1	chr11	78139770	78175323	+	35553	35553	4.67782e-08	0.3997
ENSG00000213859.4/KCTD11	chr17	7352161	7354944	+	2783	2783	4.69322e-08	3.33311
ENSG00000129946.10/SHC2	chr19	416582	460996	-	44414	44414	4.73033e-08	4.14406
ENSG00000140465.13/CYP1A1	chr15	74719541	74725610	-	6069	6069	4.82213e-08	233.699
ENSG00000165188.13/RNF183	chr9	113297092	113303271	-	6179	6179	4.83546e-08	25.4786
ENSG00000006459.10/KDM7A	chr7	140084745	140177035	-	92290	92194	4.85198e-08	1.70591
ENSG00000197958.12/RPL12	chr9	127447673	127451405	-	3732	3602	4.89616e-08	0.611927
ENSG00000153933.9/DGKE	chr17	56834098	56869567	+	35469	35469	4.90396e-08	0.581413
ENSG00000168026.18/TTC21A	chr3	39107703	39138900	+	31197	31136	4.97652e-08	2.42342
ENSG00000124787.13/RPP40	chr6	4994731	5004063	-	9332	9332	4.99545e-08	0.446019
ENSG00000241111.1/PRICKLE2-AS1	chr3	64067963	64103131	+	35168	34545	5.09077e-08	0.560087
ENSG00000159399.9/HK2	chr2	74833980	74893359	+	59379	59379	5.10548e-08	2.03859
ENSG00000155463.12/OXA1L	chr14	22766521	22773041	+	6520	6520	5.13743e-08	0.609824
ENSG00000139597.17/N4BP2L1	chr13	32400722	32428178	-	27456	24783	5.15176e-08	2.75551
ENSG00000139438.5/FAM222A	chr12	109714227	109770507	+	56280	56280	5.21437e-08	0.455208
ENSG00000261239.6/ANKRD26P1	chr16	46469340	46569097	-	99757	99654	5.29846e-08	5.53043
ENSG00000144671.10/SLC22A14	chr3	38282297	38318575	+	36278	36278	5.33284e-08	3.88097
ENSG00000225377.5/NRSN2-AS1	chr20	320332	348224	-	27892	27892	5.43284e-08	2.17454
ENSG00000182185.18/RAD51B	chr14	67819778	68730218	+	910440	909946	5.43284e-08	1.85625
ENSG00000164056.10/SPRY1	chr4	123396794	123403760	+	6966	6966	5.48333e-08	3.35524
ENSG00000205085.11/FAM71F2	chr7	128672291	128687872	+	15581	15581	5.50662e-08	3.58624
ENSG00000174226.8/SNX31	chr8	100572881	100649665	-	76784	76784	5.56036e-08	5.15158
ENSG00000126067.11/PSMB2	chr1	35599543	35641844	-	42301	42301	5.56036e-08	0.620564
ENSG00000189144.13/ZNF573	chr19	37738286	37817300	-	79014	79014	5.61507e-08	2.08186
ENSG00000157303.10/SUSD3	chr9	93058687	93085138	+	26451	26451	5.6231e-08	0.306321
ENSG00000266958.1/AC005779.1	chr19	45202444	45216933	+	29546	14489	5.64826e-08	3.16105
ENSG00000108395.13/TRIM37	chr17	58982650	59106921	-	124271	124271	5.65611e-08	0.69026
ENSG00000239672.7/NME1	chr17	51153535	51162428	+	8893	1332	5.70472e-08	0.416225
ENSG00000232838.3/PET117	chr20	18137872	18143169	+	5297	4697	5.73054e-08	0.50202
ENSG00000163645.14/ERICH6	chr3	150659884	150703958	-	44074	44074	5.78002e-08	0.443811
ENSG00000279330.1/AJ003147.3	chr16	3273608	3275807	+	2199	2199	5.85783e-08	4.61271
ENSG00000048544.5/MRPS10	chr6	42206800	42217865	-	11065	11065	5.92368e-08	0.582389
ENSG00000214894.6/LINC00243	chr6	30812865	30830659	-	17794	17794	5.93767e-08	3.04402
ENSG00000268163.1/AC004076.1	chr19	57437969	57466662	-	39534	26340	6.02091e-08	2.56624
ENSG00000143079.14/CTTNBP2NL	chr1	112396180	112461164	+	64984	64984	6.05249e-08	1.65816
ENSG00000119686.9/FLVCR2	chr14	75578616	75661223	+	84548	82501	6.25555e-08	1.663
ENSG00000152990.13/ADGRA3	chr4	22387374	22516054	-	128680	128680	6.25555e-08	0.677848
ENSG00000147256.11/ARHGAP36	chrX	131058241	131089883	+	31642	31642	6.25555e-08	0.296792
ENSG00000168010.10/ATG16L2	chr11	72814307	72843674	+	29367	29367	6.31357e-08	1.74269
ENSG00000197147.13/LRRC8B	chr1	89524853	89597864	+	73011	73011	6.38879e-08	0.662511
ENSG00000189136.8/UBE2Q2P1	chr15	84526949	84571216	-	44436	44267	6.39412e-08	1.95751
ENSG00000229739.2/AL596220.1	chr1	186435160	186470291	+	35131	35131	6.52873e-08	2.84853
ENSG00000134215.15/VAV3	chr1	107571159	107965144	-	393985	393985	6.57606e-08	0.620279
ENSG00000143153.12/ATP1B1	chr1	169105696	169132722	+	27026	27026	6.58569e-08	2.00657
ENSG00000214922.9/HLA-F-AS1	chr6	29735027	29748993	-	13966	6727	6.5895e-08	3.04023
ENSG00000083750.12/RRAGB	chrX	55717738	55758774	+	41036	41036	6.60475e-08	1.75155
ENSG00000196924.14/FLNA	chrX	154348525	154374638	-	26113	26113	6.65336e-08	2.10097
ENSG00000124191.17/TOX2	chr20	43914863	44069616	+	154753	154463	6.91661e-08	1.91025
ENSG00000113048.16/MRPS27	chr5	72219408	72320261	-	100853	100561	6.99527e-08	0.665726
ENSG00000249825.5/CTD-2201I18.1	chr5	80066348	80083654	-	17306	17306	7.00932e-08	12.7133
ENSG00000133739.15/LRRCC1	chr8	85107146	85146076	+	38930	38930	7.05883e-08	0.584892
ENSG00000223727.6/AC034195.1	chr3	3250686	3627296	-	376610	376610	7.1337e-08	3.11433
ENSG00000228451.3/SDAD1P1	chr8	26379258	26382953	-	3695	3695	7.16093e-08	9.8376
ENSG00000259986.1/AC103876.1	chr15	83179181	83439445	+	260264	260264	7.16093e-08	0.507367
ENSG00000136897.7/MRPL50	chr9	101387632	101398614	-	10982	10982	7.228e-08	0.630989
ENSG00000246705.4/H2AFJ	chr12	14774382	14775026	+	644	644	7.2581e-08	0.446499
ENSG00000176222.8/ZNF404	chr19	43872362	43883964	-	11602	11602	7.36447e-08	7.93141
ENSG00000114423.18/CBLB	chr3	105655460	105869043	-	213583	213583	7.38176e-08	1.70764
ENSG00000101290.13/CDS2	chr20	5126785	5197887	+	71102	71102	7.46317e-08	1.6039
ENSG00000075151.20/EIF4G3	chr1	20806291	21176888	-	370597	369978	7.55772e-08	0.700101
ENSG00000147592.8/LACTB2	chr8	70635317	70669174	-	33857	33551	7.5787e-08	0.63244
ENSG00000126953.5/TIMM8A	chrX	101345660	101349196	-	3536	3536	7.62261e-08	0.548732
ENSG00000196950.13/SLC39A10	chr2	195656746	195737702	+	80956	80956	7.67329e-08	1.80854
ENSG00000198498.9/TMA16	chr4	163494460	163520539	+	26079	26079	7.6869e-08	0.604273
ENSG00000105953.14/OGDH	chr7	44606571	44709066	+	102495	102495	7.7707e-08	1.63086
ENSG00000186866.16/POFUT2	chr21	45263927	45287898	-	23971	23971	7.78902e-08	1.72774
ENSG00000163935.13/SFMBT1	chr3	52903571	53046068	-	142497	142497	7.86383e-08	0.629298
ENSG00000133958.13/UNC79	chr14	93333218	93707876	+	374658	372802	8.00416e-08	2.63304
ENSG00000149932.16/TMEM219	chr16	29940884	29973052	+	32168	32168	8.12221e-08	2.21572
ENSG00000081320.10/STK17B	chr2	196133565	196176503	-	42938	42938	8.53504e-08	1.57658
ENSG00000132182.11/NUP210	chr3	13316234	13420309	-	104075	104075	8.53504e-08	0.576784
ENSG00000100100.12/PIK3IP1	chr22	31281592	31292534	-	10942	10942	8.64468e-08	2.89917
ENSG00000139641.12/ESYT1	chr12	56128055	56144671	+	16616	16616	8.72328e-08	1.72402
ENSG00000178904.18/DPY19L3	chr19	32405542	32485895	+	80353	80353	8.72328e-08	0.657896
ENSG00000184368.15/MAP7D2	chrX	20006712	20116917	-	110205	110105	8.73699e-08	6.72448
ENSG00000160193.11/WDR4	chr21	42843093	42879555	-	36462	36462	8.73699e-08	0.5247
ENSG00000198125.12/MB	chr22	35606763	35623354	-	16591	16591	8.76054e-08	2.87301
ENSG00000121316.10/PLBD1	chr12	14503660	14568349	-	64689	64420	8.8168e-08	0.425967
ENSG00000221947.7/XKR9	chr8	70669364	70735942	+	66578	66578	8.8203e-08	1.67086
ENSG00000119004.15/CYP20A1	chr2	203238939	203305611	+	66672	66378	8.83515e-08	0.655836
ENSG00000035681.7/NSMAF	chr8	58583503	58659844	-	76341	75996	8.88103e-08	0.657419
ENSG00000175175.5/PPM1E	chr17	58755868	58985176	+	229308	226190	8.97411e-08	0.484297
ENSG00000051620.10/HEBP2	chr6	138403530	138422197	+	18667	18667	9.02773e-08	1.71098
ENSG00000175874.9/CREG2	chr2	101345550	101387595	-	42045	42045	9.0338e-08	2.77996
ENSG00000160058.18/BSDC1	chr1	32365102	32394448	-	29346	29346	9.04178e-08	1.62725
ENSG00000100410.7/PHF5A	chr22	41459716	41468725	-	9009	9009	9.04178e-08	0.563914
ENSG00000166321.13/NUDT13	chr10	73110374	73131828	+	21454	21454	9.07517e-08	2.13816
ENSG00000113356.11/POLR3G	chr5	90474863	90514553	+	39690	39690	9.09642e-08	0.513334
ENSG00000132341.11/RAN	chr12	130871878	130877678	+	5800	5800	9.22361e-08	0.623233
ENSG00000196305.17/IARS	chr9	92210206	92293756	-	83550	83414	9.24914e-08	0.668884
ENSG00000142207.6/URB1	chr21	32311017	32393026	-	82009	81873	9.28949e-08	0.661937
ENSG00000105223.19/PLD3	chr19	40348677	40378483	+	29806	24979	9.30143e-08	2.13693
ENSG00000248710.1/AC079594.2	chr3	160227453	160432444	-	222376	62444	9.31603e-08	2.39505
ENSG00000223797.5/ENTPD3-AS1	chr3	40390950	40453329	-	62379	62379	9.60011e-08	1.88343
ENSG00000086619.13/ERO1B	chr1	236215554	236281985	-	66431	66431	9.72968e-08	2.35878
ENSG00000173867.9/AC013489.1	chr15	88467419	88511521	-	51805	43585	9.84758e-08	1.98659
ENSG00000144867.11/SRPRB	chr3	133784032	133821492	+	37460	25597	9.99465e-08	0.561496
ENSG00000198830.10/HMGN2	chr1	26472514	26475972	+	3458	3458	1.00165e-07	0.59827
ENSG00000091127.13/PUS7	chr7	105456510	105522258	-	65748	65748	1.00333e-07	0.626743
ENSG00000116678.19/LEPR	chr1	65436007	65641559	+	220908	197769	1.00528e-07	2.44342
ENSG00000157045.8/NTAN1	chr16	15037852	15056079	-	18227	18227	1.01234e-07	1.9085
ENSG00000270210.1/AC104695.2	chr2	28425944	28426719	+	775	775	1.01689e-07	5.50662
ENSG00000104324.15/CPQ	chr8	96645226	97143501	+	498275	498275	1.02376e-07	2.08476
ENSG00000105516.10/DBP	chr19	48630029	48637438	-	7409	7409	1.03386e-07	2.78788
ENSG00000007923.15/DNAJC11	chr1	6634167	6701924	-	67757	67757	1.03386e-07	0.62305
ENSG00000011376.9/LARS2	chr3	45388505	45549421	+	160916	160916	1.03528e-07	0.623304
ENSG00000161638.10/ITGA5	chr12	54395260	54419460	-	24200	24200	1.04079e-07	3.06805
ENSG00000162783.10/IER5	chr1	181088711	181092899	+	4188	4188	1.04347e-07	1.95425
ENSG00000076356.6/PLXNA2	chr1	208022241	208244320	-	222079	222079	1.04986e-07	0.43594
ENSG00000214029.4/ZNF891	chr12	133106816	133130473	-	23657	23657	1.07556e-07	1.79043
ENSG00000104067.16/TJP1	chr15	29699366	29822503	-	123137	121791	1.07859e-07	0.631541
ENSG00000171357.5/LURAP1	chr1	46203333	46221261	+	17928	17928	1.09854e-07	3.64752
ENSG00000163491.16/NEK10	chr3	27110084	27369421	-	259337	259030	1.09856e-07	2.45632
ENSG00000271778.1/AC080013.3	chr3	158782546	158783124	+	578	578	1.10502e-07	5.06651
ENSG00000276418.5/AC036214.3	chr8	79958256	80034744	-	161916	4057	1.10838e-07	2.02088
ENSG00000139289.13/PHLDA1	chr12	76025446	76033932	-	8486	8486	1.14438e-07	0.509443
ENSG00000127364.3/TAS2R4	chr7	141778441	141780819	+	2378	2378	1.14726e-07	4.52898
ENSG00000203650.8/LINC01285	chrX	118839555	118919667	+	80112	80112	1.15252e-07	8.48984
ENSG00000121211.7/MND1	chr4	153344648	153415118	+	70470	70470	1.15252e-07	0.631095
ENSG00000056277.15/ZNF280C	chrX	130202710	130268899	-	66189	66189	1.1586e-07	0.634809
ENSG00000151835.14/SACS	chr13	23328825	23411513	-	82688	82688	1.16568e-07	0.499641
ENSG00000152455.15/SUV39H2	chr10	14878862	14904315	+	25453	25453	1.17399e-07	0.6564
ENSG00000115970.18/THADA	chr2	43230835	43596046	-	365211	365211	1.17423e-07	0.680261
ENSG00000277363.4/SRCIN1	chr17	38530015	38605930	-	75915	75915	1.18386e-07	2.03248
ENSG00000185344.13/ATP6V0A2	chr12	123712317	123761755	+	49438	49438	1.1843e-07	0.538822
ENSG00000138095.18/LRPPRC	chr2	43886507	43996005	-	109498	109498	1.18872e-07	0.644184
ENSG00000072756.16/TRNT1	chr3	3126915	3149023	+	22108	22108	1.20486e-07	0.655849
ENSG00000120896.13/SORBS3	chr8	22551694	22575788	+	24094	24094	1.24394e-07	2.76023
ENSG00000187123.14/LYPD6	chr2	149329984	149474148	+	144164	143633	1.26731e-07	0.593342
ENSG00000111880.15/RNGTT	chr6	88610271	88963721	-	353450	353261	1.27823e-07	0.64962
ENSG00000174705.12/SH3PXD2B	chr5	172325180	172454523	-	129343	129343	1.28198e-07	1.72703
ENSG00000227400.2/AC012501.1	chr2	153421957	153593288	-	171673	169789	1.28623e-07	2.22643
ENSG00000131323.14/TRAF3	chr14	102777475	102911500	+	134025	133917	1.28902e-07	0.580426
ENSG00000107159.12/CA9	chr9	35673855	35681159	+	7304	7304	1.29277e-07	86.7307
ENSG00000254485.5/AC026191.1	chr3	9292587	9363029	-	70442	57350	1.30065e-07	2.30125
ENSG00000164338.9/UTP15	chr5	73565740	73583377	+	17637	17637	1.30065e-07	0.582666
ENSG00000111906.17/HDDC2	chr6	125275881	125302078	-	26197	26197	1.30912e-07	0.671038
ENSG00000116237.15/ICMT	chr1	6221192	6235940	-	14748	14748	1.30942e-07	0.552977
ENSG00000161912.17/ADCY10P1	chr6	41101021	41140835	+	39814	39814	1.31159e-07	2.25148
ENSG00000176485.11/PLA2G16	chr11	63573194	63614469	-	41275	41275	1.31864e-07	0.575578
ENSG00000182220.14/ATP6AP2	chrX	40580874	40606848	+	25974	25974	1.3337e-07	0.609691
ENSG00000165609.12/NUDT5	chr10	12165324	12196144	-	30820	30820	1.34564e-07	0.65879
ENSG00000236760.1/AC019118.2	chr2	3131580	3145780	-	14200	14200	1.36528e-07	4.66919
ENSG00000080839.11/RBL1	chr20	36996348	37095995	-	99647	99405	1.36758e-07	0.655062
ENSG00000140105.17/WARS	chr14	100333787	100376805	-	43018	43018	1.3772e-07	0.568402
ENSG00000114686.8/MRPL3	chr3	131462211	131502983	-	40772	40635	1.37795e-07	0.65628
ENSG00000156218.12/ADAMTSL3	chr15	83654085	84039842	+	385757	384837	1.38956e-07	0.614349
ENSG00000080845.17/DLGAP4	chr20	36306335	36528637	+	222302	222302	1.39903e-07	1.63986
ENSG00000258982.1/AL133523.1	chr14	100207406	100238555	-	31149	31149	1.40483e-07	0.556264
ENSG00000143179.14/UCK2	chr1	165827530	165908109	+	80579	80523	1.40674e-07	0.598
ENSG00000174444.14/RPL4	chr15	66498014	66524532	-	26518	26205	1.42435e-07	0.626327
ENSG00000079246.15/XRCC5	chr2	216107463	216206303	+	98840	98840	1.44372e-07	0.687872
ENSG00000254402.6/LRRC24	chr8	144522376	144525732	-	4656	3356	1.44431e-07	6.32828
ENSG00000073605.18/GSDMB	chr17	39904594	39918650	-	14056	14056	1.44543e-07	3.08214
ENSG00000134030.13/CTIF	chr18	48539045	48863217	+	324172	319929	1.45611e-07	1.76122
ENSG00000135862.5/LAMC1	chr1	183023459	183145592	+	122133	122133	1.45611e-07	1.64669
ENSG00000163082.9/SGPP2	chr2	222424516	222560948	+	136432	136324	1.51933e-07	2.47806
ENSG00000258458.5/AL160314.2	chr14	22702610	22766562	-	63952	60786	1.51933e-07	2.02
ENSG00000100297.15/MCM5	chr22	35400062	35425430	+	25368	25368	1.53111e-07	0.486914
ENSG00000265590.9/AP000275.2	chr21	32585533	32601666	-	33459	16133	1.53731e-07	2.28168
ENSG00000114124.2/GRK7	chr3	141778147	141818490	+	40343	40343	1.54918e-07	4.39212
ENSG00000133195.11/SLC39A11	chr17	72645948	73092693	-	446745	445859	1.54918e-07	0.650502
ENSG00000260009.1/LINC02130	chr16	14363108	14370266	-	7158	7158	1.54984e-07	2.57459
ENSG00000132471.11/WBP2	chr17	75845698	75856507	-	10809	10809	1.55326e-07	1.91149
ENSG00000114054.13/PCCB	chr3	136250305	136337896	+	87591	87591	1.55871e-07	0.555742
ENSG00000164080.13/RAD54L2	chr3	51541579	51668667	+	127088	127088	1.55878e-07	0.66926
ENSG00000143106.12/PSMA5	chr1	109399030	109426351	-	27321	27321	1.56781e-07	0.660877
ENSG00000176593.7/AC008969.1	chr19	58002060	58011232	+	9172	9172	1.57376e-07	2.17868
ENSG00000116035.2/VAX2	chr2	70900589	70933446	+	32857	32857	1.57403e-07	0.562834
ENSG00000118600.11/TMEM5	chr12	63779802	63809558	+	29756	29756	1.57527e-07	0.614769
ENSG00000173511.9/VEGFB	chr11	64234537	64238793	+	4256	4256	1.57902e-07	3.53943
ENSG00000087191.12/PSMC5	chr17	63827182	63832026	+	4844	4844	1.60788e-07	0.630202
ENSG00000151422.12/FER	chr5	108747821	109196841	+	449020	447455	1.64016e-07	1.74926
ENSG00000087074.7/PPP1R15A	chr19	48872391	48876057	+	3666	3666	1.68123e-07	2.11206
ENSG00000269895.1/AP000654.1	chr11	86833067	86837615	+	4548	1192	1.71903e-07	0.427377
ENSG00000169213.6/RAB3B	chr1	51907955	51990764	-	82809	82809	1.72343e-07	0.460224
ENSG00000128050.8/PAICS	chr4	56435740	56464579	+	28839	28839	1.73849e-07	0.643047
ENSG00000164038.14/SLC9B2	chr4	103019867	103077282	-	57415	57415	1.73849e-07	0.558799
ENSG00000188559.13/RALGAPA2	chr20	20392766	20712488	-	319722	319722	1.73878e-07	1.61322
ENSG00000166197.16/NOLC1	chr10	102152175	102163871	+	11696	11696	1.75076e-07	0.58591
ENSG00000186575.17/NF2	chr22	29603555	29698598	+	95043	94441	1.80072e-07	0.673448
ENSG00000092847.11/AGO1	chr1	35869807	35930528	+	60721	60721	1.83408e-07	1.64096
ENSG00000189045.13/ANKDD1B	chr5	75611458	75671846	+	60388	60388	1.84224e-07	3.91488
ENSG00000243064.8/ABCC13	chr21	14236205	14362754	+	126549	126549	1.84576e-07	0.379258
ENSG00000137331.11/IER3	chr6	30743198	30744554	-	1356	1356	1.89211e-07	2.31437
ENSG00000073111.13/MCM2	chr3	127598222	127622436	+	24214	24214	1.91262e-07	0.477116
ENSG00000068971.13/PPP2R5B	chr11	64924670	64934473	+	9803	9803	1.92465e-07	4.52318
ENSG00000125249.6/RAP2A	chr13	97434221	97469128	+	34907	34321	1.94159e-07	1.66118
ENSG00000109084.13/TMEM97	chr17	28319094	28328685	+	9591	9591	1.94159e-07	0.586684
ENSG00000254873.1/AP001267.1	chr11	118397094	118401309	-	4215	4215	1.96043e-07	0.289784
ENSG00000133401.15/PDZD2	chr5	31639409	32110931	+	471522	460875	1.98702e-07	0.54446
ENSG00000178445.9/GLDC	chr9	6532463	6645783	-	113320	113320	1.98927e-07	0.357635
ENSG00000240006.1/LINC02004	chr3	134313575	134321171	+	7596	7596	1.99409e-07	0.193569
ENSG00000183496.5/MEX3B	chr15	82041777	82046141	-	4364	4364	1.99415e-07	2.7539
ENSG00000135828.11/RNASEL	chr1	182573633	182589256	-	15623	15354	2.0049e-07	2.41687
ENSG00000140464.19/PML	chr15	73994672	74047812	+	53140	53140	2.02851e-07	1.76666
ENSG00000107672.14/NSMCE4A	chr10	121957087	121975217	-	18130	18130	2.03607e-07	0.627211
ENSG00000112699.10/GMDS	chr6	1623805	2245692	-	621887	621887	2.03656e-07	0.579707
ENSG00000259678.1/AC066613.2	chr15	51414096	51498833	+	84737	81440	2.03852e-07	2.33431
ENSG00000273015.2/AC008124.1	chr12	45718045	45727775	-	9730	9730	2.0448e-07	0.643539
ENSG00000147408.14/CSGALNACT1	chr8	19404160	19682583	-	278423	278423	2.07281e-07	2.547
ENSG00000105137.12/SYDE1	chr19	15107402	15114988	+	7586	7586	2.07315e-07	7.71993
ENSG00000279712.1/FP325330.3	chr22	47916727	47926264	+	9537	9537	2.08408e-07	2.89692
ENSG00000102054.17/RBBP7	chrX	16844340	16870414	-	26074	26074	2.08858e-07	0.684507
ENSG00000163636.10/PSMD6	chr3	64010548	64024010	-	13462	13462	2.10128e-07	0.703225
ENSG00000269821.1/KCNQ1OT1	chr11	2608327	2699994	-	91667	91667	2.11458e-07	1.71195
ENSG00000227359.1/AC017074.1	chr2	113677701	113704078	-	26377	26377	2.12544e-07	2.8431
ENSG00000277194.1/SNORD22	chr11	62852909	62853035	-	126	126	2.14252e-07	0.393262
ENSG00000144426.18/NBEAL1	chr2	203014878	203219874	+	204996	203706	2.17325e-07	1.58779
ENSG00000009413.15/REV3L	chr6	111299030	111483715	-	184685	183718	2.2353e-07	0.648261
ENSG00000196440.11/ARMCX4	chrX	101488043	101495811	+	7768	7768	2.23674e-07	0.130672
ENSG00000182931.9/WFDC10B	chr20	45684652	45705019	-	20367	20367	2.25707e-07	5.00968
ENSG00000162885.12/B3GALNT2	chr1	235449922	235504481	-	54559	54559	2.27667e-07	0.627347
ENSG00000102900.12/NUP93	chr16	56730104	56850286	+	120182	120182	2.28089e-07	0.601999
ENSG00000262468.5/LINC01569	chr16	4245824	4253789	-	7965	7965	2.33898e-07	0.479494
ENSG00000157350.12/ST3GAL2	chr16	70375977	70439088	-	63111	63111	2.34e-07	0.503745
ENSG00000180071.19/ANKRD18A	chr9	38571357	38620660	-	49303	44101	2.34614e-07	0.573924
ENSG00000130347.12/RTN4IP1	chr6	106571970	106629487	-	57517	57517	2.37334e-07	0.532026
ENSG00000183960.8/KCNH8	chr3	19148453	19535646	+	387193	387193	2.3798e-07	3.97632
ENSG00000173320.11/STOX2	chr4	183797691	184023526	+	225835	222414	2.40896e-07	1.79776
ENSG00000227110.6/LMCD1-AS1	chr3	7952804	8611924	-	659120	637915	2.44445e-07	1.8321
ENSG00000230432.1/AC114803.1	chr2	219299001	219304130	+	5129	5129	2.48813e-07	Inf
ENSG00000081052.11/COL4A4	chr2	227002710	227164113	-	161403	161403	2.48813e-07	3.71488
ENSG00000183718.5/TRIM52	chr5	181255146	181261118	-	5972	5972	2.49115e-07	1.85145
ENSG00000116690.12/PRG4	chr1	186296278	186314562	+	18284	18284	2.51464e-07	0.422507
ENSG00000154102.10/C16orf74	chr16	85690169	85751129	-	60960	60346	2.52909e-07	0.592396
ENSG00000153879.8/CEBPG	chr19	33373329	33382686	+	9357	9357	2.52981e-07	0.631357
ENSG00000184939.15/ZFP90	chr16	68539212	68576040	+	36828	36828	2.53014e-07	1.76224
ENSG00000147669.10/POLR2K	chr8	100150583	100154002	+	3419	3419	2.55282e-07	0.560782
ENSG00000091536.16/MYO15A	chr17	18108705	18179802	+	71097	71097	2.56888e-07	3.84287
ENSG00000139133.6/ALG10	chr12	34022280	34029694	+	7414	7414	2.58514e-07	0.600304
ENSG00000223749.9/MIR503HG	chrX	134543336	134546613	-	3296	3206	2.59952e-07	0.328293
ENSG00000165097.13/KDM1B	chr6	18155328	18223853	+	68525	68525	2.73669e-07	1.73352
ENSG00000124562.9/SNRPC	chr6	34757405	34773794	+	16389	16389	2.73767e-07	0.610741
ENSG00000158555.14/GDPD5	chr11	75434639	75525903	-	91264	89809	2.73802e-07	2.35256
ENSG00000168421.12/RHOH	chr4	40191052	40246967	+	55915	55915	2.73802e-07	0.442853
ENSG00000008988.9/RPS20	chr8	56067294	56074581	-	7287	7220	2.77665e-07	0.644972
ENSG00000164953.15/TMEM67	chr8	93754856	93818057	+	63201	63201	2.79373e-07	1.74329
ENSG00000112419.14/PHACTR2	chr6	143536844	143831185	+	294341	277509	2.79373e-07	0.704397
ENSG00000111790.13/FGFR1OP2	chr12	26938382	26966650	+	28268	28268	2.7966e-07	0.663435
ENSG00000196150.13/ZNF250	chr8	144876950	144901461	-	24511	24511	2.8194e-07	1.6512
ENSG00000133103.16/COG6	chr13	39655626	39791665	+	136039	136039	2.84591e-07	1.73024
ENSG00000171262.11/FAM98B	chr15	38454126	38487710	+	33584	33584	2.84591e-07	0.573679
ENSG00000138439.11/FAM117B	chr2	202635187	202769757	+	134570	134570	2.88937e-07	1.56075
ENSG00000265451.1/AC012447.1	chr2	121530421	121532705	+	2284	2157	2.91461e-07	0.293674
ENSG00000196865.4/NHLRC2	chr10	113854660	113917194	+	62534	62534	2.94327e-07	0.689568
ENSG00000273828.1/AL133227.1	chr20	46364550	46390885	+	26335	26335	2.96438e-07	2.54512
ENSG00000004478.7/FKBP4	chr12	2794952	2805423	+	10471	10471	2.97313e-07	0.631904
ENSG00000132122.11/SPATA6	chr1	48295371	48472208	-	176837	175793	2.97925e-07	1.94497
ENSG00000198208.11/RPS6KL1	chr14	74903953	74923396	-	19443	19443	2.97925e-07	0.379758
ENSG00000065911.11/MTHFD2	chr2	74198561	74217565	+	19004	19004	3.01472e-07	0.532714
ENSG00000188033.9/ZNF490	chr19	12580975	12610803	-	32843	29828	3.01863e-07	1.86244
ENSG00000177728.16/TMEM94	chr17	75456463	75500082	+	43619	43538	3.02499e-07	2.23531
ENSG00000130348.11/QRSL1	chr6	106629577	106668417	+	38840	38374	3.11001e-07	0.655124
ENSG00000222365.1/SNORD12B	chr20	49280318	49280409	+	91	91	3.11644e-07	0.412478
ENSG00000113460.12/BRIX1	chr5	34915375	34925996	+	10621	10621	3.13048e-07	0.640175
ENSG00000196975.15/ANXA4	chr2	69741973	69827100	+	85127	85127	3.14289e-07	1.61779
ENSG00000153093.18/ACOXL	chr2	110732572	111118222	+	385650	384764	3.14715e-07	2.47754
ENSG00000256537.4/SMIM10L1	chr12	11171221	11176016	+	4795	4795	3.15267e-07	0.471534
ENSG00000184731.5/FAM110C	chr2	38813	46385	-	7572	7572	3.15371e-07	1.94146
ENSG00000165392.9/WRN	chr8	31033800	31173769	+	139969	139969	3.19705e-07	0.649836
ENSG00000198908.11/BHLHB9	chrX	102720713	102753540	+	32827	32827	3.20867e-07	1.88736
ENSG00000010404.17/IDS	chrX	149476989	149505347	-	28358	7016	3.25425e-07	1.91994
ENSG00000183032.11/SLC25A21	chr14	36678430	37172866	-	494436	492851	3.25968e-07	0.427502
ENSG00000127952.16/STYXL1	chr7	75996337	76048003	-	51666	49679	3.32952e-07	1.67857
ENSG00000162836.11/ACP6	chr1	147642234	147670496	-	28262	28262	3.35689e-07	2.08697
ENSG00000225792.1/AC004540.2	chr7	26372143	26376701	-	4558	4558	3.43923e-07	0.195723
ENSG00000111271.14/ACAD10	chr12	111686070	111757097	+	71027	68584	3.46488e-07	1.65577
ENSG00000106479.10/ZNF862	chr7	149838366	149867479	+	29113	28514	3.47813e-07	1.95542
ENSG00000269891.2/ARHGAP19-SLIT1	chr10	97153045	97222172	-	139592	36428	3.49922e-07	2.64826
ENSG00000117479.12/SLC19A2	chr1	169463908	169486003	-	22095	21995	3.51635e-07	0.663811
ENSG00000115541.10/HSPE1	chr2	197499993	197503457	+	3464	838	3.53431e-07	0.504743
ENSG00000224729.5/PCOLCE-AS1	chr7	100589401	100604038	-	14637	14637	3.53806e-07	5.75442
ENSG00000241684.5/ADAMTS9-AS2	chr3	64684908	65011468	+	326560	326560	3.59471e-07	3.7392
ENSG00000164972.12/C9orf24	chr9	34379018	34397832	-	18814	18705	3.59471e-07	2.52853
ENSG00000179965.11/ZNF771	chr16	30407296	30431108	+	23812	23812	3.60307e-07	0.583793
ENSG00000134007.3/ADAM20	chr14	70522357	70535015	-	12658	2795	3.74656e-07	4.89108
ENSG00000057252.12/SOAT1	chr1	179293713	179358680	+	64967	64967	3.78149e-07	0.607198
ENSG00000148019.12/CEP78	chr9	78236061	78279690	+	43629	43629	3.79476e-07	0.638445
ENSG00000109320.11/NFKB1	chr4	102501328	102617302	+	115974	115974	3.80762e-07	0.653385
ENSG00000084090.13/STARD7	chr2	96184858	96208818	-	23960	23960	3.80848e-07	0.665036
ENSG00000157388.15/CACNA1D	chr3	53328962	53813733	+	484771	484771	3.81037e-07	1.97926
ENSG00000271860.6/AL589740.1	chr6	97283302	98399872	+	1116570	1116479	3.83675e-07	2.78733
ENSG00000100284.20/TOM1	chr22	35299274	35347994	+	48720	48601	3.83675e-07	1.87127
ENSG00000226029.1/LINC01772	chr1	16460947	16468481	+	7534	7534	3.92353e-07	2.34015
ENSG00000162623.15/TYW3	chr1	74733151	74766674	+	33523	33523	3.9308e-07	0.609476
ENSG00000147684.7/NDUFB9	chr8	124539102	124568510	+	29408	29408	3.93407e-07	0.674322
ENSG00000142864.14/SERBP1	chr1	67407809	67430415	-	22606	22606	3.95289e-07	0.69608
ENSG00000125398.5/SOX9	chr17	72121019	72126420	+	5401	5401	3.95933e-07	2.81242
ENSG00000188554.13/NBR1	chr17	43170480	43211689	+	41209	41209	3.97438e-07	1.74441
ENSG00000196876.15/SCN8A	chr12	51590924	51812864	+	221940	221940	4.05634e-07	0.636811
ENSG00000230131.5/AL160290.2	chr10	123356449	123517708	+	161259	161259	4.06299e-07	5.56788
ENSG00000203326.11/ZNF525	chr19	53365692	53392217	+	26525	26369	4.06854e-07	1.72516
ENSG00000245532.7/NEAT1	chr11	65422773	65445540	+	22767	22283	4.08587e-07	1.81265
ENSG00000137962.12/ARHGAP29	chr1	94171750	94237633	-	65883	65883	4.08587e-07	1.65082
ENSG00000095319.14/NUP188	chr9	128947698	129007096	+	59398	50128	4.08587e-07	0.627966
ENSG00000240963.1/AL645465.1	chr1	244375099	244408493	-	34493	32709	4.1115e-07	1.98967
ENSG00000185652.11/NTF3	chr12	5432112	5495299	+	63187	63187	4.13503e-07	15.25
ENSG00000198722.14/UNC13B	chr9	35161991	35405338	+	243347	243347	4.14649e-07	0.646074
ENSG00000123505.15/AMD1	chr6	110874769	110895713	+	20944	20944	4.14757e-07	0.621477
ENSG00000167434.9/CA4	chr17	60149935	60159540	+	9605	9605	4.15169e-07	2.28452
ENSG00000132676.15/DAP3	chr1	155687966	155739010	+	51044	51044	4.16334e-07	0.633559
ENSG00000165105.9/RASEF	chr9	82979584	83063177	-	83593	83593	4.18323e-07	1.60546
ENSG00000227014.5/AC007285.1	chr7	29988599	30025600	+	37001	37001	4.18745e-07	1.71309
ENSG00000284716.1/AL034417.3	chr1	7998186	7999934	-	1748	1748	4.24911e-07	4.3566
ENSG00000278527.1/SNORD22	chr11	62854160	62854285	-	125	125	4.25249e-07	0.410882
ENSG00000170144.20/HNRNPA3	chr2	177212562	177223958	+	11396	11322	4.26488e-07	0.679411
ENSG00000106086.18/PLEKHA8	chr7	30028360	30130483	+	102123	102123	4.29676e-07	1.55074
ENSG00000067533.5/RRP15	chr1	218285286	218337983	+	52697	52697	4.29729e-07	0.650112
ENSG00000076258.9/FMO4	chr1	171314233	171342084	+	27851	27851	4.29958e-07	2.3151
ENSG00000186951.16/PPARA	chr22	46150595	46243756	+	93161	91116	4.30178e-07	1.7752
ENSG00000113810.15/SMC4	chr3	160399303	160434962	+	35659	35480	4.35833e-07	0.677854
ENSG00000168411.13/RFWD3	chr16	74621393	74666881	-	45488	45488	4.46646e-07	0.66138
ENSG00000004948.13/CALCR	chr7	93424486	93574730	-	150244	150064	4.48227e-07	0.524138
ENSG00000196267.12/ZNF836	chr19	52154847	52171643	-	16796	2966	4.49624e-07	3.37041
ENSG00000267740.5/AC024592.3	chr19	5870540	5896650	-	36089	20810	4.49899e-07	4.35862
ENSG00000166503.8/HDGFL3	chr15	83127752	83208018	-	80266	80266	4.52807e-07	0.691947
ENSG00000272472.1/AL512283.1	chr6	122643387	122644771	+	1384	1384	4.69774e-07	0.447196
ENSG00000186205.12/MARC1	chr1	220786758	220819657	+	32899	32899	4.71798e-07	0.513174
ENSG00000279608.1/AL353795.3	chr9	35038624	35044326	-	5702	5702	4.72491e-07	2.32407
ENSG00000162994.15/CLHC1	chr2	55175648	55232563	-	56915	55175	4.74353e-07	1.86802
ENSG00000104320.13/NBN	chr8	89933335	89984716	-	51381	51381	4.77507e-07	0.641871
ENSG00000151929.9/BAG3	chr10	119651369	119677819	+	26450	26450	4.79284e-07	0.639896
ENSG00000138769.10/CDKL2	chr4	75578004	75630716	-	52712	52712	4.79544e-07	2.82778
ENSG00000279834.1/AC068870.3	chr15	81060952	81063488	+	2536	2536	4.95725e-07	4.35273
ENSG00000163811.11/WDR43	chr2	28894642	28948222	+	53580	53339	5.05628e-07	0.659466
ENSG00000153292.15/ADGRF1	chr6	46997702	47042363	-	44661	44661	5.13041e-07	31.8101
ENSG00000124383.8/MPHOSPH10	chr2	71130313	71150101	+	19788	19788	5.14853e-07	0.654558
ENSG00000183421.11/RIPK4	chr21	41739368	41767106	-	27738	27668	5.22359e-07	2.30238
ENSG00000213719.8/CLIC1	chr6	31730617	31739763	-	9183	9146	5.28564e-07	1.69576
ENSG00000101654.17/RNMT	chr18	13726659	13764558	+	37899	37899	5.30315e-07	1.57019
ENSG00000253666.1/AP000424.1	chr8	100475674	100501148	+	25474	24288	5.314e-07	4.69934
ENSG00000160789.19/LMNA	chr1	156082577	156140089	+	57512	57512	5.32033e-07	1.77977
ENSG00000145990.10/GFOD1	chr6	13357829	13487662	-	129833	129833	5.33651e-07	0.571083
ENSG00000073282.12/TP63	chr3	189631426	189897279	+	265853	265765	5.3482e-07	0.27026
ENSG00000188997.7/KCTD21	chr11	78171248	78188822	-	17574	17574	5.36168e-07	1.96063
ENSG00000101182.14/PSMA7	chr20	62136734	62143430	-	6696	6696	5.43376e-07	0.640358
ENSG00000171863.12/RPS7	chr2	3575204	3580919	+	5715	5715	5.43716e-07	0.619281
ENSG00000125378.15/BMP4	chr14	53949735	53956811	-	7076	7076	5.49681e-07	2.70236
ENSG00000184254.16/ALDH1A3	chr15	100879375	100916626	+	37251	33430	5.52724e-07	3.65961
ENSG00000091542.8/ALKBH5	chr17	18183077	18209954	+	26877	26877	5.52759e-07	1.56046
ENSG00000166272.16/WBP1L	chr10	102743969	102816267	+	72298	72195	5.53438e-07	1.65137
ENSG00000251369.8/ZNF550	chr19	57535256	57559863	-	24607	24607	5.58041e-07	1.83911
ENSG00000227045.1/AL589765.1	chr1	151701025	151708386	+	7361	7361	5.63319e-07	2.57159
ENSG00000179520.10/SLC17A8	chr12	100357078	100422059	+	64981	64981	5.74462e-07	4.96073
ENSG00000137571.10/SLCO5A1	chr8	69667046	69835064	-	168018	168018	5.7874e-07	0.45311
ENSG00000102871.15/TRADD	chr16	67154179	67160298	-	6119	6119	5.92725e-07	2.07091
ENSG00000025434.18/NR1H3	chr11	47248299	47269032	+	20733	20733	5.92725e-07	1.85728
ENSG00000087302.8/C14orf166	chr14	51989474	52010691	+	21217	21217	5.92725e-07	0.675052
ENSG00000066427.21/ATXN3	chr14	92038651	92106621	-	67970	67457	5.92992e-07	1.6816
ENSG00000198948.11/MFAP3L	chr4	169986596	170032212	-	45616	45616	6.11029e-07	0.429203
ENSG00000167077.12/MEI1	chr22	41699498	41799454	+	99956	99854	6.18264e-07	4.74321
ENSG00000103404.14/USP31	chr16	23064173	23149270	-	87865	85097	6.2565e-07	0.610451
ENSG00000197405.7/C5AR1	chr19	47309873	47322066	+	12193	12193	6.31016e-07	3.04278
ENSG00000237711.1/MTCO3P11	chr9	5100235	5101009	+	774	774	6.32338e-07	0.293043
ENSG00000172183.14/ISG20	chr15	88636152	88656483	+	20331	20331	6.33369e-07	1.87475
ENSG00000165661.16/QSOX2	chr9	136206332	136245841	-	39509	39509	6.33439e-07	0.554409
ENSG00000170515.13/PA2G4	chr12	56104318	56113907	+	9589	5125	6.39818e-07	0.543577
ENSG00000100528.11/CNIH1	chr14	54423559	54441431	-	17872	17872	6.42837e-07	0.67699
ENSG00000258949.1/AL049870.3	chr14	44898907	44911863	-	12956	12956	6.67323e-07	4.63218
ENSG00000083844.10/ZNF264	chr19	57191499	57222846	+	31347	31347	6.70117e-07	2.81285
ENSG00000248932.5/AC097103.2	chr3	139389814	139583319	+	193505	192010	6.72744e-07	1.84268
ENSG00000147394.18/ZNF185	chrX	152914441	152973480	+	59039	59039	6.7681e-07	1.59831
ENSG00000155099.7/TMEM55A	chr8	90993795	91041064	-	47269	47269	6.81519e-07	0.638537
ENSG00000168874.12/ATOH8	chr2	85753893	85788066	+	34173	34173	6.83011e-07	2.74799
ENSG00000231574.5/LINC02015	chr3	177816864	177899224	+	82360	82360	6.85133e-07	0.454617
ENSG00000078018.19/MAP2	chr2	209424057	209734118	+	310061	310061	6.85497e-07	2.00836
ENSG00000141564.13/RPTOR	chr17	80544876	80966368	+	421492	421492	6.92207e-07	0.66323
ENSG00000133627.17/ACTR3B	chr7	152759748	152855378	+	95630	95630	6.93853e-07	0.664353
ENSG00000232677.6/LINC00665	chr19	36313066	36331718	-	18652	18652	6.95275e-07	3.58856
ENSG00000234936.1/AC010883.1	chr2	43229572	43233394	+	3822	3822	7.00884e-07	0.370988
ENSG00000128534.7/LSM8	chr7	118184031	118192824	+	8793	8793	7.07786e-07	0.663794
ENSG00000265354.3/TIMM23	chr10	45972448	46003734	+	31286	31085	7.08433e-07	0.671191
ENSG00000119705.9/SLIRP	chr14	77708070	77760829	+	53034	52759	7.08738e-07	0.667048
ENSG00000081014.10/AP4E1	chr15	50908672	51005900	+	97228	95894	7.08738e-07	0.640858
ENSG00000230082.1/PRRT3-AS1	chr3	9947403	9954787	+	7384	7384	7.09665e-07	3.96755
ENSG00000167637.16/ZNF283	chr19	43827291	43852017	+	24726	24726	7.13186e-07	1.78584
ENSG00000172809.12/RPL38	chr17	74203581	74210655	+	7074	7074	7.16077e-07	0.660089
ENSG00000168116.13/KIAA1586	chr6	57046531	57055239	+	8708	8708	7.16637e-07	0.548779
ENSG00000013364.18/MVP	chr16	29820393	29848039	+	27646	17529	7.19836e-07	2.38009
ENSG00000101811.13/CSTF2	chrX	100820358	100840932	+	20574	20574	7.20053e-07	0.638605
ENSG00000115946.7/PNO1	chr2	68157843	68176238	+	18395	18395	7.22274e-07	0.599901
ENSG00000134508.12/CABLES1	chr18	23134563	23260467	+	125904	125904	7.23813e-07	1.89247
ENSG00000110536.13/PTPMT1	chr11	47565429	47572360	+	6931	6931	7.23813e-07	0.563217
ENSG00000259495.2/AC016705.2	chr15	80373412	80403575	-	30163	30163	7.26718e-07	0.459405
ENSG00000153561.12/RMND5A	chr2	86720172	86778041	+	57869	57869	7.29509e-07	1.51984
ENSG00000058085.14/LAMC2	chr1	183186237	183244900	+	58663	58663	7.30439e-07	2.14529
ENSG00000121903.14/ZSCAN20	chr1	33472644	33496507	+	23863	23863	7.30439e-07	1.97989
ENSG00000174371.16/EXO1	chr1	241848179	241889939	+	41760	41760	7.30439e-07	0.649579
ENSG00000260899.1/AC106886.2	chr16	30745169	30751381	+	10715	3200	7.3299e-07	2.6673
ENSG00000205209.7/SCGB2B2	chr19	34593441	34675699	-	82258	79604	7.48083e-07	1.96533
ENSG00000143947.13/RPS27A	chr2	55231902	55235853	+	3951	3951	7.61824e-07	0.667745
ENSG00000107816.17/LZTS2	chr10	100997071	101007836	+	10765	10765	7.6625e-07	2.25934
ENSG00000224577.1/LINC01117	chr2	176637709	176655958	+	18249	18249	7.6625e-07	0.542639
ENSG00000109689.15/STIM2	chr4	26860690	27025381	+	164691	164691	7.69402e-07	0.663096
ENSG00000247624.6/CPEB2-AS1	chr4	14909960	15002045	-	92085	92085	7.71899e-07	2.26193
ENSG00000113597.17/TRAPPC13	chr5	65624715	65666233	+	41518	35391	7.72697e-07	0.64998
ENSG00000255983.1/AC007848.1	chr12	5388588	5406651	+	18063	18063	7.73992e-07	2.08411
ENSG00000118960.12/HS1BP3	chr2	20617821	20651089	-	33268	33268	7.7787e-07	1.83143
ENSG00000145375.7/SPATA5	chr4	122923073	123319450	+	396377	396377	7.80751e-07	0.66688
ENSG00000182004.12/SNRPE	chr1	203861614	203870550	+	8936	8936	7.89985e-07	0.64518
ENSG00000160888.6/IER2	chr19	13150414	13154908	+	4494	4494	7.90618e-07	1.97638
ENSG00000234678.1/ELF3-AS1	chr1	202000093	202010353	-	10260	10260	7.95433e-07	2.32632
ENSG00000105173.13/CCNE1	chr19	29811897	29824308	+	12411	12411	7.95777e-07	0.473969
ENSG00000133808.4/MICALCL	chr11	12286899	12359144	+	72245	67561	8.0448e-07	0.371205
ENSG00000198918.7/RPL39	chrX	119786505	119791643	-	5138	5006	8.06668e-07	0.587876
ENSG00000117528.11/ABCD3	chr1	94418454	94518663	+	100209	100209	8.119e-07	0.648402
ENSG00000177192.13/PUS1	chr12	131929199	131945896	+	16697	16410	8.119e-07	0.612065
ENSG00000152795.17/HNRNPDL	chr4	82422563	82430399	-	7836	7836	8.26349e-07	0.694093
ENSG00000113569.15/NUP155	chr5	37288136	37371181	-	83045	83045	8.28628e-07	0.67769
ENSG00000170275.14/CRTAP	chr3	33113978	33147773	+	33795	33795	8.3084e-07	0.607585
ENSG00000135374.9/ELF5	chr11	34478792	34513805	-	35013	35013	8.36857e-07	2.44042
ENSG00000261427.6/AC099518.3	chr16	19114001	19168248	+	59577	47000	8.50689e-07	2.90011
ENSG00000127804.12/METTL16	chr17	2416075	2511886	-	95811	95465	8.54768e-07	0.658792
ENSG00000130935.9/NOL11	chr17	67717832	67744531	+	26699	26568	8.56362e-07	0.692572
ENSG00000181744.8/C3orf58	chr3	143971797	143992367	+	20570	20570	8.60014e-07	1.58789
ENSG00000128000.15/ZNF780B	chr19	40028259	40056209	-	27950	20745	8.61024e-07	1.8703
ENSG00000146072.6/TNFRSF21	chr6	47231531	47309905	-	78374	78374	8.63007e-07	1.8083
ENSG00000168769.13/TET2	chr4	105145874	105279816	+	133942	133942	8.73279e-07	0.613718
ENSG00000163513.17/TGFBR2	chr3	30606501	30694142	+	87641	87641	8.74066e-07	1.62902
ENSG00000138279.15/ANXA7	chr10	73375100	73414067	-	38967	38967	8.74888e-07	0.620553
ENSG00000158560.14/DYNC1I1	chr7	95772505	96110322	+	337817	337817	8.78942e-07	0.4094
ENSG00000278863.1/AC091059.2	chr17	59362664	59363278	+	614	614	8.82159e-07	3.82941
ENSG00000186591.11/UBE2H	chr7	129830731	129952949	-	122218	122218	8.86659e-07	1.47956
ENSG00000071051.13/NCK2	chr2	105744896	105894274	+	149378	149378	8.86761e-07	1.54798
ENSG00000131238.17/PPT1	chr1	40071460	40097727	-	26267	26267	8.91165e-07	0.614537
ENSG00000134824.13/FADS2	chr11	61797244	61867354	+	74375	70110	8.91916e-07	0.572937
ENSG00000115364.13/MRPL19	chr2	75646782	75690759	+	43977	41764	8.94479e-07	0.697617
ENSG00000111859.16/NEDD9	chr6	11183297	11382348	-	199051	199051	9.21008e-07	2.05852
ENSG00000166128.12/RAB8B	chr15	63189468	63267782	+	78314	78314	9.39164e-07	1.83022
ENSG00000049167.13/ERCC8	chr5	60873831	60945051	-	71220	69577	9.42732e-07	0.643955
ENSG00000214193.10/SH3D21	chr1	36307109	36321230	+	14121	14121	9.45876e-07	1.99619
ENSG00000164442.9/CITED2	chr6	139371806	139374620	-	2814	2814	9.47029e-07	1.85003
ENSG00000198797.6/BRINP2	chr1	177171496	177282422	+	110926	110926	9.55643e-07	0.125129
ENSG00000251192.7/ZNF674	chrX	46497726	46545441	-	47715	47715	9.65486e-07	1.78114
ENSG00000251191.7/LINC00589	chr8	29673921	29748109	-	74188	74188	9.69375e-07	2.89525
ENSG00000139173.9/TMEM117	chr12	43836082	44389758	+	553676	553676	9.72383e-07	0.660319
ENSG00000197905.8/TEAD4	chr12	2959329	3040673	+	81344	81344	9.77226e-07	0.573223
ENSG00000166226.12/CCT2	chr12	69585333	69601570	+	16237	16237	9.79287e-07	0.689159
ENSG00000072501.17/SMC1A	chrX	53374148	53422728	-	48580	48487	9.90146e-07	0.69079
ENSG00000145293.15/ENOPH1	chr4	82430561	82461091	+	30530	30530	1.00096e-06	0.659245
ENSG00000281649.1/EBLN3P	chr9	37079856	37090507	+	10651	10651	1.00408e-06	1.62292
ENSG00000182240.15/BACE2	chr21	41167800	41282518	+	114718	114188	1.00533e-06	1.7843
ENSG00000188112.8/C6orf132	chr6	42101117	42142619	-	41502	41502	1.00595e-06	1.76745
ENSG00000100129.17/EIF3L	chr22	37848867	37876147	+	40540	27280	1.00935e-06	0.65946
ENSG00000165714.10/BORCS5	chr12	12357078	12469694	+	112616	112616	1.00935e-06	0.626171
ENSG00000160199.14/PKNOX1	chr21	42974509	43033931	+	59422	59422	1.00995e-06	1.55537
ENSG00000069275.12/NUCKS1	chr1	205712818	205750276	-	37458	37326	1.01364e-06	0.700771
ENSG00000108829.9/LRRC59	chr17	50381237	50397553	-	16316	16214	1.01675e-06	0.657882
ENSG00000130635.15/COL5A1	chr9	134641773	134844843	+	203070	203070	1.02263e-06	1.77946
ENSG00000125814.17/NAPB	chr20	23374518	23421519	-	47001	46884	1.02665e-06	1.54719
ENSG00000101040.19/ZMYND8	chr20	47209213	47356889	-	147676	146670	1.04234e-06	1.74089
ENSG00000269755.1/AC008758.6	chr19	12441112	12461183	-	51714	20071	1.04254e-06	3.34365
ENSG00000248727.5/LINC01948	chr5	56457794	56481769	-	23975	23975	1.04254e-06	0.510726
ENSG00000161011.19/SQSTM1	chr5	179820758	179838078	+	17320	17320	1.04426e-06	1.66679
ENSG00000283683.1/MYOCOS	chr1	171600620	171638799	+	38179	38179	1.04785e-06	2.47736
ENSG00000183230.16/CTNNA3	chr10	65912517	67696169	-	1783652	1783592	1.04785e-06	2.02828
ENSG00000154118.12/JPH3	chr16	87602904	87698156	+	95252	95252	1.04912e-06	2.74221
ENSG00000232160.6/RAP2C-AS1	chrX	132218506	132432862	+	214356	214356	1.04969e-06	0.521735
ENSG00000172497.8/ACOT12	chr5	81330004	81394179	-	64175	64175	1.05258e-06	4.66873
ENSG00000136830.11/FAM129B	chr9	127505338	127578989	-	73651	73651	1.05868e-06	1.67287
ENSG00000072134.15/EPN2	chr17	19237340	19336715	+	99375	99375	1.06003e-06	1.50738
ENSG00000231721.6/LINC-PINT	chr7	130944166	131110176	-	166010	165903	1.06416e-06	1.82515
ENSG00000279645.1/AC016251.1	chr15	96285067	96289265	-	4198	3872	1.07287e-06	2.22618
ENSG00000156172.5/C8orf37	chr8	95244918	95269201	-	24283	24283	1.08145e-06	0.583935
ENSG00000113013.12/HSPA9	chr5	138554881	138575444	-	20563	20425	1.08483e-06	0.680315
ENSG00000100206.9/DMC1	chr22	38518948	38570286	-	51338	51338	1.08929e-06	0.516006
ENSG00000166145.14/SPINT1	chr15	40844017	40858207	+	14190	14190	1.09754e-06	1.80052
ENSG00000146918.19/NCAPG2	chr7	158631312	158704829	-	73517	73517	1.10354e-06	0.658439
ENSG00000074696.12/HACD3	chr15	65530417	65578352	+	47935	47935	1.11072e-06	0.6758
ENSG00000136542.8/GALNT5	chr2	157257597	157314211	+	56614	56614	1.11565e-06	0.285846
ENSG00000139116.18/KIF21A	chr12	39293228	39443390	-	150162	150162	1.11615e-06	0.72018
ENSG00000163898.9/LIPH	chr3	185506261	185552613	-	46352	46352	1.12652e-06	1.95867
ENSG00000162813.17/BPNT1	chr1	220057481	220090462	-	32981	32981	1.14903e-06	1.80663
ENSG00000157741.14/UBN2	chr7	139231484	139308236	+	76752	76752	1.14903e-06	1.52971
ENSG00000265943.1/AC090912.1	chr18	22699480	22933764	-	234284	50065	1.14928e-06	0.601905
ENSG00000255250.1/AP003059.2	chr11	86727354	86765265	+	37911	37911	1.14928e-06	0.322577
ENSG00000111252.10/SH2B3	chr12	111405947	111451623	+	45676	45676	1.1503e-06	0.374709
ENSG00000160271.14/RALGDS	chr9	133097719	133149334	-	51615	51615	1.15468e-06	1.79569
ENSG00000128408.8/RIBC2	chr22	45413690	45432496	+	18806	18806	1.15833e-06	0.526067
ENSG00000198792.12/TMEM184B	chr22	38219290	38273034	-	53744	53744	1.16061e-06	1.58958
ENSG00000106070.17/GRB10	chr7	50590062	50793462	-	203400	203400	1.18536e-06	1.57131
ENSG00000102786.14/INTS6	chr13	51361564	51453207	-	91643	91643	1.19272e-06	1.91484
ENSG00000163818.16/LZTFL1	chr3	45823315	45915724	-	92409	91935	1.20014e-06	2.16076
ENSG00000042317.16/SPATA7	chr14	88384923	88438460	+	53537	53537	1.20133e-06	1.65664
ENSG00000146411.5/SLC2A12	chr6	133988696	134052636	-	63940	63940	1.20717e-06	1.90365
ENSG00000142949.16/PTPRF	chr1	43530875	43623666	+	92791	92791	1.217e-06	1.5867
ENSG00000156374.14/PCGF6	chr10	103302795	103351134	-	48339	48206	1.21843e-06	0.642012
ENSG00000054277.13/OPN3	chr1	241593123	241640361	-	47238	35836	1.22945e-06	1.8617
ENSG00000102098.17/SCML2	chrX	18239313	18354727	-	115414	115414	1.22945e-06	0.565018
ENSG00000175787.16/ZNF169	chr9	94259310	94301454	+	42144	42144	1.2304e-06	1.56951
ENSG00000153904.18/DDAH1	chr1	85318480	85578363	-	259883	169821	1.23562e-06	0.688563
ENSG00000181938.13/GINS3	chr16	58392393	58406144	+	13751	13751	1.23562e-06	0.514923
ENSG00000145757.15/SPATA9	chr5	95658429	95682996	-	24567	24567	1.2551e-06	0.464011
ENSG00000136261.14/BZW2	chr7	16646130	16706523	+	60393	60393	1.25976e-06	0.665888
ENSG00000198890.7/PRMT6	chr1	107056678	107059294	+	2616	2616	1.26065e-06	0.632756
ENSG00000280291.1/AC016251.2	chr15	96294934	96298023	-	3089	3089	1.26199e-06	2.13046
ENSG00000255308.1/AC009652.2	chr11	19196774	19281426	+	84652	84652	1.26204e-06	0.586457
ENSG00000144824.20/PHLDB2	chr3	111732496	111976517	+	244021	130192	1.26668e-06	2.85572
ENSG00000261824.6/LINC00662	chr19	27684579	27793940	-	109361	105695	1.26668e-06	1.78283
ENSG00000130741.10/EIF2S3	chrX	24054715	24077971	+	23256	23256	1.27199e-06	0.703599
ENSG00000110436.11/SLC1A2	chr11	35251205	35420063	-	168858	168858	1.27679e-06	0.630777
ENSG00000215417.12/MIR17HG	chr13	91347819	91354579	+	6760	6287	1.27725e-06	0.555852
ENSG00000237190.3/CDKN2AIPNL	chr5	134402086	134411898	-	9812	9812	1.28273e-06	0.578139
ENSG00000145390.11/USP53	chr4	119212635	119295517	+	82882	82882	1.28677e-06	1.56179
ENSG00000156860.15/FBRS	chr16	30658430	30670814	+	12384	12384	1.28834e-06	1.68025
ENSG00000260816.2/AC027279.1	chr16	78895360	78899644	+	4284	4284	1.31922e-06	0.396671
ENSG00000251138.6/AC090502.1	chr12	74133165	74402535	-	269370	234337	1.34161e-06	2.11245
ENSG00000130707.17/ASS1	chr9	130444928	130501274	+	56346	56346	1.34233e-06	0.565166
ENSG00000257489.6/AC010203.1	chr12	100173659	100199783	-	26588	26124	1.34282e-06	0.644122
ENSG00000167670.15/CHAF1A	chr19	4402661	4443392	+	40731	40731	1.34759e-06	0.638808
ENSG00000116251.9/RPL22	chr1	6181268	6200842	-	19574	19574	1.34759e-06	0.61115
ENSG00000197728.9/RPS26	chr12	56041852	56044675	+	2823	2823	1.35334e-06	0.560981
ENSG00000115368.9/WDR75	chr2	189441432	189475565	+	34133	34133	1.3686e-06	0.688802
ENSG00000136448.11/NMT1	chr17	45051609	45109016	+	57407	57305	1.37301e-06	0.692822
ENSG00000168078.9/PBK	chr8	27809619	27838095	-	28476	28476	1.37581e-06	0.596488
ENSG00000198162.12/MAN1A2	chr1	117367448	117528872	+	161424	159932	1.38175e-06	0.673923
ENSG00000108924.13/HLF	chr17	55265011	55325065	+	60054	60054	1.38976e-06	0.478658
ENSG00000107742.12/SPOCK2	chr10	72059034	72089032	-	29998	29998	1.38993e-06	3.09754
ENSG00000164631.18/ZNF12	chr7	6688432	6706923	-	18491	18491	1.39523e-06	1.5148
ENSG00000161813.21/LARP4	chr12	50400808	50480004	+	79196	79196	1.39942e-06	0.673763
ENSG00000105676.13/ARMC6	chr19	19033574	19059501	+	25927	25927	1.41589e-06	0.641404
ENSG00000258101.2/AC010173.1	chr12	49232789	49264756	-	31967	31967	1.41954e-06	1.81687
ENSG00000165061.14/ZMAT4	chr8	40530589	40897833	-	367244	367244	1.42673e-06	4.84
ENSG00000258881.6/AC007040.2	chr2	70939317	70995336	-	56019	39891	1.42693e-06	1.93561
ENSG00000136854.19/STXBP1	chr9	127579369	127696027	+	116658	116658	1.4487e-06	1.77643
ENSG00000115484.14/CCT4	chr2	61868088	61888804	-	20716	20716	1.46334e-06	0.678675
ENSG00000115963.13/RND3	chr2	150468194	150487694	-	19500	19500	1.50052e-06	1.52626
ENSG00000121897.14/LIAS	chr4	39458586	39479506	+	20920	20920	1.51055e-06	0.55454
ENSG00000179715.12/PCED1B	chr12	47079602	47236662	+	157060	156980	1.51322e-06	1.93672
ENSG00000178982.9/EIF3K	chr19	38619081	38636955	+	17874	17874	1.52886e-06	0.652342
ENSG00000111962.7/UST	chr6	148747327	149076990	+	329663	329663	1.53953e-06	0.590471
ENSG00000196419.12/XRCC6	chr22	41621118	41664048	+	42930	42930	1.543e-06	0.668472
ENSG00000184903.9/IMMP2L	chr7	110663050	111562517	-	899467	897800	1.54312e-06	1.90935
ENSG00000100632.10/ERH	chr14	69380122	69398627	-	18505	18505	1.57147e-06	0.696694
ENSG00000116141.15/MARK1	chr1	220528182	220664461	+	136279	133962	1.58758e-06	0.424714
ENSG00000124207.16/CSE1L	chr20	49046245	49096960	+	50715	50715	1.59259e-06	0.671656
ENSG00000258704.6/SRP54-AS1	chr14	34920857	34982532	-	61675	61675	1.5986e-06	1.92728
ENSG00000151247.12/EIF4E	chr4	98871683	98930637	-	58954	58642	1.5986e-06	0.710293
ENSG00000095015.5/MAP3K1	chr5	56815573	56896152	+	80579	80579	1.61024e-06	0.592507
ENSG00000166225.8/FRS2	chr12	69470374	69579789	+	109415	109415	1.64754e-06	0.701224
ENSG00000149084.12/HSD17B12	chr11	43680557	43856610	+	176053	17674	1.6541e-06	0.596086
ENSG00000228878.7/SEPT7-AS1	chr7	35751855	35800606	-	48751	48232	1.65972e-06	1.90924
ENSG00000233695.2/GAS6-AS1	chr13	113816995	113845744	+	30115	28749	1.6737e-06	4.94369
ENSG00000123130.16/ACOT9	chrX	23702252	23766475	-	64223	64223	1.68318e-06	1.7064
ENSG00000167693.16/NXN	chr17	799312	979770	-	180458	180458	1.70501e-06	1.90256
ENSG00000159433.11/STARD9	chr15	42575658	42720981	+	145323	145323	1.70619e-06	2.24748
ENSG00000197747.8/S100A10	chr1	151982914	151994390	-	11476	11476	1.72999e-06	1.58351
ENSG00000204611.6/ZNF616	chr19	52113090	52139922	-	26832	17664	1.75141e-06	2.03155
ENSG00000112159.11/MDN1	chr6	89642498	89819723	-	177225	177225	1.79856e-06	0.653919
ENSG00000120662.15/MTRF1	chr13	41216368	41263577	-	47209	46712	1.80587e-06	1.85203
ENSG00000197226.12/TBC1D9B	chr5	179862065	179907859	-	45794	45794	1.81738e-06	1.5312
ENSG00000164619.8/BMPER	chr7	33904910	34155872	+	250962	250962	1.8262e-06	0.564679
ENSG00000249917.2/LINC00536	chr8	115950510	116325059	-	374549	374455	1.82638e-06	0.469092
ENSG00000244607.5/CCDC13	chr3	42708268	42773253	-	64985	48986	1.82736e-06	2.9145
ENSG00000278291.1/AL161772.1	chr13	20699306	20703718	-	4412	4412	1.84076e-06	0.348542
ENSG00000204149.10/AGAP6	chr10	49982189	50010499	+	28310	28310	1.84607e-06	0.546669
ENSG00000226308.1/AL122058.1	chr20	57266796	57282998	+	16202	16202	1.84688e-06	0.427676
ENSG00000179029.14/TMEM107	chr17	8173236	8176399	-	3163	3029	1.87631e-06	0.488811
ENSG00000142494.13/SLC47A1	chr17	19533461	19579034	+	45573	44872	1.88018e-06	0.224211
ENSG00000111275.12/ALDH2	chr12	111766886	111817529	+	50643	26249	1.88737e-06	7.44278
ENSG00000119403.13/PHF19	chr9	120855651	120894896	-	39245	39245	1.88737e-06	0.643125
ENSG00000130052.13/STARD8	chrX	68647668	68725840	+	78172	78172	1.90222e-06	0.481142
ENSG00000069020.18/MAST4	chr5	66596360	67169595	+	573235	572267	1.91064e-06	0.538218
ENSG00000231966.1/AL359853.2	chr1	179829608	179836124	-	6516	6516	1.9151e-06	3.82838
ENSG00000108671.9/PSMD11	chr17	32444260	32483318	+	39058	39058	1.92697e-06	0.67149
ENSG00000198042.10/MAK16	chr8	33484749	33501260	+	16511	16511	1.93149e-06	0.64985
ENSG00000253554.5/AC022639.1	chr8	63687178	64368558	-	681380	681380	1.9597e-06	2.83993
ENSG00000280023.1/AD000813.1	chr19	36070238	36071070	+	832	832	1.96926e-06	0.257722
ENSG00000237233.2/TMEM26-AS1	chr10	61452638	61481956	+	29318	29318	1.98402e-06	0.25945
ENSG00000160310.17/PRMT2	chr21	46635166	46665124	+	29958	29958	1.98414e-06	1.58625
ENSG00000198814.12/GK	chrX	30653358	30731456	+	78098	54594	1.98627e-06	0.546661
ENSG00000116473.14/RAP1A	chr1	111542217	111716691	+	174474	174474	2.00536e-06	0.702491
ENSG00000143353.11/LYPLAL1	chr1	219173843	219212865	+	39022	39022	2.00663e-06	1.60935
ENSG00000128908.15/INO80	chr15	40978879	41116354	-	137475	135621	2.00971e-06	0.700816
ENSG00000119771.14/KLHL29	chr2	23385216	23708606	+	323390	323390	2.01389e-06	0.615632
ENSG00000170185.9/USP38	chr4	143184916	143223830	+	38914	38914	2.02803e-06	0.699438
ENSG00000135299.16/ANKRD6	chr6	89433169	89633834	+	200665	200372	2.02803e-06	0.636919
ENSG00000158966.13/CACHD1	chr1	64470791	64693058	+	222267	222190	2.02803e-06	0.587121
ENSG00000232956.8/SNHG15	chr7	44983022	44986961	-	3939	3806	2.03828e-06	0.511576
ENSG00000127084.17/FGD3	chr9	92947450	93036236	+	88786	88786	2.04578e-06	0.226755
ENSG00000121064.12/SCPEP1	chr17	56978104	57006763	+	28659	26303	2.04895e-06	0.542595
ENSG00000161057.11/PSMC2	chr7	103344913	103369395	+	24482	24311	2.04937e-06	0.701993
ENSG00000136383.6/ALPK3	chr15	84816679	84873482	+	56803	56803	2.05097e-06	2.32961
ENSG00000130638.16/ATXN10	chr22	45680130	45845307	+	173510	165102	2.05097e-06	0.699835
ENSG00000080608.9/PUM3	chr9	2804163	2844241	-	40078	40078	2.05097e-06	0.652314
ENSG00000050426.15/LETMD1	chr12	51048317	51060421	+	12104	12104	2.05097e-06	0.651937
ENSG00000154479.12/CCDC173	chr2	169645424	169694433	-	49009	45783	2.06593e-06	0.252894
ENSG00000116117.17/PARD3B	chr2	204545792	205620162	+	1074370	1074370	2.07116e-06	0.699777
ENSG00000166012.16/TAF1D	chr11	93735566	93741945	-	6379	6379	2.07364e-06	0.60175
ENSG00000188706.12/ZDHHC9	chrX	129803287	129843884	-	40597	40597	2.07959e-06	1.64424
ENSG00000106392.10/C1GALT1	chr7	7182614	7248651	+	66037	66037	2.09335e-06	1.62842
ENSG00000175582.19/RAB6A	chr11	73675637	73761137	-	85500	85500	2.09335e-06	1.46386
ENSG00000247240.7/UBL7-AS1	chr15	74461335	74481291	+	19956	19956	2.10227e-06	0.617591
ENSG00000277007.1/AC096642.1	chr1	219270773	219273387	+	2614	2614	2.11078e-06	4.9026
ENSG00000168883.19/USP39	chr2	85612102	85649282	+	37180	37180	2.12459e-06	0.642022
ENSG00000118705.16/RPN2	chr20	37179045	37241623	+	62578	62578	2.14353e-06	0.707011
ENSG00000103196.11/CRISPLD2	chr16	84819983	84909510	+	89527	88547	2.14498e-06	0.628385
ENSG00000203635.2/AC144450.1	chr2	1620509	1625419	-	4910	4910	2.1671e-06	2.62306
ENSG00000277855.1/AC097634.3	chr3	71581720	71628558	+	46838	44371	2.19192e-06	1.78231
ENSG00000274776.1/AC090241.3	chr18	46786698	46789297	-	2599	2599	2.19364e-06	4.9925
ENSG00000108424.9/KPNB1	chr17	47649475	47685505	+	36030	36030	2.22836e-06	0.692985
ENSG00000267698.1/AC002116.2	chr19	36014507	36045972	+	31465	31465	2.2435e-06	0.623676
ENSG00000075415.12/SLC25A3	chr12	98593590	98606379	+	12789	12540	2.26056e-06	0.675967
ENSG00000151725.11/CENPU	chr4	184694617	184734133	-	39516	39516	2.26787e-06	0.567123
ENSG00000101361.16/NOP56	chr20	2652144	2658393	+	6249	5747	2.27558e-06	0.652299
ENSG00000186952.14/TMEM232	chr5	110420103	110726665	-	306562	306341	2.27631e-06	2.80472
ENSG00000072201.13/LNX1	chr4	53459300	53591616	-	132316	132316	2.28707e-06	1.83263
ENSG00000088538.12/DOCK3	chr3	50675240	51384198	+	708958	708958	2.29091e-06	1.70079
ENSG00000273143.1/AL355512.1	chr10	110428839	110496204	-	67365	67365	2.29091e-06	0.377254
ENSG00000229337.1/AC079305.3	chr2	177155621	177212662	-	57041	48198	2.29453e-06	0.583917
ENSG00000166483.10/WEE1	chr11	9573680	9589984	+	16304	16200	2.29867e-06	1.51678
ENSG00000065427.14/KARS	chr16	75627473	75647679	-	20206	20206	2.3193e-06	0.693434
ENSG00000119411.10/BSPRY	chr9	113349540	113371233	+	21693	21693	2.35507e-06	1.67306
ENSG00000136159.3/NUDT15	chr13	48037566	48047222	+	9656	9656	2.36363e-06	0.596796
ENSG00000259583.2/AC015712.2	chr15	100892858	100919283	-	26425	26425	2.37142e-06	3.56854
ENSG00000184575.11/XPOT	chr12	64404349	64451127	+	46778	46778	2.37142e-06	0.674133
ENSG00000219626.8/FAM228B	chr2	24076881	24169638	+	92757	48124	2.3731e-06	2.17362
ENSG00000104369.4/JPH1	chr8	74234699	74321328	-	86629	86629	2.40013e-06	0.662866
ENSG00000155368.16/DBI	chr2	119366920	119372560	+	5640	5640	2.41793e-06	0.644055
ENSG00000145365.10/TIFA	chr4	112274541	112285903	-	11362	11362	2.4217e-06	0.562276
ENSG00000172987.12/HPSE2	chr10	98457076	99235862	-	778786	777866	2.42428e-06	3.75296
ENSG00000237298.9/TTN-AS1	chr2	178521182	178779963	+	258781	244669	2.42428e-06	1.85786
ENSG00000100345.20/MYH9	chr22	36281280	36388018	-	106738	106677	2.42428e-06	1.68547
ENSG00000234423.1/LINC01250	chr2	2895047	3126026	-	230979	230979	2.44094e-06	4.8399
ENSG00000259711.1/AC106738.1	chr16	54934912	54954665	+	19753	19753	2.4596e-06	1.7194
ENSG00000169567.11/HINT1	chr5	131159026	131165485	-	6459	6459	2.47336e-06	0.668811
ENSG00000172031.6/EPHX4	chr1	92029981	92063536	+	33555	33555	2.48189e-06	0.331731
ENSG00000161980.5/POLR3K	chr16	46406	53628	-	7222	7222	2.4885e-06	0.588989
ENSG00000142197.12/DOPEY2	chr21	36164534	36294274	+	129740	129740	2.48964e-06	0.669921
ENSG00000135045.6/C9orf40	chr9	74946580	74952886	-	6306	6306	2.50561e-06	0.54537
ENSG00000187741.14/FANCA	chr16	89737548	89816657	-	79109	79109	2.51239e-06	0.687444
ENSG00000104973.16/MED25	chr19	49818278	49836980	+	18702	18620	2.51416e-06	1.76778
ENSG00000018408.14/WWTR1	chr3	149517234	149703273	-	186039	184851	2.51416e-06	1.49707
ENSG00000131467.10/PSME3	chr17	42824425	42843758	+	19333	19333	2.51987e-06	0.645902
ENSG00000231500.6/RPS18	chr6	33272009	33276510	+	4501	4501	2.52082e-06	0.688132
ENSG00000144935.14/TRPC1	chr3	142724073	142807888	+	83815	83753	2.52149e-06	1.58594
ENSG00000143493.12/INTS7	chr1	211940400	212035542	-	95142	95142	2.56919e-06	0.668058
ENSG00000087266.15/SH3BP2	chr4	2793022	2841098	+	48076	48076	2.58128e-06	2.20167
ENSG00000081721.11/DUSP12	chr1	161749769	161757162	+	7393	7393	2.58921e-06	0.656128
ENSG00000123737.12/EXOSC9	chr4	121801316	121816911	+	15595	15595	2.58994e-06	0.646619
ENSG00000135905.18/DOCK10	chr2	224765089	225042442	-	277353	277273	2.58994e-06	0.612939
ENSG00000175806.14/MSRA	chr8	10054267	10428891	+	374624	374624	2.60693e-06	0.518021
ENSG00000172476.4/RAB40A	chrX	103499129	103519489	-	20360	20360	2.6326e-06	3.31932
ENSG00000113272.13/THG1L	chr5	157731196	157741448	+	10252	10252	2.65685e-06	0.547807
ENSG00000158435.7/CNOT11	chr2	101252801	101270316	+	17515	17515	2.66741e-06	0.656811
ENSG00000184992.10/BRI3BP	chr12	124993699	125031231	+	37532	37532	2.68767e-06	0.673398
ENSG00000166352.15/C11orf74	chr11	36594492	36659290	+	64798	64798	2.72778e-06	2.19799
ENSG00000063046.17/EIF4B	chr12	53006157	53042209	+	36052	34234	2.73605e-06	0.706034
ENSG00000186318.16/BACE1	chr11	117285206	117316259	-	31053	30729	2.74539e-06	1.89765
ENSG00000145244.11/CORIN	chr4	47593997	47838106	-	244109	244109	2.75627e-06	3.04039
ENSG00000136478.7/TEX2	chr17	64147226	64263301	-	116075	116075	2.75627e-06	0.663504
ENSG00000113763.10/UNC5A	chr5	176810476	176880895	+	70419	70419	2.76214e-06	0.487942
ENSG00000160932.10/LY6E	chr8	143017981	143023832	+	5851	5851	2.76214e-06	0.386681
ENSG00000154447.14/SH3RF1	chr4	169094255	169271105	-	176850	176850	2.77829e-06	0.719452
ENSG00000245552.6/AP000787.1	chr11	95150538	95233929	+	83391	83084	2.78035e-06	3.1043
ENSG00000168246.5/UBTD2	chr5	172209639	172284071	-	74432	73265	2.7886e-06	1.49711
ENSG00000255639.2/AC005833.3	chr12	4694317	4720340	+	74841	26023	2.81496e-06	3.05735
ENSG00000111261.13/MANSC1	chr12	12326055	12350541	-	24486	24486	2.8378e-06	0.531726
ENSG00000123901.8/GPR83	chr11	94377310	94401419	-	24109	24109	2.84166e-06	3.91326
ENSG00000116209.11/TMEM59	chr1	54026680	54053504	-	26824	25069	2.85548e-06	1.6377
ENSG00000105357.15/MYH14	chr19	50188185	50310545	+	122360	122080	2.8579e-06	1.68061
ENSG00000144730.17/IL17RD	chr3	57089981	57170306	-	80325	80325	2.86307e-06	2.75384
ENSG00000144895.11/EIF2A	chr3	150546684	150584242	+	37558	37558	2.86609e-06	0.689551
ENSG00000051825.14/MPHOSPH9	chr12	123154214	123233123	-	78909	78909	2.86609e-06	0.649865
ENSG00000177706.8/FAM20C	chr7	192968	260745	+	67777	67777	2.8756e-06	1.92172
ENSG00000278259.4/MYO19	chr17	36495632	36534988	-	39356	39356	2.8756e-06	0.687748
ENSG00000163607.15/GTPBP8	chr3	112990917	113001935	+	11018	11018	2.87683e-06	0.587378
ENSG00000163376.11/KBTBD8	chr3	66998306	67011210	+	12904	12904	2.89295e-06	0.441108
ENSG00000174799.10/CEP135	chr4	55948870	56033363	+	84493	84493	2.9252e-06	0.683515
ENSG00000171208.9/NETO2	chr16	47077702	47143997	-	66295	66295	2.93967e-06	0.635217
ENSG00000125485.17/DDX31	chr9	132592996	132670401	-	77405	77405	2.94306e-06	0.686202
ENSG00000102317.17/RBM3	chrX	48574523	48579066	+	4543	4543	2.95427e-06	0.657001
ENSG00000227038.3/GTF2IP7	chr7	76090430	76108779	-	18349	18224	2.9638e-06	2.7099
ENSG00000083807.9/SLC27A5	chr19	58498332	58512065	-	13733	13733	2.97046e-06	2.91932
ENSG00000183570.16/PCBP3	chr21	45643693	45942454	+	298761	291081	3.02094e-06	1.81642
ENSG00000170606.14/HSPA4	chr5	133051961	133106449	+	54488	54285	3.12767e-06	0.689937
ENSG00000116288.12/PARK7	chr1	7961662	7985505	+	23843	23843	3.15794e-06	0.651582
ENSG00000138686.9/BBS7	chr4	121824439	121870497	-	46058	46058	3.16707e-06	1.76338
ENSG00000103150.5/MLYCD	chr16	83899125	83927026	+	27901	21077	3.2189e-06	0.648586
[truncated: 5,540 more rows]
