# Supplementary material for: Regulation of cellular sterol homeostasis by the oxygen responsive noncoding RNA lincNORS
Source: Nat Commun. 2020 Sep 21;11:4755. doi: 10.1038/s41467-020-18411-x (PMC7505984; doi:10.1038/s41467-020-18411-x)
Supplement: Supplementary file 7 — Supplementary Data 4 [file 41467_2020_18411_MOESM7_ESM.xlsx]

## Sheet: Suppl. data 4. siNORS RNAseq
gene	gene_ID	Length	logFC	logCPM	PValue	FDR	siR_control.1	siR_control.2	siR_control.3	siR1721.1	siR1721.2	siR1721.3
TSPAN6	ENSG00000000003.10	11322	0.371847	3.87065	0.0560425	0.394875	1129	975	1298	1640	1573	1458
DPM1	ENSG00000000419.8	23689	0.151826	5.9272	0.307667	0.764602	4593	5217	5690	5949	7268	5058
SCYL3	ENSG00000000457.9	44637	0.715027	3.86396	0.000101862	0.00675438	1011	1075	873	1823	1950	1385
C1orf112	ENSG00000000460.12	191977	-0.183401	4.32012	0.30791	0.764679	1919	1764	1996	1481	2061	1754
FGR	ENSG00000000938.8	23214	-0.0563085	3.18518	0.851481	0.973457	1019	604	827	1183	867	508
CFH	ENSG00000000971.11	95627	-1.27995	0.19341	0.0181387	0.22296	46	223	170	105	45	37
FUCA2	ENSG00000001036.9	16880	0.00303137	4.56525	0.984913	0.999022	1861	2321	2190	2364	2177	2160
GCLC	ENSG00000001084.6	119630	-0.0177007	5.30063	0.899585	0.983798	3137	3982	3577	3959	3961	3219
NFYA	ENSG00000001167.10	27032	0.0953297	4.5605	0.534659	0.886233	1846	2319	1987	2477	2562	1906
STPG1	ENSG00000001460.13	59936	0.170065	2.60322	0.533365	0.885699	337	589	620	697	674	462
NIPAL3	ENSG00000001461.12	57183	-0.0647558	3.74893	0.772414	0.958632	992	1057	1632	1271	1192	1244
LAS1L	ENSG00000001497.12	22194	-0.0374371	3.51092	0.845438	0.972547	950	1066	1084	1111	1161	924
ENPP4	ENSG00000001561.6	16707	0.248931	3.21892	0.235856	0.70699	736	864	688	1000	1103	777
SEMA3F	ENSG00000001617.7	34031	0.252256	5.06925	0.0895301	0.490718	2338	3017	2910	3908	3589	2891
CFTR	ENSG00000001626.10	250188	-0.222097	0.532906	0.56304	0.895835	96	182	140	108	121	141
ANKIB1	ENSG00000001629.5	155151	-0.0100107	6.36466	0.943498	0.992762	7397	7823	6993	7336	8789	7196
CYP51A1	ENSG00000001630.11	30802	0.362216	7.34412	0.0112043	0.171465	12417	13601	12215	20007	17278	14701
KRIT1	ENSG00000001631.10	47198	0.17737	5.07259	0.245613	0.718418	2595	3194	2725	2922	3770	3410
RAD52	ENSG00000002016.12	77977	-0.121396	3.26454	0.580953	0.904936	863	832	982	989	985	654
MYH16	ENSG00000002079.8	72337	0.825682	3.00475	0.00213209	0.0613947	384	621	561	1225	697	961
BAD	ENSG00000002330.9	14875	-0.241496	2.95979	0.320957	0.775152	565	1007	717	739	621	651
LAP3	ENSG00000002549.8	30781	-0.334341	4.2475	0.0544071	0.390244	2079	1882	1703	1714	1535	1504
AOC1	ENSG00000002726.15	36878	-1.40035	0.439014	0.000747371	0.0306337	94	215	219	68	90	52
HECW1	ENSG00000002746.10	453403	-0.319203	2.08799	0.235922	0.70705	440	422	397	331	412	327
MAD1L1	ENSG00000002822.11	417450	-0.0441284	4.72364	0.793403	0.963612	1995	2807	2449	2386	2270	2660
LASP1	ENSG00000002834.13	51912	-0.126619	5.88855	0.384476	0.815656	4507	6567	5665	5817	5676	4620
SNX11	ENSG00000002919.10	19718	-0.207617	5.59657	0.149043	0.604506	4423	4725	4779	4803	4179	3766
M6PR	ENSG00000003056.3	9593	-0.0980627	5.87481	0.478978	0.865414	5337	5866	5111	5797	5425	4862
KLHL13	ENSG00000003096.9	219528	-0.0805439	7.37936	0.739276	0.951608	12253	20020	14244	15098	23371	8479
CYP26B1	ENSG00000003137.4	18801	-0.52012	-0.161152	0.272254	0.741712	109	127	42	99	60	46
ICA1	ENSG00000003147.13	149504	-0.114976	5.28858	0.421724	0.837897	3493	4014	3432	3505	4170	3020
DBNDD1	ENSG00000003249.9	15264	-0.182692	3.78158	0.320078	0.774479	1120	1558	1272	1374	1235	1049
ALS2	ENSG00000003393.10	80636	0.119358	4.86594	0.449011	0.850473	2249	2713	2566	3422	3018	2225
CASP10	ENSG00000003400.10	46526	-0.588879	1.8519	0.078536	0.462331	388	296	465	237	228	336
CFLAR	ENSG00000003402.15	60584	-0.124738	4.84815	0.412131	0.833217	2667	2919	2490	3012	2534	2277
TFPI	ENSG00000003436.10	101531	0.275695	5.60062	0.047699	0.369592	3634	4183	3995	4775	5658	4656
NDUFAF7	ENSG00000003509.11	21773	0.317176	3.61031	0.160813	0.619453	1031	1195	702	1089	1368	1360
RBM5	ENSG00000003756.12	30114	0.175429	6.75404	0.196918	0.666915	9004	9416	8804	10898	11793	9832
MTMR7	ENSG00000003987.9	115499	0.656748	1.65149	0.0468679	0.368603	260	182	202	420	291	365
SLC7A2	ENSG00000003989.12	73486	0.212643	7.14333	0.135275	0.583716	10009	12305	12972	14961	15935	12322
ARF5	ENSG00000004059.6	3361	0.277176	5.18026	0.0879424	0.487064	2400	3883	2624	3660	3877	3700
SARM1	ENSG00000004139.9	36688	0.197376	3.66537	0.422155	0.838164	787	997	1393	1172	1106	1511
POLDIP2	ENSG00000004142.7	10887	-0.0239934	4.33868	0.887496	0.980172	1574	2156	1782	2238	1937	1538
PLXND1	ENSG00000004399.8	51644	0.451081	6.42523	0.00533262	0.109912	5055	7479	7117	11218	9516	7557
AK2	ENSG00000004455.12	73013	0.182123	6.29443	0.237591	0.708762	6037	6238	7450	9038	8188	6537
FKBP4	ENSG00000004478.5	10458	-0.231026	5.63648	0.130649	0.576201	4676	5352	4432	4633	3885	4389
KDM1A	ENSG00000004487.11	64242	0.00816217	5.87187	0.953869	0.994252	4713	5881	5155	6223	5577	4881
RBM6	ENSG00000004534.10	160039	0.139712	5.65821	0.333732	0.784574	4444	4453	3993	5308	5539	4232
CAMKK1	ENSG00000004660.10	34577	0.113593	2.77619	0.687066	0.939107	731	508	505	510	853	653
RECQL	ENSG00000004700.11	32759	0.0266429	3.70279	0.888528	0.980256	1013	1406	1067	1306	1406	1030
CCDC132	ENSG00000004766.11	126686	0.112803	4.7727	0.439501	0.846254	2232	2644	2198	2612	3041	2418
ARHGAP33	ENSG00000004777.14	14291	0.160421	4.51849	0.547058	0.89067	2051	1165	2509	1796	2993	2096
NDUFAB1	ENSG00000004779.5	15355	-0.0740424	4.53309	0.684596	0.93817	1938	2780	1716	2445	2321	1671
PDK4	ENSG00000004799.7	12993	0.252613	0.859575	0.456666	0.85488	147	148	144	209	192	154
SLC22A16	ENSG00000004809.9	51955	1.14653	7.31519	1.2e-07	3.42363e-05	7695	9271	9724	13489	23215	24879
ZMYND10	ENSG00000004838.9	5743	-0.376354	1.79847	0.270474	0.740021	416	373	257	189	335	324
ABCB5	ENSG00000004846.12	161829	-0.051722	1.30746	0.888125	0.980172	273	174	216	302	167	212
SLC25A13	ENSG00000004864.9	201928	0.0159238	4.51254	0.920875	0.988335	1752	2092	2262	2345	2201	1963
ST7	ENSG00000004866.14	276866	0.00136013	4.53658	0.994573	1	1910	2456	1895	1841	2714	2043
CDC27	ENSG00000004897.7	71720	-0.15557	5.773	0.277172	0.745191	4631	5476	5407	5430	5342	3981
SLC4A1	ENSG00000004939.9	19757	0.123851	2.26631	0.660679	0.930625	454	410	363	455	412	535
CALCR	ENSG00000004948.9	150244	-0.146837	2.90837	0.537604	0.887376	790	622	686	737	674	606
HCCS	ENSG00000004961.10	11778	0.0362013	3.04469	0.876414	0.977935	581	796	818	815	714	820
DVL2	ENSG00000004975.7	9205	-0.238006	5.09658	0.276992	0.74507	2342	3276	4367	2220	3606	3059
PRSS22	ENSG00000005001.5	5444	-0.309824	3.79582	0.137722	0.587861	1171	1643	1340	1256	941	1281
UPF1	ENSG00000005007.8	36299	-0.175781	5.76061	0.242584	0.714565	4727	5940	4851	4733	4563	5051
SKAP2	ENSG00000005020.8	328178	-0.0243233	4.6573	0.873373	0.977204	2114	2575	2168	2655	2509	1960
SLC25A5	ENSG00000005022.5	2920	-0.107259	7.00836	0.440345	0.846272	10344	14113	11649	12144	11874	11102
CCDC109B	ENSG00000005059.11	128514	0.090221	3.48887	0.702677	0.94357	1010	1113	799	1195	1424	709
POLR2J	ENSG00000005075.11	5790	-0.0572857	5.45521	0.68936	0.939906	3703	4115	4207	4327	4571	3361
DHX33	ENSG00000005100.8	28149	0.00900951	3.47989	0.964523	0.995848	923	1071	995	1009	1194	971
MEOX1	ENSG00000005102.8	21567	0.469824	0.348711	0.346328	0.793639	54	62	165	218	105	92
THSD7A	ENSG00000005108.11	461841	-0.336115	1.34953	0.30578	0.763046	303	220	228	208	235	192
LIG3	ENSG00000005156.7	24571	-0.269049	4.23555	0.0924459	0.499378	1576	2029	1945	1622	1759	1468
RPAP3	ENSG00000005175.5	42775	0.0776271	3.88052	0.684741	0.93817	1388	1401	1054	1449	1651	1206
ACSM3	ENSG00000005187.7	187339	-0.391	1.72972	0.236864	0.708358	243	290	472	301	256	251
AC004381.6	ENSG00000005189.15	43237	0.172715	3.96662	0.321761	0.77585	1183	1421	1351	1708	1475	1499
CIAPIN1	ENSG00000005194.10	19360	-0.552389	3.54447	0.0169966	0.21464	1241	1500	997	813	770	1061
SPPL2B	ENSG00000005206.12	26486	-0.205828	4.75391	0.22845	0.699492	2549	2595	2606	1891	2767	2429
FAM214B	ENSG00000005238.15	12230	0.0967526	3.57949	0.64185	0.924868	777	1128	1213	1308	1264	946
COPZ2	ENSG00000005243.5	11860	0.345893	3.26354	0.169129	0.631409	901	715	635	1269	1122	686
PRKAR2B	ENSG00000005249.8	117163	0.0505389	2.5306	0.84023	0.971886	507	585	432	607	565	492
MSL3	ENSG00000005302.13	17593	0.0931357	3.44649	0.641679	0.924855	758	1115	978	1102	1186	911
CREBBP	ENSG00000005339.8	155673	-0.297711	6.1894	0.0289699	0.291544	6846	7936	6888	6569	6302	5699
BZRAP1	ENSG00000005379.11	27561	0.0853678	3.78487	0.680875	0.936408	1047	1213	1333	1108	1352	1523
MPO	ENSG00000005381.6	11080	0.099013	2.2783	0.717251	0.947346	382	368	499	461	476	475
PON1	ENSG00000005421.4	98686	-0.322143	0.414694	0.510716	0.879161	194	91	99	152	143	44
GCFC2	ENSG00000005436.9	58990	0.0900974	2.56848	0.738533	0.951549	385	665	507	713	482	530
WDR54	ENSG00000005448.12	4078	0.305131	5.88154	0.042048	0.34818	4734	5329	4133	7057	5907	5521
CROT	ENSG00000005469.7	54115	-0.17149	3.22884	0.436499	0.844602	747	912	1010	967	755	770
ABCB4	ENSG00000005471.11	78739	2.20157	0.748146	1.13826e-05	0.00130375	81	39	36	239	144	369
KMT2E	ENSG00000005483.15	100183	-0.0587157	9.0677	0.71599	0.946995	49033	48646	49142	47049	45529	55143
RHBDD2	ENSG00000005486.12	46325	-0.0981122	3.41879	0.639163	0.924393	983	1140	851	1094	879	942
SOX8	ENSG00000005513.9	5172	0.77576	0.876229	0.107601	0.531115	152	111	93	75	326	247
IBTK	ENSG00000005700.10	77772	0.350351	6.08768	0.0125543	0.182006	5123	5586	5360	6851	8424	6416
ZNF195	ENSG00000005801.12	39958	-0.0508965	4.75362	0.754515	0.953888	2369	2481	2516	2247	3197	2118
MYCBP2	ENSG00000005810.13	282394	0.12158	5.43658	0.398869	0.823683	3592	4266	3321	4413	4310	4057
FBXL3	ENSG00000005812.6	34591	0.116245	4.36819	0.455014	0.853848	1556	1925	1857	2161	2064	1864
ITGAL	ENSG00000005844.13	50528	-0.427854	3.53815	0.0519214	0.381631	1047	1490	1067	741	1227	850
PDK2	ENSG00000005882.7	17416	-0.153926	5.11891	0.513358	0.88014	2526	3350	3990	3311	4451	1758
ITGA3	ENSG00000005884.13	34514	0.0849786	5.54399	0.541017	0.888837	3677	4539	3992	4929	4842	3894
ZFX	ENSG00000005889.11	67083	-0.135223	4.4226	0.390182	0.819179	1907	2226	1909	2137	2121	1568
LAMP2	ENSG00000005893.11	41539	0.112477	6.15132	0.432895	0.843512	5390	6816	6220	7171	8226	5687
GGNBP2	ENSG00000005955.8	45542	-0.166868	4.32891	0.379646	0.814437	1638	2488	1639	1596	2316	1494
ITGA2B	ENSG00000005961.13	17326	0.293746	2.85406	0.236439	0.707815	654	477	593	814	735	701
GDE1	ENSG00000006007.7	20453	-0.342898	4.67109	0.0375515	0.331603	2499	2976	2202	2494	1988	1887
C19orf60	ENSG00000006015.13	3652	0.0926131	3.50537	0.650584	0.92716	827	1034	1096	970	1289	1061
CRLF1	ENSG00000006016.6	35522	0.0736238	2.92799	0.758234	0.95437	477	832	701	797	751	662
OSBPL7	ENSG00000006025.7	14463	0.208997	4.11462	0.366044	0.807462	955	1882	1538	2145	2035	1152
YBX2	ENSG00000006047.8	6364	0.20806	3.76477	0.442419	0.846842	646	1135	1628	1398	1216	1479
KRT33A	ENSG00000006059.3	4721	0.525242	1.93257	0.127549	0.571769	339	207	279	278	494	489
MAP3K14	ENSG00000006062.9	53927	-0.0109433	3.54898	0.95532	0.994419	950	1071	1133	1170	1202	942
ABCC8	ENSG00000006071.7	84018	0.574411	2.70969	0.0698441	0.436687	317	405	687	537	807	850
SYNRG	ENSG00000006114.11	94645	0.237475	4.50042	0.144928	0.598565	1859	2037	1687	2284	2223	2396
TMEM132A	ENSG00000006118.10	12697	-0.194905	4.88027	0.252325	0.725715	2438	3026	3005	2873	2159	2696
AP2B1	ENSG00000006125.12	148372	0.355911	6.98043	0.00806535	0.141868	9083	10707	10043	14183	14456	11691
ZNF263	ENSG00000006194.6	37659	0.0254082	4.52238	0.882159	0.978792	1746	2413	1997	2643	1974	1952
SPATA20	ENSG00000006282.15	12795	0.369488	5.36304	0.0190842	0.230208	2745	3327	3596	5050	4030	4056
CACNA1G	ENSG00000006283.13	66407	0.367473	4.21623	0.112552	0.540721	1073	1319	1969	2573	1763	1614
TNFRSF12A	ENSG00000006327.9	3939	-0.00653002	3.53595	0.9766	0.99772	917	1117	1093	1102	997	1155
MAP3K9	ENSG00000006432.11	87009	0.22775	4.4984	0.13986	0.59057	1589	2121	1910	2344	2591	2001
RALA	ENSG00000006451.3	84642	0.185157	4.26894	0.249794	0.724024	1556	1666	1621	1878	2276	1684
BAIAP2L1	ENSG00000006453.9	109418	-0.171774	6.98561	0.221663	0.691696	11680	13745	10760	12041	12372	9540
JHDM1D	ENSG00000006459.6	92290	0.11388	4.55442	0.471623	0.862388	1840	2054	2169	2115	2536	2262
ETV1	ENSG00000006468.9	100198	-0.677889	0.491618	0.306483	0.763321	218	40	186	41	224	48
AGK	ENSG00000006530.11	104056	0.399326	4.68981	0.0139256	0.192655	2025	1995	1944	2480	2894	2906
ALDH3B1	ENSG00000006534.11	20697	-0.0787393	3.53617	0.694647	0.942192	892	1217	1106	1227	980	984
TTC22	ENSG00000006555.6	21556	-0.531094	2.14255	0.112451	0.540636	452	298	630	296	326	388
PHTF2	ENSG00000006576.12	158697	-0.0656204	5.06448	0.654886	0.928887	2955	3135	3098	3250	3578	2504
FARP2	ENSG00000006607.9	138599	0.263707	5.07328	0.12864	0.574239	2797	2831	2579	4233	2850	3292
USH1C	ENSG00000006611.11	50522	-0.330255	0.734293	0.631385	0.921177	38	116	340	42	270	108
GGCT	ENSG00000006625.13	54859	0.119002	3.63678	0.537598	0.887376	1041	1281	892	1258	1247	1159
DBF4	ENSG00000006634.3	33326	-0.259516	3.98606	0.151762	0.607022	1451	1657	1534	1485	1624	1017
TBXA2R	ENSG00000006638.7	12335	0.252673	1.26156	0.439858	0.846254	156	207	222	281	212	237
IFRD1	ENSG00000006652.9	58050	-0.520675	5.46102	0.000918167	0.035299	4346	5511	4158	3475	4213	2664
COX10	ENSG00000006695.6	139182	-0.282427	3.5082	0.161794	0.620967	999	1093	1257	892	1031	976
GTF2IRD1	ENSG00000006704.6	148812	0.074632	4.99429	0.627288	0.918895	2832	2681	2798	3382	2928	2939
PAF1	ENSG00000006712.10	5344	-0.0793515	5.19251	0.604709	0.910809	3067	3485	3550	3657	3022	3355
VPS41	ENSG00000006715.11	209432	0.249153	5.76676	0.0700372	0.437659	4078	4688	4620	5781	6188	4858
ARHGAP44	ENSG00000006740.12	202105	0.232649	4.18842	0.211185	0.683106	1275	1584	1654	1757	1700	2072
ELAC2	ENSG00000006744.14	25797	-0.0528658	5.72089	0.722817	0.949008	4424	5383	4669	5014	4527	5054
SCIN	ENSG00000006747.10	83026	-0.517051	1.54917	0.0939876	0.50296	330	289	296	227	217	231
ARSD	ENSG00000006756.11	25382	0.0716808	3.86853	0.69943	0.942908	1221	1165	1423	1452	1548	1251
PNPLA4	ENSG00000006757.7	29493	0.19694	1.18161	0.571888	0.90025	234	177	147	261	224	197
MYH13	ENSG00000006788.8	75047	-0.677649	1.21393	0.0803994	0.46826	276	254	228	86	219	194
ADIPOR2	ENSG00000006831.9	100105	-0.0451113	5.25552	0.765912	0.957224	3025	3453	3950	3657	4062	2996
CDKL3	ENSG00000006837.7	165434	0.129774	4.27061	0.420535	0.837247	1481	1961	1535	1909	1946	1849
UPP2	ENSG00000007001.8	259453	-0.0150893	1.59655	0.963657	0.995605	285	236	285	270	328	252
PRSS21	ENSG00000007038.6	9142	0.558314	3.49115	0.0397949	0.339313	513	727	1206	1267	1213	1293
MARK4	ENSG00000007047.10	225996	0.12421	5.65751	0.372785	0.811604	4115	4371	4483	5185	5440	4349
PROM1	ENSG00000007062.7	121303	0.0127302	1.9956	0.978072	0.99772	423	233	389	428	166	508
CCDC124	ENSG00000007080.6	10976	-0.0871906	3.41772	0.665898	0.932106	1052	1027	868	960	1060	915
CEACAM21	ENSG00000007129.13	37312	-1.5147	1.45868	0.000156299	0.00925968	364	363	358	232	87	85
PAFAH1B1	ENSG00000007168.8	92406	0.0481789	6.32133	0.726622	0.949885	6517	8099	6598	7566	8586	6954
NOS2	ENSG00000007171.12	43734	-0.433252	1.53438	0.149401	0.605054	288	307	293	241	223	228
DNAH9	ENSG00000007174.13	371318	-1.34913	2.82429	8.7029e-05	0.00600971	1033	672	988	217	372	519
KIAA0100	ENSG00000007202.10	31015	0.150777	7.37064	0.285392	0.750076	12854	14628	14714	18225	15817	15297
SLC13A2	ENSG00000007216.10	24489	0.235187	3.3866	0.338142	0.787822	722	1071	806	733	1234	1212
GAS7	ENSG00000007237.14	287943	-0.503045	1.5237	0.137887	0.588238	284	241	369	180	305	190
TRAPPC6A	ENSG00000007255.6	15310	0.178463	3.60606	0.341594	0.789953	968	1131	973	1157	1269	1224
MATK	ENSG00000007264.9	24157	0.0555953	8.76202	0.726605	0.949885	30645	45862	38864	49867	38595	37089
CD79B	ENSG00000007312.8	3615	-0.625967	1.2351	0.223166	0.693054	380	102	257	192	275	69
SCN4A	ENSG00000007314.7	34365	-0.908226	2.40416	0.0171849	0.215947	950	338	513	351	466	238
ST7L	ENSG00000007341.14	97308	1.07315	5.59617	0.000508947	0.0226455	1820	2779	3818	3390	6333	8516
TKTL1	ENSG00000007350.12	34677	1.93641	4.33624	0.00905427	0.152071	934	1017	304	239	1987	6353
PAX6	ENSG00000007372.16	33170	0.168217	0.528744	0.793351	0.963608	119	210	38	32	175	211
RPUSD1	ENSG00000007376.3	3424	-0.115511	3.10687	0.62918	0.919819	680	743	977	654	936	752
RHBDF1	ENSG00000007384.11	18297	0.0928195	4.31094	0.598835	0.909118	1344	1881	1960	2158	1811	1825
LUC7L	ENSG00000007392.12	40495	-0.00823291	4.65005	0.961853	0.995598	2005	2929	1890	2502	2611	2013
CACNA2D2	ENSG00000007402.7	141443	-0.913091	3.00344	0.00239321	0.0669219	1285	919	576	512	484	566
BAIAP3	ENSG00000007516.9	15838	-0.118581	4.69638	0.590826	0.907742	1684	2410	3186	1961	3174	1969
TSR3	ENSG00000007520.3	2672	0.10094	2.67455	0.709959	0.945443	477	646	537	815	454	590
PIGQ	ENSG00000007541.10	17142	-0.0884902	3.96991	0.643654	0.925248	1106	1540	1710	1594	1539	1190
CRAMP1L	ENSG00000007545.11	65584	-0.337093	4.84704	0.0319651	0.305869	2530	2861	3241	2462	2309	2409
TEAD3	ENSG00000007866.14	23480	0.136361	3.174	0.541727	0.889357	809	703	781	791	978	899
SELE	ENSG00000007908.11	42066	0.597868	0.715299	0.169162	0.631425	51	146	155	132	213	205
DNAJC11	ENSG00000007923.11	67757	0.0295486	5.00681	0.833878	0.971043	2718	3080	2761	3051	3230	2920
MYLIP	ENSG00000007944.10	19124	0.292811	5.17026	0.0443051	0.358397	2471	3351	2922	3696	4363	3233
NOX1	ENSG00000007952.13	31022	0.124347	1.22847	0.761379	0.95516	103	355	157	249	189	243
E2F2	ENSG00000007968.6	24791	0.412219	1.61592	0.212835	0.683384	230	308	169	415	272	297
PSMB1	ENSG00000008018.8	18225	-0.0696815	6.03287	0.637374	0.923457	5907	6740	5406	7006	5895	5249
SYN1	ENSG00000008056.8	47950	-0.088438	1.01816	0.835368	0.971129	118	151	286	157	279	124
JARID2	ENSG00000008083.9	275726	0.05746	6.1131	0.677969	0.935068	6080	6302	5830	7117	6970	5965
CDKL5	ENSG00000008086.6	228047	-0.188629	3.00979	0.39468	0.821634	740	830	733	803	787	555
CDK11A	ENSG00000008128.18	21598	0.113103	6.93306	0.4366	0.844686	8577	11474	11645	12252	12199	11509
NADK	ENSG00000008130.11	29226	0.100269	5.97462	0.532988	0.885699	4768	6505	5141	7634	5649	5204
DLEC1	ENSG00000008226.15	84821	-0.698695	2.5932	0.00599119	0.118962	699	646	648	428	557	329
CYTH3	ENSG00000008256.11	110869	-0.311116	4.79473	0.0463652	0.367313	2359	3014	2914	2763	2319	1963
ADAM22	ENSG00000008277.10	268747	0.409612	3.09351	0.0831534	0.475317	730	722	511	1041	1016	718
SYPL1	ENSG00000008282.3	22074	0.261495	5.72311	0.065112	0.423033	3992	4382	4536	5179	5871	5265
CYB561	ENSG00000008283.11	14075	0.0215053	6.89196	0.887338	0.980172	8702	12951	10293	12375	12778	9016
SPAG9	ENSG00000008294.16	158692	-0.00513214	7.23036	0.971249	0.997388	13128	14360	12958	16219	14812	11678
CELSR3	ENSG00000008300.10	26447	-0.374901	5.04679	0.0453462	0.363015	2619	4386	3140	2689	3579	1991
AASS	ENSG00000008311.10	68634	0.0407462	0.119285	0.936962	0.99166	63	166	60	103	123	82
PLEKHG6	ENSG00000008323.11	18071	-0.300335	5.11542	0.160528	0.619453	2711	3093	4468	2256	3155	3326
SS18L2	ENSG00000008324.6	13275	0.233456	2.45742	0.355934	0.800925	481	460	407	547	561	563
MPND	ENSG00000008382.11	16560	-0.00123787	2.73705	0.99823	1	612	567	601	862	502	522
MGST1	ENSG00000008394.8	262118	0.164788	6.21308	0.23969	0.711678	5815	6729	6285	7126	8747	6463
CRY1	ENSG00000008405.7	102466	-0.433849	3.30677	0.0737661	0.447429	855	1467	772	941	780	669
NFIX	ENSG00000008441.12	103189	0.446464	4.78754	0.01839	0.225156	1840	2108	2335	2330	3155	3462
ST3GAL1	ENSG00000008513.10	117093	0.608071	7.33293	5.6586e-06	0.000776553	10798	12112	11451	18913	19206	17110
MMP25	ENSG00000008516.12	14046	-0.0606444	2.07595	0.853608	0.973634	349	335	463	416	267	464
IL32	ENSG00000008517.12	16611	-0.28649	4.18622	0.267922	0.738917	1894	1467	1964	1691	988	1887
PKD1	ENSG00000008710.13	47189	-0.114462	7.50072	0.427785	0.842255	15504	18058	17131	16028	15891	17130
MAPK8IP2	ENSG00000008735.10	13296	1.02371	1.2784	0.00479082	0.103258	109	170	150	431	315	180
MED24	ENSG00000008838.13	42119	0.235403	4.45085	0.136108	0.58533	1792	1960	1646	2243	2211	2225
RHOBTB2	ENSG00000008853.12	32783	-0.213397	2.66401	0.501928	0.875535	667	540	603	358	902	424
HEATR5B	ENSG00000008869.7	115960	0.280588	5.06374	0.0558305	0.39381	2460	3132	2558	3876	3734	2844
SEC62	ENSG00000008952.12	31739	0.437812	5.24028	0.00516394	0.107975	2593	3241	2824	4053	5204	3191
RPS20	ENSG00000008988.5	7216	-0.155022	9.27327	0.460016	0.855958	71744	61217	41323	49419	53135	62018
CSDE1	ENSG00000009307.11	41764	0.0913872	10.9405	0.504221	0.876724	156596	199535	157827	197140	207044	172076
UBE3C	ENSG00000009335.13	130460	-0.243175	6.63364	0.0697268	0.436457	9250	10215	9479	8924	9156	7753
REV3L	ENSG00000009413.11	184685	0.0308274	5.51014	0.833121	0.971043	4140	3966	3970	4554	4860	3703
TENM1	ENSG00000009694.9	587914	-0.29207	1.84319	0.321532	0.77559	304	394	362	257	401	258
PAX7	ENSG00000009709.7	117861	-0.26886	0.335964	0.466781	0.860297	100	157	111	108	125	88
MASP2	ENSG00000009724.12	20711	-0.0191553	1.20675	0.963192	0.995605	141	309	180	240	229	178
FAM76A	ENSG00000009780.11	37144	-0.365826	2.60032	0.161613	0.620967	533	696	609	469	691	358
TRAF3IP3	ENSG00000009790.10	26292	-0.644521	0.58344	0.36219	0.804814	228	13	227	86	85	150
POMT2	ENSG00000009830.7	45929	-0.166326	5.15875	0.308094	0.764786	2975	3392	3787	3258	2856	3361
VTA1	ENSG00000009844.11	77460	0.33227	5.32375	0.0266058	0.27829	2708	3705	3170	4400	4971	3379
MLXIPL	ENSG00000009950.11	31350	0.266428	3.00561	0.326356	0.779097	518	698	747	774	624	1040
BAZ1B	ENSG00000009954.6	81881	-0.251661	5.68637	0.0796966	0.465893	5061	5288	4681	4396	4500	4397
RANBP9	ENSG00000010017.9	90067	-0.405074	4.5675	0.00931531	0.15454	2229	2593	2447	2124	2158	1539
ETV7	ENSG00000010030.9	33746	-0.761971	1.79607	0.0344609	0.316456	388	336	437	167	198	345
SPRTN	ENSG00000010072.11	17920	-0.304194	1.53738	0.356352	0.801346	274	320	264	167	292	269
METTL13	ENSG00000010165.15	32376	-0.0349193	4.29726	0.837859	0.9714	1400	2032	1946	1757	2110	1652
DYRK4	ENSG00000010219.9	51956	0.134866	1.71122	0.689707	0.939912	302	214	309	392	241	326
ZNF207	ENSG00000010244.12	31770	-0.17259	6.60735	0.225481	0.696155	7962	10573	9375	9469	9605	7076
UQCRC1	ENSG00000010256.6	11975	-0.0612896	5.79201	0.665736	0.932021	4477	6139	4689	5283	5381	4722
STARD3NL	ENSG00000010270.9	52449	0.925172	4.25038	1.148e-08	5.65728e-06	1044	1358	1140	2229	2531	2295
CD9	ENSG00000010278.7	38545	0.291805	7.42896	0.0365369	0.327357	13399	14180	14037	19461	17492	16788
HHATL	ENSG00000010282.10	10165	1.11864	0.905696	0.0374732	0.33151	109	56	143	368	308	64
NCAPD2	ENSG00000010292.8	38600	-0.00437159	8.16679	0.978346	0.99772	21301	27487	28844	25162	26300	29327
IFFO1	ENSG00000010295.15	17699	0.388982	2.92549	0.116769	0.550543	660	584	511	729	777	909
GIPR	ENSG00000010310.4	15481	-0.151391	2.32879	0.590498	0.907721	476	528	413	352	461	519
PHF7	ENSG00000010318.15	12985	-0.00924728	1.61273	0.986584	0.999465	157	385	292	436	153	264
SEMA3G	ENSG00000010319.2	12033	-0.500071	1.74099	0.283028	0.748584	565	305	157	368	306	123
NISCH	ENSG00000010322.11	37954	-0.106304	4.7822	0.57313	0.900618	1940	2506	3235	2701	2267	2508
STAB1	ENSG00000010327.6	29158	-0.475759	3.50669	0.267524	0.738621	1026	399	2056	1235	801	672
FUZ	ENSG00000010361.9	10508	-0.154272	4.44859	0.462133	0.857431	2313	1649	2150	2060	2491	1380
SLC6A13	ENSG00000010379.11	42251	-1.04666	1.4026	0.0262542	0.276747	298	274	374	269	185	45
IDS	ENSG00000010404.13	56950	0.202573	6.85491	0.154517	0.61094	8110	10484	10446	11297	13251	10657
PRSS3	ENSG00000010438.12	48716	0.345171	2.14254	0.316311	0.772623	292	280	464	413	335	618
ZNF200	ENSG00000010539.7	13897	-0.385019	3.51753	0.0507613	0.379014	1194	1283	1005	1021	950	844
CD4	ENSG00000010610.5	33951	-0.0617719	6.01824	0.759308	0.95437	4806	7454	5699	5058	5207	7442
LRRC23	ENSG00000010626.10	40675	0.0540088	5.4604	0.801876	0.96592	3322	3836	4457	3440	3577	5472
BTK	ENSG00000010671.11	36749	0.376534	0.70843	0.64866	0.926756	184	158	35	18	73	394
HFE	ENSG00000010704.14	11063	0.0132446	4.89367	0.936888	0.991641	2191	2977	2821	2491	2808	3101
SCMH1	ENSG00000010803.12	214955	-0.320939	3.98492	0.057841	0.39967	1416	1852	1478	1351	1418	1223
FYN	ENSG00000010810.13	213121	-0.0169538	3.89516	0.928852	0.989346	1476	1323	1200	1316	1602	1280
HIVEP2	ENSG00000010818.4	193735	-0.562912	4.84373	0.000127551	0.00785709	2969	3175	3052	2083	2548	1961
FMO1	ENSG00000010932.11	37480	-0.586371	0.270969	0.30193	0.760145	29	132	227	129	68	72
TCEB3	ENSG00000011007.8	18905	0.0973357	4.56162	0.53898	0.888225	1918	1996	2205	2506	2250	2155
LYPLA2	ENSG00000011009.6	4570	0.128909	3.97208	0.537515	0.887376	1177	1190	1646	1817	1333	1478
CLCN6	ENSG00000011021.17	36995	0.611658	5.61427	0.0077056	0.138197	2046	4072	4416	5482	4845	6286
MRC2	ENSG00000011028.9	66197	-0.10542	4.11571	0.631231	0.921177	1075	1636	2139	1713	1483	1523
NME2	ENSG00000011052.17	18155	-0.134229	7.36602	0.370854	0.810242	14835	18283	13475	16176	13860	14436
SLC6A7	ENSG00000011083.4	32832	-0.0496239	2.56402	0.894802	0.982685	596	808	224	463	546	619
TSPAN9	ENSG00000011105.7	209210	-0.00174857	3.19857	0.995861	1	700	891	881	923	865	807
BTBD7	ENSG00000011114.10	95543	-0.122807	5.33627	0.384736	0.815706	3432	4104	3807	4078	3801	3123
APBA3	ENSG00000011132.7	10881	0.0579063	7.82354	0.715238	0.946894	16010	23740	20379	26135	20074	19349
MKS1	ENSG00000011143.12	14164	0.395798	4.71727	0.0272062	0.281715	1709	1952	2441	2785	2612	3013
ABHD5	ENSG00000011198.3	44259	-0.242681	3.84309	0.207312	0.680063	1517	1449	1198	1438	1260	1039
KAL1	ENSG00000011201.6	203313	-0.0331822	2.6318	0.894395	0.982483	586	612	481	616	688	443
AKAP8L	ENSG00000011243.13	39094	-0.168646	5.45799	0.246759	0.719634	3590	4320	4613	3849	4120	3754
MBTD1	ENSG00000011258.11	82739	0.003319	6.2528	0.982124	0.99833	6993	7502	5981	7125	8136	6449
UTP18	ENSG00000011260.9	37409	0.0765638	6.08961	0.615048	0.91481	6300	5532	5886	6243	7089	6461
RNF216	ENSG00000011275.14	161693	-0.0569067	5.96487	0.677331	0.935032	5467	5783	5851	5905	6177	5298
TTC19	ENSG00000011295.11	45636	0.276023	4.43546	0.0766537	0.456365	1602	2084	1598	2232	2494	2007
PTBP1	ENSG00000011304.12	15253	-0.196208	6.96422	0.163063	0.621716	10811	13980	11224	11027	11010	10874
DPF1	ENSG00000011332.15	18709	1.70536	5.5979	7.13838e-07	0.000135773	2124	1756	2184	2684	9298	8825
SYT7	ENSG00000011347.5	65836	0.0549507	3.77866	0.769276	0.958289	1016	1506	1122	1458	1358	1154
LARS2	ENSG00000011376.5	160916	-0.221709	3.59393	0.227999	0.699454	1101	1216	1173	1088	1132	943
PIK3C2A	ENSG00000011405.9	130254	-0.0268449	6.09939	0.856641	0.974888	5784	7359	5544	5939	7657	5737
PLAUR	ENSG00000011422.7	24453	0.185929	4.17013	0.454132	0.853435	1158	1308	2051	1952	1344	2063
ANLN	ENSG00000011426.6	63986	0.128463	6.51373	0.364545	0.806405	7704	8542	7240	8389	9796	8842
WIZ	ENSG00000011451.13	28444	-0.0318555	3.26979	0.877599	0.977935	766	955	903	895	1050	768
RABGAP1	ENSG00000011454.12	164034	0.203931	6.84213	0.128845	0.574373	8754	10132	9815	11998	12448	10450
QPCTL	ENSG00000011478.7	11507	0.138494	3.44855	0.484997	0.867867	836	1086	880	1155	1021	1053
PPP5C	ENSG00000011485.10	45988	0.311781	5.19587	0.0325614	0.308101	2763	3158	2878	4172	3582	3720
CEP68	ENSG00000011523.9	30639	0.107446	3.42386	0.613951	0.914268	956	863	940	1181	1207	791
MAP4K3	ENSG00000011566.10	188047	-0.0213358	5.53745	0.878482	0.977935	3648	4685	4290	4365	4807	3927
ZBTB32	ENSG00000011590.9	12512	0.173231	2.92068	0.595412	0.90831	682	373	823	534	902	824
TYROBP	ENSG00000011600.7	3895	0.28155	1.17589	0.463358	0.85799	127	300	128	296	211	191
TMEM159	ENSG00000011638.6	22240	0.202133	5.75194	0.19362	0.662199	4224	4767	4489	4972	5283	5965
GABRA3	ENSG00000011677.8	285125	-0.314107	0.625054	0.378959	0.814155	147	154	152	131	114	137
BRCA1	ENSG00000012048.15	81189	-0.188517	4.97552	0.299008	0.759863	2837	2546	3571	3235	3028	2136
ERCC1	ENSG00000012061.11	71496	0.289502	5.08207	0.094694	0.504484	2731	3080	2392	3229	3216	4007
CD22	ENSG00000012124.10	28095	-0.376127	4.72469	0.0322	0.306935	2005	2956	3112	2168	2645	1759
SEMA3B	ENSG00000012171.13	9988	0.0780798	5.4334	0.614841	0.914627	2913	4171	4278	4300	4364	3918
MBTPS2	ENSG00000012174.7	45789	0.330722	3.82951	0.0924342	0.499378	850	1191	1355	1531	1662	1308
PRICKLE3	ENSG00000012211.8	11695	-0.0803165	3.15021	0.718558	0.947394	688	945	828	728	824	875
EXTL3	ENSG00000012232.4	155131	-0.282114	3.55801	0.137949	0.588238	1118	1330	1031	1072	1089	860
NR1H4	ENSG00000012504.9	90706	-0.105702	0.620611	0.789498	0.962846	113	211	105	154	148	114
ELOVL5	ENSG00000012660.9	81752	0.624585	4.59156	5.06226e-05	0.00402069	1596	2011	1511	2791	2911	2587
ALOX5	ENSG00000012779.6	71901	-0.515922	1.30825	0.0998145	0.514965	252	272	253	172	215	186
KDM5D	ENSG00000012817.11	41075	0.158187	0.999435	0.706383	0.944543	111	145	247	269	122	196
CALCOCO1	ENSG00000012822.11	16627	0.202618	5.30951	0.141098	0.592589	2944	3696	3304	4128	4261	3656
UBR7	ENSG00000012963.9	22161	0.207771	4.4831	0.189856	0.657015	1658	2051	1883	2064	2710	2042
MAP4K5	ENSG00000012983.7	142626	-0.0944709	5.832	0.553294	0.893605	4872	5706	5261	4895	6835	4053
EHD3	ENSG00000013016.10	35434	-0.305634	0.558315	0.419488	0.836327	130	114	185	138	109	120
PSMC4	ENSG00000013275.3	10437	-0.0286689	5.22166	0.844681	0.972251	2917	3673	3568	3758	3353	3340
MAN2B2	ENSG00000013288.4	48188	0.0857529	3.81502	0.673851	0.934798	912	1632	1169	1450	1296	1345
SLC7A14	ENSG00000013293.5	126492	-0.334359	0.139832	0.398967	0.823729	108	90	124	82	123	69
CLDN11	ENSG00000013297.6	441517	-0.116232	3.26543	0.574719	0.901319	752	1041	906	895	864	847
SLC25A39	ENSG00000013306.11	5246	-0.723878	4.81118	1.12566e-05	0.00129828	2625	3892	2957	2312	1825	1856
MVP	ENSG00000013364.14	27641	-0.0242005	5.71193	0.895253	0.982961	3789	5514	4998	4002	4874	5708
NUB1	ENSG00000013374.11	36751	-0.295954	4.11697	0.0889739	0.48944	1785	1704	1630	1686	1527	1219
PGM3	ENSG00000013375.11	32787	0.216416	5.38091	0.124174	0.565642	3097	3919	3383	4572	4242	3885
RWDD2A	ENSG00000013392.6	5554	0.176069	1.3909	0.600267	0.909118	175	294	195	276	332	184
CLK1	ENSG00000013441.11	11691	0.179975	5.98146	0.183869	0.649066	4882	5768	5305	6551	7014	5532
POLR3B	ENSG00000013503.5	152541	-0.0723046	3.81679	0.702404	0.94345	1230	1428	1227	1571	1325	1018
ANGEL1	ENSG00000013523.5	39002	0.285597	3.98565	0.115633	0.548412	1089	1328	1424	1830	1521	1567
RNF14	ENSG00000013561.13	31964	-0.00914861	4.50292	0.955409	0.994419	1678	2219	2237	2131	2255	2017
DNASE1L1	ENSG00000013563.9	10871	0.270502	4.47734	0.118585	0.55499	1527	1875	2033	2219	2908	1835
DDX11	ENSG00000013573.12	30947	0.130841	4.95874	0.397939	0.822895	2339	2727	2918	3031	2958	3176
HEBP1	ENSG00000013583.4	25410	0.117527	1.78026	0.705767	0.944522	323	333	224	409	304	295
GPRC5A	ENSG00000013588.5	27156	-0.08433	7.87801	0.601835	0.909159	17705	21625	25855	24055	20152	20430
MAMLD1	ENSG00000013619.9	152760	-0.189647	1.60574	0.524289	0.883411	258	325	286	279	253	266
CD6	ENSG00000013725.10	48735	0.548508	2.70648	0.0437544	0.355748	360	691	392	775	640	762
TACC3	ENSG00000013810.14	23672	-0.350429	3.98792	0.0752933	0.452365	1529	2018	1259	1569	1265	1126
UFL1	ENSG00000014123.9	33682	0.487543	4.80991	0.00106701	0.0393467	1883	2443	1978	2956	3610	2748
POLA2	ENSG00000014138.4	43828	0.314316	6.39323	0.149505	0.605323	5701	7179	7320	6847	7428	11638
ZC3H3	ENSG00000014164.6	103799	-0.237517	5.51284	0.218117	0.688245	3738	5024	4582	2871	4281	4619
CAPN1	ENSG00000014216.11	31441	-0.0143044	7.5179	0.915202	0.987574	15138	18650	15891	18019	18676	15173
ACPP	ENSG00000014257.11	50932	-0.368109	1.53138	0.245743	0.718604	277	273	317	266	196	244
MDH1	ENSG00000014641.13	18589	0.249978	6.61339	0.0693146	0.435355	7656	8441	7952	10892	9914	9341
SLC30A9	ENSG00000014824.9	99986	0.430057	5.02152	0.00298079	0.07759	2152	2942	2386	3462	3761	3343
MTMR11	ENSG00000014914.15	8249	0.587268	5.59666	0.00049006	0.0219557	3458	3446	3464	4918	5148	6242
COX15	ENSG00000014919.8	20257	0.150667	4.37145	0.343831	0.791929	1449	2070	1785	2169	2198	1819
CCDC88C	ENSG00000015133.14	146522	0.149263	4.46182	0.390274	0.819179	1866	2084	1669	1996	2109	2409
YAF2	ENSG00000015153.10	81246	-0.208203	3.65497	0.404685	0.828464	1377	825	1370	1340	1012	961
ZMYND11	ENSG00000015171.14	120173	0.100033	5.97107	0.466206	0.859934	4755	5884	5682	6080	6668	5673
WAS	ENSG00000015285.6	14834	-0.541907	2.67242	0.0868003	0.484647	829	828	368	479	638	367
DPEP1	ENSG00000015413.5	25124	-0.0830909	5.88418	0.651856	0.92781	6128	4675	5378	4800	5314	6015
BID	ENSG00000015475.14	40631	-0.242798	4.03038	0.173006	0.636739	1661	1635	1449	1637	1397	1216
MATR3	ENSG00000015479.13	57920	-0.0680227	8.13459	0.636031	0.922603	22066	30800	24974	26974	29772	21536
NPC1L1	ENSG00000015520.10	28781	-0.126416	2.80568	0.592284	0.907742	614	638	701	575	782	544
XYLT2	ENSG00000015532.5	17047	0.448511	4.50576	0.0149574	0.200446	1249	1849	2092	2300	2819	2320
RGPD5	ENSG00000015568.8	64938	0.0516566	5.85263	0.726551	0.949885	4682	5813	4813	5674	6719	4420
NUDCD3	ENSG00000015676.13	111760	0.070142	5.17292	0.633522	0.921569	3119	3502	2848	3731	3362	3358
CHDH	ENSG00000016391.6	34056	-0.0647915	1.33214	0.866548	0.976511	258	168	252	146	271	270
IL20RA	ENSG00000016402.8	45191	-0.398128	0.0412231	0.316486	0.772778	96	114	99	62	82	100
CLCA4	ENSG00000016602.8	33677	-0.427485	0.135443	0.257323	0.728921	112	115	105	101	84	76
GLT8D1	ENSG00000016864.12	11544	0.35091	4.58175	0.0451398	0.362238	1553	2213	1925	3001	2827	1852
ATP2C1	ENSG00000017260.15	166118	0.351552	6.81694	0.0112524	0.171821	8066	10179	8494	12985	13010	10022
SRCIN1	ENSG00000017373.11	75933	0.265401	3.26302	0.274274	0.742841	738	697	894	763	1329	890
SLC38A5	ENSG00000017483.10	11725	0.270673	0.354798	0.664468	0.931666	21	236	64	146	184	67
MAGIX	ENSG00000017621.11	5762	-0.362811	1.14379	0.30576	0.763046	220	295	152	220	155	167
RALBP1	ENSG00000017797.7	63108	-0.508524	4.46389	0.00118458	0.0419793	2190	2622	2169	1636	2034	1514
RUFY3	ENSG00000018189.8	103112	-0.0829225	3.2361	0.695139	0.942192	836	875	886	996	816	778
CNTN1	ENSG00000018236.10	379977	-0.316843	1.9562	0.30693	0.763644	355	461	341	338	454	200
SLC11A1	ENSG00000018280.12	14866	0.559342	3.0626	0.0327703	0.309049	643	641	524	829	1379	652
WWTR1	ENSG00000018408.10	219480	0.440791	4.04644	0.00896125	0.151211	1104	1326	1341	1931	1804	1655
AGPS	ENSG00000018510.8	151193	-0.159227	0.356213	0.707269	0.944783	151	75	125	84	151	104
CXorf56	ENSG00000018610.9	27286	0.189275	3.3813	0.391098	0.819206	921	1036	661	989	1076	1066
ATP1A2	ENSG00000018625.10	27833	0.488105	1.22048	0.213961	0.684634	155	215	150	407	153	204
TTC27	ENSG00000018699.7	193020	-0.427244	4.34018	0.0085187	0.147242	2122	1966	2125	1641	1783	1480
PHLDB1	ENSG00000019144.12	51587	0.379309	5.59535	0.0396668	0.339263	3452	3744	4090	6334	3963	5107
MARCO	ENSG00000019169.9	52495	0.255635	0.35455	0.573874	0.90078	62	194	61	153	137	100
CYP24A1	ENSG00000019186.5	20525	-0.673581	3.1324	0.00884832	0.150075	643	1203	1080	508	826	586
PRDM11	ENSG00000019485.8	132171	-0.0769713	1.43263	0.810092	0.967073	195	298	252	237	316	193
CD74	ENSG00000019582.10	11293	-0.442044	4.03522	0.0511321	0.379951	1688	1788	1593	855	1715	1365
ZRANB1	ENSG00000019995.6	46067	-0.127372	4.71547	0.383384	0.815311	2346	2519	2500	2400	2595	2137
NCDN	ENSG00000020129.11	9802	-0.316918	2.65513	0.192151	0.659972	540	708	633	526	667	408
GPR124	ENSG00000020181.13	60706	-0.144448	2.24822	0.774084	0.959245	712	442	161	373	765	177
ZFP64	ENSG00000020256.15	152646	-0.185525	4.24297	0.245482	0.718325	1606	2124	1710	1659	1844	1526
MNAT1	ENSG00000020426.6	235212	0.304517	4.83389	0.0373623	0.33151	2130	2665	2089	2972	3343	2645
SAMD4A	ENSG00000020577.9	226219	-0.278749	5.25737	0.0554885	0.393392	3705	3974	3586	3081	3876	2882
RUNX3	ENSG00000020633.14	65611	-0.995469	1.17953	0.0194804	0.232339	265	417	133	134	212	87
MRE11A	ENSG00000020922.8	74180	-0.20837	4.00709	0.267119	0.738298	1479	1743	1418	1665	1584	1019
PLEKHB1	ENSG00000021300.9	16642	0.940402	2.54129	0.00293202	0.076828	382	506	189	793	700	668
SERPINB1	ENSG00000021355.8	9675	0.185946	4.73975	0.211304	0.683147	2108	2291	2314	2745	2660	2633
CYP3A43	ENSG00000021461.12	38083	-0.025762	0.365611	0.966516	0.996387	131	120	91	73	239	55
SLC7A9	ENSG00000021488.8	39258	0.207189	1.44515	0.575091	0.901451	156	214	306	187	292	333
SPAST	ENSG00000021574.7	94027	-0.0635557	3.5698	0.764398	0.95683	1030	1173	1058	1397	1146	776
NRXN3	ENSG00000021645.13	1622029	-0.106936	3.68993	0.573282	0.900618	1184	1266	1141	1094	1187	1221
OSBPL5	ENSG00000021762.15	79624	0.14184	3.68712	0.555781	0.893867	873	1438	1013	1774	1006	1051
AQR	ENSG00000021776.6	114309	0.138984	5.34886	0.329479	0.781921	3317	3785	3336	4059	4720	3398
CPS1	ENSG00000021826.10	201426	0.14416	1.39723	0.664209	0.931666	178	300	197	210	306	261
C8B	ENSG00000021852.8	36931	-0.465291	0.402309	0.332768	0.7841	47	184	183	124	75	108
FHL1	ENSG00000022267.12	63960	-0.039048	1.34135	0.934662	0.991056	109	163	413	198	199	295
RTFDC1	ENSG00000022277.8	50297	0.0911816	6.28106	0.537278	0.887199	6359	7963	6006	7326	7592	7734
GABRA1	ENSG00000022355.10	52779	-0.590524	1.99383	0.104458	0.524182	304	497	490	371	416	132
NLRP2	ENSG00000022556.11	48013	0.335811	2.54923	0.429948	0.842592	720	327	308	1065	422	375
SLC45A4	ENSG00000022567.5	101140	0.324565	2.72688	0.182067	0.647663	480	635	469	754	606	709
RNF10	ENSG00000022840.11	44115	0.0256879	7.42493	0.854989	0.974227	14115	16739	15029	18432	15685	15029
ZNF839	ENSG00000022976.11	25331	0.016694	3.59086	0.933509	0.990727	908	1232	1092	1351	1081	1003
ZDHHC6	ENSG00000023041.7	16615	0.248254	4.46328	0.102689	0.521032	1675	1883	1861	2195	2484	2113
GRAMD1B	ENSG00000023171.10	102139	-0.0850808	1.43418	0.836903	0.971129	273	304	167	288	131	305
RNH1	ENSG00000023191.12	12789	3.3482	9.33388	7.72647e-08	2.26396e-05	8440	9688	12888	11514	181179	138837
NDUFS1	ENSG00000023228.9	44787	0.0521824	5.37066	0.720289	0.947696	3100	4132	3738	4221	4500	3289
RB1CC1	ENSG00000023287.8	123388	-0.090166	6.25675	0.514542	0.88064	6666	7517	7029	7015	8118	5977
ERP44	ENSG00000023318.7	119862	0.0179593	5.45432	0.900447	0.984042	3315	4396	4052	4128	4752	3672
ALAS1	ENSG00000023330.10	16242	0.33488	3.8565	0.060162	0.407399	1005	1305	1144	1576	1481	1505
BIRC3	ENSG00000023445.9	21920	-0.079701	1.57359	0.851112	0.973457	131	213	474	269	332	220
AKAP11	ENSG00000023516.7	51108	0.0156413	5.08999	0.919274	0.988052	2747	3321	3057	3336	3936	2521
GLRX2	ENSG00000023572.4	9647	0.383951	1.99247	0.211178	0.683106	276	379	274	527	504	259
SNAPC1	ENSG00000023608.4	34072	0.252427	4.00445	0.175986	0.639496	1257	1553	1139	1487	2080	1407
DERA	ENSG00000023697.8	126115	0.519984	4.32261	0.00142728	0.0471765	1366	1514	1536	2577	2233	1890
STRAP	ENSG00000023734.6	21088	0.170843	4.84407	0.286389	0.750867	2282	3028	1996	2940	3267	2455
ABCC2	ENSG00000023839.6	69461	-0.0697775	1.48896	0.85309	0.973634	212	279	279	139	348	282
DEF6	ENSG00000023892.9	23954	0.814463	3.14075	0.0102884	0.163791	584	751	391	844	776	1486
PLEKHO1	ENSG00000023902.9	15544	0.204685	3.04104	0.413424	0.833576	763	749	535	673	1074	757
GCLM	ENSG00000023909.5	24206	-0.870378	2.79944	0.000138455	0.00840933	728	836	851	493	461	437
UBR2	ENSG00000024048.6	129443	0.0921386	5.88954	0.53812	0.887776	5524	5447	4421	6184	5961	5220
EHD2	ENSG00000024422.7	29792	-0.0534884	2.51424	0.853492	0.973634	552	437	557	449	479	636
DEPDC1	ENSG00000024526.12	23070	-0.434913	3.66122	0.0422812	0.34965	1006	1463	1459	1156	1212	714
CCDC28A	ENSG00000024862.12	19800	-0.136075	2.60947	0.604157	0.910748	479	720	528	614	678	373
RRAGD	ENSG00000025039.10	47635	0.512902	5.04387	0.000416436	0.0195446	2088	2670	2572	3932	4019	3094
HSF2	ENSG00000025156.8	33574	-0.0203227	3.36086	0.925488	0.988861	756	924	1100	1024	1101	781
PHF20	ENSG00000025293.11	178408	0.258066	4.90168	0.0937384	0.502611	2550	2283	2444	3194	3101	2922
HSD17B6	ENSG00000025423.7	35630	-0.0259452	0.350021	0.963358	0.995605	152	123	63	157	70	122
NR1H3	ENSG00000025434.14	20546	-0.076023	4.0867	0.671365	0.934232	1192	1787	1736	1581	1726	1392
TYMP	ENSG00000025708.8	4305	-0.00127721	1.19603	1	1	43	348	240	182	267	196
NCAPH2	ENSG00000025770.14	15257	0.0851515	3.59459	0.722984	0.949008	934	1179	1045	1682	1103	772
TOMM34	ENSG00000025772.7	18357	0.14675	3.53763	0.468297	0.861173	801	1274	913	1095	1312	1055
SEC63	ENSG00000025796.9	90434	-0.195446	4.63182	0.225173	0.69564	2112	2985	2068	2186	2489	1902
KPNA6	ENSG00000025800.9	68531	0.182462	5.80096	0.210054	0.681985	4003	5449	4664	5438	5615	5686
VIM	ENSG00000026025.9	9335	0.242392	0.665599	0.490367	0.870668	110	158	120	145	175	160
RTEL1-TNFRSF6B	ENSG00000026036.16	39385	0.0414532	4.59757	0.816189	0.968223	1691	2701	2081	2233	2162	2511
FAS	ENSG00000026103.15	25129	-0.400751	1.70699	0.182151	0.647665	290	426	285	256	265	269
RNASET2	ENSG00000026297.11	27688	0.17522	5.67996	0.256077	0.728105	3896	5483	3664	5591	5483	4399
CD44	ENSG00000026508.12	93533	-0.113692	6.16114	0.467342	0.86073	6554	6527	6860	7902	6515	5178
KCNG1	ENSG00000026559.9	19474	0.0282248	0.950443	0.951213	0.993842	104	140	265	142	236	171
AGPAT4	ENSG00000026652.9	144083	-0.215693	0.726688	0.590139	0.907721	201	113	151	153	115	157
BTN3A1	ENSG00000026950.12	12980	0.0395658	3.85612	0.860007	0.976192	1256	1346	1231	953	1827	1382
MIPEP	ENSG00000027001.7	159231	-0.0960861	3.29566	0.664526	0.931666	979	843	884	1052	978	678
PRKCH	ENSG00000027075.9	363418	0.0407783	5.64516	0.767302	0.95747	4050	4945	4304	4784	5390	4259
INSRR	ENSG00000027644.4	18956	-0.590202	2.79873	0.115841	0.548412	454	886	927	877	277	415
IFNGR1	ENSG00000027697.8	21966	-0.117442	3.60066	0.547141	0.89067	1071	1214	1107	1089	1369	866
B4GALT7	ENSG00000027847.9	10248	0.170604	4.01849	0.3869	0.818136	968	1503	1651	1768	1662	1440
SH2D2A	ENSG00000027869.7	10620	-0.541728	2.05271	0.195899	0.665886	265	500	564	547	154	251
VRK2	ENSG00000028116.12	252270	-0.0987812	3.89452	0.57574	0.901813	1393	1455	1278	1300	1528	1247
TNFRSF1B	ENSG00000028137.12	42226	-0.449966	2.05268	0.183694	0.64902	418	387	471	237	269	462
VEZT	ENSG00000028203.13	85045	0.150057	6.87904	0.294141	0.756516	9105	10138	10753	12952	11369	10778
POU2F2	ENSG00000028277.16	110475	-0.405999	3.26895	0.11175	0.539885	1088	1181	683	783	1035	559
BRD9	ENSG00000028310.13	42534	-0.210817	5.19707	0.159343	0.617837	3031	4070	3530	3528	2976	3108
SNX1	ENSG00000028528.10	51968	0.220719	6.05965	0.125979	0.569323	5286	5619	5639	7170	6424	6691
TBPL1	ENSG00000028839.5	38263	-0.278798	3.96634	0.120095	0.557657	1517	1544	1532	1542	1427	1057
ARNTL2	ENSG00000029153.10	90455	-0.298531	2.63164	0.324197	0.777266	462	509	857	434	498	621
BCLAF1	ENSG00000029363.11	32989	0.12505	6.28884	0.375345	0.81228	6708	7234	6164	7637	8859	6728
SLC39A9	ENSG00000029364.7	64374	0.798605	5.79673	2.12276e-08	9.02504e-06	3022	4282	3674	6898	7243	5925
ANK1	ENSG00000029534.15	243542	0.099053	2.63344	0.685051	0.938347	505	539	560	694	539	576
TFB1M	ENSG00000029639.6	56985	0.246589	3.13024	0.281228	0.747287	678	630	830	803	1011	873
RABEP1	ENSG00000029725.12	103572	0.154193	5.10589	0.32493	0.777545	2504	3776	2561	3376	3848	3085
HMGB3	ENSG00000029993.10	10267	0.395167	5.48741	0.0154611	0.203859	2776	4283	3448	5197	5722	3665
NUP160	ENSG00000030066.9	70469	0.144903	6.36578	0.296191	0.757431	6153	7537	7417	8035	9213	7373
BAK1	ENSG00000030110.8	7691	0.181981	2.63697	0.438605	0.846248	507	533	520	692	637	544
IKZF2	ENSG00000030419.12	152723	0.160579	5.04786	0.295287	0.756732	2372	3051	3001	3216	4021	2729
GRN	ENSG00000030582.12	7857	-0.27208	6.17316	0.101266	0.517945	5556	7745	8025	6993	5433	6037
FAM13B	ENSG00000031003.6	114002	-0.0253696	5.37196	0.881301	0.978792	4025	3834	3332	3741	5015	2999
ARHGAP31	ENSG00000031081.6	126342	0.0568291	0.501304	0.889909	0.980832	139	89	135	156	124	123
NR2E3	ENSG00000031544.10	25624	-0.27518	0.237762	0.540777	0.888756	131	101	106	100	161	44
CENPQ	ENSG00000031691.6	29730	0.131843	3.64198	0.492031	0.870883	980	1092	1126	1106	1476	1125
SARS	ENSG00000031698.8	24252	0.0622173	7.12459	0.664394	0.931666	11600	14439	10817	14184	13276	12896
RANBP3	ENSG00000031823.10	62004	-0.352918	4.71732	0.0943473	0.503627	3127	3063	1726	2499	2183	1882
ARID4A	ENSG00000032219.14	75503	0.0800197	5.76335	0.57179	0.90025	4818	5042	4323	5220	5884	4760
TSSC1	ENSG00000032389.8	188958	0.308813	5.28374	0.0405631	0.342044	2894	3051	3393	4290	3872	4016
PNPLA6	ENSG00000032444.11	27761	0.418399	4.41326	0.00854154	0.14734	1529	1748	1627	2593	2170	2136
IFT88	ENSG00000032742.13	124919	0.0809623	5.59174	0.730625	0.950307	2976	6134	3708	4995	6414	2898
ALG1	ENSG00000033011.7	53678	0.267887	3.82814	0.158431	0.616854	955	1266	1253	1595	1327	1454
ZCCHC8	ENSG00000033030.9	28102	0.038298	4.65515	0.819914	0.968223	1782	2304	2612	2248	2570	2401
ABCF2	ENSG00000033050.3	19394	-0.289298	4.29051	0.0792679	0.464657	1934	2084	1763	1619	1658	1693
CHPF2	ENSG00000033100.10	6334	-0.132053	4.27422	0.447806	0.850168	1619	1961	1867	2070	1531	1620
LRRC7	ENSG00000033122.14	583548	0.0594304	4.63019	0.825493	0.969164	2249	2862	1446	1494	3547	2172
FUT8	ENSG00000033170.12	333530	0.226624	7.26288	0.0962499	0.508154	11255	14661	12314	16580	16914	13627
UBA6	ENSG00000033178.8	88528	0.148376	6.05596	0.317293	0.772778	5234	6048	5704	6646	8133	5226
GAB2	ENSG00000033327.8	203052	-0.356681	3.87695	0.0452121	0.362416	1308	1655	1483	1381	1278	1007
ATP6V0A1	ENSG00000033627.10	63768	0.442301	5.77613	0.0126645	0.182582	3931	3396	5078	6072	5898	5878
PIAS1	ENSG00000033800.9	136580	-0.213603	5.5861	0.1458	0.599884	3871	4898	5135	4578	4478	3602
SLC4A7	ENSG00000033867.12	111698	0.496887	5.78693	0.000313707	0.0158314	3929	4350	4034	6458	6760	5187
APBA2	ENSG00000034053.10	280890	-0.090559	2.01978	0.745636	0.951849	387	346	380	348	392	366
UHRF1	ENSG00000034063.9	59074	-0.0512977	3.39422	0.809274	0.966886	904	944	1019	937	1252	762
MAP2K3	ENSG00000034152.14	30569	-0.0764362	3.64399	0.687491	0.939371	974	1226	1254	1244	1125	1074
EFCAB1	ENSG00000034239.6	24523	-0.544362	-0.0626964	0.420236	0.836959	125	11	154	44	85	86
TMSB10	ENSG00000034510.4	1047	-0.266728	7.66671	0.158392	0.616854	22502	22891	14232	16734	16620	18601
ASTE1	ENSG00000034533.7	13775	0.442721	2.33276	0.106049	0.528007	286	377	483	561	560	517
RNF19A	ENSG00000034677.7	79159	0.1511	6.08796	0.278763	0.745489	5219	6653	5528	6512	7774	6072
PEX3	ENSG00000034693.10	39204	0.202086	4.10698	0.246389	0.7194	1273	1531	1508	1751	1623	1817
GABARAPL2	ENSG00000034713.3	11531	0.112045	4.06754	0.515542	0.881225	1433	1431	1453	1617	1644	1655
SH3YL1	ENSG00000035115.17	48669	-0.0477975	6.01557	0.730425	0.950218	5585	6208	5890	5710	6869	5500
FAM136A	ENSG00000035141.3	6116	-0.245892	3.6291	0.209275	0.681347	1140	1394	1082	1275	1082	864
VCL	ENSG00000035403.12	122047	-0.814871	4.88378	7.47285e-08	2.25047e-05	2858	3773	3529	2193	2267	1643
DEPDC1B	ENSG00000035499.8	103279	-0.0528961	3.64744	0.794967	0.963999	1122	1021	1265	1074	1426	1002
DAPK2	ENSG00000035664.7	164998	0.0717542	5.24765	0.607908	0.911564	3066	3813	3113	3668	3930	3443
NSMAF	ENSG00000035681.3	76341	-0.462487	4.95994	0.00211347	0.0612652	3052	3875	2811	2629	2721	2102
ADSS	ENSG00000035687.9	43641	-0.111461	4.57618	0.487934	0.869288	1866	2758	2086	2176	2491	1862
TIMP2	ENSG00000035862.8	72411	0.236942	3.52664	0.233755	0.704546	800	948	1094	1250	1213	1070
RFC1	ENSG00000035928.10	78920	0.336693	6.62033	0.0332948	0.311446	7492	6920	8848	11030	10013	10021
TBC1D23	ENSG00000036054.8	64252	0.231625	5.14944	0.10355	0.521733	2699	3365	2742	3955	3819	3127
CUL3	ENSG00000036257.8	115244	-0.0225832	4.97833	0.878931	0.978079	2603	3277	2690	2830	3510	2567
MYOM2	ENSG00000036448.5	120321	0.634433	1.76674	0.0972179	0.509791	109	279	334	401	311	441
CYP46A1	ENSG00000036530.4	42998	0.675446	1.44283	0.129934	0.575608	219	174	161	112	445	378
ZZZ3	ENSG00000036549.8	121004	0.108208	5.51895	0.45841	0.855639	3720	4299	3860	4987	5049	3548
SLC18A1	ENSG00000036565.10	38352	0.707308	-0.0962996	0.175399	0.639188	112	46	24	90	122	109
USP2	ENSG00000036672.11	26512	0.217217	1.20366	0.55476	0.893867	122	259	195	167	248	274
CASR	ENSG00000036828.9	102813	-0.236036	0.481213	0.585059	0.905897	142	143	114	104	203	60
TUBG2	ENSG00000037042.8	7702	0.0737642	3.41531	0.778308	0.959947	662	797	1329	1142	916	1025
RPL26L1	ENSG00000037241.3	11043	0.202212	3.26647	0.390087	0.819179	834	878	688	1159	760	976
FLT4	ENSG00000037280.11	48119	-0.677785	2.4275	0.065071	0.423033	868	359	505	380	560	250
NSUN2	ENSG00000037474.10	34053	-0.147993	4.96328	0.322484	0.775988	2855	3463	2525	2833	3118	2465
FBXO42	ENSG00000037637.6	105616	-0.0964772	6.94926	0.534033	0.886233	12639	11567	9979	11177	11336	11252
MFAP3	ENSG00000037749.7	181573	0.340098	4.33982	0.0285253	0.288755	1506	1666	1629	2140	2220	2044
MRI1	ENSG00000037757.9	9751	-0.193982	3.25937	0.356684	0.801598	772	1007	973	942	790	792
METTL1	ENSG00000037897.12	4323	0.245582	3.86933	0.217545	0.688245	933	1487	1204	1811	1372	1311
AGA	ENSG00000038002.4	11734	0.108084	3.30242	0.596079	0.908388	747	974	838	1049	928	915
PI4K2B	ENSG00000038210.9	118452	0.0338849	3.54817	0.865853	0.976511	1003	1153	952	1175	1340	865
BOD1L1	ENSG00000038219.8	58986	0.0607269	4.88497	0.698425	0.942488	2672	2910	2195	2734	3327	2522
MAT2B	ENSG00000038274.12	16223	0.0442665	4.37852	0.775588	0.959743	1752	1872	1873	2092	2171	1740
TLL1	ENSG00000038295.3	230638	-0.130509	0.295613	0.73486	0.950978	99	150	93	102	124	101
EDC4	ENSG00000038358.10	11481	0.11651	4.99085	0.504476	0.876724	2108	2765	3349	3447	3511	2484
TRIO	ENSG00000038382.13	388425	-0.0551129	7.37778	0.684745	0.93817	14956	16184	14422	15325	16426	14515
CLEC16A	ENSG00000038532.10	237702	-0.0485449	4.98374	0.744239	0.951849	2410	3385	2904	2926	3390	2541
MSR1	ENSG00000038945.10	459613	-0.219364	1.53153	0.521858	0.882765	191	377	274	185	322	246
CDH1	ENSG00000039068.14	98324	0.101837	9.20049	0.445556	0.848497	47668	54715	50404	58743	62061	52230
SKIV2L2	ENSG00000039123.11	117822	0.107384	5.87602	0.435345	0.844324	4689	5794	4768	6074	6292	4969
DNAH5	ENSG00000039139.9	254213	0.521376	2.73432	0.139823	0.590531	592	581	290	454	703	1017
ZFYVE16	ENSG00000039319.12	71338	-0.0892531	4.7454	0.564706	0.897165	2378	2686	2373	2693	2838	1897
FAM65A	ENSG00000039523.13	28371	-0.0748869	3.3335	0.762156	0.955462	767	1219	818	1003	705	1039
C6	ENSG00000039537.9	119205	0.185613	0.378894	0.688306	0.939906	107	170	49	102	180	107
RAI14	ENSG00000039560.9	176391	-1.08617	3.31014	5.96942e-08	1.96114e-05	1114	1317	1195	641	625	535
PNKP	ENSG00000039650.5	6706	-0.177834	4.48844	0.375354	0.81228	2401	2107	1859	1702	2739	1589
BEST2	ENSG00000039987.2	6757	0.00752575	2.24682	0.991955	1	714	502	37	559	446	347
PHLPP2	ENSG00000040199.14	86867	-0.252082	4.86362	0.0848966	0.480129	2408	3086	3039	2491	2706	2340
SPDL1	ENSG00000040275.12	21145	-0.0409918	4.11597	0.814791	0.968087	1680	1553	1470	1535	1703	1594
STAU2	ENSG00000040341.13	327340	-0.00882304	5.73201	0.954683	0.994313	5109	5065	4126	4726	5939	4420
PQLC2	ENSG00000040487.8	16975	-0.145821	2.61739	0.567851	0.898593	462	596	674	600	482	556
CTNS	ENSG00000040531.10	25075	0.0208481	2.85954	0.938491	0.991923	578	813	555	855	507	691
RTN4R	ENSG00000040608.9	41832	0.0846458	1.31383	0.817474	0.968223	156	210	279	240	180	289
PHF23	ENSG00000040633.8	4695	-0.272094	4.80784	0.142222	0.593836	2398	2370	3434	2127	2645	2405
INPP4A	ENSG00000040933.11	149537	0.485872	5.05267	0.000666162	0.0280771	2387	2628	2417	3516	4205	3288
RAB27B	ENSG00000041353.5	177657	0.0884662	4.526	0.575152	0.901451	1752	2115	2144	2284	2620	1865
PSMA4	ENSG00000041357.11	8858	0.451555	7.10476	0.00369333	0.0888818	9316	13380	8823	16779	15718	12761
MYO16	ENSG00000041515.11	611856	0.0636447	3.15442	0.759567	0.95437	725	830	783	903	925	754
LSG1	ENSG00000041802.6	31690	-0.0906713	4.75278	0.560336	0.895042	2379	2951	2171	2631	2376	2377
PARP3	ENSG00000041880.10	6523	-0.065712	3.27097	0.781102	0.960879	877	882	884	874	1231	605
TNC	ENSG00000041982.10	97731	2.17311	3.32892	0.000208487	0.0118652	326	234	408	214	1840	2480
THAP3	ENSG00000041988.11	10721	-0.476332	2.54862	0.152399	0.607462	351	622	864	513	333	520
FAM65C	ENSG00000042062.7	105421	-0.017338	3.43267	0.961053	0.995324	745	1356	855	1318	1431	376
TDP1	ENSG00000042088.9	89824	0.0838976	5.2153	0.555709	0.893867	2994	3797	2944	3646	3728	3452
AIFM2	ENSG00000042286.10	34712	-0.252852	3.21814	0.273006	0.741865	711	969	1046	654	924	820
SPATA7	ENSG00000042317.12	85427	0.102461	3.99385	0.59114	0.907742	1227	1608	1311	1280	1671	1694
MED17	ENSG00000042429.6	30469	0.156126	3.74814	0.432205	0.843512	1066	1460	911	1298	1563	1167
RETSAT	ENSG00000042445.9	12533	0.360361	3.72907	0.0902616	0.492061	749	1234	1162	1535	1228	1434
CAPG	ENSG00000042493.11	23685	0.61714	4.31549	0.00555602	0.113545	1091	1683	1481	2042	1811	2861
AP2S1	ENSG00000042753.7	12857	0.138896	6.3395	0.400347	0.825163	5839	8363	6667	8532	6831	8512
USH2A	ENSG00000042781.8	800503	-0.503521	2.70419	0.0317813	0.305496	719	675	647	541	547	441
ZPBP	ENSG00000042813.3	270909	-0.225473	0.848523	0.523337	0.882869	191	140	180	138	174	153
TG	ENSG00000042832.7	267945	-0.692286	2.53964	0.0270971	0.281215	636	645	640	310	330	588
BARX2	ENSG00000043039.5	76337	0.186807	1.70222	0.548157	0.891357	216	315	287	337	420	231
DCUN1D1	ENSG00000043093.9	47880	-0.0772168	5.06083	0.613891	0.914268	2767	3739	2760	3247	3543	2481
PHF15	ENSG00000043143.16	58916	-0.15814	4.47076	0.408675	0.830722	1407	2583	2364	1851	2207	1883
ZIC2	ENSG00000043355.6	4993	-0.831802	1.33693	0.0128823	0.18391	191	326	353	179	187	147
LCP2	ENSG00000043462.7	51991	-0.409571	0.416542	0.437479	0.845184	209	95	91	39	139	139
TRIT1	ENSG00000043514.11	42461	-0.235808	4.19927	0.14294	0.594725	1614	1974	1763	1767	1612	1409
CUL7	ENSG00000044090.4	16329	0.406198	5.0671	0.0072685	0.133111	2030	3019	2754	3701	3924	3231
CTNNA1	ENSG00000044115.16	324068	-0.162268	8.95747	0.240371	0.712273	43725	53433	44458	45259	44418	43109
PHKA2	ENSG00000044446.7	92299	-0.0922281	4.54175	0.566316	0.897923	2061	2082	2298	2113	2106	2146
CNTLN	ENSG00000044459.10	368942	-0.0531858	1.37769	0.876734	0.977935	177	299	237	286	201	228
EPHA3	ENSG00000044524.6	374611	0.192021	2.99884	0.406838	0.829553	666	742	595	684	1002	734
HSPA5	ENSG00000044574.7	6478	0.0483944	7.51691	0.721524	0.9484	15122	17239	16101	19197	17650	15995
DSG2	ENSG00000046604.8	50966	0.117634	5.38724	0.458725	0.855639	3078	3938	3811	4212	5124	3136
GEMIN8	ENSG00000046647.9	21615	0.145115	3.56142	0.441357	0.846724	948	1122	946	1164	1181	1156
OFD1	ENSG00000046651.10	34649	0.185028	5.71191	0.191987	0.659828	4290	4993	3931	5178	5865	4800
GPM6B	ENSG00000046653.10	167608	0.176695	0.738159	0.68149	0.936559	110	231	83	111	214	170
PREX2	ENSG00000046889.14	284913	-0.312237	0.951582	0.388627	0.819157	136	194	242	164	212	114
WDR37	ENSG00000047056.10	82760	0.367535	4.90433	0.015998	0.208133	2174	2888	2007	3322	3336	2914
YTHDC2	ENSG00000047188.11	81603	0.0929592	3.96358	0.580778	0.904936	1267	1512	1285	1547	1617	1401
CTPS2	ENSG00000047230.10	124934	-0.10644	4.53142	0.50462	0.876724	2164	2407	1877	2171	2081	2045
ATP6V1H	ENSG00000047249.12	128002	0.339854	5.39901	0.0152344	0.202282	3111	3826	3107	4710	4682	3995
POLR2B	ENSG00000047315.10	53447	-0.00675981	6.30314	0.962276	0.995599	7089	7630	6555	7299	8713	6432
FAM214A	ENSG00000047346.8	128501	-0.107115	6.95585	0.431096	0.843329	10952	12172	11499	10912	12096	10864
ARAP2	ENSG00000047365.7	296289	0.405817	3.95654	0.0204951	0.23902	1252	1216	1108	1739	1757	1521
TPR	ENSG00000047410.9	64042	-0.0301298	6.81712	0.826174	0.969339	10092	10809	9717	10418	11906	9412
CP	ENSG00000047457.9	59646	0.0110975	1.98503	0.978208	0.99772	453	409	189	274	457	388
KIAA0556	ENSG00000047578.8	230237	-0.279185	4.99592	0.050675	0.3785	2862	3627	2951	2657	3037	2493
DTNBP1	ENSG00000047579.15	140258	0.0755929	3.31653	0.705429	0.944506	793	942	873	1046	971	878
ANO2	ENSG00000047617.10	414364	0.119604	1.92422	0.703642	0.943833	245	356	377	366	289	444
C12orf4	ENSG00000047621.7	50781	0.194462	2.80611	0.415792	0.83446	488	580	682	655	730	718
SCML1	ENSG00000047634.10	17518	-0.0392888	2.99225	0.864562	0.976511	674	874	626	716	746	750
WWC3	ENSG00000047644.13	128917	-0.0116199	4.7798	0.942821	0.99262	2631	2273	2461	2618	2575	2540
ARHGAP6	ENSG00000047648.17	547583	-0.29124	2.14629	0.304363	0.762046	484	424	389	305	464	357
FAM184B	ENSG00000047662.4	152207	0.362446	1.38812	0.29518	0.756732	219	140	244	256	285	284
MAP4	ENSG00000047849.17	238588	-0.0814012	7.14591	0.55105	0.89216	11765	13558	13858	13011	14334	11766
GOPC	ENSG00000047932.9	284318	0.53149	4.28696	0.000916904	0.035299	1292	1687	1330	2370	2294	1893
ROS1	ENSG00000047936.6	137556	0.295875	1.10249	0.560049	0.895042	146	63	295	333	195	143
USP28	ENSG00000048028.7	77697	-0.0171289	5.08646	0.908062	0.986422	2698	3518	3010	3514	3552	2569
HDAC9	ENSG00000048052.17	915468	0.325701	3.00134	0.182613	0.647989	563	833	527	682	978	855
TSPAN17	ENSG00000048140.13	11671	0.0428795	4.30345	0.809984	0.967073	1627	1601	1979	2191	1785	1702
NOP16	ENSG00000048162.15	5028	-0.337874	3.93715	0.119327	0.557064	1439	2009	1182	1607	1329	930
CC2D2A	ENSG00000048342.11	131692	-0.0532931	3.03408	0.820454	0.968223	549	892	816	854	755	669
RRM2B	ENSG00000048392.7	34617	0.00945011	5.30535	0.94811	0.993374	3461	3701	3424	3527	3965	3728
ZNF800	ENSG00000048405.5	85135	0.0553359	4.23429	0.727711	0.949917	1454	1825	1695	1878	1995	1580
SNX29	ENSG00000048471.9	597553	-0.19472	4.15787	0.231523	0.703212	1586	1869	1672	1542	1824	1370
LMO3	ENSG00000048540.10	62222	-0.352197	0.233204	0.528824	0.884994	162	152	34	45	113	126
MRPS10	ENSG00000048544.5	11065	0.113511	3.57256	0.55852	0.895042	1009	995	1055	1283	1288	950
RSF1	ENSG00000048649.9	161023	-0.0627361	6.11905	0.67575	0.935032	6518	7238	5356	6108	7272	5932
VPS13D	ENSG00000048707.9	281976	-0.261263	6.26385	0.100147	0.516038	7620	6846	7935	5975	6923	6840
CELF2	ENSG00000048740.13	331416	0.128737	1.87239	0.659145	0.930005	331	303	297	430	332	317
FAM120A	ENSG00000048828.12	114394	0.12055	7.22398	0.375305	0.81228	11147	14212	13292	15562	15362	13301
R3HDM1	ENSG00000048991.12	193816	-0.374003	4.73798	0.0234494	0.259741	2825	2724	2520	1872	2580	2137
COL9A2	ENSG00000049089.9	17330	-0.998197	1.50306	0.0581949	0.400966	241	571	220	357	128	58
KITLG	ENSG00000049130.9	88059	-0.0936338	2.77368	0.717135	0.947346	575	820	513	513	663	683
ERCC8	ENSG00000049167.9	71243	-0.210063	3.42904	0.299822	0.759863	905	1166	1042	988	1133	731
ADAMTS6	ENSG00000049192.10	333185	0.417915	1.55513	0.253448	0.726902	222	280	173	294	209	423
H6PD	ENSG00000049239.8	36563	0.145358	3.55611	0.43977	0.846254	890	1037	1074	1212	1210	1077
VAMP3	ENSG00000049245.8	10164	0.216629	4.25789	0.183825	0.649066	1364	1835	1579	1908	2284	1664
PER3	ENSG00000049246.10	60858	0.932665	4.07023	4.24399e-05	0.0035123	1107	996	983	1685	1829	2630
UTS2	ENSG00000049247.9	10430	0.0311908	1.42251	0.927745	0.989192	247	200	255	293	216	250
TNFRSF9	ENSG00000049249.4	21020	0.241713	2.49851	0.350527	0.796968	448	442	493	610	710	428
EPN3	ENSG00000049283.13	11208	0.18452	4.22124	0.406573	0.829502	1060	1770	1898	2371	1525	1713
LTBP1	ENSG00000049323.11	452538	0.0791444	5.02155	0.706538	0.944543	2380	3773	2428	3212	4364	2042
RCN1	ENSG00000049449.4	293363	-0.0869804	3.46721	0.661947	0.9312	874	1140	1056	1133	1108	814
ELN	ENSG00000049540.12	42119	-0.334007	4.61439	0.133313	0.579982	1707	2962	2745	2836	1920	1437
RFC2	ENSG00000049541.6	22946	0.129606	4.31681	0.469127	0.861213	1312	1965	1871	2339	1931	1649
ARID1B	ENSG00000049618.17	432851	-0.190211	4.93361	0.17836	0.641996	2758	3160	2845	2617	3002	2485
CLPTM1L	ENSG00000049656.9	27356	-0.0793422	5.68646	0.56819	0.898593	4611	4839	4755	5069	4877	4270
NEDD4L	ENSG00000049759.12	357174	-0.211538	5.5448	0.203008	0.674197	4556	4691	4199	3288	4604	4324
PPP1R3F	ENSG00000049769.8	31624	-0.147961	1.63259	0.66236	0.931228	326	205	328	315	328	195
HEXB	ENSG00000049860.9	82625	0.325947	5.57821	0.0201091	0.236771	3546	4409	3484	5302	5420	4392
PTCD2	ENSG00000049883.10	39859	0.411214	3.11612	0.0550995	0.392613	651	706	639	859	1099	850
KIAA2022	ENSG00000050030.9	192599	-0.123532	1.68176	0.677361	0.935032	294	300	298	266	335	266
JKAMP	ENSG00000050130.13	20968	0.346397	4.78301	0.0181927	0.223371	2126	2379	2014	3185	3043	2531
DKK3	ENSG00000050165.13	46664	-0.735069	0.38721	0.12789	0.572584	218	152	58	113	108	57
ARHGEF5	ENSG00000050327.10	25345	-0.231866	4.71121	0.1697	0.631685	1875	2958	2830	2508	2334	2001
NFE2L3	ENSG00000050344.8	34886	-0.0581677	1.57926	0.864234	0.976511	206	368	250	301	353	182
MCUR1	ENSG00000050393.7	28012	0.0703605	3.82935	0.743854	0.951849	1096	1277	1354	1602	1693	889
LIMA1	ENSG00000050405.9	107759	-0.506349	4.85775	0.000648465	0.0275699	3077	3082	2965	2201	2620	1995
LETMD1	ENSG00000050426.11	12463	0.0257388	6.29064	0.862921	0.976511	5498	7663	7800	7553	7895	6955
SLC4A8	ENSG00000050438.12	117880	0.0235725	2.58006	0.929066	0.989346	433	735	441	543	581	574
LAMC3	ENSG00000050555.13	85392	0.827435	2.22482	0.00403213	0.0930092	215	410	289	608	494	576
PTGER3	ENSG00000050628.16	195456	0.282841	1.85323	0.372599	0.811477	294	208	360	378	369	368
TNIP3	ENSG00000050730.11	96059	0.0214922	0.63996	0.963011	0.995605	121	154	137	142	71	214
MAPK9	ENSG00000050748.13	58957	0.215989	5.25936	0.142127	0.593554	3021	3306	3196	4195	4480	3081
COL23A1	ENSG00000050767.11	352938	0.355943	2.95827	0.291377	0.754889	350	700	798	742	553	1117
BCAR1	ENSG00000050820.12	39024	-0.177502	4.81582	0.288376	0.752371	2000	3241	2865	2726	2783	2029
FAM160A2	ENSG00000051009.6	23377	0.164048	2.83427	0.475975	0.864297	530	701	581	753	664	706
HERPUD1	ENSG00000051108.10	11839	-0.140671	5.35643	0.416409	0.834627	3236	3936	4393	4542	3186	3310
HOMER3	ENSG00000051128.14	12061	-0.332205	3.46154	0.129942	0.575608	876	1243	1195	1031	761	950
RAD51	ENSG00000051180.12	37383	-0.240858	3.31009	0.397886	0.822895	665	1137	1108	973	548	1012
POLQ	ENSG00000051341.9	114576	0.0481059	4.4646	0.78499	0.961544	2230	1839	1722	2077	2218	2056
PIK3CB	ENSG00000051382.4	180921	-0.0100965	5.0508	0.946308	0.993026	3152	2944	2807	3088	3480	2816
CYBA	ENSG00000051523.6	7870	-0.072549	5.41711	0.61125	0.913254	3593	4378	3834	4408	3899	3514
THOC3	ENSG00000051596.5	116808	0.172815	5.00999	0.244967	0.717847	2430	3226	2528	3521	3111	3035
HEBP2	ENSG00000051620.6	18667	-0.0959332	5.08924	0.523924	0.883301	3096	3443	2920	3456	3496	2445
MPHOSPH9	ENSG00000051825.10	91695	0.0803714	5.24257	0.588291	0.906861	3153	3437	3299	4008	4222	2886
PLEKHA5	ENSG00000052126.10	246687	-0.215392	4.57312	0.241329	0.713686	2336	2543	1996	2288	2591	1444
PRSS8	ENSG00000052344.11	4328	0.0475913	5.10778	0.765559	0.957224	2329	3805	3070	3615	3296	3027
SIKE1	ENSG00000052723.7	11207	0.0815151	6.43575	0.575624	0.90176	7730	8070	6795	8599	9816	6980
RRP12	ENSG00000052749.9	45013	-0.156258	4.34311	0.38381	0.815497	1467	2100	2210	1697	1850	1869
FNIP2	ENSG00000052795.8	138912	0.0899083	3.4987	0.65759	0.929565	817	1067	1066	1220	1241	863
MSMO1	ENSG00000052802.8	15538	0.798618	6.78031	1.64798e-08	7.44442e-06	6432	7528	7640	14377	14451	10959
TTC17	ENSG00000052841.10	136002	-0.288269	5.6149	0.0455434	0.363644	4277	4850	5358	4215	4364	3928
FSTL4	ENSG00000053108.12	416109	0.563947	3.97593	0.00112546	0.0406724	1038	1242	1137	1809	2089	1454
FOXN3	ENSG00000053254.11	494279	-0.361853	5.45838	0.0113061	0.172278	4505	4433	4317	3807	3972	3167
METTL24	ENSG00000053328.8	112345	0.957727	4.14083	3.49369e-05	0.00301475	704	1161	1378	1910	2109	2513
AKR7A2	ENSG00000053371.8	8182	0.247958	4.30152	0.125236	0.567975	1373	1799	1690	2220	1974	1869
MRTO4	ENSG00000053372.4	8590	-0.227408	3.75228	0.21159	0.683197	1334	1299	1258	1166	1316	1044
USE1	ENSG00000053501.8	4484	0.172813	3.06809	0.499052	0.87352	615	760	745	723	699	1052
MCF2L2	ENSG00000053524.7	250736	-0.732104	2.07885	0.0148676	0.199736	537	549	325	312	361	231
NRIP2	ENSG00000053702.10	10197	-0.103671	0.00492301	0.835972	0.971129	97	78	97	92	43	127
LAMA3	ENSG00000053747.11	265624	-0.706392	4.56796	9.916e-06	0.00116852	2458	2658	2780	1536	1855	1706
AP5M1	ENSG00000053770.7	21171	0.101686	4.14768	0.53741	0.887349	1360	1757	1495	1628	1894	1673
ANAPC4	ENSG00000053900.6	41286	1.14582	5.52015	2.6366e-07	6.28235e-05	2191	1915	3519	5210	6232	6377
KCNQ1	ENSG00000053918.11	404426	0.0397147	2.94835	0.867149	0.97688	638	783	627	638	945	643
TRAPPC3	ENSG00000054116.7	12926	0.0373356	4.09877	0.840371	0.971886	1471	1724	1357	1372	1773	1747
THRAP3	ENSG00000054118.9	80942	0.00603238	5.88049	0.966008	0.996146	5324	5512	4946	5624	5807	5296
PHPT1	ENSG00000054148.13	2313	-0.586706	4.57146	0.00110259	0.040046	2798	2879	1987	1667	1896	1808
ENTPD2	ENSG00000054179.7	5948	-0.252748	2.8988	0.316097	0.772341	764	600	792	615	597	698
LY75	ENSG00000054219.9	132899	0.0099881	1.8567	0.983213	0.998595	179	543	268	486	396	163
ARID4B	ENSG00000054267.16	196586	0.0987493	5.78672	0.491885	0.870883	4928	5004	4375	5534	6113	4614
OPN3	ENSG00000054277.8	87275	0.0867738	4.90016	0.543084	0.889679	2410	2919	2475	2969	3257	2525
SDCCAG8	ENSG00000054282.11	244075	0.102432	3.9344	0.589761	0.907721	1301	1417	1242	1318	1936	1262
PTPRN	ENSG00000054356.9	20026	0.271469	3.0372	0.442401	0.846842	412	988	634	669	1468	467
HHAT	ENSG00000054392.8	348043	0.124189	2.74145	0.601196	0.909118	495	654	574	655	609	695
KIF1B	ENSG00000054523.12	170799	-0.112669	6.12042	0.473972	0.863424	6580	6318	6465	6327	5777	6716
FOXC1	ENSG00000054598.5	3447	0.885477	1.2193	0.0113613	0.172446	92	189	160	342	301	212
TBC1D22A	ENSG00000054611.9	412819	-0.0738019	4.62655	0.620874	0.91744	2019	2467	2337	2228	2531	2075
SYNE2	ENSG00000054654.11	373483	0.0725903	7.04693	0.634341	0.92201	12607	11226	10643	11941	14666	11898
PLEKHH1	ENSG00000054690.9	56312	-0.225716	4.7704	0.261691	0.733582	2164	2674	3081	2065	2088	2879
ATP9A	ENSG00000054793.9	172121	0.29087	7.63511	0.0288867	0.291216	14573	17357	16242	21246	22060	18820
SPO11	ENSG00000054796.8	14236	0.70772	0.901192	0.248661	0.721706	191	36	138	230	71	328
CHRDL2	ENSG00000054938.11	34957	-0.497114	0.530174	0.439942	0.846254	51	283	130	22	171	139
FAM168A	ENSG00000054965.6	197703	0.00101045	5.42101	0.995307	1	3552	3872	4080	4120	4517	3554
RELT	ENSG00000054967.8	21211	0.0178692	4.22152	0.918625	0.987901	1299	2024	1699	1779	1737	1782
GALC	ENSG00000054983.12	155846	0.612585	3.57362	0.00429738	0.0969617	744	955	838	1404	1788	940
NOP58	ENSG00000055044.6	37951	-0.056064	6.618	0.754455	0.953869	7965	10439	8645	8621	12644	6440
SZRD1	ENSG00000055070.12	45571	-0.445546	5.85792	0.00194216	0.0581159	5747	6982	5309	4416	5071	4435
KCNH2	ENSG00000055118.10	33355	0.244267	1.66666	0.441041	0.846724	229	351	204	403	291	277
CUL1	ENSG00000055130.11	103123	-0.106687	6.24672	0.517102	0.881988	7707	7511	5898	7507	8117	5297
FAM114A2	ENSG00000055147.13	48809	0.118399	3.99003	0.581161	0.904936	1067	1348	1684	1732	1274	1642
CYFIP2	ENSG00000055163.14	129518	0.0762658	5.5094	0.639818	0.924407	3657	3730	4501	4038	4443	4695
TAB2	ENSG00000055208.13	192973	-0.140791	5.82892	0.300148	0.759863	4741	5856	5472	5277	5500	4585
GINM1	ENSG00000055211.8	25455	0.191048	4.96294	0.249626	0.723905	2291	2937	2629	3606	3690	2234
EIF2AK2	ENSG00000055332.12	57856	-0.130327	5.01192	0.355427	0.800637	2872	3198	2995	3160	3028	2564
USP36	ENSG00000055483.15	54061	0.116082	5.46026	0.538572	0.888118	3183	3384	4764	5052	3740	4146
KMT2C	ENSG00000055609.13	301081	-0.123031	7.47938	0.37107	0.810242	16122	18379	15588	15853	18552	14227
MCOLN3	ENSG00000055732.8	30418	0.0582002	1.80795	0.843368	0.972251	238	367	319	315	386	308
CCDC85A	ENSG00000055813.5	202051	-0.211785	2.41862	0.427031	0.842094	469	535	534	543	556	318
PUM2	ENSG00000055917.11	103544	0.0362417	6.83196	0.790505	0.962846	9054	10717	10521	11470	11909	9450
MRPL43	ENSG00000055950.12	18058	-0.110558	5.15621	0.531033	0.885142	3808	3474	2627	3787	3164	2791
ITIH4	ENSG00000055955.11	18505	-0.253065	1.67275	0.642521	0.925024	206	384	346	361	448	43
ITIH1	ENSG00000055957.6	14476	-0.876131	3.07025	0.0107161	0.166446	671	1609	705	323	716	629
C4orf27	ENSG00000056050.6	28489	0.0436591	1.80983	0.895095	0.9829	341	301	276	430	371	215
ZFR	ENSG00000056097.11	90412	0.0144852	5.90828	0.923217	0.988642	5409	6205	4482	6017	6303	4867
ZNF280C	ENSG00000056277.11	66189	0.142857	3.22676	0.498291	0.873387	730	777	877	1029	952	806
PHF21B	ENSG00000056487.11	128839	-0.308425	2.52137	0.233333	0.704334	523	616	566	615	491	355
TRAF1	ENSG00000056558.6	26781	-0.178019	0.373275	0.744788	0.951849	39	91	235	143	119	80
RC3H2	ENSG00000056586.11	60786	0.132539	6.65157	0.422804	0.838588	7309	9032	9504	11281	11792	7084
PCGF2	ENSG00000056661.9	15921	0.145631	3.98662	0.458755	0.855639	1478	1334	1211	1306	1757	1637
IL17RB	ENSG00000056736.5	19221	0.203785	1.20707	0.557256	0.894526	144	275	161	279	243	177
TRAF3IP2	ENSG00000056972.14	49825	-0.0865131	4.17122	0.624575	0.918182	1414	1764	1818	1541	1635	1746
GYG2	ENSG00000056998.14	54031	0.39065	2.58866	0.178156	0.641996	333	551	523	541	548	809
DCBLD2	ENSG00000057019.11	105749	-0.0181787	5.45687	0.903166	0.985361	4019	4538	3341	4291	4339	3757
SOAT1	ENSG00000057252.8	64891	-0.0849817	2.53124	0.734619	0.950978	541	497	549	499	628	465
PKP2	ENSG00000057294.9	106096	0.35122	3.7881	0.0471045	0.369257	1035	1145	1080	1402	1610	1376
MSH4	ENSG00000057468.6	116357	-0.0877797	1.56895	0.833835	0.971043	261	374	189	147	247	397
F7	ENSG00000057593.9	14891	0.389388	1.2067	0.362642	0.805075	220	180	129	288	118	314
GDI2	ENSG00000057608.12	76910	-0.107747	8.32995	0.466769	0.860297	26718	33917	29457	33480	32495	22573
PRDM1	ENSG00000057657.10	23620	-0.275943	1.14846	0.477679	0.865018	267	215	160	222	255	98
ATG5	ENSG00000057663.8	141316	0.0645335	4.90222	0.660543	0.930625	2394	2994	2496	3088	3255	2373
TMCC3	ENSG00000057704.6	83439	0.089975	0.690978	0.810423	0.967073	126	129	159	175	136	153
PITHD1	ENSG00000057757.5	9828	0.0973604	3.40275	0.644118	0.925248	795	855	1088	1124	1047	927
MTA3	ENSG00000057935.9	262379	0.00746332	4.85404	0.959804	0.995098	2409	2811	2543	2902	2638	2657
USP13	ENSG00000058056.4	136647	-0.0286831	4.45114	0.853188	0.973634	1915	2043	1972	2272	2103	1777
ATP11B	ENSG00000058063.11	128136	0.459805	5.48638	0.00193601	0.0580617	2946	3521	3693	5140	5674	4000
LAMC2	ENSG00000058085.10	58663	0.0622336	4.39604	0.732679	0.950978	1648	1726	2148	1720	2334	2032
CDK14	ENSG00000058091.12	744168	0.165836	3.5302	0.459164	0.855842	979	903	1027	1093	986	1338
SEC61A1	ENSG00000058262.5	20043	0.0962861	6.79486	0.548307	0.891357	7467	9937	11545	11828	10787	9927
PPP1R12A	ENSG00000058272.11	161898	0.165289	6.77268	0.224482	0.694754	8474	10557	8781	11324	12075	9500
RASGRF1	ENSG00000058335.11	130827	-0.50296	1.29476	0.146533	0.600439	201	248	319	153	188	224
CAMK2B	ENSG00000058404.15	117428	-0.422543	3.75147	0.0614365	0.41274	1271	1331	1532	837	1065	1317
CROCC	ENSG00000058453.12	232707	-0.362284	14.2215	0.0124002	0.180858	2026817	2068954	1674585	1615189	1727558	1410322
POLR3E	ENSG00000058600.11	37695	-0.263358	5.10364	0.164424	0.623864	3740	3303	2984	2530	2784	3446
ATP2B4	ENSG00000058668.10	117521	0.576858	5.25637	0.00323559	0.0817684	2094	2589	3569	4037	4112	4721
ZC3H11A	ENSG00000058673.11	58471	0.0717086	7.46341	0.591008	0.907742	14805	16369	15108	17564	18266	15538
RIOK2	ENSG00000058729.6	22394	0.243017	3.87532	0.181543	0.647326	1151	1444	1030	1579	1659	1286
YIPF1	ENSG00000058799.9	39016	-0.222962	3.55591	0.232939	0.704224	1060	1297	1054	1029	1082	962
NDC1	ENSG00000058804.10	73401	-0.143949	5.19686	0.304751	0.762421	3138	3584	3633	3360	3684	2871
DGKG	ENSG00000058866.10	256570	0.0796165	1.64542	0.824773	0.968943	275	200	329	312	420	189
FLYWCH1	ENSG00000059122.12	39272	0.0970255	4.71739	0.561061	0.895042	2131	2204	2482	3025	2770	1969
UNKL	ENSG00000059145.14	51547	-0.192019	4.43216	0.329286	0.781719	1476	2891	1913	2188	1871	1662
TBXAS1	ENSG00000059377.11	243276	-0.323731	1.40861	0.321818	0.77585	200	271	319	219	282	169
PARP12	ENSG00000059378.8	39978	-0.362182	2.18719	0.208679	0.681032	399	381	585	395	353	373
ALDH18A1	ENSG00000059573.4	50768	0.026611	6.3481	0.851271	0.973457	6427	8011	7327	8513	7408	7352
TARBP1	ENSG00000059588.5	87791	0.166882	4.77431	0.252588	0.725894	1986	2588	2382	2847	2800	2555
PET112	ENSG00000059691.7	90520	0.231557	3.3632	0.297888	0.758678	929	746	845	1182	932	1020
MXD1	ENSG00000059728.6	45258	0.163967	5.44439	0.234821	0.705523	3357	3870	3822	4517	4644	3908
CDK17	ENSG00000059758.3	122300	0.164374	5.18537	0.235269	0.706275	2970	3307	2950	3619	3928	3364
DNAJC25	ENSG00000059769.15	38877	0.40976	4.0563	0.0160179	0.208133	1136	1448	1268	1972	1979	1458
SLC2A3	ENSG00000059804.11	17046	0.894389	2.89461	0.000352356	0.0172463	323	594	494	1033	993	726
PSD	ENSG00000059915.12	18921	-0.281179	2.46415	0.394515	0.821634	334	810	510	595	564	272
CTDP1	ENSG00000060069.12	74710	-0.16505	3.64308	0.402796	0.827502	1096	1487	986	1210	1101	1024
YBX3	ENSG00000060138.8	24229	-0.475204	5.14411	0.00757812	0.136409	3108	4112	3882	3658	2738	2055
STYK1	ENSG00000060140.4	55380	0.354517	2.89912	0.170955	0.633534	452	718	601	989	887	521
WNK1	ENSG00000060237.12	158860	-0.266836	6.02301	0.0598639	0.406435	5974	7161	6007	6027	6281	4535
RPS17P5	ENSG00000060303.5	408	0.0733449	2.46087	0.785005	0.961544	405	430	599	507	548	535
CCAR1	ENSG00000060339.9	71366	0.0118997	5.9786	0.940611	0.992237	5637	5660	5545	6543	7178	4419
OGFR	ENSG00000060491.12	9166	-0.0226801	4.66184	0.882114	0.978792	1922	2661	2311	2526	2564	2052
GNA15	ENSG00000060558.3	27577	0.899636	0.425915	0.0261861	0.276702	62	130	60	174	203	116
CREB3L3	ENSG00000060566.9	19454	0.0270745	1.3982	0.945219	0.992897	226	169	295	227	179	328
PIGV	ENSG00000060642.6	10927	0.0504323	3.35389	0.821185	0.968539	713	1051	950	1043	1223	712
PTPRU	ENSG00000060656.15	90298	0.0543414	5.21756	0.720398	0.947782	2593	3710	3566	3962	3696	3116
SNRNP40	ENSG00000060688.8	37246	-0.163326	4.27566	0.344269	0.791929	1532	2195	1807	1873	1565	1717
RIMBP2	ENSG00000060709.9	320145	-0.372622	2.23807	0.202828	0.674011	485	368	559	453	436	283
COL11A1	ENSG00000060718.14	232030	-0.488185	2.34836	0.130543	0.576201	396	543	659	549	259	382
QSER1	ENSG00000060749.10	100139	0.107702	4.18252	0.503284	0.876311	1494	1588	1608	1802	1896	1642
MPC1	ENSG00000060762.14	18080	0.847818	2.20811	0.00205194	0.0599625	308	304	269	667	617	408
ACAA1	ENSG00000060971.13	34114	0.437852	4.53429	0.0234549	0.259741	1312	2355	1688	2431	2323	2740
BCAT1	ENSG00000060982.10	138099	-0.526217	0.23036	0.187882	0.654112	159	96	106	93	84	90
HDAC7	ENSG00000061273.13	50411	-0.12539	3.75715	0.583909	0.905515	1067	1458	1283	830	1476	1340
PRDM6	ENSG00000061455.10	105145	0.018569	2.37595	0.944105	0.992897	395	486	503	501	524	452
SPAG4	ENSG00000061656.5	5158	0.0327809	4.49908	0.84852	0.97305	1848	2199	1971	2314	1845	2273
NCKAP1	ENSG00000061676.10	129744	0.141044	7.41237	0.314997	0.771933	13230	15220	15152	17841	19308	13839
MRPS35	ENSG00000061794.8	45523	0.0572413	4.53459	0.717118	0.947346	1934	2438	1758	2298	2365	2042
SFSWAP	ENSG00000061936.5	88657	-0.130587	4.70922	0.389894	0.819179	2210	2480	2656	2489	2348	2233
TNK2	ENSG00000061938.12	48582	-0.08207	5.53463	0.58705	0.906702	3741	5288	3877	4814	4364	3631
MON2	ENSG00000061987.10	130767	0.162455	6.26836	0.241989	0.714449	6561	7000	5988	7687	8375	7056
CDH3	ENSG00000062038.9	86428	0.0957754	5.76454	0.508989	0.878666	4254	5515	4424	5160	5312	5389
GPBP1	ENSG00000062194.11	90732	0.0187736	6.07754	0.893434	0.982225	5362	6948	5806	6588	6381	6259
DGAT2	ENSG00000062282.10	42023	-0.0219991	1.42628	0.948015	0.99337	289	242	187	288	219	241
ZNF112	ENSG00000062370.12	40670	0.498723	2.50181	0.0505687	0.378228	351	506	409	748	644	493
CS	ENSG00000062485.14	28694	-0.422582	6.60444	0.00228096	0.064642	9266	11391	9404	8003	7872	7653
LTK	ENSG00000062524.11	10250	0.517329	1.61887	0.126948	0.570654	173	224	279	322	266	415
MRPS24	ENSG00000062582.9	3336	-0.0974244	3.99473	0.593794	0.908004	1577	1356	1465	1366	1650	1353
ELMO2	ENSG00000062598.13	67017	0.117586	4.74585	0.430444	0.842813	2123	2439	2360	2993	2617	2317
WAPAL	ENSG00000062650.13	86560	-0.116759	5.2884	0.420161	0.836887	3423	4268	3280	3755	3949	2979
VMP1	ENSG00000062716.6	135064	0.274814	10.3208	0.0504548	0.377953	89839	107960	113952	136286	146198	116035
APPBP2	ENSG00000062725.5	83061	0.0605802	8.9438	0.664735	0.931666	40291	47100	42455	50521	54276	38721
POLD1	ENSG00000062822.8	33813	-0.432484	5.18258	0.0113571	0.172446	3286	4955	3081	2802	3561	2456
SEZ6	ENSG00000063015.15	51540	-0.0511935	2.60491	0.836245	0.971129	470	597	597	494	670	528
EIF4B	ENSG00000063046.13	36052	0.0118643	9.68514	0.931889	0.989993	66821	85243	69319	80656	78128	75240
SLC6A16	ENSG00000063127.11	35588	-0.186774	1.29524	0.637294	0.923457	293	157	235	308	146	190
GLTSCR1	ENSG00000063169.6	95081	-0.222325	3.49076	0.286902	0.751135	1143	1031	1059	861	1041	1023
SPHK2	ENSG00000063176.11	11427	0.271949	2.88228	0.407598	0.829932	621	334	807	624	1031	644
RPL18	ENSG00000063177.8	4209	-0.140279	8.95324	0.336487	0.786721	44228	52287	43556	48661	41028	43592
CA11	ENSG00000063180.4	8371	0.133052	2.52121	0.592449	0.907742	507	461	492	602	608	492
ISOC2	ENSG00000063241.3	9359	-0.0229806	3.69148	0.90488	0.985615	1073	1187	1235	1126	1249	1240
U2AF2	ENSG00000063244.8	20570	-0.423016	6.12167	0.00432123	0.0973983	6903	8483	6139	5825	5540	5465
EPN1	ENSG00000063245.10	34633	-0.0565697	4.52745	0.734047	0.950978	2078	1874	2331	2120	2298	1992
MED29	ENSG00000063322.9	9335	0.131598	4.11405	0.465187	0.859236	1274	1483	1684	1543	2068	1537
AHRR	ENSG00000063438.12	134116	0.565665	5.17475	0.00196465	0.0584544	2768	2559	2467	3534	3784	4762
ZNF275	ENSG00000063587.12	25956	0.319023	2.64715	0.212418	0.683267	379	505	614	768	640	562
MTMR1	ENSG00000063601.12	72142	0.160116	4.57892	0.29403	0.756516	1768	2383	1947	2480	2633	2062
GPC1	ENSG00000063660.4	32406	-0.173419	4.23917	0.315199	0.771933	1443	2055	1911	1937	1618	1480
ADCK1	ENSG00000063761.11	134930	0.156063	2.74072	0.590193	0.907721	486	719	504	462	639	859
HAGH	ENSG00000063854.8	31575	-0.0914871	6.83082	0.579102	0.903813	8651	11691	11378	12059	8791	10257
RNF4	ENSG00000063978.11	163101	-0.343742	6.48979	0.0301793	0.29691	9140	8748	9039	7798	6640	7866
CASP8	ENSG00000064012.17	54269	0.253529	4.02629	0.166722	0.628046	1158	1281	1550	1770	1919	1363
LIMCH1	ENSG00000064042.13	340438	0.0502606	4.75885	0.771857	0.958627	2256	2248	2622	2327	2538	2878
ASUN	ENSG00000064102.10	33146	-0.06396	5.01879	0.670829	0.934193	2906	3038	2949	2895	2951	3095
TM7SF3	ENSG00000064115.6	41240	0.369176	6.1326	0.00737889	0.134113	5057	5587	5812	7706	7937	6810
DLX3	ENSG00000064195.7	5220	-0.38267	0.137091	0.364369	0.806349	103	86	137	114	107	49
SPA17	ENSG00000064199.2	23721	-0.385345	0.793273	0.317563	0.772971	171	201	151	126	101	186
TSPAN32	ENSG00000064201.11	16204	-0.192222	0.886074	0.677512	0.935054	238	153	126	281	138	73
WISP2	ENSG00000064205.6	13666	-0.125911	5.85643	0.381855	0.814986	4629	5689	5969	5723	5334	4676
ST3GAL6	ENSG00000064225.8	88966	0.41814	0.938267	0.3913	0.819206	230	59	134	195	153	257
ATP2C2	ENSG00000064270.8	95661	0.22554	5.02511	0.128963	0.574427	2305	3245	2571	3596	3272	3077
NGFR	ENSG00000064300.4	19725	0.00647069	0.61401	0.992072	1	121	138	146	167	141	122
CDON	ENSG00000064309.10	107540	0.0437122	3.32046	0.840299	0.971886	910	859	861	1114	1045	733
TAF2	ENSG00000064313.7	102089	0.168216	5.05461	0.249963	0.7243	2475	3403	2586	3266	3605	3104
HIPK2	ENSG00000064393.11	231262	-0.260209	3.55251	0.171816	0.635141	1099	1177	1154	946	1066	1004
TNPO3	ENSG00000064419.9	100251	-0.00257516	6.03409	0.985831	0.999344	4980	6443	6272	6477	6562	5558
MEF2BNB-MEF2B	ENSG00000064489.17	46592	-0.095784	3.10853	0.693086	0.941563	806	705	865	615	975	771
RFXANK	ENSG00000064490.9	9671	0.249454	4.53182	0.157893	0.61663	1872	1681	2094	2547	2163	2377
TMEM161A	ENSG00000064545.10	19345	-0.333167	3.02725	0.187003	0.653051	838	771	818	517	946	593
LPAR2	ENSG00000064547.9	5263	0.208267	2.87117	0.361844	0.804665	519	638	667	770	842	618
CTSA	ENSG00000064601.12	8677	0.0927774	5.90636	0.567479	0.898584	4036	6173	5517	7003	5569	5016
SUGP2	ENSG00000064607.12	43136	0.241364	5.47387	0.109214	0.534855	3135	3967	3880	4529	5534	3691
SLC12A2	ENSG00000064651.9	105923	-0.90192	5.72084	6.25344e-10	5.21513e-07	5564	6898	6066	3533	4149	2819
SNX24	ENSG00000064652.6	185916	0.143268	4.39739	0.403061	0.82753	1592	1942	1859	1889	2688	1738
EYA2	ENSG00000064655.14	294230	0.140275	2.60155	0.563872	0.896427	433	567	553	658	559	577
CNN2	ENSG00000064666.10	12771	-0.65392	3.53608	0.0256771	0.274323	969	1504	1365	1054	467	990
ABCA7	ENSG00000064687.8	25470	-0.705471	4.85061	0.0072429	0.132754	2546	3625	3496	2594	1136	2388
SNCAIP	ENSG00000064692.14	152866	-0.418465	0.957085	0.260828	0.732299	231	191	165	112	231	128
DDX20	ENSG00000064703.7	12772	-0.0508072	2.70294	0.836279	0.971129	490	651	642	699	543	563
BTBD1	ENSG00000064726.5	50933	0.255602	5.70913	0.0613975	0.41274	3923	4714	4212	5386	5987	4812
FAR2	ENSG00000064763.6	191878	-0.162643	1.34603	0.649185	0.926803	146	276	301	281	234	165
BCAS1	ENSG00000064787.8	133989	-0.739684	6.92788	3.38188e-08	1.22216e-05	12483	14984	13574	8831	9356	7735
CHI3L2	ENSG00000064886.9	42670	0.705914	1.00137	0.275425	0.743881	96	22	278	137	371	196
SBNO2	ENSG00000064932.11	66647	-0.0701647	4.1645	0.757399	0.954008	958	2102	1945	1695	1896	1392
PMS1	ENSG00000064933.12	93249	0.210435	3.68198	0.265363	0.737099	1087	1001	1092	1313	1459	1140
HMG20B	ENSG00000064961.14	6312	-0.0708198	5.44493	0.673559	0.934766	4237	4267	3470	4115	3537	4298
CALCRL	ENSG00000064989.8	105332	-0.15018	1.08935	0.726211	0.949885	285	111	186	271	161	138
TAF11	ENSG00000064995.12	10312	0.302385	4.12388	0.0878991	0.486948	1227	1591	1393	2179	1901	1411
ANKS1A	ENSG00000064999.12	202138	-0.165046	4.5942	0.291242	0.754842	2379	2437	2035	2155	2239	2054
AP3D1	ENSG00000065000.11	63477	0.0123434	5.97125	0.92882	0.989346	5170	5789	5836	5836	6542	5507
ZNF76	ENSG00000065029.10	37077	0.256943	4.02371	0.375243	0.81228	1303	1746	960	1138	1379	2381
SLC9A3R2	ENSG00000065054.9	13671	-0.130475	4.40534	0.475884	0.864213	1784	2330	1864	1596	1925	2162
NTHL1	ENSG00000065057.3	8052	-0.196649	4.28093	0.290782	0.754537	1770	2067	1750	1525	1575	1977
UHRF1BP1	ENSG00000065060.12	91059	-0.0168527	4.92104	0.909965	0.986887	2677	2938	2575	3070	2721	2727
GNAI3	ENSG00000065135.7	45743	0.224175	6.29439	0.122868	0.563706	5600	7496	6466	8857	8858	6421
IPO5	ENSG00000065150.14	70640	-0.177142	6.48071	0.216685	0.686997	7312	9668	8618	8118	7650	7914
OAT	ENSG00000065154.7	21674	-0.231696	5.13338	0.197345	0.666915	2735	3385	4084	3656	2647	2830
WDR3	ENSG00000065183.11	36823	0.00453827	4.37217	0.977658	0.99772	1721	1989	1851	2013	2125	1752
PKN2	ENSG00000065243.14	152034	0.0660078	5.00623	0.675725	0.935032	2674	3170	2615	2997	3929	2474
WDR18	ENSG00000065268.6	11396	-0.170168	4.40421	0.393108	0.82054	1623	2535	1921	2152	1471	1976
TRAM2	ENSG00000065308.4	79514	-0.129516	5.42826	0.373048	0.811604	3372	4615	4169	4241	3914	3514
NTN1	ENSG00000065320.4	222459	0.100923	2.03804	0.714394	0.946602	290	395	380	396	390	408
GLP2R	ENSG00000065325.8	69897	-0.302447	0.524422	0.410505	0.831575	100	173	152	134	110	115
MCM10	ENSG00000065328.12	49551	0.424517	3.8585	0.0170533	0.215231	1051	1084	1184	1655	1600	1453
DGKA	ENSG00000065357.15	26709	0.248812	5.6603	0.305915	0.763046	3786	3607	4975	3730	4536	6996
ERBB3	ENSG00000065361.10	23649	0.2786	7.80277	0.0408053	0.342939	16669	20088	17636	24348	23000	21981
ANKRD44	ENSG00000065413.12	344157	0.0840695	3.50911	0.696274	0.942286	964	1066	938	1418	1113	812
KARS	ENSG00000065427.10	20920	-0.153596	7.26639	0.261342	0.732888	12817	16588	14375	13860	14136	13282
ADAT1	ENSG00000065457.6	26320	-0.017374	4.20686	0.930598	0.989461	1507	1559	1912	1496	1691	1965
PDIA5	ENSG00000065485.13	158166	-0.131944	4.85356	0.380161	0.814758	2491	2807	2828	2871	2450	2482
TBC1D22B	ENSG00000065491.8	75199	-0.0705093	4.11261	0.670987	0.934232	1416	1751	1606	1494	1745	1539
NDUFB4	ENSG00000065518.7	6192	-0.11088	5.20409	0.501145	0.874787	3861	3185	3167	3594	3179	3247
SPEN	ENSG00000065526.6	92597	-0.157456	4.51459	0.298932	0.759863	2004	2370	2114	2178	2033	1909
MYLK	ENSG00000065534.14	274283	-0.224075	2.79635	0.40666	0.829502	450	802	775	765	518	529
ZC3H15	ENSG00000065548.13	23208	-0.0716166	5.28201	0.628397	0.919216	3173	4426	3192	3582	3835	3344
MAP2K4	ENSG00000065559.10	123007	0.454928	5.16538	0.00108228	0.0397072	2486	3093	2585	4034	4211	3539
TMEM206	ENSG00000065600.8	50971	-0.0782969	1.40041	0.810188	0.967073	211	297	220	276	275	178
SNAP91	ENSG00000065609.10	156812	0.0706742	1.35139	0.876347	0.977935	189	354	132	169	437	146
SLK	ENSG00000065613.9	62033	0.211456	5.40553	0.149555	0.605323	3020	3853	3721	4549	4911	3516
CYB5R4	ENSG00000065615.9	107782	0.336746	4.35826	0.0325678	0.308101	1478	1640	1750	2179	2400	1925
COL17A1	ENSG00000065618.12	54717	0.1921	2.3731	0.624551	0.918182	165	656	507	611	372	561
GSTO2	ENSG00000065621.10	36073	0.476917	4.35794	0.00779598	0.139242	1337	1596	1679	2019	2179	2506
SEC61A2	ENSG00000065665.16	40325	0.547392	3.44363	0.0200453	0.236554	579	920	892	1289	1585	834
PRKCQ	ENSG00000065675.10	153159	-0.41275	0.773149	0.290597	0.754537	188	168	160	210	113	91
TLE2	ENSG00000065717.10	49998	-0.0910415	4.61621	0.751274	0.953293	1481	3278	2161	2775	3019	1092
ASB1	ENSG00000065802.7	25509	0.30452	3.32756	0.194065	0.663186	538	1066	840	1105	1221	837
FAM107B	ENSG00000065809.9	256341	-0.601376	4.72042	0.000143995	0.00867292	2908	3133	2499	2171	2208	1595
ME1	ENSG00000065833.7	220690	-0.378827	5.55685	0.00954997	0.156862	4449	5737	4190	4130	4200	3318
TBC1D1	ENSG00000065882.11	248089	-0.00346445	4.88167	0.982675	0.998465	2424	3011	2523	3187	2679	2485
CDK13	ENSG00000065883.10	147098	-0.0474236	5.09457	0.747322	0.9519	3034	3535	2784	3438	3505	2633
MTHFD2	ENSG00000065911.7	19004	-0.309493	7.52984	0.02818	0.286867	16853	21764	16646	15784	17823	13415
SLC9A7	ENSG00000065923.5	153738	0.316845	5.94553	0.02248	0.252295	4374	5159	5241	6848	7015	5590
FOXJ2	ENSG00000065970.4	22801	-0.0999445	3.06737	0.642238	0.924924	741	789	794	835	814	649
YBX1	ENSG00000065978.13	19923	0.336768	5.532	0.0223813	0.251577	3780	4047	3164	4875	5081	4671
PDE4A	ENSG00000065989.11	52857	0.664584	2.47277	0.0214961	0.245609	487	313	335	712	571	632
PPP2R5A	ENSG00000066027.7	76322	0.138224	4.31847	0.406173	0.829502	1495	1944	1686	2095	2343	1536
CTNNA2	ENSG00000066032.14	1463549	-0.224976	3.23275	0.272727	0.741865	828	990	906	834	811	802
ELAVL1	ENSG00000066044.9	47081	-0.452188	3.02286	0.0388321	0.335323	697	980	857	705	670	571
TIE1	ENSG00000066056.9	22116	1.46751	1.08015	1.14243e-05	0.00130375	97	100	101	270	301	297
DIP2B	ENSG00000066084.8	243683	0.307195	6.35199	0.0284955	0.288589	5540	7463	6724	8694	8734	8161
SMARCD1	ENSG00000066117.10	15741	-0.651356	4.76735	0.00021245	0.0120254	2389	2849	3708	1877	2289	1850
KDM4A	ENSG00000066135.8	55358	0.0539382	4.99641	0.712627	0.946267	2469	2851	3102	3131	3336	2768
NFYC	ENSG00000066136.15	79956	0.137753	5.48835	0.347275	0.794577	3354	4645	3565	4804	4373	4147
ZMYND12	ENSG00000066185.8	25939	0.934757	0.332018	0.0188479	0.228465	65	100	65	187	187	93
SLC9A3	ENSG00000066230.6	51023	0.865755	2.64761	0.00441807	0.0981532	317	562	327	492	1020	776
NGEF	ENSG00000066248.10	134587	0.404118	2.72035	0.102134	0.519729	457	636	438	835	624	659
ASPM	ENSG00000066279.12	62567	-0.0804284	5.12241	0.601466	0.909118	2894	3709	3060	2924	3992	2741
ELOVL1	ENSG00000066322.8	4629	-0.222435	5.5721	0.181943	0.647663	3769	4797	5241	4778	3609	4016
SPI1	ENSG00000066336.7	23717	0.000623306	1.99966	1	1	349	397	325	202	382	523
ZNRD1	ENSG00000066379.10	6011	-0.105585	3.8261	0.565752	0.897412	1216	1498	1246	1412	1187	1258
MPPED2	ENSG00000066382.12	202380	-0.551503	1.90585	0.0589547	0.403235	384	473	339	300	360	207
CLDN18	ENSG00000066405.8	34918	0.146861	0.495763	0.748932	0.952608	68	110	178	155	84	168
ZBTB11	ENSG00000066422.4	28607	-0.0258973	5.37335	0.853593	0.973634	3415	4118	3734	3748	4388	3535
ATXN3	ENSG00000066427.17	48070	0.0350311	5.10647	0.836655	0.971129	3063	3761	2362	3233	3930	2779
GOLGA5	ENSG00000066455.8	45733	-0.0325851	5.48009	0.829347	0.97053	3683	3872	4555	4350	4731	3496
FGFR2	ENSG00000066468.16	120125	0.639015	3.31715	0.00301216	0.0778459	779	728	577	1172	1295	983
LRRC40	ENSG00000066557.5	60816	0.157018	3.72067	0.405742	0.829189	1149	1051	1131	1388	1293	1249
ISOC1	ENSG00000066583.7	19278	0.68946	4.59802	1.16699e-05	0.00131181	1753	1743	1474	2886	2982	2609
EML1	ENSG00000066629.12	204368	0.141142	4.96545	0.460179	0.856045	2732	2990	2268	2449	3091	3647
TRMT11	ENSG00000066651.13	52847	0.30228	3.5841	0.110194	0.537412	931	1087	871	1379	1331	1055
THUMPD1	ENSG00000066654.8	8421	0.370286	4.63752	0.0342896	0.315981	1721	2186	1948	2363	3549	2119
MSANTD3	ENSG00000066697.10	24074	-0.359847	3.99621	0.053592	0.387087	1609	1814	1401	1603	1318	1058
KIF26A	ENSG00000066735.10	42172	0.636123	1.4671	0.0844187	0.479143	240	176	156	234	279	417
ATG2B	ENSG00000066739.7	82613	-0.00053372	4.46892	0.998186	1	2213	1889	1811	2028	2200	2036
ARFGEF1	ENSG00000066777.4	170166	0.10708	6.32219	0.46022	0.856047	7158	7279	6242	7695	9071	6860
ACSM2B	ENSG00000066813.10	40202	-0.336246	1.329	0.375622	0.81228	166	192	388	226	238	165
ZFAT	ENSG00000066827.11	235262	-0.204551	4.01858	0.222873	0.69294	1352	1669	1651	1458	1493	1317
MTFR1	ENSG00000066855.11	126528	-0.120215	5.37291	0.415864	0.83446	3136	4613	3936	4012	3933	3336
STAG3	ENSG00000066923.13	43926	0.162068	4.95298	0.331946	0.7841	2174	3545	2228	3083	3382	2822
FECH	ENSG00000066926.6	38490	0.124136	3.95407	0.503755	0.876724	1125	1307	1552	1708	1538	1341
MYO9A	ENSG00000066933.11	296287	0.017303	6.75616	0.912288	0.987244	8603	10078	10240	8798	13021	9168
DDX3Y	ENSG00000067048.12	16372	-0.232991	0.113141	0.559988	0.895042	107	88	111	102	116	62
PFKP	ENSG00000067057.12	71380	0.0646452	9.26538	0.655277	0.928932	45980	61747	54848	68328	61044	49779
IDI1	ENSG00000067064.6	9263	0.78399	7.28503	2.96024e-08	1.1462e-05	10316	11444	9077	19421	20511	16224
SP100	ENSG00000067066.12	128149	-0.273531	5.25368	0.0780349	0.461044	3715	3449	4007	3704	3393	2735
KLF6	ENSG00000067082.10	9286	-0.210442	5.01927	0.151505	0.606666	2628	3441	3317	3092	2847	2588
PPAP2A	ENSG00000067113.12	110197	-0.156946	2.54659	0.517966	0.882158	478	574	601	503	576	484
NEO1	ENSG00000067141.12	253497	-0.0904538	5.71162	0.517157	0.881988	4327	5303	4935	4994	4768	4605
TRAM1	ENSG00000067167.3	34946	-0.153471	6.65921	0.298669	0.75983	8422	10369	9900	9484	10834	7055
PHKA1	ENSG00000067177.10	135504	0.0713324	4.75147	0.656224	0.929204	1907	3017	2204	2529	2925	2384
TNFRSF1A	ENSG00000067182.3	13358	-0.103127	6.04769	0.484653	0.867759	5537	6695	6228	7118	5705	5284
CACNB1	ENSG00000067191.11	24248	0.437145	1.87616	0.231927	0.703635	178	353	313	239	627	337
EVI5	ENSG00000067208.10	283709	0.0411201	3.55526	0.848873	0.97305	1128	908	1050	1261	1278	864
STOML1	ENSG00000067221.9	11417	0.625129	1.48701	0.0748072	0.450693	134	224	235	282	261	399
PKM	ENSG00000067225.13	32795	-0.21426	11.1785	0.148088	0.603004	184090	262092	227568	223858	191144	192440
DHX29	ENSG00000067248.5	51478	-0.142169	3.52725	0.492226	0.870883	874	1355	1047	910	1221	977
DNTTIP2	ENSG00000067334.9	12102	0.083695	3.29646	0.688185	0.939906	908	896	750	973	1057	840
METTL22	ENSG00000067365.10	24542	-0.00142701	4.96908	0.993939	1	2246	2700	3480	3119	3173	2605
TP53BP1	ENSG00000067369.9	103520	0.155739	5.51717	0.276465	0.744208	3513	4627	3566	4783	4589	4300
TRO	ENSG00000067445.16	10970	0.943032	2.01999	0.00246173	0.0679732	155	343	256	454	505	537
RRP15	ENSG00000067533.5	52697	0.148821	3.17236	0.517214	0.881988	777	838	679	896	1163	655
RHOA	ENSG00000067560.6	53854	-0.569767	6.95848	2.49574e-05	0.00233255	11922	14855	13306	9873	9725	8796
DHX8	ENSG00000067596.6	60599	0.214136	4.63498	0.170214	0.632224	1853	2348	2003	2355	2575	2600
PMS2P4	ENSG00000067601.6	15367	0.0461645	3.01	0.837851	0.9714	632	875	633	754	905	667
PRKCZ	ENSG00000067606.11	134926	0.263504	5.64249	0.0633341	0.417808	3892	4215	4091	4801	5902	4775
IARS2	ENSG00000067704.8	53937	0.386989	6.36157	0.00512508	0.107398	5724	7483	6044	9207	9583	7717
SYT1	ENSG00000067715.9	588016	0.0774817	4.647	0.616726	0.915357	2092	2333	2129	2345	2947	2044
NAV3	ENSG00000067798.9	382106	-0.474368	1.63845	0.182031	0.647663	310	198	447	250	281	207
IDH3G	ENSG00000067829.14	8758	0.0515842	5.38991	0.720068	0.947527	3485	4135	3473	4330	3881	3863
ROGDI	ENSG00000067836.8	5983	-0.433724	4.41039	0.0157502	0.206769	1682	2292	2616	1887	1890	1381
PDZD4	ENSG00000067840.8	28400	0.421997	3.97211	0.0372734	0.33151	1139	1269	1195	1532	1487	2007
ATP2B3	ENSG00000067842.13	65264	0.595251	1.63907	0.256062	0.728105	84	135	443	220	330	485
ROCK1	ENSG00000067900.6	164946	-0.0727715	5.42132	0.624655	0.918182	3681	4303	3844	3645	4850	3412
CBFB	ENSG00000067955.9	71943	0.29182	4.11506	0.073248	0.446358	1244	1532	1420	1787	2025	1607
PDK3	ENSG00000067992.8	74617	0.327214	5.81285	0.0167421	0.212167	4030	4955	4457	6055	6626	5126
HYAL2	ENSG00000068001.9	5117	0.162523	2.81142	0.47609	0.86436	601	614	558	685	727	681
HDAC4	ENSG00000068024.12	353485	-0.0443707	3.80854	0.80498	0.966142	1097	1426	1312	1428	1339	1148
RASSF1	ENSG00000068028.13	11193	-0.268311	3.18534	0.208474	0.680775	834	927	906	706	815	805
FGFR3	ENSG00000068078.13	15566	0.225512	3.08604	0.459418	0.855842	822	936	350	813	928	845
IFI35	ENSG00000068079.3	7732	-0.640558	4.61765	0.000668108	0.0280771	2420	2225	3348	1925	1785	1720
HEATR6	ENSG00000068097.10	35738	0.173316	8.19593	0.212356	0.683267	22048	28283	24091	29828	29290	28809
COASY	ENSG00000068120.10	4811	-0.089966	3.90433	0.730581	0.950307	1248	1222	1660	1072	1111	1842
PLEKHH3	ENSG00000068137.10	9117	-0.0971921	3.6771	0.664361	0.931666	1019	977	1537	1077	1393	1043
MEF2A	ENSG00000068305.13	239302	0.0236325	5.74532	0.867313	0.97688	4724	4860	4693	5040	5827	4519
OTUD5	ENSG00000068308.9	36344	-0.296892	4.77629	0.0546544	0.390468	2306	2870	2962	2630	2256	2088
TFE3	ENSG00000068323.12	14771	-0.414074	3.80665	0.0215228	0.245678	1322	1543	1434	1275	1085	1037
TBC1D25	ENSG00000068354.11	23153	-0.214883	2.93432	0.452927	0.852738	981	738	463	624	737	640
ACSL4	ENSG00000068366.15	109160	-0.358349	1.19329	0.341674	0.789953	172	176	334	234	155	173
INPP5A	ENSG00000068383.14	245656	0.513262	5.58915	0.000873749	0.034136	3526	4088	3070	5399	5077	5491
GPKOW	ENSG00000068394.9	9818	-0.0684966	2.72786	0.794229	0.963873	453	723	657	604	523	683
GRIPAP1	ENSG00000068400.9	28542	0.332079	5.11987	0.0232763	0.258555	2266	3071	2975	3814	3807	3371
FTSJ1	ENSG00000068438.10	10212	0.410992	3.62589	0.0852789	0.481005	1137	900	785	1736	1105	1149
PRR11	ENSG00000068489.8	49207	0.283567	6.70041	0.0383206	0.333974	7437	9620	8271	10776	12191	9523
REEP1	ENSG00000068615.12	124091	0.21835	1.77337	0.48471	0.867759	333	289	218	325	338	367
ATP11A	ENSG00000068650.14	196840	0.299201	5.08342	0.092149	0.498581	2622	2940	2613	2958	3367	4157
POLR1A	ENSG00000068654.11	85940	-0.201862	5.15839	0.159785	0.618452	2993	3706	3596	2977	3426	3010
LAPTM4A	ENSG00000068697.6	19379	0.170764	6.6382	0.222311	0.692583	7311	8936	9004	9975	11380	8682
TTC7A	ENSG00000068724.11	159981	0.0362048	4.56121	0.81048	0.967073	1816	2330	2140	2278	2412	2089
IP6K2	ENSG00000068745.10	52351	-0.44293	6.15341	0.0124668	0.181543	7181	9516	5503	5955	6773	4518
STON1-GTF2A1L	ENSG00000068781.16	246591	0.0117089	2.67462	0.964471	0.995848	573	513	609	559	646	603
SRBD1	ENSG00000068784.8	223486	0.0660312	4.65565	0.659051	0.930005	2002	2291	2328	2438	2503	2354
CYFIP1	ENSG00000068793.13	114012	-0.0832273	6.2612	0.553405	0.893605	6380	7671	7208	7496	6783	6793
KIF2A	ENSG00000068796.12	231088	-0.0587602	5.49993	0.676883	0.935032	3623	4771	4075	4501	4521	3593
RASGRP2	ENSG00000068831.14	18546	-0.378988	3.77758	0.138239	0.588717	1692	869	1527	1157	1267	967
PSME4	ENSG00000068878.10	106774	-0.187214	5.91457	0.196123	0.66602	4959	6480	5899	5762	6067	4276
IFT80	ENSG00000068885.10	142895	0.00185145	4.8696	0.992602	1	2400	3437	2081	2835	3379	2152
SIRT2	ENSG00000068903.15	21306	0.0632043	4.91094	0.671305	0.934232	2650	2696	2546	3178	2802	2723
ERLEC1	ENSG00000068912.9	31776	0.329506	4.59952	0.0353938	0.322345	1769	2072	1940	2542	2445	2625
PPP2R5B	ENSG00000068971.9	16921	-0.131497	3.44293	0.594307	0.908193	760	903	1387	1097	866	963
PYGM	ENSG00000068976.9	13909	-0.415471	3.32186	0.0647779	0.422303	1153	833	1049	863	847	720
PITX1	ENSG00000069011.11	7079	-1.03453	0.145493	0.0127484	0.183108	110	107	174	67	94	44
TRPC7	ENSG00000069018.13	183732	0.141975	0.475404	0.724076	0.949289	145	112	90	152	173	88
MAST4	ENSG00000069020.14	573248	0.240277	5.43166	0.0930344	0.500562	3272	3886	3500	4191	5202	3911
GPR116	ENSG00000069122.14	102432	-1.25141	0.553446	0.00315416	0.0801777	255	179	109	85	68	88
SDK2	ENSG00000069188.12	309706	0.0938954	3.37441	0.685574	0.938563	860	783	1035	1093	840	1073
NUP133	ENSG00000069248.9	67059	0.049296	5.13051	0.758463	0.95437	2765	3649	2887	3299	4271	2626
NUCKS1	ENSG00000069275.12	37458	0.352491	7.75035	0.00881305	0.149881	16113	18445	16360	22877	25504	20308
VPS35	ENSG00000069329.11	33377	0.11444	6.4892	0.413099	0.833576	6665	8795	7839	9676	9441	7475
DNAJA2	ENSG00000069345.7	18401	0.0434597	4.5648	0.783776	0.961381	1750	2580	1982	2322	2501	2005
BCL3	ENSG00000069399.8	12340	-0.754703	3.63071	0.000211044	0.0119792	1155	1543	1496	1079	830	711
KCNAB2	ENSG00000069424.10	109728	0.190485	3.40691	0.374672	0.81228	787	949	928	1331	1107	788
ABCC9	ENSG00000069431.6	144002	0.457867	1.11483	0.1752	0.63868	111	192	187	216	258	229
GAL	ENSG00000069482.6	7397	-0.429637	1.50565	0.181214	0.64662	335	297	234	202	236	240
CLEC2D	ENSG00000069493.10	30849	-0.0668749	1.70961	0.829061	0.970433	308	341	246	282	365	258
FUNDC1	ENSG00000069509.5	19363	0.17055	2.32924	0.530834	0.885142	391	562	324	532	549	428
MAOB	ENSG00000069535.12	115836	-0.00926005	0.29808	0.992109	1	53	180	101	147	109	87
RORA	ENSG00000069667.11	741036	-0.140656	4.41213	0.402621	0.827385	1764	2144	2103	1669	2376	1718
DRD4	ENSG00000069696.6	3414	0.0688803	1.40453	0.871803	0.977204	165	242	286	164	173	402
TGFBR3	ENSG00000069702.6	225991	0.231274	3.4192	0.46335	0.85799	812	485	1307	892	1236	1132
KIAA1107	ENSG00000069712.9	17739	0.336766	1.30662	0.288415	0.752371	167	232	187	303	261	215
PLA2G10	ENSG00000069764.5	22122	-0.848369	0.710084	0.0298505	0.295933	135	242	188	157	101	72
HES2	ENSG00000069812.7	12253	0.765365	1.46884	0.0139407	0.192655	176	219	154	310	334	333
ATP1B3	ENSG00000069849.6	50391	-0.0470684	5.09201	0.743954	0.951849	3040	3288	2985	2995	3661	2879
NEDD4	ENSG00000069869.11	166825	-0.211164	4.84586	0.188727	0.655482	2786	2926	2573	2450	3181	1992
PIGB	ENSG00000069943.5	36689	0.0568982	3.72896	0.775611	0.959743	986	1150	1355	1509	1267	1066
MAPK6	ENSG00000069956.7	114160	0.378561	7.70415	0.00659502	0.125439	14594	17691	16584	23540	25441	18289
GNB5	ENSG00000069966.14	70450	0.21158	4.81879	0.156207	0.61404	2164	2306	2549	3046	2900	2639
RAB27A	ENSG00000069974.11	116148	0.663391	3.15813	0.0150366	0.201011	553	619	681	900	771	1363
CECR5	ENSG00000069998.8	27777	0.18331	4.75838	0.26692	0.737974	1976	2657	2214	3335	2772	2103
UFD1L	ENSG00000070010.14	29306	-0.00966051	4.91473	0.952797	0.994252	2604	2984	2555	2707	2675	3074
LRP6	ENSG00000070018.4	150988	0.244931	4.25348	0.122427	0.562808	1381	1824	1507	2048	2017	1799
GUCY2C	ENSG00000070019.3	83944	-0.363698	3.9897	0.311631	0.76855	1544	1137	2071	1443	579	1808
SCT	ENSG00000070031.3	713	0.331153	0.584236	0.410152	0.831427	129	147	77	122	140	198
PHRF1	ENSG00000070047.7	35737	-0.155417	4.16578	0.340208	0.788703	1508	1757	1820	1634	1758	1431
IKBKAP	ENSG00000070061.10	66600	0.120493	5.54485	0.393591	0.821073	3895	4409	3733	4484	4766	4509
NUCB2	ENSG00000070081.11	141822	0.256421	5.14668	0.0959624	0.507749	2898	3164	2617	3862	4322	2840
PFN2	ENSG00000070087.9	85885	0.117275	6.87415	0.407335	0.829862	8672	10602	11044	11956	11660	10963
PTPN3	ENSG00000070159.9	122845	0.151727	5.43169	0.285453	0.750076	3543	3676	3754	4236	4832	3846
SPTB	ENSG00000070182.13	133600	-0.255629	2.22393	0.401308	0.826121	516	326	501	435	492	289
DAPP1	ENSG00000070190.8	53322	0.125776	0.615016	0.764788	0.957	122	159	109	159	224	74
SLC44A1	ENSG00000070214.11	194550	0.0110039	5.94979	0.938116	0.991836	4875	5978	5740	6583	5965	5088
TMEM260	ENSG00000070269.9	162253	0.239818	4.6745	0.13221	0.578198	1975	1978	2321	2900	2756	2211
SMG6	ENSG00000070366.9	243933	0.168061	5.21095	0.35182	0.798074	3144	3555	2690	4881	3398	2885
EXOC5	ENSG00000070367.11	65209	-0.168712	5.91594	0.264893	0.737099	4864	6415	5973	5416	6588	4253
CLTCL1	ENSG00000070371.11	112254	-0.0493513	2.91995	0.840131	0.971886	691	746	627	548	853	702
FGF22	ENSG00000070388.7	3825	0.153742	1.87332	0.657132	0.929458	418	268	229	274	388	417
FSTL3	ENSG00000070404.5	6994	-0.117808	3.53017	0.595523	0.90831	1232	1078	900	896	1098	1125
DGCR2	ENSG00000070413.14	86173	0.00927797	4.43015	0.955967	0.994419	1525	2181	2100	1927	2142	2043
RNF126	ENSG00000070423.13	15752	0.0989333	3.41508	0.626352	0.918641	758	1139	890	1047	1201	890
MNT	ENSG00000070444.10	17059	-0.121826	5.06481	0.61874	0.916116	3359	3972	2081	2925	4425	1906
ZXDC	ENSG00000070476.10	38319	0.0246315	4.76081	0.870064	0.977001	2168	2781	2304	2596	3031	2167
JMJD6	ENSG00000070495.10	13948	-0.23764	4.19506	0.189335	0.656258	1670	1988	1678	1534	1426	1759
POLB	ENSG00000070501.7	33355	0.23715	3.79506	0.223073	0.693054	999	1486	967	1324	1563	1365
ST6GALNAC1	ENSG00000070526.10	19078	-0.0344628	2.31675	0.919054	0.987946	526	448	368	439	315	608
WIPI1	ENSG00000070540.8	36566	0.0326024	4.54784	0.834095	0.971043	1929	2210	2080	2539	2192	1980
FRMPD1	ENSG00000070601.5	95905	0.454351	1.12746	0.164625	0.624269	154	186	152	241	217	247
GBA2	ENSG00000070610.10	13121	0.0251022	5.6545	0.864708	0.976511	4500	4869	4053	5412	5081	3979
NDST1	ENSG00000070614.10	72393	0.0051582	3.86765	0.979439	0.997801	1017	1600	1330	1593	1399	1164
ASNS	ENSG00000070669.12	20425	-0.215679	6.85076	0.111326	0.539541	10207	11665	11499	10079	11232	9055
AP3M2	ENSG00000070718.7	18728	-0.0651175	3.51793	0.745579	0.951849	1044	1122	977	980	1063	1110
CNGB1	ENSG00000070729.9	87518	0.0608542	1.89822	0.870068	0.977001	310	413	259	207	325	517
ST6GALNAC2	ENSG00000070731.5	23247	0.128892	4.14399	0.508459	0.878578	1595	1355	1556	1966	1480	1756
CHAT	ENSG00000070748.13	84785	-0.248148	0.392755	0.582879	0.905187	186	124	63	105	93	133
PABPC1	ENSG00000070756.9	36994	-0.0510885	10.7611	0.714052	0.946575	133275	185338	159167	169098	175119	140846
TESK2	ENSG00000070759.12	147318	-0.142669	3.45717	0.554625	0.893867	1253	1009	808	782	1168	1001
C16orf80	ENSG00000070761.3	15859	0.0927488	3.79065	0.634389	0.92201	1111	1260	1227	1218	1290	1502
CSNK2A2	ENSG00000070770.4	40014	-0.187343	3.83621	0.321125	0.775212	1106	1499	1497	1243	1528	1038
PTPN21	ENSG00000070778.8	88956	0.05706	3.1984	0.792153	0.963258	867	825	714	870	920	855
EIF2B3	ENSG00000070785.12	135833	-0.121309	4.18366	0.571244	0.899985	1570	1659	1849	1149	1888	1861
CAMK2A	ENSG00000070808.11	70801	-0.645833	3.31992	0.00591211	0.118107	1030	1262	989	570	1025	627
TCOF1	ENSG00000070814.13	42670	-0.338251	4.35758	0.0877895	0.486948	2173	2145	1817	1503	1538	2026
CDC42	ENSG00000070831.11	40318	-0.0645601	6.15301	0.652312	0.927967	5670	6876	7049	7296	6955	5554
OSBPL3	ENSG00000070882.8	185096	-0.723292	1.61249	0.045212	0.362416	283	450	295	268	129	244
EPHA8	ENSG00000070886.6	40031	-0.516829	1.36638	0.180258	0.644772	253	377	188	114	249	230
SLC12A3	ENSG00000070915.5	50644	-0.741457	2.3268	0.0927374	0.499778	619	515	536	664	134	262
RAD18	ENSG00000070950.5	188370	-0.0510874	4.84229	0.72141	0.9484	2411	2938	2518	2803	2922	2292
ATP2B1	ENSG00000070961.10	121250	0.241251	6.64537	0.0942523	0.503368	7571	9114	8043	10565	12266	8168
TRPM5	ENSG00000070985.9	18531	0.141012	1.33678	0.757513	0.954008	184	198	258	231	101	388
NCK2	ENSG00000071051.9	149377	-0.328903	3.75446	0.0639809	0.41925	1213	1500	1334	1183	1244	974
MAP4K4	ENSG00000071054.11	197838	-0.328524	5.47672	0.0258602	0.275271	3594	5360	4474	3760	3923	3509
MGAT4A	ENSG00000071073.8	112021	-0.17835	4.36593	0.282408	0.747963	1835	2197	1863	1647	1878	1928
RPL31	ENSG00000071082.6	22318	-0.0594962	8.95938	0.711022	0.945564	45570	55632	35973	48461	44509	44918
WDR1	ENSG00000071127.12	42611	0.423302	7.25386	0.00521189	0.108455	10502	11851	12708	17368	15063	16884
SNX13	ENSG00000071189.17	149740	0.203331	5.41849	0.154008	0.610321	3471	3575	3621	4244	4915	3858
ARHGAP10	ENSG00000071205.7	340718	0.0326086	5.01971	0.820777	0.968223	2526	3100	3014	3150	3511	2677
RPS6KA2	ENSG00000071242.7	497088	-0.116398	4.46604	0.449862	0.850721	1852	2144	2186	2044	2038	1920
ING3	ENSG00000071243.11	26468	-0.0310454	2.4238	0.912372	0.987244	407	613	445	389	596	512
VASH1	ENSG00000071246.6	20823	0.93255	1.18726	0.00520116	0.108439	128	145	144	277	240	314
LMCD1	ENSG00000071282.7	66413	-0.737604	3.9455	2.29389e-05	0.00222765	1722	1809	1637	1205	1110	963
WBSCR22	ENSG00000071462.7	22137	0.0972707	5.71015	0.516144	0.881293	4622	4147	4755	5360	5349	4650
SEL1L	ENSG00000071537.9	62313	0.504757	6.19989	0.000429918	0.0198761	4713	6541	5189	8687	9014	6869
TRIP13	ENSG00000071539.9	26715	-0.322331	4.20278	0.0987071	0.513332	2074	1825	1568	1515	1400	1683
ATP6AP1	ENSG00000071553.12	7885	0.0863077	7.03175	0.528974	0.884994	10753	12866	10597	13689	12770	11755
TCF3	ENSG00000071564.10	43314	-0.207038	4.89668	0.220092	0.690017	2663	3429	2528	2195	3313	2364
TRIB2	ENSG00000071575.7	25846	1.0034	2.88378	1.62288e-05	0.00169178	383	496	443	1103	942	753
DAZAP1	ENSG00000071626.12	28152	-0.195971	5.3847	0.174068	0.637878	3528	4837	3700	3738	3878	3428
MBD3	ENSG00000071655.13	16244	-0.299116	3.96137	0.101871	0.519245	1314	1503	1798	1435	1375	1156
PRLH	ENSG00000071677.1	602	-0.118405	0.405115	0.767442	0.95747	150	105	106	86	153	116
HLTF	ENSG00000071794.11	56428	-0.220949	5.88451	0.132133	0.578178	5384	6449	5306	5962	5469	4130
FAM50A	ENSG00000071859.10	6530	-0.276629	5.65673	0.0534696	0.386994	4722	5694	4484	4569	4243	4104
FAM3A	ENSG00000071889.12	11217	-0.0576925	4.85555	0.721874	0.948745	2195	2580	3163	2791	2958	2322
CPSF1	ENSG00000071894.10	16310	-0.000361123	5.69357	0.998705	1	3918	5382	4690	4812	5511	4388
MYO3B	ENSG00000071909.14	477027	0.0226107	2.31301	0.937994	0.991816	445	433	438	421	411	564
PDCD2	ENSG00000071994.6	9398	0.153901	4.946	0.287349	0.751488	2412	2706	2725	3082	3084	3013
RDH11	ENSG00000072042.8	19014	0.447645	6.37126	0.00179193	0.0549799	5948	6743	6154	9344	8527	9095
PRKACA	ENSG00000072062.9	26397	0.12568	4.29975	0.449511	0.850721	1773	1662	1605	2041	1896	1873
LPHN1	ENSG00000072071.12	56250	-0.231367	4.17751	0.204551	0.675533	1923	1948	1372	1623	1675	1425
ACTN1	ENSG00000072110.9	105298	-0.917503	5.92643	6.19952e-11	6.40115e-08	6782	7183	7388	4149	4013	3765
ZFYVE26	ENSG00000072121.11	89217	-0.076119	5.46126	0.61082	0.913029	3485	4200	4487	4003	4044	4070
RPS6KA6	ENSG00000072133.6	123950	0.467322	2.77206	0.153494	0.610228	763	448	301	885	747	618
EPN2	ENSG00000072134.11	121101	-0.027835	11.1858	0.847913	0.97287	203899	237845	191990	244593	204971	203836
PTPN18	ENSG00000072135.8	19403	0.19665	4.15207	0.300008	0.759863	1254	1652	1562	1873	1500	1956
LIMS2	ENSG00000072163.14	43405	0.220409	1.88004	0.576907	0.902532	249	304	357	659	220	244
ASIC4	ENSG00000072182.8	24603	0.48976	1.48694	0.146293	0.600287	135	282	214	335	373	223
SPEG	ENSG00000072195.10	63442	0.61819	4.3271	0.00122988	0.0430816	1667	1263	1284	2152	2351	2355
LNX1	ENSG00000072201.9	242105	0.307195	4.07551	0.0761573	0.455536	1124	1455	1482	1966	1817	1515
ALDH3A2	ENSG00000072210.14	29463	-0.0978134	5.61496	0.498462	0.873387	4184	4789	4657	4235	4564	4571
TFRC	ENSG00000072274.8	55007	0.0340056	8.86686	0.802087	0.96592	36824	45831	41783	46455	49171	38824
SREBF1	ENSG00000072310.12	26613	0.291594	6.63977	0.0500933	0.376751	6621	8584	8982	11291	10032	9761
TRPC5	ENSG00000072315.3	308462	-0.190858	1.09585	0.576056	0.901916	216	196	192	149	215	195
AFF4	ENSG00000072364.8	88256	-0.193819	6.72883	0.152457	0.607558	9400	10607	10435	9876	9590	8605
UBE2D1	ENSG00000072401.10	35779	-0.248102	3.66359	0.187515	0.653607	1262	1199	1219	1085	1122	1067
MPP5	ENSG00000072415.4	94711	0.0750035	4.49218	0.639294	0.924393	1722	2354	1848	2007	2504	2041
RHOBTB1	ENSG00000072422.12	132003	-0.257504	2.84514	0.247172	0.720401	634	778	692	642	654	558
ASAH2C	ENSG00000072444.10	53416	-0.244454	0.894452	0.587744	0.906769	75	158	306	177	183	121
SMC1A	ENSG00000072501.13	48608	0.0167721	4.72494	0.917414	0.987574	1876	2675	2554	2352	2606	2554
HSD17B10	ENSG00000072506.8	3115	0.378198	3.28422	0.0972185	0.509791	702	724	842	1175	847	1072
MARK2	ENSG00000072518.16	72092	-0.328536	5.90015	0.0313464	0.303295	5377	7537	5093	5461	5025	4537
HMMR	ENSG00000072571.15	31739	-0.356141	4.60638	0.0194618	0.232339	2483	2479	2369	1976	2218	1868
CHFR	ENSG00000072609.13	134118	0.298664	5.19737	0.0428419	0.351796	2760	2864	3202	3796	3886	3763
TRHDE	ENSG00000072657.4	578377	-0.272648	1.67566	0.346609	0.793877	288	334	313	269	302	246
P4HA2	ENSG00000072682.14	103478	-0.767196	6.97413	2.28709e-07	5.70012e-05	12967	15977	13772	9914	7936	8460
FCGR2B	ENSG00000072694.14	97344	-0.27107	2.4196	0.556013	0.893867	382	982	248	450	766	194
NFATC3	ENSG00000072736.14	144509	-0.0762298	5.00604	0.593784	0.908004	2718	3443	2739	3036	3256	2603
TRNT1	ENSG00000072756.12	23964	0.275901	4.07178	0.186815	0.652707	1196	1826	1105	1544	2311	1410
ACADVL	ENSG00000072778.15	8149	0.384471	7.43386	0.00983497	0.159543	11659	13642	15061	18643	18009	18653
STK10	ENSG00000072786.8	146314	-0.555358	6.42691	0.009252	0.153842	7454	9927	10256	7618	8727	3791
FBXW11	ENSG00000072803.13	145325	-0.0216323	6.0784	0.882619	0.978879	6356	6443	5472	6953	6857	5296
ACAP1	ENSG00000072818.7	14950	0.289686	4.60319	0.171263	0.634353	1966	1741	2135	2291	2070	3099
CRMP1	ENSG00000072832.10	144975	-0.273846	0.825782	0.499248	0.87352	105	181	233	98	215	139
EVC	ENSG00000072840.8	117849	0.314572	2.09769	0.42929	0.842303	322	445	261	541	678	160
DERL2	ENSG00000072849.6	15561	0.181381	4.12167	0.268916	0.739179	1289	1611	1495	1914	1814	1526
SIDT1	ENSG00000072858.6	97283	0.488039	5.92724	0.00551501	0.113026	4872	4619	4078	5594	6768	7603
NDE1	ENSG00000072864.8	83087	-0.513493	3.73793	0.0118087	0.176604	1146	1605	1486	939	1372	831
MRVI1	ENSG00000072952.14	120898	-0.158781	5.49561	0.301352	0.760145	3713	5038	4114	4399	3636	4000
TMEM38A	ENSG00000072954.2	28903	0.190159	1.63444	0.570785	0.899852	211	287	280	363	213	345
AP1M1	ENSG00000072958.4	37772	-0.123838	5.0565	0.428852	0.842303	3124	3533	2683	2931	2938	3113
PVR	ENSG00000073008.10	19753	0.0173787	3.8517	0.937631	0.991744	1025	1333	1506	1655	1060	1372
IKBKG	ENSG00000073009.8	27369	-0.28995	5.86813	0.0454281	0.363106	5551	6209	5524	5607	4639	4635
XRCC1	ENSG00000073050.7	37434	-0.0183808	4.39083	0.93447	0.991056	1364	1752	2562	2215	1697	1964
SCARB1	ENSG00000073060.11	105813	-0.134653	7.97808	0.355341	0.800637	22738	23387	24690	24829	21363	21812
CYP2W1	ENSG00000073067.9	6442	-0.218472	2.3934	0.518748	0.882586	395	783	363	331	430	589
MCM2	ENSG00000073111.9	24211	0.27178	5.22399	0.0731047	0.446133	2805	3286	3024	3901	3545	4066
MOV10L1	ENSG00000073146.11	71812	-0.298583	2.2679	0.364028	0.80617	336	722	391	578	366	285
PANX2	ENSG00000073150.9	9564	-0.532077	0.417914	0.162061	0.621041	119	195	109	114	92	98
SELO	ENSG00000073169.9	16638	-0.158506	2.4855	0.547031	0.89067	433	682	483	607	484	410
TP63	ENSG00000073282.8	265864	-0.260013	0.984111	0.477665	0.865018	126	238	216	216	135	153
ALPK1	ENSG00000073331.13	157112	0.069973	4.01652	0.683078	0.937654	1222	1567	1467	1484	1812	1413
LLGL2	ENSG00000073350.9	50129	0.042381	7.13275	0.769639	0.958422	9896	14254	13260	13499	14837	12136
PDE8A	ENSG00000073417.10	158706	0.113516	6.57125	0.429433	0.842303	8197	9023	7353	8704	10719	8652
CLCN4	ENSG00000073464.7	80677	-0.258247	1.50795	0.520173	0.882755	430	161	215	216	253	257
NLE1	ENSG00000073536.13	13563	-0.0502143	4.82849	0.792292	0.963307	2667	2412	2649	3527	2443	1990
SDHA	ENSG00000073578.12	38460	-0.042736	6.48068	0.763724	0.956486	7851	9171	7393	8689	8085	8108
SMARCE1	ENSG00000073584.14	23547	-0.143875	5.62444	0.329413	0.7819	4455	5469	4048	4500	5118	3742
GSDMB	ENSG00000073605.14	15260	0.278048	2.39935	0.288994	0.752916	445	428	400	493	538	591
KDM5A	ENSG00000073614.7	109326	-0.0660737	5.41612	0.64428	0.925248	3523	3985	4233	3873	4343	3628
ADAM11	ENSG00000073670.9	22816	0.402351	2.07647	0.198976	0.668743	257	422	303	310	635	417
PPP2R3A	ENSG00000073711.6	182219	-0.0295249	3.95927	0.864133	0.976511	1361	1540	1323	1401	1576	1383
FERMT2	ENSG00000073712.9	95168	0.175274	5.44749	0.269046	0.739179	3047	4390	3656	3792	5341	4028
ABCB11	ENSG00000073734.8	108385	-0.352175	0.413081	0.44081	0.846724	137	142	116	179	51	95
IGF2BP2	ENSG00000073792.11	181318	-0.111388	2.819	0.679179	0.935559	500	567	895	579	734	607
MAP3K13	ENSG00000073803.9	206157	0.643163	4.32341	5.95517e-05	0.00456276	1434	1376	1374	2308	2485	2129
ST6GAL1	ENSG00000073849.10	148068	0.037706	5.06495	0.864912	0.976511	2613	2221	3978	2788	4155	2735
TBX21	ENSG00000073861.2	12876	-0.270026	2.37744	0.327933	0.78099	469	597	462	329	544	456
VDAC1P1	ENSG00000073905.8	848	-0.197498	2.45398	0.431181	0.843343	524	554	489	555	507	388
FRY	ENSG00000073910.15	265358	0.309488	2.99884	0.214488	0.684634	608	549	747	726	1099	697
PICALM	ENSG00000073921.13	112198	0.0794887	7.88224	0.55548	0.893867	18693	21831	21246	23669	25163	20138
NSF	ENSG00000073969.14	166796	0.130042	6.46026	0.39008	0.819179	7424	7765	7388	7542	10649	7984
GLI2	ENSG00000074047.16	257031	0.173887	2.10048	0.536441	0.886897	321	417	345	510	349	418
CLASP1	ENSG00000074054.13	311812	-0.0662032	6.44495	0.626712	0.918796	7641	8672	7670	8632	8692	6904
MRPS34	ENSG00000074071.9	1266	-0.234152	4.22931	0.182085	0.647663	1594	2002	1867	1980	1468	1437
NOTCH3	ENSG00000074181.4	41349	-0.37589	6.32737	0.0100535	0.161714	6700	8671	9092	6786	6762	6257
CLNS1A	ENSG00000074201.4	122870	-0.0354687	5.61072	0.81507	0.968087	4301	5246	3797	4749	5289	3734
PPP2R2C	ENSG00000074211.9	243023	-0.295542	3.98994	0.0804008	0.46826	1471	1783	1462	1314	1437	1288
TEAD2	ENSG00000074219.9	21863	-0.364081	3.42255	0.0801041	0.467193	1020	968	1237	969	900	789
EED	ENSG00000074266.13	34270	0.230417	4.58313	0.141845	0.593337	1731	2355	1875	2579	2788	2011
CDHR2	ENSG00000074276.6	53464	0.212278	3.36475	0.447201	0.849912	940	597	990	935	864	1283
SNCB	ENSG00000074317.6	10446	0.597933	-0.0490655	0.163656	0.622552	47	60	95	74	150	100
TSG101	ENSG00000074319.8	58897	0.0057217	5.48936	0.967992	0.996869	3591	4699	3818	4201	4745	3844
C17orf85	ENSG00000074356.12	35086	0.0560323	4.25755	0.734594	0.950978	1642	1870	1533	1865	2177	1518
ATP2A3	ENSG00000074370.13	40568	0.14368	4.95353	0.376035	0.81228	2711	2776	2413	2904	2912	3333
CA12	ENSG00000074410.9	60784	-0.342031	5.77466	0.0246033	0.267138	4366	5858	6291	4681	4652	4343
MGLL	ENSG00000074416.9	134143	-0.290802	3.70454	0.11543	0.548171	1225	1350	1277	1250	1189	900
NTN4	ENSG00000074527.7	133348	0.588664	4.27941	0.000244678	0.0131647	1210	1499	1468	2376	2409	1854
BCS1L	ENSG00000074582.8	4680	0.698208	4.72073	0.0205742	0.239715	893	1637	2902	2509	3545	3169
NUAK1	ENSG00000074590.9	76694	-0.484791	2.98925	0.0273456	0.282215	765	928	798	706	652	522
DPP8	ENSG00000074603.14	75242	-0.0740602	5.2597	0.600969	0.909118	3305	3773	3493	3679	4032	2931
SLC24A1	ENSG00000074621.9	49630	-0.177939	4.09319	0.3907	0.819206	1111	2171	1653	1726	1656	1187
ZNF532	ENSG00000074657.9	123881	-0.110327	1.72392	0.777686	0.959947	236	451	244	403	160	321
SCARF1	ENSG00000074660.11	11890	-0.0244913	3.78808	0.923953	0.988861	706	1778	1328	1275	1249	1335
LMAN1	ENSG00000074695.5	32140	0.14454	6.06111	0.309451	0.765977	4855	6169	6080	6851	7523	5605
PTPLAD1	ENSG00000074696.8	47932	-0.518244	6.14533	0.000702051	0.0290507	6349	9400	6849	6264	5589	4701
IPCEF1	ENSG00000074706.9	202296	0.106125	0.758162	0.775202	0.959511	111	189	137	205	172	118
ZZEF1	ENSG00000074755.10	138576	0.314885	6.10777	0.0381272	0.333486	5552	5644	5296	6330	7806	7464
ENO1	ENSG00000074800.9	18248	0.163565	10.7731	0.245472	0.718325	137509	164188	143242	194637	166211	162983
SLC12A1	ENSG00000074803.13	112415	-0.478127	0.765873	0.398785	0.823668	49	355	143	67	209	124
C19orf10	ENSG00000074842.3	28997	-0.388266	3.59461	0.0428243	0.351796	1032	1342	1316	1084	960	917
ANO8	ENSG00000074855.6	11607	0.169031	2.60852	0.552916	0.893493	437	772	353	651	698	488
TUBE1	ENSG00000074935.9	16753	0.112286	3.06929	0.651991	0.92781	766	781	614	823	1111	568
ARHGEF10L	ENSG00000074964.12	158040	0.100865	5.20055	0.497945	0.873387	2770	3408	3382	4095	3859	2897
TXK	ENSG00000074966.6	67864	-0.615883	1.119	0.066628	0.42629	233	285	185	161	200	125
WSCD2	ENSG00000075035.5	121067	-0.477529	0.321946	0.207936	0.680531	113	130	142	122	81	88
KCNQ2	ENSG00000075043.13	66452	0.269008	4.76061	0.129709	0.575608	2488	1942	2119	2922	2597	2836
ACTR6	ENSG00000075089.5	42744	0.288629	4.20408	0.0891017	0.489608	1215	1828	1450	2074	2095	1601
TIPIN	ENSG00000075131.5	50541	-0.00809068	5.49472	0.955863	0.994419	3568	4694	3949	4221	5009	3589
SRI	ENSG00000075142.9	21876	-0.338048	5.94023	0.0166842	0.212039	5927	7061	5493	4956	5674	4766
EIF4G3	ENSG00000075151.15	370415	-0.394618	6.50796	0.00557877	0.113771	8947	9521	9299	7375	7308	7525
NUP37	ENSG00000075188.4	45936	0.175199	4.4864	0.268651	0.739179	1610	1932	2122	2296	2405	2045
SEMA3A	ENSG00000075213.6	536948	-0.0229886	1.66676	0.94368	0.992762	323	291	237	312	348	234
GTSE1	ENSG00000075218.14	34070	0.117742	2.75045	0.621068	0.91744	466	660	614	770	643	571
SEMA3C	ENSG00000075223.9	179822	0.37309	8.23629	0.00562779	0.114258	22189	24523	23944	32788	34956	28975
TTC38	ENSG00000075234.12	26048	0.213719	2.62369	0.452114	0.852155	331	549	660	776	637	471
ACAT1	ENSG00000075239.9	26261	-0.214259	3.92249	0.217432	0.688245	1364	1653	1369	1468	1328	1185
GRAMD4	ENSG00000075240.12	103780	-0.101693	3.54166	0.616237	0.915337	865	1339	1060	977	1119	1075
CELSR1	ENSG00000075275.12	176337	-0.105665	5.49901	0.474527	0.863458	4187	4171	4209	4272	3942	4092
WNT8B	ENSG00000075290.7	20704	0.551287	5.37168	0.000623541	0.0267199	3004	2876	3113	4578	4305	4968
ZNF638	ENSG00000075292.14	158509	0.180828	7.00477	0.178444	0.641996	10137	12029	10273	12820	14267	11691
SLC25A40	ENSG00000075303.8	42790	0.00647011	4.27562	0.969909	0.997123	1420	1916	1878	1844	2099	1581
TIMM21	ENSG00000075336.7	10452	0.252177	2.71305	0.271556	0.741302	475	605	530	708	676	630
ADD2	ENSG00000075340.18	160608	-0.507181	0.86503	0.149837	0.605528	220	184	161	139	180	107
RASAL2	ENSG00000075391.12	385781	0.0603165	4.68135	0.692722	0.941415	2179	2340	2227	2624	2833	2014
VPS9D1	ENSG00000075399.8	13853	-0.419755	3.23162	0.102843	0.521362	770	890	1223	981	599	689
ZNF37A	ENSG00000075407.13	31209	-0.170161	3.85446	0.337737	0.78765	1364	1426	1318	1205	1421	1229
MARK3	ENSG00000075413.13	118440	-0.0521818	7.25889	0.7091	0.945228	12544	16844	12780	14738	15447	12580
SLC25A3	ENSG00000075415.8	8578	0.136241	8.21785	0.321901	0.77585	22513	26835	27051	31283	31588	25808
FNDC3B	ENSG00000075420.8	362038	-0.396928	6.15995	0.00399716	0.0926736	7131	7711	7002	6159	6436	4982
FOSL2	ENSG00000075426.7	24865	-0.451816	6.9672	0.00149644	0.0487928	10895	14007	14092	10837	10642	8596
CACNG4	ENSG00000075461.5	68489	-0.144202	4.67379	0.323711	0.777046	2131	2665	2427	2366	2416	2097
FRYL	ENSG00000075539.9	282962	0.0422723	6.32381	0.772937	0.95881	6691	7606	6942	7882	9281	6076
TMEM131	ENSG00000075568.12	239590	-0.0376704	5.98347	0.794924	0.963999	5365	6037	5836	5523	7185	5093
FSCN1	ENSG00000075618.13	13848	-0.088417	2.44119	0.779745	0.960145	399	455	644	538	340	587
ACTB	ENSG00000075624.9	36634	-0.468496	10.0491	0.00117623	0.0418788	101133	112151	117380	88865	79696	82699
MOCOS	ENSG00000075643.5	84639	-0.209219	3.50186	0.30006	0.759863	979	1148	1138	919	1250	827
PLD1	ENSG00000075651.11	210546	-0.201531	4.39994	0.215952	0.686221	2041	2174	1849	1999	1744	1805
WDR62	ENSG00000075702.12	50226	0.369672	4.24471	0.0419207	0.347881	1440	1687	1326	1678	2565	1837
DLG1	ENSG00000075711.16	256741	0.0520942	6.37519	0.728334	0.949917	7506	8357	6077	7864	9066	7108
RAB7A	ENSG00000075785.8	88675	0.321708	6.72433	0.0174919	0.218352	7848	9392	8091	11086	11588	10610
BCAP29	ENSG00000075790.6	49194	0.187909	4.6793	0.226543	0.697548	1957	2319	2172	2519	3147	2122
SEC31B	ENSG00000075826.12	43230	0.00151633	3.48716	0.995487	1	836	1015	1161	1151	895	1107
SART3	ENSG00000075856.7	38820	0.100867	5.46106	0.485286	0.867885	3392	4040	4012	4431	4183	4267
ARHGAP15	ENSG00000075884.8	676991	-0.164091	2.61265	0.523815	0.88328	529	762	456	627	516	488
TUBA3D	ENSG00000075886.10	6842	0.336132	2.71632	0.253361	0.726862	515	684	369	556	614	871
PAX2	ENSG00000075891.17	94339	0.782345	2.27087	0.00521194	0.108455	227	400	333	505	598	611
EXOSC7	ENSG00000075914.8	60826	0.0745914	3.74617	0.679665	0.935832	1057	1387	1083	1373	1361	1170
KIFAP3	ENSG00000075945.8	163883	0.22731	3.65813	0.237791	0.709023	902	1036	1185	1206	1412	1236
MKRN2	ENSG00000075975.11	26700	0.115433	4.49619	0.471726	0.862402	1653	2039	2141	2236	2582	1869
MCM6	ENSG00000076003.4	36801	-0.907594	4.61172	8.23448e-09	4.15228e-06	2861	3211	2508	1565	1675	1570
REXO2	ENSG00000076043.5	10894	-0.239107	4.33833	0.168131	0.62996	1524	2289	2112	1908	1646	1690
RBM7	ENSG00000076053.6	14174	0.394091	3.20532	0.107447	0.530809	463	820	875	975	974	1003
RBMS2	ENSG00000076067.7	69033	-0.00397142	2.65458	0.989178	1	500	579	612	715	691	394
BAZ2A	ENSG00000076108.7	41221	-0.226666	7.08993	0.147759	0.602797	14006	12678	12620	12233	10955	12215
PTPN23	ENSG00000076201.10	32431	0.0742661	4.28192	0.685987	0.938725	1836	1568	1654	1817	1778	2018
MLH1	ENSG00000076242.10	72558	0.458404	5.24928	0.00315144	0.0801777	2208	3436	3038	4000	4558	3927
UNG	ENSG00000076248.6	13419	-0.148051	3.80404	0.417818	0.835531	1179	1537	1245	1412	1204	1137
FMO4	ENSG00000076258.5	27877	0.227848	2.78594	0.338246	0.787849	451	694	572	679	693	722
KLHL20	ENSG00000076321.6	71761	0.434179	3.57165	0.0348391	0.318368	901	1118	708	1325	1484	1081
RGS11	ENSG00000076344.11	7681	0.0815598	2.62499	0.803631	0.966142	366	867	409	536	477	750
SLC46A1	ENSG00000076351.8	12555	0.0224307	3.33007	0.91929	0.988052	799	1168	734	1083	996	801
PLXNA2	ENSG00000076356.6	222079	-0.431225	2.03276	0.150945	0.606476	368	334	548	322	335	324
SPAG5	ENSG00000076382.12	21710	0.0447666	6.03549	0.761194	0.954983	5767	5656	5883	7210	6347	5384
ANKRD13A	ENSG00000076513.12	40578	0.150224	3.89092	0.39476	0.821634	1098	1385	1305	1373	1657	1393
TPD52	ENSG00000076554.11	272897	-0.396359	7.05518	0.00344837	0.0851649	12115	14860	13770	11417	11953	9326
ACACB	ENSG00000076555.11	151632	0.180002	3.72003	0.345045	0.79218	1047	1336	950	1410	1265	1279
TRAF4	ENSG00000076604.10	6973	-0.276976	6.29152	0.162028	0.621041	8030	7073	7836	7428	4952	7468
PAG1	ENSG00000076641.4	144259	0.114728	2.50889	0.652698	0.928064	480	567	421	628	626	431
GPATCH1	ENSG00000076650.2	49663	0.0292754	4.02098	0.869771	0.977001	1284	1557	1484	1817	1430	1397
ICAM3	ENSG00000076662.5	6048	-0.29403	3.08677	0.314054	0.771276	779	599	1109	964	567	627
NT5C2	ENSG00000076685.14	107117	-0.036418	5.82949	0.807708	0.966573	4967	5036	5439	5641	6204	4198
MCAM	ENSG00000076706.10	12991	0.178444	1.55525	0.673404	0.93473	324	165	234	275	165	416
GPC4	ENSG00000076716.7	115388	0.341665	3.24401	0.0927274	0.499778	695	817	734	972	1052	969
MBNL3	ENSG00000076770.10	120652	0.284586	3.33675	0.200824	0.671363	638	901	918	964	1359	845
CAMSAP3	ENSG00000076826.5	22403	0.35474	3.00224	0.167234	0.628444	421	915	583	927	916	712
RAP1GAP	ENSG00000076864.15	73094	0.102565	4.53943	0.54306	0.889679	1510	2328	2232	2410	2302	2111
XAB2	ENSG00000076924.7	10041	0.0817898	4.04464	0.632579	0.921536	1189	1660	1482	1681	1773	1373
ARHGEF1	ENSG00000076928.13	47075	-0.383972	6.55911	0.0858984	0.482278	12534	8225	7566	9794	6623	6782
STXBP2	ENSG00000076944.10	10993	0.460741	5.12832	0.00190479	0.0574431	2345	3002	2595	3774	3720	3934
MAP2K7	ENSG00000076984.13	10636	-0.196916	4.09557	0.367606	0.808807	1439	1986	1511	1910	1755	917
DGKD	ENSG00000077044.5	117598	0.416973	5.64615	0.00519457	0.108406	3125	4681	3814	5220	5734	5260
CTTNBP2	ENSG00000077063.6	163489	-0.450277	0.591007	0.269695	0.739312	112	184	169	99	192	72
ACTL6B	ENSG00000077080.5	13365	-0.0509028	2.19855	0.873182	0.977204	503	381	355	499	303	458
RARB	ENSG00000077092.14	423601	-0.0781117	1.48755	0.799074	0.964767	238	305	229	273	252	242
TOP2B	ENSG00000077097.9	66924	0.413813	7.30415	0.0027463	0.073881	11233	13644	11664	17613	19612	14267
TM9SF3	ENSG00000077147.10	69344	0.260093	6.21956	0.0702353	0.4385	5215	6631	6445	7648	9019	6491
NFKB2	ENSG00000077150.13	8415	-0.0822515	4.76084	0.6238	0.918182	2087	2859	2586	2153	3189	2167
UBE2T	ENSG00000077152.5	10324	0.788046	4.93347	6.47522e-07	0.000128809	1853	1898	2257	4081	3967	2982
PPP1R12B	ENSG00000077157.16	244008	-0.212672	5.42833	0.14344	0.595197	3835	4109	4467	3663	3973	3658
DNAJC10	ENSG00000077232.12	78193	0.107768	5.22149	0.455248	0.854104	2942	3718	3031	3986	4058	2991
GTF3C1	ENSG00000077235.13	90359	0.0588064	6.34297	0.698332	0.942488	6012	7864	7585	8125	7197	8034
IL4R	ENSG00000077238.9	51111	-0.690743	2.99359	0.00730631	0.133465	801	756	1069	575	761	410
USP33	ENSG00000077254.10	63866	0.114301	5.46629	0.446319	0.849204	3686	3696	4000	4244	5216	3649
PAK3	ENSG00000077264.10	283077	-0.689623	1.40517	0.0401553	0.340955	222	283	369	163	190	213
DCX	ENSG00000077279.12	118597	0.12978	0.899054	0.76876	0.958155	180	126	162	118	324	116
SNRPA	ENSG00000077312.4	14753	-0.375829	5.2295	0.00980728	0.159409	3427	3890	4076	3010	3634	2659
SPAG6	ENSG00000077327.11	108755	-0.384329	2.3484	0.257657	0.728921	503	313	708	422	339	473
EXOSC5	ENSG00000077348.4	11106	0.0474861	3.67605	0.813274	0.96751	951	1154	1275	1431	1105	1137
DYNC1I2	ENSG00000077380.11	61012	0.0901218	6.87539	0.515439	0.881225	9597	10213	10734	12315	11822	10249
APBB1IP	ENSG00000077420.11	129601	-0.52133	0.19776	0.207372	0.680148	166	86	99	87	104	73
LRCH4	ENSG00000077454.11	13922	-0.196287	4.20381	0.269453	0.739179	1681	2003	1615	1707	1423	1702
FAM76B	ENSG00000077458.8	21468	-0.132157	3.14197	0.550488	0.891961	664	879	942	845	760	772
SIRT6	ENSG00000077463.10	8496	0.0515034	3.87012	0.804846	0.966142	1063	1223	1569	1204	1484	1504
POLD3	ENSG00000077514.4	175267	0.176604	4.34324	0.27449	0.742841	1777	1761	1569	1958	2273	1880
ACTN2	ENSG00000077522.8	78178	-0.420333	1.98173	0.213094	0.683912	569	282	335	302	374	281
CAPZB	ENSG00000077549.13	146800	-0.295281	5.58189	0.0425635	0.35087	4645	4950	4582	4229	3851	4065
GPR137B	ENSG00000077585.9	79334	0.391951	4.36747	0.0192287	0.231005	1380	1802	1634	2634	2270	1770
NAALAD2	ENSG00000077616.6	61380	0.210726	0.235073	0.722408	0.94893	79	26	178	78	96	170
PHF17	ENSG00000077684.11	65601	-0.526597	3.1794	0.0168982	0.213771	779	985	1112	786	747	578
SLC25A43	ENSG00000077713.14	55419	0.0138381	5.57325	0.928386	0.989346	3949	4824	4002	4005	5633	3992
UBE2A	ENSG00000077721.11	9881	0.109117	5.37741	0.448899	0.850473	3452	3620	3663	4558	4151	3549
FGFR1	ENSG00000077782.15	57697	0.488739	4.28254	0.00370857	0.0890382	1194	1753	1435	2316	2045	2063
FKBP6	ENSG00000077800.7	30468	0.367487	2.70386	0.138142	0.588559	504	514	504	572	899	615
GTF2I	ENSG00000077809.8	103033	0.0272598	7.96539	0.840992	0.971886	21439	22855	22215	23534	25544	22477
SMC1B	ENSG00000077935.12	69557	-0.322968	0.677849	0.365085	0.806598	135	193	147	150	151	100
FBLN1	ENSG00000077942.13	98898	-0.379406	2.00733	0.237583	0.708762	501	400	306	444	316	234
ITGA8	ENSG00000077943.7	206177	-0.084008	1.41518	0.807893	0.966645	297	252	179	190	286	251
MAP2	ENSG00000078018.15	310061	0.631314	4.47441	0.000148002	0.00881627	1655	1556	1457	2602	3039	2069
PIAS2	ENSG00000078043.11	111771	-0.0367008	5.03726	0.798206	0.964625	2831	3395	2735	3021	3452	2742
AMPH	ENSG00000078053.12	247863	-0.200382	1.26623	0.558577	0.895042	292	213	174	206	215	207
ARAF	ENSG00000078061.8	10792	0.0865561	4.64248	0.643695	0.925248	1578	2417	2557	2668	2144	2441
MCCC1	ENSG00000078070.7	100858	-0.100019	5.19989	0.518872	0.882586	3416	3646	3154	4036	3186	2858
LAMP3	ENSG00000078081.3	41627	-0.436445	0.305228	0.372967	0.811604	191	134	47	74	114	104
FAP	ENSG00000078098.9	74468	-0.671227	1.56139	0.294245	0.756516	507	363	89	48	224	351
NEBL	ENSG00000078114.14	394215	-0.260709	7.6841	0.0619431	0.414251	20730	20213	19157	18087	18599	16405
ACER3	ENSG00000078124.7	165931	-0.730444	3.93654	0.000184279	0.0105987	1595	1662	1865	1000	1424	868
UBE2K	ENSG00000078140.9	84749	0.154441	5.12572	0.277353	0.745191	2641	3238	3025	3475	4009	2990
PIK3C3	ENSG00000078142.7	132624	0.263041	4.32752	0.159372	0.617837	1623	2069	1238	1912	2441	1872
N4BP2	ENSG00000078177.9	101427	0.017275	4.24841	0.931564	0.989909	1620	1534	1899	1800	2366	1317
C12orf5	ENSG00000078237.4	31968	0.225506	2.02132	0.466655	0.860297	332	302	362	571	395	280
TULP3	ENSG00000078246.11	63918	0.305556	4.74132	0.0483327	0.370579	2170	2258	1993	3033	2619	2704
SYNJ2	ENSG00000078269.9	117321	-0.228956	4.58279	0.164488	0.623954	2055	2657	2266	2517	2124	1648
ADCY2	ENSG00000078295.11	433874	0.308503	2.14747	0.330851	0.78359	389	323	340	317	462	585
PPP2R5C	ENSG00000078304.15	166192	-0.0993983	7.45117	0.485684	0.868043	15936	17391	15347	16410	18842	13002
PMS2P1	ENSG00000078319.7	20917	0.0664274	3.27182	0.74577	0.951849	798	896	839	906	944	937
RBFOX1	ENSG00000078328.15	1694246	-0.128217	3.43219	0.505736	0.877445	918	1090	1023	1025	1000	896
GNB1	ENSG00000078369.13	105767	-0.00975116	7.10414	0.94415	0.992897	10652	14481	12188	13805	13238	11862
EDN1	ENSG00000078401.6	6832	-0.37486	1.51876	0.299794	0.759863	242	271	350	358	207	145
MLLT10	ENSG00000078403.12	209466	-0.0539911	5.57694	0.700057	0.942947	3961	4669	4461	4764	4884	3698
ZCWPW1	ENSG00000078487.13	28167	0.136226	3.27966	0.592286	0.907742	971	831	666	815	868	1157
ADCYAP1R1	ENSG00000078549.10	59014	0.401935	0.386863	0.524936	0.883888	141	130	27	50	103	247
NRD1	ENSG00000078618.15	89615	0.172356	6.64285	0.20942	0.681347	7455	9869	8067	10168	11045	8898
VDAC3	ENSG00000078668.9	14274	-0.13916	5.21701	0.404726	0.828464	3668	4065	2759	3902	3284	2873
PCM1	ENSG00000078674.13	105130	-0.012677	6.33304	0.930054	0.989346	6736	8549	6578	7736	8810	6345
TNRC6C	ENSG00000078687.12	104668	-0.214995	3.26984	0.543849	0.890278	584	574	1606	920	700	887
CBFA2T2	ENSG00000078699.17	159962	-0.363158	4.1531	0.0461252	0.36602	1864	1720	1769	1262	1796	1363
BRINP1	ENSG00000078725.8	216010	-0.325445	0.825915	0.339417	0.788388	169	173	181	176	141	125
ITCH	ENSG00000078747.8	148158	-0.132438	5.61289	0.330543	0.783298	4359	4913	4495	4606	4659	3992
TP53INP2	ENSG00000078804.8	9150	0.133153	1.52012	0.655782	0.929185	232	266	233	298	303	246
SDF4	ENSG00000078808.12	15124	-0.140899	5.61289	0.352102	0.798074	4244	4688	4860	5072	4024	4082
MYH7B	ENSG00000078814.11	27035	1.03645	2.22073	0.0406388	0.342335	499	184	111	298	679	768
BPIFB2	ENSG00000078898.6	16110	-0.532568	-0.0171117	0.268944	0.739179	51	151	112	72	44	103
TP73	ENSG00000078900.10	83682	-0.0665836	2.18114	0.849227	0.97305	527	440	267	418	615	243
TOLLIP	ENSG00000078902.11	35284	0.45963	3.43925	0.0186189	0.226806	807	819	820	1196	1342	1031
UBE2D4	ENSG00000078967.8	29699	-0.108994	2.45722	0.705489	0.944506	404	471	651	602	573	336
CLUL1	ENSG00000079101.12	53347	0.0118978	0.341494	0.984109	0.998756	58	165	117	139	143	77
RUNX1T1	ENSG00000079102.12	148312	-1.16535	1.50177	0.0126546	0.182579	360	245	429	97	329	81
CDH17	ENSG00000079112.5	90133	0.0706291	1.08161	0.872971	0.977204	210	168	167	155	366	104
THOC1	ENSG00000079134.7	53531	-0.139448	4.04513	0.469093	0.861213	1519	1645	1483	1672	1814	1021
FKBP7	ENSG00000079150.13	14937	0.154163	-0.0644517	0.739528	0.951675	76	110	54	46	133	100
OSBPL6	ENSG00000079156.12	204953	-0.126863	3.59445	0.540804	0.888756	890	1112	1388	1095	1119	1051
XRCC5	ENSG00000079246.11	98840	0.0417518	7.61798	0.759436	0.95437	16822	18175	17036	20403	18923	17212
LXN	ENSG00000079257.3	26872	-0.191859	7.14329	0.150626	0.60645	12285	14831	13511	12640	13235	11573
SP140	ENSG00000079263.14	155937	-0.132537	2.83267	0.636971	0.923457	466	1030	541	689	752	497
MKNK1	ENSG00000079277.15	59426	-0.089223	4.74808	0.572749	0.900444	2165	3034	2295	2524	2344	2481
TNS1	ENSG00000079308.12	203207	-0.403898	2.67612	0.107659	0.531262	509	703	748	456	655	453
REXO1	ENSG00000079313.7	33205	0.138055	3.76185	0.635526	0.922393	904	1764	861	834	1502	1644
SAR1A	ENSG00000079332.10	23235	0.275739	6.13767	0.0476863	0.369592	4948	6485	5766	7769	7973	6215
CDC14A	ENSG00000079335.13	175250	0.250669	2.8721	0.280295	0.74689	523	620	652	779	898	591
RAPGEF3	ENSG00000079337.11	36369	0.215381	2.02415	0.530257	0.885142	356	263	378	245	512	469
CEACAM1	ENSG00000079385.17	53931	-0.104017	1.1849	0.808965	0.966867	193	315	128	105	275	233
SENP1	ENSG00000079387.9	63411	0.0847801	4.29611	0.60315	0.910097	1551	1828	1751	2200	1992	1565
DUSP13	ENSG00000079393.16	14788	-0.227675	0.870596	0.547111	0.89067	114	192	222	215	144	116
CIC	ENSG00000079432.3	27261	0.364165	4.12733	0.055707	0.393392	1145	1365	1598	2235	1960	1418
LIPE	ENSG00000079435.5	25920	0.415165	1.23927	0.223663	0.693704	190	168	178	279	325	165
FDFT1	ENSG00000079459.8	43737	0.333883	7.58031	0.0137691	0.190892	14652	15725	15122	21179	20467	18858
PAFAH1B3	ENSG00000079462.3	6514	0.44579	4.10469	0.0311716	0.302627	1277	1121	1490	2225	1543	1826
OPHN1	ENSG00000079482.11	391570	-0.182452	4.91898	0.212143	0.683267	2804	3177	2672	2894	2972	2211
KIF22	ENSG00000079616.8	14667	-0.00221522	5.78029	0.988552	1	4351	5580	4911	5278	5043	5191
SCGN	ENSG00000079689.9	49548	0.526063	1.29209	0.20313	0.674388	75	207	260	220	366	232
LRRC16A	ENSG00000079691.15	341453	0.0722725	5.8016	0.598706	0.909118	4714	5281	4633	5485	6056	4727
PGM1	ENSG00000079739.11	66970	0.765746	4.52279	2.63103e-06	0.000415264	1490	1811	1289	2808	2735	2644
DDX1	ENSG00000079785.10	39934	0.188256	5.77572	0.195416	0.665411	4083	5320	4427	5203	6640	4785
DNM2	ENSG00000079805.12	115410	-0.045805	8.21813	0.737242	0.951129	26107	28243	26954	28129	28263	26605
EPB41L2	ENSG00000079819.12	223976	0.0405184	4.83529	0.779839	0.960207	2263	2741	2576	2864	2716	2612
RIMS1	ENSG00000079841.14	516440	-0.114321	1.91896	0.70928	0.945256	403	402	245	377	319	326
MOXD1	ENSG00000079931.10	105491	-0.503829	0.546681	0.214034	0.684634	181	97	169	112	149	81
STX7	ENSG00000079950.9	67332	0.188595	4.99522	0.186108	0.652161	2391	2803	2827	3370	3504	2789
RABL2B	ENSG00000079974.13	16163	-0.0476428	3.09119	0.835141	0.971129	593	841	901	751	893	731
KEAP1	ENSG00000079999.9	17622	-0.104672	4.51243	0.495984	0.872782	2039	2308	2013	2227	2036	1962
DDX43	ENSG00000080007.6	22822	0.234494	2.35153	0.558648	0.895042	262	826	210	475	503	568
PTPRH	ENSG00000080031.5	28259	-0.401255	2.87118	0.119763	0.557471	630	1022	607	744	542	501
SLC35C2	ENSG00000080189.10	14877	0.09662	5.30241	0.550236	0.891873	2636	3655	4005	4320	3999	3282
EPHA6	ENSG00000080224.13	937880	0.248173	5.79506	0.0878618	0.486948	4398	4767	4475	5276	6903	4995
RFX3	ENSG00000080298.11	307708	-0.123776	4.79711	0.42523	0.840774	2099	2959	2777	2443	2949	2184
RIF1	ENSG00000080345.13	98131	0.351111	6.37078	0.0212262	0.244012	6875	7215	5455	8759	10147	7527
RAB21	ENSG00000080371.4	36046	0.241501	5.21713	0.0901934	0.492061	2990	3282	2892	3849	4420	3217
SLC4A4	ENSG00000080493.9	384802	-0.101017	1.25915	0.759662	0.95437	187	284	195	205	272	177
SMARCA2	ENSG00000080503.15	178283	0.0682522	5.40082	0.620515	0.917187	3476	4078	3553	4226	4374	3682
RDH8	ENSG00000080511.2	9031	-0.475394	1.22522	0.264408	0.737099	296	261	165	163	104	268
SESN1	ENSG00000080546.9	108383	0.985401	4.74531	2.66346e-10	2.51095e-07	1633	1856	1356	3486	3672	2971
MID2	ENSG00000080561.9	101439	-0.0951459	4.39662	0.553474	0.893605	1733	2146	1982	1844	1927	1975
COL5A3	ENSG00000080573.6	50911	0.292694	4.74866	0.307581	0.764542	2267	1273	2851	1901	3782	2727
SRCAP	ENSG00000080603.12	46073	-0.0721428	5.88975	0.607017	0.911429	4986	5603	5750	5231	5849	5293
KIAA0020	ENSG00000080608.9	123773	-0.0857826	4.43926	0.578381	0.903387	1959	2007	2024	2010	2231	1744
KCNN2	ENSG00000080709.10	135696	-0.0146605	0.366021	0.975073	0.997524	136	97	106	142	148	73
CNOT4	ENSG00000080802.14	148329	-0.297788	4.90304	0.0550279	0.392232	2789	2866	3193	2511	3052	2096
PSEN1	ENSG00000080815.14	87274	-0.337524	5.88071	0.0180913	0.222503	5213	5990	6488	5008	5549	4263
CPOX	ENSG00000080819.2	72592	0.108515	4.38234	0.520664	0.882755	1587	2035	1791	2232	2428	1531
CLDND1	ENSG00000080822.12	25155	0.0906887	6.35246	0.555426	0.893867	6009	8684	6742	8889	8998	6198
MOK	ENSG00000080823.17	80701	0.409922	4.61965	0.0527451	0.384428	2010	1515	2093	3502	2404	2079
HSP90AA1	ENSG00000080824.14	58962	0.773849	8.83278	2.77069e-08	1.13353e-05	29336	34202	27141	55529	56990	50702
RBL1	ENSG00000080839.7	100830	0.0793915	3.74687	0.717591	0.947346	1310	1226	957	1667	1293	974
DLGAP4	ENSG00000080845.13	262783	-0.270688	4.78849	0.076429	0.455904	2499	2679	2933	2536	2280	2269
IGSF9B	ENSG00000080854.10	48422	0.870977	1.44281	0.00617633	0.12065	124	220	174	345	361	286
CROCCP3	ENSG00000080947.10	31822	-0.302271	9.02462	0.0782151	0.461354	57690	57471	39256	43040	44001	44722
NDC80	ENSG00000080986.8	45125	0.208485	3.80038	0.285796	0.750076	1211	1338	926	1306	1620	1311
AP4E1	ENSG00000081014.6	97229	0.135611	4.6037	0.435726	0.844463	2103	2325	1803	2460	3023	1807
RSBN1	ENSG00000081019.9	50645	-0.253056	5.64788	0.0758657	0.455173	4518	5215	4940	4556	4989	3513
MAGI3	ENSG00000081026.14	295175	-0.373215	4.19314	0.0258519	0.275271	1923	1823	1779	1647	1587	1296
COL4A4	ENSG00000081052.10	161403	-0.341971	1.99297	0.311239	0.768284	428	319	432	202	456	334
TCF7	ENSG00000081059.15	37155	0.830554	0.68208	0.17489	0.638251	40	30	233	198	187	188
OSTM1	ENSG00000081087.10	124446	0.332461	4.11885	0.0506284	0.378483	1297	1505	1335	1648	2196	1660
IMPG2	ENSG00000081148.11	98015	0.022432	1.07997	0.955143	0.994399	233	135	182	199	224	177
PCNP	ENSG00000081154.7	20343	0.0344425	5.78484	0.804416	0.966142	4436	5094	5124	5466	5894	4525
EXD2	ENSG00000081177.14	50848	0.0280434	5.24855	0.848922	0.97305	2728	3998	3463	3724	3962	3224
ARG2	ENSG00000081181.3	31923	-0.361305	0.763473	0.328247	0.781072	173	159	173	143	105	163
MEF2C	ENSG00000081189.9	185948	0.409066	1.01331	0.30233	0.760313	148	163	150	334	217	106
PTPRC	ENSG00000081237.14	118745	-0.955979	0.67553	0.0391669	0.336907	205	122	225	64	183	64
CACNA1S	ENSG00000081248.6	73053	0.304361	3.12981	0.269304	0.739179	841	845	414	821	997	913
PKP1	ENSG00000081277.7	49542	0.0446129	2.40127	0.88263	0.978879	419	473	501	491	737	315
UBA5	ENSG00000081307.8	23652	0.371302	4.17991	0.0395652	0.338954	1443	1573	1231	1847	2437	1556
STK17B	ENSG00000081320.6	42938	0.232655	4.05633	0.202224	0.673137	1097	1579	1458	1733	2057	1344
CDC14B	ENSG00000081377.12	129590	0.366663	3.23353	0.10328	0.521733	742	659	791	1214	987	810
ZNF510	ENSG00000081386.8	22265	0.154992	3.26031	0.445977	0.849076	751	918	771	1046	965	850
LRP2	ENSG00000081479.8	235577	0.326397	1.58061	0.449235	0.850571	193	319	205	278	142	486
ZNF506	ENSG00000081665.9	35913	0.73997	2.9589	0.00118486	0.0419793	491	642	437	996	947	813
JMJD4	ENSG00000081692.8	4987	0.425433	2.45696	0.136702	0.586605	286	404	569	644	575	557
DUSP12	ENSG00000081721.7	7481	-0.0841141	2.84042	0.718832	0.947394	626	767	590	661	798	523
AACS	ENSG00000081760.12	77949	0.193775	5.22565	0.184876	0.650758	3162	3022	3163	3903	3775	3621
KIAA0141	ENSG00000081791.4	18240	0.0136412	4.47104	0.932242	0.989993	1765	2099	2075	2014	2103	2168
CADPS2	ENSG00000081803.11	568333	-0.357746	4.01533	0.048833	0.372571	1670	1898	1320	1298	1486	1237
PCDHB4	ENSG00000081818.1	3621	0.121437	0.180788	0.754193	0.953862	101	103	82	100	141	90
PCDHA6	ENSG00000081842.13	184367	0.498647	4.72395	0.000614788	0.0264493	1830	2050	2007	2881	3153	2740
PCDHGA2	ENSG00000081853.13	174008	0.0223019	4.84469	0.87821	0.977935	2227	2789	2668	2851	3016	2370
HSPB11	ENSG00000081870.7	29356	-0.145938	3.2696	0.474451	0.863458	835	1041	852	819	981	796
PHLPP1	ENSG00000081913.9	264995	0.0996511	4.28083	0.531411	0.885142	1483	1807	1762	1856	1975	1856
ATP8B1	ENSG00000081923.6	156676	0.253402	6.70065	0.065357	0.424012	7670	9236	8664	11236	12045	8966
IL12RB2	ENSG00000081985.6	89537	-0.557108	0.91965	0.304923	0.762501	295	243	58	67	184	175
SMARCD3	ENSG00000082014.12	39133	0.438882	2.84316	0.0561857	0.39503	558	584	490	775	915	658
WDR70	ENSG00000082068.4	374224	-0.0749294	4.26909	0.670633	0.934193	1696	1953	1672	1481	1933	1882
FYB	ENSG00000082074.11	169293	0.551317	0.87416	0.162913	0.621716	144	177	76	150	274	189
MPP4	ENSG00000082126.13	53825	-0.0855378	1.75303	0.856783	0.974999	187	581	188	530	183	212
STRADB	ENSG00000082146.8	92989	-0.108032	3.91836	0.593102	0.907801	1223	1401	1589	1659	1539	968
BZW1	ENSG00000082153.13	13253	0.386833	8.6039	0.00479636	0.103258	28420	32977	29414	40497	43433	40875
PGR	ENSG00000082175.10	100901	-0.613845	2.84869	0.0117209	0.176078	732	918	696	681	527	412
C1QTNF3	ENSG00000082196.16	24385	0.345205	0.741349	0.40797	0.830377	71	114	207	159	185	178
ME2	ENSG00000082212.7	69273	-0.103511	3.07542	0.636864	0.923456	715	822	807	701	798	791
C5orf22	ENSG00000082213.13	22793	0.0773734	3.63586	0.694576	0.942192	1009	1079	1156	1118	1506	1014
CCNT2	ENSG00000082258.8	41108	0.157723	5.14824	0.263649	0.736405	2993	3179	2832	3524	3773	3307
FAM135A	ENSG00000082269.12	148234	0.242451	0.881415	0.616613	0.915337	74	112	263	122	178	250
COL19A1	ENSG00000082293.8	343217	-0.118188	1.31376	0.710128	0.945443	212	249	230	216	211	239
EPB41L3	ENSG00000082397.11	238317	-0.412848	1.41406	0.269703	0.739312	311	331	171	140	260	240
COBLL1	ENSG00000082438.11	190056	-0.0526849	5.12139	0.718086	0.947348	3209	3319	2985	3237	3750	2749
DLG3	ENSG00000082458.7	60627	-0.171475	4.99841	0.270328	0.739905	3200	3267	2621	2934	3297	2344
KCNK2	ENSG00000082482.9	231319	0.866389	3.42512	2.94264e-05	0.00261497	737	674	622	1455	1431	1063
SERTAD4	ENSG00000082497.7	13833	-0.895769	1.50164	0.00760342	0.136591	331	314	335	144	175	231
TRAF5	ENSG00000082512.10	48332	0.231605	2.92913	0.30551	0.763046	640	669	568	719	840	764
MRPL22	ENSG00000082515.12	28342	0.129703	4.32506	0.421481	0.837746	1457	2023	1693	2079	2236	1651
GEMIN5	ENSG00000082516.8	50794	0.0706834	4.90709	0.64106	0.92469	2343	2576	2940	2952	2946	2800
NFE2L1	ENSG00000082641.11	13159	-0.0249541	8.29368	0.862273	0.976473	23484	30965	30987	30956	29393	27786
SEMA5B	ENSG00000082684.10	119412	-0.785159	3.37738	0.000404503	0.0190675	888	1263	1396	731	876	571
GSK3B	ENSG00000082701.10	273095	-0.0975103	6.16622	0.476359	0.864518	6256	7068	6647	6512	7490	5748
ITGB5	ENSG00000082781.7	139471	0.0156197	6.17765	0.912743	0.987244	5843	7376	6208	7610	6575	6427
ERC1	ENSG00000082805.15	505425	0.169663	4.33982	0.284086	0.749371	1527	1970	1645	2065	2330	1711
XPO1	ENSG00000082898.12	60778	0.0686852	8.14252	0.625849	0.918524	21735	27191	25474	28234	31770	22562
RNF13	ENSG00000082996.15	149432	-0.00160013	6.15837	0.991568	1	5713	7715	5897	6642	7751	5926
TRPM3	ENSG00000083067.18	917842	-0.298996	2.85791	0.265833	0.737279	473	860	834	491	683	656
PALB2	ENSG00000083093.5	38144	0.196599	3.95904	0.24826	0.721619	1192	1488	1226	1600	1749	1372
DOPEY1	ENSG00000083097.10	103685	-0.072382	4.47212	0.64727	0.926652	1886	2384	1867	1904	2215	2004
LYRM2	ENSG00000083099.6	70610	0.176656	4.3142	0.36699	0.808204	1649	2123	1274	2361	2167	1502
BCKDHB	ENSG00000083123.10	239624	-0.035815	4.27484	0.819966	0.968223	1699	1937	1635	1873	1935	1619
KAT6A	ENSG00000083168.5	122512	-0.0258132	4.73065	0.872965	0.977204	2144	2307	2737	2538	2920	2047
ZCCHC6	ENSG00000083223.13	66722	-0.112249	5.5171	0.47948	0.865517	3781	5380	3725	4368	4909	3299
ULK2	ENSG00000083290.15	97108	-0.0473508	4.20301	0.824331	0.968884	1253	2476	1384	1562	1930	1641
GRHL2	ENSG00000083307.6	177295	-0.274369	7.28659	0.0425743	0.35087	14538	16168	15263	13384	13767	12872
TNPO1	ENSG00000083312.13	100422	-0.0416961	7.03411	0.755862	0.954008	10607	13358	11905	12743	12899	11042
PLOD1	ENSG00000083444.12	41334	-0.290587	6.89392	0.0482686	0.370543	11058	12927	11261	8907	12242	9282
P2RX5	ENSG00000083454.17	24206	-0.280277	2.22324	0.461453	0.857017	226	552	612	294	646	272
ITGAE	ENSG00000083457.7	86616	-0.626405	3.65748	0.0171822	0.215947	952	1459	1725	798	1407	650
DIS3	ENSG00000083520.10	26695	0.233942	4.19718	0.176144	0.639539	1553	1479	1480	1874	2263	1521
PIBF1	ENSG00000083535.11	234395	-0.23672	3.30775	0.239332	0.71128	858	1084	943	876	983	727
TDRD3	ENSG00000083544.9	177422	-0.168071	3.5065	0.413717	0.833845	1207	1077	928	1045	1023	959
NUFIP1	ENSG00000083635.7	50235	-0.0264403	2.2173	0.920795	0.988335	416	438	401	470	475	362
PDS5B	ENSG00000083642.14	191594	-0.20001	5.90556	0.151685	0.606947	5284	6758	5264	5245	5832	4776
OXCT1	ENSG00000083720.8	140455	0.943111	2.47329	0.000159629	0.00943116	341	339	335	704	671	682
RRAGB	ENSG00000083750.8	41036	0.413346	2.9503	0.109034	0.534855	573	576	624	865	1138	535
CYLD	ENSG00000083799.13	59886	0.127377	3.66675	0.666812	0.932264	786	1193	1300	748	2028	1026
SLC27A5	ENSG00000083807.5	32902	0.495863	2.32003	0.177265	0.641046	465	236	388	856	399	402
ZNF324	ENSG00000083812.7	6523	-0.0822065	2.43923	0.744543	0.951849	408	579	516	543	514	435
ZNF671	ENSG00000083814.8	7874	0.398098	0.394562	0.507964	0.878254	149	80	65	222	185	24
ZNF416	ENSG00000083817.8	7362	0.17387	1.0437	0.615206	0.914918	160	161	193	256	218	145
ZNF586	ENSG00000083828.11	50285	0.350103	3.13127	0.133388	0.580073	508	808	767	1022	1084	698
ZNF446	ENSG00000083838.11	7214	-0.153133	2.93303	0.503071	0.876236	594	741	826	739	703	607
ZNF8	ENSG00000083842.8	16938	-0.0974462	2.42035	0.711721	0.945888	512	592	382	471	534	457
ZNF264	ENSG00000083844.6	21857	-0.0924109	1.12643	0.791473	0.963194	214	156	224	222	237	141
RPS5	ENSG00000083845.4	8407	-0.261082	8.12769	0.0908225	0.494179	24975	34814	22819	25783	23828	22500
FAT1	ENSG00000083857.9	138940	0.218203	5.17214	0.145768	0.599884	2987	3269	2705	3512	3671	3760
YTHDC1	ENSG00000083896.8	39703	0.0438157	5.77754	0.746449	0.951849	4474	5397	4687	5418	5719	4690
CHMP2B	ENSG00000083937.4	28278	0.0393702	5.08466	0.80785	0.966645	2731	3471	2830	3381	4060	2415
SMAP2	ENSG00000084070.7	78477	0.135982	4.88995	0.362077	0.80481	2345	2634	2615	3271	2778	2739
PPIE	ENSG00000084072.12	71733	0.383309	4.62187	0.0106579	0.166392	1835	2161	1758	2714	2717	2466
ZMPSTE24	ENSG00000084073.4	36078	-0.150978	3.85545	0.4694	0.861213	1133	1927	1084	1335	1449	1117
STARD7	ENSG00000084090.9	23967	-0.0854314	5.81959	0.533115	0.885699	4721	5490	5437	5432	5638	4519
NOA1	ENSG00000084092.6	15454	-0.0364379	4.13548	0.826946	0.96939	1576	1760	1448	1708	1637	1564
REST	ENSG00000084093.11	27936	-0.374855	5.28122	0.0129829	0.184716	3692	4065	4043	3358	3836	2489
HAL	ENSG00000084110.6	23704	0.864887	1.91523	0.00988871	0.159893	206	345	173	580	331	453
SSH1	ENSG00000084112.10	74901	-0.0247805	4.68139	0.879873	0.978539	2260	2368	2316	2157	2435	2573
GSTP1	ENSG00000084207.11	3066	0.345457	1.03782	0.375301	0.81228	236	118	118	232	208	204
APLP2	ENSG00000084234.12	74968	0.183316	8.16151	0.181747	0.647521	21825	27831	22749	29917	29217	27157
KIAA1467	ENSG00000084444.9	98238	0.461483	5.34308	0.00131669	0.0450481	2697	3384	3127	4988	4396	3962
SLCO1A2	ENSG00000084453.12	154995	-0.086679	0.673027	0.853466	0.973634	151	175	111	225	65	139
WBP11	ENSG00000084463.3	17065	0.199985	4.47214	0.1933	0.662199	1856	1874	1808	2217	2388	2118
EIF3I	ENSG00000084623.7	9677	0.07346	6.09342	0.645156	0.925437	5678	6371	5849	7392	5562	6770
NKAIN1	ENSG00000084628.5	59810	0.00112722	1.87488	1	1	320	371	291	344	376	316
COL16A1	ENSG00000084636.13	52073	0.50766	4.15404	0.254166	0.727137	1411	1516	1023	865	4407	869
TXLNA	ENSG00000084652.11	18600	-0.0690974	4.49387	0.669595	0.933807	1802	2461	1971	2055	2029	2120
APOB	ENSG00000084674.9	42645	0.228818	1.74681	0.526623	0.884148	253	215	352	215	374	420
NCOA1	ENSG00000084676.11	278789	-0.199906	5.07756	0.149767	0.605528	2925	3618	3189	3026	3196	2701
AGBL5	ENSG00000084693.11	28259	0.16482	4.74809	0.374595	0.81228	1876	2989	2015	2844	2273	2867
EFR3B	ENSG00000084710.9	113245	0.284189	3.37578	0.159283	0.617837	694	989	845	1173	1151	915
KIF3C	ENSG00000084731.9	56148	-0.00312272	3.61952	0.990297	1	850	1359	1124	1234	1107	1126
RAB10	ENSG00000084733.6	103348	0.528113	5.96501	0.000196314	0.0112313	4583	4792	4362	7165	8031	5838
GCKR	ENSG00000084734.4	26846	0.548614	2.63457	0.0741345	0.449136	442	365	534	1024	517	548
HADHA	ENSG00000084754.6	54091	-0.725928	6.44264	1.31493e-07	3.60908e-05	9436	10722	9024	6256	6419	5897
MAPRE3	ENSG00000084764.6	56585	0.228398	3.1975	0.387913	0.818892	626	1085	587	930	755	1081
CAD	ENSG00000084774.9	26554	0.0535786	4.69854	0.752021	0.953293	2154	2168	2506	2884	2221	2370
CD59	ENSG00000085063.10	38185	-0.152592	6.42547	0.292935	0.756245	7427	9909	7136	8276	7789	7031
CD82	ENSG00000085117.7	55937	-0.0591361	0.834964	0.877045	0.977935	178	203	104	190	170	132
BCORL1	ENSG00000085185.11	76976	-0.0436292	3.03542	0.856495	0.974888	660	848	733	626	770	868
ATRX	ENSG00000085224.16	281347	-0.0283409	5.81383	0.836339	0.971129	5011	5329	4918	5491	5718	4629
TAF9	ENSG00000085231.9	19030	-0.0917919	5.57345	0.510997	0.879161	4268	4400	4514	4575	4564	3948
MYNN	ENSG00000085274.11	16886	0.121895	4.01097	0.527013	0.884342	1238	1736	1203	1580	2008	1219
MECOM	ENSG00000085276.13	580120	-0.0921742	5.86384	0.529045	0.884994	5450	6154	4575	5511	5884	4645
SCAMP1	ENSG00000085365.13	120224	0.277584	5.28748	0.0654835	0.424478	2790	3636	3106	3614	4906	3657
PREP	ENSG00000085377.9	125520	0.326392	4.0361	0.0497341	0.376006	1253	1406	1253	1658	1922	1597
HACE1	ENSG00000085382.7	131827	0.463444	3.81988	0.0145276	0.19737	1059	1184	948	1555	1902	1219
SEH1L	ENSG00000085415.11	40404	-0.0800916	4.36471	0.624557	0.918182	1970	2049	1664	1824	2177	1692
WDR47	ENSG00000085433.11	72015	0.0743544	4.71918	0.647932	0.926756	2540	2310	2014	2775	2701	2205
WDFY1	ENSG00000085449.10	89672	0.430854	4.68826	0.00573347	0.115861	2103	1986	1790	2936	3002	2472
OVGP1	ENSG00000085465.11	13464	-0.542773	0.439568	0.266131	0.737363	198	68	150	60	114	131
SLC25A24	ENSG00000085491.11	66814	-0.782139	7.07116	2.9032e-08	1.1462e-05	13917	16637	15264	10386	10253	7573
MAP3K4	ENSG00000085511.15	125659	0.14295	4.12483	0.410771	0.831838	1383	1425	1636	1822	1982	1415
PILRA	ENSG00000085514.11	32567	-0.210424	2.94649	0.54186	0.889407	476	1154	635	693	1037	341
IGSF9	ENSG00000085552.12	18558	-0.167987	3.27027	0.424327	0.840169	989	924	816	848	911	812
ABCB1	ENSG00000085563.10	209437	0.552392	1.02049	0.1263	0.569505	175	127	131	211	309	165
ZNF213	ENSG00000085644.9	13029	0.0339467	3.0548	0.895927	0.98299	655	882	678	967	562	828
AKR1B1	ENSG00000085662.9	16935	-0.00338125	0.122574	1	1	105	71	108	148	105	54
CPNE3	ENSG00000085719.7	76668	0.103777	7.15483	0.449585	0.850721	11411	13968	11671	14183	15981	11904
RRN3	ENSG00000085721.8	34296	0.412566	5.86423	0.00348242	0.0858059	4460	4967	4019	6141	6726	5987
CTTN	ENSG00000085733.11	38181	-0.0739208	7.74368	0.593297	0.907801	19539	21681	17925	20255	20185	18734
WNT11	ENSG00000085741.8	24412	0.0114198	0.359561	0.982253	0.998415	90	144	107	101	125	131
MTIF2	ENSG00000085760.10	32753	-0.0831263	4.84696	0.568754	0.898593	2608	2817	2529	2556	3048	2345
DDHD2	ENSG00000085788.9	50341	-0.548062	4.87735	0.000652661	0.027694	2536	3944	2987	2184	2280	2279
TTC39A	ENSG00000085831.11	57859	-0.234428	5.64792	0.172073	0.635506	3988	5543	5119	5209	3584	4213
EPS15	ENSG00000085832.12	165066	0.15376	6.3327	0.256008	0.728099	6455	7134	6925	8069	8545	7468
ORC1	ENSG00000085840.8	31631	-0.0730961	3.09125	0.737	0.951073	727	752	860	814	800	735
MGST2	ENSG00000085871.4	74978	0.117438	3.32612	0.625468	0.918452	732	813	1034	894	861	1162
CHERP	ENSG00000085872.10	24642	0.0721973	4.45559	0.671763	0.934248	1771	2034	1947	2045	1941	2332
ATG16L1	ENSG00000085978.17	85624	0.21304	7.04409	0.208063	0.680531	11964	12135	8728	13639	12300	13988
USP40	ENSG00000085982.9	91263	0.478573	4.70335	0.00243474	0.0676075	1931	2127	1794	3291	3084	2276
POMGNT1	ENSG00000085998.9	31624	0.100249	4.23346	0.64161	0.924855	1748	1567	1537	2225	1331	1910
RAD54L	ENSG00000085999.7	30786	-0.00336521	3.93389	0.987563	1	1190	1395	1527	1329	1458	1514
MAST2	ENSG00000086015.16	249138	0.0856874	4.74431	0.580797	0.904936	1940	2694	2393	2562	2576	2651
DNAJA1	ENSG00000086061.11	14697	-0.107672	5.76508	0.444181	0.847824	4705	5848	4666	4964	5658	4285
B4GALT1	ENSG00000086062.8	63275	-0.486908	4.7843	0.00127846	0.0440013	2573	2957	3117	2370	2109	2020
CHMP5	ENSG00000086065.9	17038	0.460531	5.29631	0.00171523	0.0537447	2931	3397	2580	4217	4499	4168
NFX1	ENSG00000086102.14	80647	0.078858	5.29259	0.590436	0.907721	3429	3370	3417	4235	3768	3420
AQP6	ENSG00000086159.8	9946	0.338175	2.41812	0.174305	0.637991	362	481	427	615	584	491
DIMT1	ENSG00000086189.5	16686	-0.0935882	4.0068	0.581095	0.904936	1474	1486	1487	1437	1596	1375
IPO11	ENSG00000086200.12	224611	0.0527977	5.36736	0.734418	0.950978	3136	4699	3156	4035	4387	3528
EIF2AK1	ENSG00000086232.8	36981	0.194451	8.03155	0.278264	0.745387	19207	23131	23402	20280	27808	30394
NME8	ENSG00000086288.7	51805	0.673322	-0.417528	0.206445	0.679212	29	24	96	108	100	49
EPDR1	ENSG00000086289.7	268098	-0.100281	1.43974	0.742813	0.951849	246	257	245	249	273	217
SNX10	ENSG00000086300.11	82409	0.142821	4.11127	0.434199	0.843706	1401	1370	1626	1892	1966	1322
SEPHS1	ENSG00000086475.10	30874	-0.157078	5.21196	0.264341	0.737099	3167	3849	3513	3683	3356	2915
MRPL28	ENSG00000086504.11	3144	-0.100928	3.87698	0.593806	0.908004	1073	1567	1469	1372	1279	1348
ITPKC	ENSG00000086544.2	23758	-0.302905	3.80419	0.123341	0.564189	1055	1672	1452	1369	1126	1050
CEACAM6	ENSG00000086548.8	21229	-1.02891	3.69014	3.31901e-06	0.000496318	1176	1580	1910	769	734	881
FAT2	ENSG00000086570.8	64852	0.183343	1.15818	0.749972	0.953029	306	142	96	65	431	182
RBM22	ENSG00000086589.7	10314	-0.0608611	4.71917	0.693646	0.942023	2472	2512	2230	2745	2401	2169
TMED2	ENSG00000086598.6	14039	0.171316	6.56107	0.209717	0.681651	7209	9170	7597	10149	9736	8514
ERO1LB	ENSG00000086619.9	66465	0.45266	1.26579	0.212037	0.683267	196	233	114	269	341	181
ZFAND6	ENSG00000086666.14	78826	0.11749	6.04682	0.406546	0.829502	5088	6499	5530	7242	6984	5379
HSD17B2	ENSG00000086696.6	63531	-0.0719433	1.89801	0.835009	0.971129	397	357	263	215	389	411
TXLNG	ENSG00000086712.8	58093	0.134079	4.03719	0.432028	0.843512	1363	1589	1261	1539	1847	1490
PPEF1	ENSG00000086717.14	152011	0.0430423	0.722922	0.921931	0.988392	107	205	126	181	84	195
LAT2	ENSG00000086730.12	30180	-0.416463	3.81069	0.0843785	0.479143	1617	1628	1058	820	1275	1285
HUWE1	ENSG00000086758.11	154617	-0.301219	7.54438	0.0319131	0.305838	16077	19040	20361	15695	17384	14435
ZW10	ENSG00000086827.4	40625	0.185567	3.29688	0.35497	0.800637	807	839	818	995	1047	919
ALG9	ENSG00000086848.10	97231	0.324791	4.56274	0.0641255	0.4197	1376	2308	2009	2800	2493	2170
MYBPC2	ENSG00000086967.9	33419	-0.506458	3.69429	0.0317504	0.305432	1402	1794	909	858	1125	1037
NOX4	ENSG00000086991.8	265256	-0.0502927	0.907814	0.898541	0.983798	145	235	133	184	240	102
ACOX3	ENSG00000087008.11	74442	0.0737319	4.04807	0.723503	0.949114	1032	1443	1869	1800	1592	1420
MTMR2	ENSG00000087053.14	92434	0.148719	4.07194	0.407841	0.830272	1195	1471	1626	1914	1732	1385
PPP1R15A	ENSG00000087074.7	3666	-0.280921	2.49207	0.28159	0.747811	413	667	588	519	439	472
HSD17B14	ENSG00000087076.4	23662	0.103567	2.20202	0.709927	0.945443	422	339	417	466	528	361
TRIP6	ENSG00000087077.7	6317	-0.0645999	3.99049	0.73451	0.950978	1240	1944	1226	1588	1554	1273
ACHE	ENSG00000087085.9	6980	0.205219	1.23632	0.710215	0.945443	182	155	243	187	62	428
FTL	ENSG00000087086.9	1578	-0.512518	7.55301	0.000904292	0.0350138	17028	22947	19704	14615	13312	15639
SRRT	ENSG00000087087.14	13553	-0.297119	5.36629	0.047403	0.369345	3866	4872	3540	3763	3427	3292
BAX	ENSG00000087088.15	6984	0.0125405	4.8204	0.941903	0.992515	2703	2905	1955	2625	2732	2663
NLK	ENSG00000087095.8	154645	0.0243418	4.52766	0.873851	0.977291	1811	2183	2162	2154	2360	2077
PIGS	ENSG00000087111.16	18490	0.0105407	5.41941	0.941879	0.992515	3635	3967	3855	4521	4226	3470
ADAMTS2	ENSG00000087116.9	234580	-0.724099	1.57099	0.0530192	0.38526	478	301	196	182	249	201
ATXN7L3	ENSG00000087152.11	8309	-0.0610054	4.77192	0.675883	0.935032	2515	2613	2359	2644	2683	2266
PGS1	ENSG00000087157.14	46475	-0.336783	4.17514	0.05978	0.406081	1876	1788	1733	1821	1442	1272
PSMC5	ENSG00000087191.8	4868	-0.0135362	7.04536	0.9309	0.989591	11449	14622	9793	13658	11856	11711
UIMC1	ENSG00000087206.12	117629	-0.089417	4.98384	0.522968	0.882765	2716	3111	2948	2909	3094	2693
CETP	ENSG00000087237.6	21996	-0.534387	1.80085	0.304036	0.762011	216	628	287	552	117	140
MMP2	ENSG00000087245.8	116992	0.15241	0.511578	0.728162	0.949917	88	169	106	101	104	204
LPCAT2	ENSG00000087253.7	77673	-0.197697	2.80703	0.411539	0.832718	567	761	686	585	566	677
GNAO1	ENSG00000087258.9	166055	-0.277788	1.47011	0.384381	0.815656	304	253	248	280	215	210
OGFOD1	ENSG00000087263.12	27611	-0.00194102	3.94204	0.992908	1	1292	1306	1521	1333	1576	1434
SH3BP2	ENSG00000087266.11	48076	-0.0686848	5.75136	0.62942	0.919968	4119	5775	5020	5121	5439	4392
NOP14	ENSG00000087269.11	25453	-0.26997	4.00028	0.154639	0.611086	1660	1719	1316	1233	1705	1194
ADD1	ENSG00000087274.12	86220	-0.13097	6.31485	0.352957	0.798891	6598	8566	7306	7715	6972	6827
L2HGDH	ENSG00000087299.7	74986	-0.12876	4.28111	0.465253	0.859236	1648	1774	2027	1979	2004	1326
TXNDC16	ENSG00000087301.4	121933	0.145506	4.35081	0.442982	0.847156	1784	1669	1730	1615	2169	2246
C14orf166	ENSG00000087302.4	15228	-0.134122	5.56113	0.364296	0.806349	4151	5182	3999	4208	5086	3550
GMCL1	ENSG00000087338.4	51755	0.244268	4.34654	0.163023	0.621716	1773	1642	1567	2207	1881	2128
SF3B2	ENSG00000087365.10	18580	-0.141562	6.70014	0.332018	0.7841	9102	11156	9160	8813	9346	9737
KLHL42	ENSG00000087448.5	23021	-0.0432262	3.07461	0.841389	0.971981	749	799	744	861	786	703
GNAS	ENSG00000087460.19	71475	0.0252726	10.7086	0.860937	0.976366	135567	169702	142390	167179	149130	160336
DNM1L	ENSG00000087470.13	66353	0.103858	4.89119	0.475093	0.86378	2396	2994	2327	2902	3219	2613
PHACTR3	ENSG00000087495.12	270203	-0.209224	1.38413	0.500484	0.874527	210	294	247	224	242	215
ERGIC2	ENSG00000087502.13	43838	0.486214	5.10973	0.00120934	0.0424992	2610	2812	2308	3596	4499	3371
TFAP2C	ENSG00000087510.5	9982	-0.27474	5.57655	0.0539722	0.38841	3953	5291	4866	4447	4171	3645
AURKA	ENSG00000087586.13	22949	-0.0962257	5.54499	0.493166	0.871299	3935	4928	4151	4612	4648	3593
CASS4	ENSG00000087589.12	47229	-0.642729	2.13751	0.0360279	0.325866	433	418	579	233	439	302
PIR	ENSG00000087842.6	108767	-0.399917	3.82919	0.0397734	0.339263	1502	1557	1279	1413	1128	944
AAMDC	ENSG00000087884.10	97324	-0.575072	4.86753	0.0133907	0.187763	2410	4904	2254	2279	1933	2380
RFX2	ENSG00000087903.8	206409	0.00493672	3.97477	0.98345	0.998644	971	2131	1194	1709	1590	1189
SLC6A14	ENSG00000087916.7	24836	-0.231717	5.72909	0.130228	0.576036	4520	5810	5132	5173	5319	3469
METTL2A	ENSG00000087995.11	26227	0.157096	6.22214	0.300075	0.759863	5250	6368	7384	7700	7593	7012
SULT2B1	ENSG00000088002.7	47351	-0.00325925	3.31687	0.98901	1	880	833	953	925	992	898
ALG6	ENSG00000088035.11	70973	-0.10267	2.7711	0.67196	0.934248	534	729	642	732	694	453
CNOT3	ENSG00000088038.13	17976	-0.207499	5.15687	0.335831	0.786464	3416	4166	2735	2432	2851	3956
GP6	ENSG00000088053.7	24560	-0.549269	1.57574	0.133213	0.579974	298	238	402	334	211	144
PTPN4	ENSG00000088179.4	224188	0.101777	4.59607	0.524383	0.883411	1900	2140	2230	2599	2687	1862
DDX18	ENSG00000088205.8	17730	0.319345	5.88127	0.0207741	0.241525	4664	5011	4418	6264	6395	5880
KHSRP	ENSG00000088247.11	11447	-0.0555994	5.51443	0.70899	0.945228	3643	5008	3948	4253	4126	4278
GNA11	ENSG00000088256.4	29595	-0.00664305	3.71058	0.977307	0.99772	900	1058	1563	1343	1267	1095
ASAP3	ENSG00000088280.14	56006	0.136084	3.87197	0.548772	0.891357	1533	1169	1010	1395	1297	1609
EDEM2	ENSG00000088298.8	162762	-0.293252	4.43723	0.136436	0.586043	1858	2120	2432	2403	1882	1285
DNMT3B	ENSG00000088305.14	46972	0.38404	2.72084	0.182711	0.64799	634	388	489	642	955	537
TPX2	ENSG00000088325.11	62535	-0.124663	6.25388	0.3802	0.814758	7123	7782	6502	6488	7678	6546
FER1L4	ENSG00000088340.11	48978	-0.168894	5.85278	0.254508	0.727137	4617	6154	5746	5963	5021	4472
PDRG1	ENSG00000088356.4	7138	0.0352694	3.38388	0.862679	0.976511	758	1134	897	1073	1020	901
EPB41L1	ENSG00000088367.16	141296	0.383758	5.2056	0.0133921	0.187763	2772	2842	2974	4039	3611	4118
SLC15A1	ENSG00000088386.11	68854	-0.0394084	1.54299	0.913821	0.987339	262	348	184	249	244	308
DOCK9	ENSG00000088387.13	293139	-0.189284	5.00461	0.210738	0.68282	3037	3487	2685	2785	3351	2413
ANKRD10	ENSG00000088448.10	36530	-0.0213372	5.01597	0.898214	0.983798	2869	3083	2804	3152	3874	2188
TGDS	ENSG00000088451.6	22204	0.410387	2.70791	0.151981	0.607361	286	603	633	650	847	620
DOCK3	ENSG00000088538.12	708958	-0.521974	3.31303	0.104201	0.524009	1558	868	663	586	814	889
C3orf18	ENSG00000088543.10	12997	-0.216623	0.0543466	0.628472	0.919232	100	142	55	73	78	112
COQ9	ENSG00000088682.9	13851	-0.209799	3.92106	0.309256	0.765977	1078	1798	1530	1449	1135	1369
TMEM40	ENSG00000088726.11	35933	0.130813	4.95756	0.594286	0.908193	3271	1783	2781	2719	2733	3637
KIF9	ENSG00000088727.8	55426	0.259097	2.39881	0.535138	0.886523	481	637	180	349	473	765
ARHGAP28	ENSG00000088756.8	185999	-0.0979889	1.07208	0.841878	0.972205	133	342	118	158	340	88
CRLS1	ENSG00000088766.7	33964	0.193046	4.01049	0.313926	0.77114	1140	1629	1298	1938	1800	1179
PPP1R13B	ENSG00000088808.12	113839	-0.195772	5.4748	0.176448	0.64	3900	4703	4190	3932	3782	3986
ATRN	ENSG00000088812.13	180083	0.0682274	5.38869	0.637163	0.923457	3353	4300	3390	4141	4656	3424
SMOX	ENSG00000088826.13	66768	-0.39343	2.2913	0.204563	0.675533	480	521	487	317	317	537
SIGLEC1	ENSG00000088827.8	20159	-0.354986	2.18672	0.234808	0.705523	456	472	438	366	281	463
FKBP1A	ENSG00000088832.10	24185	0.0605426	6.75121	0.728023	0.949917	8681	9316	10324	13536	10191	7693
NSFL1C	ENSG00000088833.13	31681	-0.0226721	4.45564	0.898642	0.983798	1931	2390	1645	2462	2125	1619
SLC4A11	ENSG00000088836.8	11774	1.00629	2.03288	0.00713037	0.131275	303	313	112	396	577	560
C20orf194	ENSG00000088854.11	158322	0.074313	4.62328	0.677017	0.935032	1892	2092	2462	2118	2357	2633
ZNF343	ENSG00000088876.7	42886	0.172962	2.27484	0.511576	0.879426	358	488	379	513	570	377
EBF4	ENSG00000088881.16	67230	-0.0588423	3.36815	0.806023	0.966221	855	1044	936	1095	1239	578
MAVS	ENSG00000088888.13	21794	-0.0689784	4.94122	0.637873	0.923565	2399	3048	3032	3073	2904	2535
LZTS3	ENSG00000088899.10	10930	-0.0127055	1.07559	0.975763	0.997551	142	214	211	187	222	181
XRN2	ENSG00000088930.6	86522	-0.05923	6.56654	0.661916	0.9312	7841	9346	8866	8940	9026	8337
PLK1S1	ENSG00000088970.11	120637	0.129254	3.70537	0.499498	0.873721	880	1233	1249	1321	1445	1109
DYNLL1	ENSG00000088986.6	28644	0.221784	6.77024	0.132109	0.578178	9487	9688	7883	12085	10998	10239
TESC	ENSG00000088992.13	60557	0.199803	1.6159	0.560449	0.895042	205	255	303	423	219	278
SNX5	ENSG00000089006.12	27383	-0.0527852	8.50225	0.701301	0.943308	30682	36189	32596	32973	34369	33344
RPL6	ENSG00000089009.11	13649	-0.15667	10.1188	0.320613	0.774799	110246	119532	85618	96065	99501	101430
MAPKAPK5	ENSG00000089022.9	54562	-0.3192	4.55396	0.036098	0.325866	2133	2519	2366	2182	1962	1783
P2RX7	ENSG00000089041.12	53255	-0.339664	1.12146	0.503382	0.876411	54	248	356	158	255	133
ESF1	ENSG00000089048.10	70564	0.0598282	3.62936	0.769211	0.958289	1029	1212	1019	1125	1563	925
RBBP9	ENSG00000089050.10	10704	0.0307931	2.40442	0.908448	0.986565	347	598	473	525	556	436
ANAPC5	ENSG00000089053.8	91652	-0.0660026	6.93373	0.633362	0.921569	11019	11633	10935	11860	11167	10793
SLC23A2	ENSG00000089057.10	157938	0.243805	3.65677	0.181655	0.647464	902	1184	1028	1332	1342	1199
SLC8B1	ENSG00000089060.7	60735	-0.209233	3.09492	0.361657	0.804665	933	764	743	706	794	738
TMEM230	ENSG00000089063.10	13264	-0.00753256	3.77376	0.971029	0.997388	1090	1311	1288	1598	1387	916
DZANK1	ENSG00000089091.12	83915	-0.423332	2.81818	0.0796196	0.465893	751	830	588	592	681	445
KDM2B	ENSG00000089094.12	152021	0.299848	5.22068	0.0449563	0.361434	2813	3494	2710	4154	3639	3830
C20orf26	ENSG00000089101.13	308189	-0.321838	2.33355	0.327299	0.780385	363	654	501	568	258	428
TASP1	ENSG00000089123.11	372879	-0.290536	4.62144	0.0591407	0.403559	2242	2763	2296	2230	2387	1699
OAS1	ENSG00000089127.8	25409	-0.721192	2.42546	0.00394309	0.0918346	510	682	608	420	375	351
GCN1L1	ENSG00000089154.6	67507	0.0688729	8.53434	0.660458	0.930625	30845	29942	36162	32478	38044	36754
RPLP0	ENSG00000089157.11	4550	-0.29177	11.2362	0.0402658	0.341436	220525	270258	225480	228434	194328	191666
PXN	ENSG00000089159.11	55325	-0.0264347	7.61244	0.863036	0.976511	17760	15579	19434	18725	20279	16157
SIRT4	ENSG00000089163.4	10934	-0.237105	0.746656	0.544413	0.890278	196	112	167	116	162	152
RPH3A	ENSG00000089169.10	328503	0.136919	2.78973	0.641664	0.924855	441	479	841	799	568	671
KIF16B	ENSG00000089177.13	301330	-0.176848	5.69364	0.204207	0.675332	4696	5583	4521	4533	4963	4287
TRMT6	ENSG00000089195.10	13302	0.25989	2.17334	0.386021	0.817415	450	402	242	484	484	421
PEBP1	ENSG00000089220.4	9727	-0.146006	4.88335	0.33588	0.786464	2592	3164	2601	2656	2533	2714
BRAP	ENSG00000089234.11	43841	-0.0663784	3.94168	0.699784	0.942947	1318	1605	1311	1525	1508	1232
ERP29	ENSG00000089248.6	10136	0.0469972	5.20793	0.759822	0.95437	2792	3523	3485	3941	3210	3459
NOS1	ENSG00000089250.14	244029	0.643176	1.87455	0.0664713	0.426167	243	199	317	633	365	274
FUS	ENSG00000089280.14	11697	0.000643024	6.15721	0.996737	1	5654	7004	6577	7575	6782	5922
IGBP1	ENSG00000089289.11	32876	-0.0585094	5.14882	0.70104	0.943264	3352	3461	2903	3438	3126	3253
FXYD5	ENSG00000089327.10	15154	-0.393148	4.08398	0.101074	0.517615	1690	1726	1745	1366	943	1765
ZNF302	ENSG00000089335.16	8759	0.0434923	3.09434	0.849213	0.97305	644	917	711	778	1035	660
GRAMD1A	ENSG00000089351.10	31688	-0.482191	5.1755	0.00173152	0.0540386	3310	4393	3674	3300	2596	2640
FXYD3	ENSG00000089356.12	8497	-0.237522	7.79831	0.13245	0.57843	19358	22660	22827	23160	16735	17926
HEPH	ENSG00000089472.12	106319	-1.19336	1.20385	0.00299447	0.0777395	397	175	265	157	103	132
CDIP1	ENSG00000089486.12	28154	-0.171993	2.00604	0.612267	0.913755	260	459	431	326	255	464
CMTM1	ENSG00000089505.13	12747	1.2674	0.798185	0.00138462	0.0461886	74	68	127	293	248	154
KCNH4	ENSG00000089558.4	24388	0.191699	2.07418	0.60202	0.909159	170	498	405	284	574	412
GANAB	ENSG00000089597.12	21807	-0.0157425	9.71946	0.910088	0.986887	66218	80556	81618	81356	88985	68440
GMIP	ENSG00000089639.6	14192	0.0436351	3.60678	0.818566	0.968223	943	1301	997	1265	1186	1054
RBM41	ENSG00000089682.12	54408	0.161209	3.63686	0.37911	0.814233	926	1132	1102	1280	1292	1148
BIRC5	ENSG00000089685.10	11451	-0.234037	4.15509	0.159114	0.61776	1533	1818	1829	1719	1517	1404
LAG3	ENSG00000089692.4	5944	-0.224459	5.53946	0.254058	0.727137	3606	5580	4405	3441	3592	4955
MLF2	ENSG00000089693.6	19472	0.0125842	6.00472	0.931823	0.989993	5384	5521	6241	6594	6016	5665
OTUB2	ENSG00000089723.5	22602	0.16613	2.11101	0.557785	0.894891	273	361	458	419	455	414
DDX24	ENSG00000089737.11	30326	-0.193257	6.10257	0.154592	0.611015	5887	7264	6613	6342	6231	5611
ZBTB25	ENSG00000089775.7	56108	0.211413	4.96707	0.135775	0.584709	2350	2939	2528	3227	3557	2765
NECAP1	ENSG00000089818.12	15561	0.552645	3.8438	0.0027458	0.073881	853	1093	1188	1597	1702	1534
ARHGAP4	ENSG00000089820.11	27632	0.0279861	5.48532	0.853422	0.973634	3441	4059	4435	3920	4652	4229
ANKRD24	ENSG00000089847.8	41461	-0.495038	2.45271	0.121697	0.560512	550	445	707	489	283	494
DHX32	ENSG00000089876.7	60100	0.162804	5.68061	0.244788	0.717554	4069	4557	4388	5071	5936	4424
RCOR1	ENSG00000089902.8	137916	0.0909133	5.56847	0.513522	0.880168	3675	4325	4369	4872	4810	4209
GPATCH2L	ENSG00000089916.13	102427	0.0359254	5.58588	0.806389	0.966264	3796	4546	4431	5234	4930	3703
LTBP4	ENSG00000090006.13	36937	-0.122941	4.59204	0.559744	0.895042	1866	1810	3048	1966	2485	2094
BLVRB	ENSG00000090013.5	18052	-0.147236	4.78082	0.347462	0.794767	2318	3189	2307	2611	2373	2391
SLC9A1	ENSG00000090020.6	68167	0.0842151	4.47483	0.579695	0.904153	1797	2041	1965	2165	2210	2098
SPTLC1	ENSG00000090054.9	83386	0.0526727	5.82346	0.714062	0.946575	5192	5274	4454	5418	5845	5092
PAPOLA	ENSG00000090060.13	65679	0.0143232	8.14016	0.916629	0.987574	22157	28496	25130	27406	30088	23234
CCNK	ENSG00000090061.13	53876	-0.018938	4.92539	0.901056	0.984176	2352	3041	2857	2583	3346	2645
PCBP4	ENSG00000090097.16	10957	-0.571744	2.89282	0.0299944	0.296211	784	996	614	462	778	465
YPEL3	ENSG00000090238.7	4602	-0.159693	4.19684	0.480772	0.865577	1827	1831	1530	1945	1114	1792
MRPS33	ENSG00000090263.11	9175	0.133458	4.08717	0.434797	0.843868	1339	1664	1366	1725	1981	1366
NDUFB2	ENSG00000090266.8	32014	-0.0278541	6.13576	0.87308	0.977204	5803	8345	5102	7584	5902	6212
NUDC	ENSG00000090273.9	46625	-0.0495301	4.28976	0.751921	0.953293	1712	1858	1772	1866	1877	1702
MAEA	ENSG00000090316.11	50297	-0.470041	4.66211	0.00496875	0.105418	2075	3434	2479	2179	2097	1756
ICAM1	ENSG00000090339.4	15781	0.141088	1.87813	0.627275	0.918895	312	342	281	446	362	285
STRN4	ENSG00000090372.10	27488	-0.379391	6.67772	0.0523617	0.383179	12079	10384	8474	8522	6965	9469
IRAK3	ENSG00000090376.4	65744	0.435613	0.213548	0.311046	0.768253	86	120	56	84	184	106
LYZ	ENSG00000090382.2	5894	0.0975656	0.0234589	0.802755	0.965969	76	80	102	90	103	98
SI	ENSG00000090402.3	99598	-0.381555	1.03701	0.6256	0.918452	416	39	136	38	104	335
MUL1	ENSG00000090432.5	8712	0.0546812	2.27012	0.836967	0.971129	401	409	454	472	540	384
TFAP4	ENSG00000090447.7	15890	-0.572552	2.77255	0.0262248	0.276747	551	952	713	419	653	486
PDCD7	ENSG00000090470.10	16458	0.346351	3.02443	0.11999	0.557657	604	686	633	964	978	656
SPG21	ENSG00000090487.6	27287	0.333011	5.99915	0.0205035	0.23902	4642	5426	5171	6175	7147	6834
FETUB	ENSG00000090512.7	17173	0.640692	3.55977	0.00125193	0.0432943	634	983	876	1459	1394	1220
DNAJB11	ENSG00000090520.6	29870	0.173369	4.94235	0.21761	0.688245	2391	2831	2559	3004	3364	2876
LEPREL1	ENSG00000090530.5	165710	-0.268428	1.34135	0.40297	0.82753	225	282	234	272	196	180
CHRD	ENSG00000090539.11	10664	0.0489197	4.77087	0.79945	0.964767	2473	2055	2630	3196	2177	2470
FLT3LG	ENSG00000090554.8	12025	-0.549989	4.65788	0.00625379	0.121753	3031	2929	2080	1844	1697	2203
RAB11FIP3	ENSG00000090565.11	97393	-0.092043	4.80372	0.565771	0.897412	2018	2862	2905	2654	2521	2472
GNPTG	ENSG00000090581.5	11429	0.0473411	4.34653	0.790504	0.962846	1357	1915	2128	1866	2137	1856
ZNF268	ENSG00000090612.16	76129	0.462922	3.8491	0.00884156	0.150075	1089	1101	1057	1534	1716	1482
GOLGA3	ENSG00000090615.8	59950	0.000855338	6.03363	0.99558	1	5006	6252	6392	6247	6786	5586
PABPC4	ENSG00000090621.9	15975	-0.138468	6.51662	0.362412	0.80499	7537	9651	8705	9224	9551	6176
CD209	ENSG00000090659.13	7586	-0.477867	0.215769	0.323712	0.777046	98	133	128	99	35	129
CERS4	ENSG00000090661.7	55686	-0.152425	3.84715	0.438364	0.846096	1421	1434	1206	1447	1109	1285
MCOLN1	ENSG00000090674.11	11384	1.2301	1.86993	0.000592769	0.0256547	142	142	297	548	394	493
USP48	ENSG00000090686.11	105309	0.112173	5.6495	0.429982	0.842592	3859	4981	4184	5231	5558	4079
EFNB1	ENSG00000090776.5	13151	0.0265029	0.913298	0.940422	0.992237	163	164	168	146	198	187
PDPR	ENSG00000090857.9	47675	0.0722878	5.31658	0.64508	0.92539	2734	3881	3884	4183	3683	3690
AARS	ENSG00000090861.11	37249	0.225112	8.25489	0.116454	0.549862	20826	28107	27157	32818	31159	29320
GLG1	ENSG00000090863.7	155157	-0.0144921	7.86279	0.915957	0.987574	18123	23955	21117	22781	24131	19011
KIF4A	ENSG00000090889.10	130804	0.0391081	4.30733	0.806615	0.966264	1667	2004	1590	1836	2138	1724
TNRC6A	ENSG00000090905.13	97938	-0.184823	5.95313	0.169367	0.631685	5544	6439	5763	5548	5816	5087
FCGBP	ENSG00000090920.9	86571	0.892931	3.57479	8.68965e-05	0.00600971	733	631	860	1160	1650	1556
PLEKHG2	ENSG00000090924.10	15830	-0.136583	4.82504	0.467234	0.860605	2384	2392	3175	2382	3375	1977
DLL3	ENSG00000090932.6	9587	-0.264237	2.35221	0.330936	0.78359	464	488	538	370	586	365
NAT14	ENSG00000090971.4	2565	-0.41804	1.6868	0.173849	0.637646	257	388	346	315	277	191
PITPNM2	ENSG00000090975.8	166536	-0.666171	3.90053	0.00310312	0.0792519	1229	2192	1562	1433	1084	781
EXOC1	ENSG00000090989.13	51419	0.410521	5.06511	0.00406421	0.0933519	2351	2912	2487	3691	4142	3053
RBM27	ENSG00000091009.6	135702	-0.0640364	4.86398	0.667809	0.932696	2401	2880	2734	2683	3219	2222
OSBPL8	ENSG00000091039.12	208013	0.162421	5.86629	0.231265	0.703212	4560	5291	4967	5864	6508	5152
DTX2	ENSG00000091073.15	44320	-0.546335	5.36855	0.00124705	0.0432938	4185	4874	4146	3876	2613	2999
PUS7	ENSG00000091127.9	82607	0.16038	5.27963	0.315791	0.772308	3389	3575	2891	4672	3694	3285
LAMB4	ENSG00000091128.8	106809	-0.450306	3.45408	0.14358	0.595197	1027	814	1526	1069	540	978
NRCAM	ENSG00000091129.15	309094	0.0219842	7.54008	0.871101	0.977166	15649	17722	16329	19173	19051	15163
LAMB1	ENSG00000091136.9	79457	-0.249703	3.33826	0.354527	0.800417	793	961	1197	1072	572	942
SLC26A4	ENSG00000091137.7	57175	0.00263715	1.98839	0.996358	1	312	397	355	252	499	371
SLC26A3	ENSG00000091138.8	37759	-0.42645	0.249267	0.588865	0.907165	25	58	276	164	115	13
DLD	ENSG00000091140.8	40761	0.437725	5.6016	0.00669806	0.1266	3534	4172	3406	5583	6585	3852
WDR7	ENSG00000091157.9	380255	0.11752	3.19883	0.611004	0.91318	762	984	630	902	818	964
TXNL1	ENSG00000091164.8	54393	0.270818	5.26744	0.0508305	0.379283	2910	3370	3115	4252	4051	3643
IL5RA	ENSG00000091181.15	57065	0.289025	1.7986	0.494524	0.871699	319	186	319	617	314	166
ABCC6	ENSG00000091262.10	74595	1.01843	1.49628	0.00176143	0.0545614	145	209	147	285	366	403
CMTM6	ENSG00000091317.7	22097	0.0654834	4.26068	0.693992	0.942192	1400	1982	1682	1867	2173	1547
ITGA6	ENSG00000091409.10	79100	-0.285482	4.04294	0.139235	0.59	1568	1552	1729	1212	1851	1178
RAPGEF4	ENSG00000091428.13	317620	-0.194774	3.16662	0.38659	0.817957	868	999	710	912	871	605
MLTK	ENSG00000091436.12	192576	0.651691	5.44378	8.0456e-06	0.0010026	2763	3294	3061	5546	5639	3999
FH	ENSG00000091483.6	22159	-0.270493	3.06464	0.28344	0.748943	704	1078	696	869	828	476
SEL1L3	ENSG00000091490.6	116328	0.38695	3.28043	0.0844571	0.479143	784	834	641	1253	897	960
TF	ENSG00000091513.10	33051	0.788792	2.22137	0.0521151	0.38233	201	455	276	994	332	352
CDV3	ENSG00000091527.11	16532	-1.09852	6.15169	1.48728e-15	2.6874e-12	7682	9869	8611	4412	4623	3828
MYO15A	ENSG00000091536.12	71097	-0.162701	3.82408	0.624041	0.918182	2061	1045	830	1168	974	1579
ALKBH5	ENSG00000091542.8	26877	-0.629869	5.73841	1.00888e-05	0.00118247	5574	6438	5450	4230	3822	3806
NLRP1	ENSG00000091592.11	119998	0.253401	1.68663	0.43392	0.843706	294	302	188	303	429	263
PITPNM3	ENSG00000091622.11	105231	0.238837	1.40085	0.505223	0.877081	222	283	145	272	203	318
SPAG7	ENSG00000091640.3	8647	0.0883878	3.9352	0.615822	0.915269	1248	1439	1300	1711	1441	1318
ORC6	ENSG00000091651.4	8752	0.240281	3.35403	0.306859	0.763644	700	1018	816	1041	1434	707
ZFHX4	ENSG00000091656.11	186068	-0.461114	0.663972	0.201669	0.672194	187	166	132	139	119	115
ZC3HC1	ENSG00000091732.11	33166	0.573951	3.13051	0.0122587	0.179963	708	568	597	1132	967	869
ESR1	ENSG00000091831.17	472929	-0.51081	5.69567	0.00023212	0.0127419	5203	6004	5190	4354	4336	3473
RGS17	ENSG00000091844.3	126791	-0.057285	3.49014	0.775033	0.959411	1070	1007	987	983	1221	925
TMEM101	ENSG00000091947.5	12759	0.0916914	3.14585	0.667493	0.932676	707	802	791	854	837	881
CCDC80	ENSG00000091986.11	44971	0.158779	1.37128	0.625757	0.918452	194	257	204	273	325	179
PSME1	ENSG00000092010.10	2810	0.24089	7.11502	0.110694	0.538254	10800	11677	11667	15248	12628	14467
PPP2R3C	ENSG00000092020.6	37051	-0.284865	4.18455	0.0871922	0.485438	1869	1873	1612	1612	1590	1442
HAUS4	ENSG00000092036.12	10934	0.251659	5.79563	0.134643	0.582324	5066	4274	4201	5346	5548	6109
JPH4	ENSG00000092051.12	10766	0.621197	0.407898	0.172636	0.636346	101	122	55	140	89	209
MYH7	ENSG00000092054.12	22981	0.274083	2.82854	0.425205	0.840774	772	429	494	547	577	1025
SLC7A8	ENSG00000092068.14	58380	0.504028	2.99118	0.0678543	0.430445	352	684	746	809	1136	715
OSGEP	ENSG00000092094.6	8695	0.0811136	4.82332	0.736735	0.95102	2639	2766	1986	2556	1903	3618
SLC22A17	ENSG00000092096.10	6607	0.471695	1.86197	0.173975	0.637759	352	233	219	263	495	429
RNF31	ENSG00000092098.12	13979	0.123045	5.77215	0.444171	0.847824	3503	5272	5381	5386	6231	4616
SCFD1	ENSG00000092108.16	113701	0.0962195	6.33344	0.491044	0.870883	6539	8018	6468	7773	9054	6895
G2E3	ENSG00000092140.10	60941	0.0397574	5.23726	0.775889	0.959792	3019	3648	3354	3604	4121	3157
HECTD1	ENSG00000092148.8	107693	-0.024092	7.21589	0.857006	0.975201	12665	14054	13589	14310	14932	12631
HNRNPC	ENSG00000092199.13	60359	0.249574	9.93381	0.089164	0.489826	71457	78309	90336	109432	100066	91902
RPGRIP1	ENSG00000092200.8	63363	-0.862467	1.93644	0.0160694	0.208133	598	318	382	357	197	213
SUPT16H	ENSG00000092201.5	32795	0.198315	6.93979	0.137255	0.587697	9445	11226	10133	12446	13288	11496
TOX4	ENSG00000092203.9	22564	-0.0722787	5.48519	0.616768	0.915357	3434	4719	4254	4482	4181	3729
GEMIN2	ENSG00000092208.12	22751	0.0915135	3.96979	0.686402	0.93883	1189	1950	988	1775	1316	1471
TGM1	ENSG00000092295.7	15319	0.36313	2.72589	0.148547	0.603719	480	683	401	652	840	621
TINF2	ENSG00000092330.11	3032	0.481698	4.4714	0.00230349	0.0651194	1543	1791	1646	2312	2461	2519
TBL1Y	ENSG00000092377.9	180998	-0.45118	1.35298	0.289172	0.753092	218	133	426	184	184	233
SEMA6A	ENSG00000092421.12	131319	0.839085	3.30923	0.000137962	0.00840292	492	691	733	1053	1378	1167
TRPM7	ENSG00000092439.9	134343	0.0930203	7.24808	0.521152	0.882765	12250	14408	12968	15534	17730	11615
TYRO3	ENSG00000092445.7	21664	-0.328092	3.0227	0.148665	0.603719	730	768	924	767	649	622
WDR76	ENSG00000092470.7	41457	0.336799	3.38107	0.0945931	0.504277	781	979	721	1056	1211	1027
CAPN3	ENSG00000092529.18	64216	-0.574484	1.83939	0.18308	0.648372	256	674	245	447	171	195
SNAP23	ENSG00000092531.5	54117	-0.148083	3.71364	0.473708	0.863424	1027	1337	1352	1399	1337	827
TBX15	ENSG00000092607.9	106511	-0.143278	0.602975	0.733249	0.950978	167	77	171	151	138	116
PHGDH	ENSG00000092621.7	84418	-0.0765821	5.65732	0.5917	0.907742	4248	5010	4691	5311	4693	3966
COL9A3	ENSG00000092758.11	24916	0.571211	4.13806	0.0226405	0.25331	757	1426	1658	2556	2086	1381
EZR	ENSG00000092820.13	53672	-0.164675	6.15832	0.230664	0.702265	5933	7726	6724	6471	6611	6007
MYL6	ENSG00000092841.14	5336	0.0740633	10.7961	0.673516	0.934766	135569	133289	195114	183513	164834	167474
AGO1	ENSG00000092847.6	59803	0.153407	4.54769	0.344324	0.791929	1567	2211	2203	2280	2490	2208
TEKT2	ENSG00000092850.7	4201	-0.588595	0.755664	0.227659	0.699003	195	77	256	191	119	73
CLSPN	ENSG00000092853.9	49750	0.285023	2.94238	0.233069	0.704224	479	811	589	834	937	635
RFFL	ENSG00000092871.12	83330	0.0795465	4.61495	0.593668	0.908004	2034	2286	2086	2304	2568	2262
UNC13D	ENSG00000092929.7	17493	0.256747	5.56449	0.162169	0.621041	3017	4511	4145	4021	4795	5641
MFSD11	ENSG00000092931.7	45585	0.445454	4.46183	0.0229196	0.255387	1281	1601	2137	2255	2975	2018
DPYSL2	ENSG00000092964.12	143904	0.377278	6.31795	0.00716689	0.131695	5329	6637	6740	8830	8852	7889
TGFB2	ENSG00000092969.7	98385	-0.467234	2.12612	0.0854463	0.481479	413	485	460	385	409	251
GPATCH2	ENSG00000092978.6	204091	0.101067	4.40882	0.517637	0.882158	1815	2035	1662	2179	2270	1802
NUP50	ENSG00000093000.14	24175	-0.0400556	4.40612	0.819606	0.968223	1747	2378	1687	2267	2209	1498
CDC45	ENSG00000093009.5	41154	0.304432	3.71527	0.115097	0.547651	864	1289	1027	1227	1504	1371
COMT	ENSG00000093010.7	28369	0.0353012	4.67397	0.836771	0.971129	2339	2676	1775	2337	2532	2434
CECR1	ENSG00000093072.11	42686	0.17848	0.232131	0.750785	0.953293	42	77	173	151	51	139
XXbac-B461K10.4	ENSG00000093100.13	23846	-0.302614	1.81302	0.299874	0.759863	308	331	397	344	283	261
VNN3	ENSG00000093134.9	11979	-0.60442	-0.0825706	0.216631	0.686927	128	132	40	98	68	44
ECHDC1	ENSG00000093144.14	54900	0.355939	4.20732	0.0534483	0.386994	1179	1772	1436	1620	2259	1986
LRRFIP2	ENSG00000093167.13	131064	-0.193041	4.89974	0.226013	0.696707	2796	3492	2309	2719	2921	2285
SEC22C	ENSG00000093183.9	53112	0.0200304	3.50333	0.943227	0.992762	672	1144	1232	1525	1085	664
XYLB	ENSG00000093217.5	74589	-0.123845	3.22611	0.568144	0.898593	765	890	965	752	894	878
HDAC6	ENSG00000094631.14	23609	0.0988491	4.65242	0.551788	0.892591	2193	2633	1723	2509	2693	2188
GABRP	ENSG00000094755.12	50698	-1.00548	0.541917	0.0255741	0.273726	184	90	233	118	104	53
KRT31	ENSG00000094796.4	3869	0.485635	2.62878	0.120744	0.559173	531	447	394	397	945	699
CDC6	ENSG00000094804.5	15287	-0.218448	3.9463	0.259145	0.730554	1366	1781	1328	1106	1502	1413
UPRT	ENSG00000094841.9	30516	0.153032	2.82144	0.524391	0.883411	676	558	548	767	697	641
CDC23	ENSG00000094880.6	25694	0.0869563	5.09216	0.537631	0.887376	2627	3437	2868	3412	3636	2940
AAAS	ENSG00000094914.8	17409	0.170793	4.12612	0.389545	0.819179	1164	1635	1636	1564	1616	2004
CBX5	ENSG00000094916.9	49163	0.179672	6.03961	0.191029	0.659336	5078	5931	5598	6731	7512	5659
SUCO	ENSG00000094975.9	79483	0.262117	6.63235	0.0564902	0.395214	7230	8834	8252	10793	11428	8611
MSH2	ENSG00000095002.8	159343	0.29323	4.88278	0.0498826	0.376472	2047	2897	2230	3133	3449	2663
MAP3K1	ENSG00000095015.5	80579	0.327247	6.07682	0.0218413	0.247302	5154	6219	4773	7126	8127	6140
DHPS	ENSG00000095059.11	6186	0.269974	7.06265	0.0920741	0.498581	9636	10954	12003	14664	12007	14477
HOOK2	ENSG00000095066.7	109738	0.00917484	6.7182	0.952775	0.994252	7741	12265	8502	9688	11274	9060
ARCN1	ENSG00000095139.9	30644	0.0147932	6.70411	0.913732	0.987322	8484	10243	9228	10879	10177	8724
EPB41L4B	ENSG00000095203.10	148990	0.260296	5.56965	0.0586018	0.401981	3671	4051	3895	5119	5359	4249
TMEM38B	ENSG00000095209.7	82069	0.330559	4.26414	0.0632073	0.417461	1305	1716	1571	2017	2581	1531
PSMD5	ENSG00000095261.9	27489	0.0373329	5.03792	0.816159	0.968223	2339	2990	3407	3272	3584	2628
PTGS1	ENSG00000095303.10	25159	-0.231999	0.797645	0.531333	0.885142	162	193	145	157	211	88
NUP188	ENSG00000095319.10	59398	0.092765	6.24373	0.509223	0.878666	5626	6955	7181	7575	7786	6830
CRAT	ENSG00000095321.12	16380	0.434106	2.30862	0.352127	0.798074	373	677	102	387	650	566
SH2D3C	ENSG00000095370.15	40425	-0.601645	3.45146	0.0271449	0.281215	895	910	1720	981	718	757
NANS	ENSG00000095380.10	26337	-0.369511	4.67536	0.0189207	0.228716	2511	2958	2290	2424	2127	1788
TBC1D2	ENSG00000095383.15	56605	-0.161381	4.03403	0.376068	0.81228	1203	1725	1743	1591	1420	1366
DFNB31	ENSG00000095397.9	103371	-0.0230804	4.06028	0.889486	0.980531	1405	1579	1534	1598	1726	1378
PDE6C	ENSG00000095464.9	53423	-0.795646	-0.0905569	0.106972	0.530286	63	143	112	106	64	24
CWF19L1	ENSG00000095485.12	35383	0.219431	4.73676	0.142034	0.593337	1947	2580	2126	2839	2666	2609
SEMA4G	ENSG00000095539.11	16354	0.0888897	3.15664	0.736899	0.951025	700	712	900	955	608	1002
BTAF1	ENSG00000095564.9	106557	0.0714606	5.77148	0.651044	0.927259	4841	5061	4404	5379	6625	4028
IKZF5	ENSG00000095574.7	18012	0.0821509	3.34858	0.697047	0.94231	715	1003	952	887	1191	897
BLNK	ENSG00000095585.12	79887	0.46036	2.79112	0.0819286	0.472085	352	552	667	705	931	644
TLL2	ENSG00000095587.8	149313	0.0662399	2.73454	0.791043	0.963053	617	586	534	521	766	637
CYP26A1	ENSG00000095596.7	4416	-0.151988	0.829192	0.710249	0.945443	138	158	201	95	151	217
TDRD1	ENSG00000095627.5	53035	0.0416333	3.55518	0.83171	0.971043	1062	1006	1030	1165	1280	948
SORBS1	ENSG00000095637.16	249644	-0.219067	3.19516	0.388301	0.819146	718	938	996	852	585	926
CRTAC1	ENSG00000095713.9	165829	-0.641057	1.32649	0.06181	0.414034	185	290	345	151	211	188
BAMBI	ENSG00000095739.7	5598	-0.608528	4.80365	2.52334e-05	0.00234822	2801	3484	2812	2175	2229	1878
IL11	ENSG00000095752.2	6075	-0.109987	0.591425	0.791997	0.963199	78	208	137	150	110	142
MYO3A	ENSG00000095777.10	278261	-0.129936	1.75928	0.719827	0.947527	198	501	267	375	352	196
WAC	ENSG00000095787.17	90620	-0.2549	6.93693	0.0602936	0.408036	10577	13050	12314	11311	11001	9428
CREM	ENSG00000095794.15	86168	-0.26994	4.48606	0.0843165	0.479097	1885	2293	2416	1941	2012	1804
NUBP2	ENSG00000095906.12	6291	-0.295441	4.51636	0.185801	0.651897	2034	1796	2902	2404	1557	1840
TPSD1	ENSG00000095917.9	2473	0.28271	0.823971	0.474558	0.863458	94	119	211	221	196	132
C19orf77	ENSG00000095932.5	6136	-0.206285	0.680164	0.587214	0.906702	200	142	109	144	139	133
HIVEP1	ENSG00000095951.12	156238	-0.347722	4.11527	0.0323782	0.307422	1643	1813	1757	1426	1607	1298
FKBP5	ENSG00000096060.10	154999	0.275074	3.09091	0.199253	0.668999	692	725	649	834	957	847
SRPK1	ENSG00000096063.10	88377	-0.14836	5.05981	0.343867	0.791929	3076	3328	3018	3474	3325	2247
BRPF3	ENSG00000096070.15	36047	-0.494686	4.57071	0.00137317	0.0459506	2217	2785	2492	1756	2199	1657
MRPS18A	ENSG00000096080.7	16489	-0.0203219	3.74196	0.911771	0.987244	1097	1396	1139	1295	1283	1182
PGC	ENSG00000096088.12	17399	0.563467	0.346622	0.431913	0.843512	61	8	196	164	175	90
TMEM14A	ENSG00000096092.5	15480	0.262633	3.3329	0.206972	0.679692	785	997	688	1139	1092	890
EFHC1	ENSG00000096093.10	102787	0.253247	4.09243	0.134418	0.581981	1278	1653	1269	1665	1940	1653
HSP90AB1	ENSG00000096384.15	6797	-0.00356215	9.25765	0.979194	0.997782	50673	62090	52537	62242	58664	52601
CDC5L	ENSG00000096401.7	62902	-0.0242551	5.56958	0.863872	0.976511	4021	5017	3884	4617	4639	4102
ITPR3	ENSG00000096433.6	76210	0.153813	6.02065	0.323811	0.777196	4585	5712	6261	6305	6270	6709
ZNF184	ENSG00000096654.11	22376	0.119348	2.6688	0.613336	0.914143	487	645	510	579	724	573
DSP	ENSG00000096696.9	45143	-0.352536	9.66588	0.0100448	0.161693	78358	89582	77353	67304	69414	65329
SIRT1	ENSG00000096717.7	33721	-0.48915	3.60812	0.0103286	0.16395	1288	1271	1254	905	1124	854
HNRNPH3	ENSG00000096746.13	12018	-0.0467359	4.96679	0.770854	0.958563	2591	3489	2512	2975	3527	2292
IFT74	ENSG00000096872.11	115892	-0.0522232	3.196	0.867541	0.976916	611	1438	515	810	1071	686
JAK2	ENSG00000096968.8	143151	-0.40598	3.45274	0.0555196	0.393392	1053	1418	901	933	1036	716
IL12RB1	ENSG00000096996.11	39950	-0.195027	1.69076	0.573807	0.90078	352	241	317	263	417	183
ABL1	ENSG00000097007.13	173730	-0.16665	5.15889	0.231472	0.703212	3144	3552	3464	3265	3290	2985
ACOT7	ENSG00000097021.15	130123	0.578698	3.68425	0.00652326	0.124834	917	1011	841	1560	1161	1595
SH3GLB1	ENSG00000097033.10	43609	-0.0984529	3.9648	0.572497	0.90035	1328	1732	1298	1428	1479	1361
CDC7	ENSG00000097046.8	24914	0.0334098	1.80275	0.913162	0.987289	240	419	274	342	324	326
SYDE2	ENSG00000097096.8	44174	0.279433	4.48604	0.0983038	0.512839	1689	2088	1681	2422	2864	1748
PCSK5	ENSG00000099139.9	471696	0.338834	2.44345	0.197328	0.666915	384	474	432	450	711	557
SCD	ENSG00000099194.5	17711	0.611025	11.3985	2.78714e-05	0.00253697	158572	200597	216776	326109	327406	274001
TMED1	ENSG00000099203.2	3881	-0.0791436	3.56271	0.708927	0.945228	1069	1222	973	942	1457	884
ABLIM1	ENSG00000099204.14	253891	0.271289	4.70118	0.0916111	0.497347	1737	2364	2263	2863	2498	2670
ERMP1	ENSG00000099219.9	68042	0.261521	6.60212	0.0531567	0.3857	6971	8825	8043	10436	10479	9151
RAB18	ENSG00000099246.12	37947	-0.0294844	4.98267	0.862312	0.976473	2286	3849	2551	2799	3222	2845
NRP1	ENSG00000099250.13	158771	-0.00213749	6.86963	0.987678	1	9734	11203	10560	11747	11163	10225
HSD17B7P2	ENSG00000099251.10	22129	0.668222	4.21186	0.000118262	0.00749786	1401	1204	1216	2105	2278	2056
PRTFDC1	ENSG00000099256.14	103998	0.0912826	1.1855	0.783148	0.961266	208	189	187	210	253	198
TSPAN15	ENSG00000099282.5	56197	-0.32367	5.5338	0.0242033	0.26425	4045	5330	4534	4062	4463	3212
H2AFY2	ENSG00000099284.9	59485	0.0716659	3.64749	0.746917	0.9519	1080	1092	1101	966	1170	1456
FAM21A	ENSG00000099290.11	65622	-0.381696	5.39444	0.00844113	0.146924	3832	4304	4655	3503	3520	3318
MAST3	ENSG00000099308.6	53900	0.651641	4.84602	0.00944902	0.156161	2169	1989	1827	1866	4042	3967
MZF1	ENSG00000099326.4	11645	0.145253	3.12998	0.534986	0.886384	652	705	870	1067	779	757
OCEL1	ENSG00000099330.4	3016	0.0584915	3.24142	0.793585	0.963617	804	745	925	832	932	953
MYO9B	ENSG00000099331.9	138756	0.189312	5.0201	0.215203	0.685507	2187	3038	2965	3392	3218	3168
KCNK6	ENSG00000099337.3	9177	0.109277	3.2988	0.599119	0.909118	701	956	896	1010	1112	787
CATSPERG	ENSG00000099338.18	35175	0.0707852	5.65683	0.672982	0.93462	3472	5339	4527	4769	6241	3790
PSMD8	ENSG00000099341.7	9289	0.0990878	6.41446	0.533305	0.885699	7282	8451	6458	8283	7565	8973
FBXL19	ENSG00000099364.12	25729	-0.177754	4.43243	0.241483	0.713945	1945	2142	2070	1960	1982	1798
STX1B	ENSG00000099365.5	21373	0.0656395	2.60999	0.826721	0.969381	536	686	386	394	697	663
HSD3B7	ENSG00000099377.9	3955	0.403572	3.36247	0.0526039	0.383915	707	1002	685	1037	1219	1059
SETD1A	ENSG00000099381.12	27823	0.0133091	4.07688	0.937308	0.991687	1390	1761	1379	1640	1663	1499
BCL7C	ENSG00000099385.7	61335	-0.0519211	3.45656	0.805824	0.966142	817	1267	943	1043	1230	804
EFNA2	ENSG00000099617.2	15278	-0.525081	0.971299	0.184062	0.649196	110	315	204	181	123	145
CIRBP	ENSG00000099622.9	15496	0.0478875	5.65042	0.824113	0.96886	2710	6224	4579	5934	4627	3968
ATP5D	ENSG00000099624.3	3076	-0.0111137	2.84744	0.969443	0.997123	508	636	796	910	550	569
C19orf26	ENSG00000099625.8	9741	0.468594	1.26598	0.243012	0.715102	123	212	207	310	378	116
PCDH11Y	ENSG00000099715.10	741999	-0.171619	5.23851	0.482667	0.866421	3183	5186	2522	4097	4176	1969
PRKY	ENSG00000099725.10	107577	-0.541583	0.777097	0.167186	0.628373	97	248	204	156	120	115
IGFALS	ENSG00000099769.5	4559	-0.145545	3.89648	0.503781	0.876724	1070	1517	1634	1649	1067	1273
HNRNPM	ENSG00000099783.7	44348	0.108648	5.65475	0.521784	0.882765	4403	5391	3295	4812	4994	4964
2-Mar	ENSG00000099785.6	25748	0.25192	2.72108	0.309457	0.765977	499	679	446	690	613	710
NDUFB7	ENSG00000099795.2	5985	-0.325727	3.5135	0.187994	0.654193	970	1704	788	1016	896	947
TECR	ENSG00000099797.7	48896	0.343204	7.06411	0.0515857	0.380867	9133	9917	12622	14951	12097	15050
TIMM13	ENSG00000099800.3	2271	0.56596	1.39531	0.0733877	0.446358	145	240	186	315	289	278
CDC34	ENSG00000099804.4	10384	-0.104262	4.49739	0.582884	0.905187	2005	2161	2117	2576	1611	1956
MTAP	ENSG00000099810.14	129105	0.174842	4.31718	0.389423	0.819179	1503	1372	2127	2228	1823	1921
MISP	ENSG00000099812.6	13194	-0.571487	3.1006	0.00781401	0.139333	869	1072	820	711	675	571
CEP170B	ENSG00000099814.11	31491	-0.367222	4.29636	0.0270383	0.281185	1725	2120	2115	1886	1569	1415
POLR2E	ENSG00000099817.7	9005	-0.27651	4.20814	0.148658	0.603719	1265	2313	1926	1567	1598	1559
POLRMT	ENSG00000099821.9	16375	0.662168	4.27903	0.00175598	0.0545614	1020	1337	1691	1886	3008	1899
HCN2	ENSG00000099822.2	27267	0.223619	3.19874	0.367006	0.808204	906	759	593	830	904	1041
CDHR5	ENSG00000099834.14	9514	0.314946	3.42364	0.245943	0.718897	941	1015	613	841	1033	1439
IZUMO4	ENSG00000099840.9	3213	0.25944	1.95468	0.564062	0.896603	117	625	238	470	492	247
RASSF7	ENSG00000099849.10	3618	0.0632111	3.79876	0.723643	0.949114	1122	1370	1173	1289	1405	1325
GADD45B	ENSG00000099860.4	2138	-0.138403	4.45025	0.388323	0.819146	1671	2211	2295	2029	2066	1807
PALM	ENSG00000099864.13	39377	-0.293113	3.76486	0.236495	0.707867	1484	1212	1293	924	983	1492
MADCAM1	ENSG00000099866.10	16172	0.366291	1.25764	0.374251	0.81226	135	241	187	404	134	216
MKNK2	ENSG00000099875.10	13774	0.198022	6.43438	0.182321	0.647758	6104	8106	7543	8724	8320	9019
ARVCF	ENSG00000099889.9	46913	0.0221257	2.91989	0.935423	0.991164	431	721	876	816	772	581
TRMT2A	ENSG00000099899.10	5527	0.153552	2.99509	0.60023	0.909118	377	722	943	810	968	618
RANBP1	ENSG00000099901.12	11418	-0.0620522	5.15752	0.676657	0.935032	2890	3236	3669	3234	3523	3139
ZDHHC8	ENSG00000099904.11	18552	-0.00880195	2.86301	0.981399	0.998124	772	668	506	388	647	972
KLHL22	ENSG00000099910.12	66643	0.114575	3.81697	0.531837	0.885142	1202	1215	1209	1589	1368	1201
MED15	ENSG00000099917.13	91720	0.0469466	5.66433	0.740029	0.951725	3762	5118	4599	4818	5227	4571
SERPIND1	ENSG00000099937.6	13842	-0.805758	-0.0169886	0.0992626	0.514231	147	101	80	29	77	91
SNAP29	ENSG00000099940.7	32236	-0.22861	3.97295	0.176414	0.64	1483	1624	1444	1419	1515	1178
CRKL	ENSG00000099942.8	36324	0.0440982	6.2246	0.746503	0.951849	6153	7301	6384	7750	7567	6270
[truncated: 19,684 more rows]
