# Supplementary material for: Regulation of cellular sterol homeostasis by the oxygen responsive noncoding RNA lincNORS
Source: Nat Commun. 2020 Sep 21;11:4755. doi: 10.1038/s41467-020-18411-x (PMC7505984; doi:10.1038/s41467-020-18411-x)
Supplement: Supplementary file 8 — Supplementary Data 5 [file 41467_2020_18411_MOESM8_ESM.xlsx]

## Sheet: Suppl. data 5. MDA468 AmpliSeq
Gene	baseMean	log2FoldChange	lfcSE	stat	pvalue	padj	Target	2015-07-16_Ctl_siRNA	2015-05-21_Ctl_siRNA	2015-07-16_siNORS-1	2015-05-21_siNORS-1
CERS2	846.18	-2.04707	0.14879	-13.7581	4.55087e-43	4.08076e-39	AMPL35971534	1447	1307	297	273
CCNG1	1429.93	-1.73221	0.137204	-12.625	1.53703e-36	6.89129e-33	AMPL22019893	2342	2074	641	580
ARPC5	2759.65	-1.46377	0.131706	-11.1139	1.07372e-28	3.20934e-25	AMPL28159272	4433	3692	1515	1287
PXDN	863.697	-1.77954	0.162475	-10.9527	6.44912e-28	1.44573e-24	AMPL12994993	1525	1221	396	270
IGFBP3	28971.1	-1.31024	0.120791	-10.8472	2.05618e-27	3.68755e-24	AMPL2607439	45083	37256	17255	15324
RNF11	1484.43	-1.41686	0.13936	-10.1669	2.78512e-24	4.16237e-21	AMPL24571922	2356	1992	833	696
RAB8A	1220.74	-1.37986	0.139785	-9.8713	5.54414e-23	7.10204e-20	AMPL28401051	1950	1604	673	610
ACTN1	2181.81	-1.27729	0.150929	-8.46286	2.60908e-17	2.60289e-14	AMPL1973635	3685	2612	1372	1020
HPS5	504.91	-1.38411	0.163554	-8.4627	2.61247e-17	2.60289e-14	AMPL16282304	861	641	260	242
EMP1	604.091	-1.29832	0.156166	-8.3137	9.27626e-17	8.31802e-14	AMPL11739826	891	849	335	310
MXI1	760.243	-1.26088	0.15737	-8.01223	1.12646e-15	9.18266e-13	AMPL16068111	1295	903	437	392
DYNLT1	741.075	-1.14785	0.148938	-7.70687	1.28937e-14	9.49008e-12	AMPL13154162	1101	960	456	421
MAGT1	954.957	-1.16744	0.151643	-7.69858	1.37583e-14	9.49008e-12	AMPL15251926	1287	1367	552	559
RRBP1	2162.54	-0.979006	0.132262	-7.402	1.34149e-13	8.59227e-11	AMPL30266998	3111	2620	1536	1335
HIGD1A	203.741	-1.42373	0.193443	-7.35994	1.8399e-13	1.09989e-10	AMPL5055728	310	317	93	80
ACSL1	532.862	-1.17241	0.160531	-7.30334	2.80712e-13	1.57322e-10	AMPL11069973	819	686	333	276
SLC25A39	550.369	-1.18521	0.163912	-7.23076	4.80305e-13	2.53347e-10	AMPL2490379	926	647	319	300
HN1L	752.869	-1.07498	0.149033	-7.21304	5.47167e-13	2.7258e-10	AMPL35283577	1134	929	467	461
DNAJC21	415.003	-1.16588	0.165568	-7.04168	1.89935e-12	8.96394e-10	AMPL1466162	630	544	236	234
HIPK1	965.03	-1.02162	0.145836	-7.00528	2.4649e-12	1.10514e-09	AMPL22449777	1306	1283	628	603
CD2AP	1375.3	-1.01046	0.146517	-6.89655	5.32819e-12	2.27514e-09	AMPL13293542	1917	1772	1000	768
FOXP4	456.589	-1.13207	0.164366	-6.88748	5.67888e-12	2.31466e-09	AMPL1819074	709	574	256	273
ANO1	449.192	-1.10066	0.163095	-6.74856	1.49316e-11	5.82138e-09	AMPL34146591	656	591	267	265
C2CD2	522.232	-1.21807	0.181378	-6.71567	1.87209e-11	6.99459e-09	AMPL31730259	932	603	333	216
MCM6	1471.19	-0.95181	0.145913	-6.52315	6.88463e-11	2.46938e-08	AMPL30061942	1936	1940	909	1037
PTPLB	1369.62	-0.96906	0.148731	-6.5155	7.24475e-11	2.4986e-08	AMPL21677593	1727	1892	880	910
KRT4	424.217	-1.13457	0.178763	-6.34678	2.19869e-10	7.3021e-08	AMPL8552878	700	514	284	191
PPP2R1B	798.234	0.948413	0.151534	6.25874	3.88095e-10	1.24287e-07	AMPL16370786	493	489	1100	1158
CDV3	686.825	-0.951519	0.153767	-6.18805	6.09111e-10	1.88341e-07	AMPL31767665	936	886	487	415
HK2	1043.54	-0.93147	0.150692	-6.18129	6.35792e-10	1.90038e-07	AMPL1326662	1317	1419	693	696
CREBL2	412.382	-1.02103	0.165542	-6.16782	6.92376e-10	2.00275e-07	AMPL7978376	599	527	267	243
BAZ2A	627.465	-0.942939	0.153545	-6.14111	8.19453e-10	2.22668e-07	AMPL25441352	887	778	439	389
TGFBI	4136.12	-0.81725	0.133019	-6.14388	8.05303e-10	2.22668e-07	AMPL6332909	5129	5312	3075	2884
HMGCS1	1889.29	0.986613	0.162	6.09022	1.12755e-09	2.97375e-07	AMPL9617985	1044	1184	2328	3094
PTPMT1	411.511	1.08292	0.178522	6.06602	1.31122e-09	3.35935e-07	AMPL17271019	196	244	595	636
C14orf1	1961.96	0.787804	0.132119	5.96283	2.479e-09	6.17478e-07	AMPL12738690	1492	1205	2670	2602
CYP1B1	3423.45	-0.87638	0.147505	-5.94137	2.82653e-09	6.85013e-07	AMPL1643513	4176	4644	2178	2528
ALKBH5	1742.16	-0.78149	0.13269	-5.88961	3.87114e-09	9.13487e-07	AMPL32207529	2368	2017	1335	1222
KIF1C	1864.27	-0.812678	0.138467	-5.86911	4.38139e-09	1.00738e-06	AMPL12707380	2696	2066	1449	1234
SNX7	997.197	-0.882326	0.150768	-5.8522	4.85107e-09	1.08749e-06	AMPL31497419	1272	1313	652	710
BOD1	409.584	0.991177	0.16957	5.84525	5.05816e-09	1.10626e-06	AMPL18670603	238	239	643	547
PTP4A2	1286.54	-0.800896	0.137338	-5.83157	5.49072e-09	1.17227e-06	AMPL15772748	1747	1513	928	933
HADHA	1154.24	-0.812772	0.140237	-5.79569	6.80411e-09	1.41889e-06	AMPL4736848	1526	1406	870	787
CAPZA1	932.288	-0.839478	0.145442	-5.77191	7.83763e-09	1.59727e-06	AMPL29635034	1217	1171	661	651
RBMS1	843.551	-0.836101	0.145167	-5.75956	8.4334e-09	1.68049e-06	AMPL33730885	1166	1001	605	585
SORL1	581.787	-0.893701	0.156533	-5.70933	1.13422e-08	2.21099e-06	AMPL10156511	775	747	404	381
NEDD4	455.947	-0.969805	0.170698	-5.68139	1.33601e-08	2.54894e-06	AMPL21620648	586	639	274	300
EHF	1013.47	-0.823014	0.148655	-5.53639	3.08778e-08	5.76836e-06	AMPL6787015	1512	1102	762	674
HMGCR	2072.29	0.723643	0.130969	5.52531	3.289e-08	6.01887e-06	AMPL6387603	1620	1322	2792	2677
SPTSSA	1330.7	-0.827528	0.14988	-5.52127	3.36563e-08	6.03592e-06	AMPL18720495	1974	1463	1059	822
KRT15	2291.51	-0.833052	0.151096	-5.51338	3.51999e-08	6.18897e-06	AMPL11769239	2657	3176	1690	1529
S100A9	1520.43	-0.902791	0.164393	-5.49167	3.98141e-08	6.86564e-06	AMPL8830067	2511	1560	1173	851
CASP14	48085.6	-0.665611	0.121541	-5.47644	4.33958e-08	7.34208e-06	AMPL13347431	60521	55847	40067	35165
S100A2	2554.7	-0.833222	0.155988	-5.34157	9.2144e-08	1.52289e-05	AMPL27101737	4137	2539	1971	1602
SMARCD2	608.467	-0.868882	0.162739	-5.3391	9.34083e-08	1.52289e-05	AMPL5225759	755	826	403	421
P4HA2	289.378	-1.01173	0.191028	-5.29622	1.18225e-07	1.89308e-05	AMPL4808226	426	384	132	202
OSTF1	344.638	-0.904796	0.171399	-5.27889	1.29971e-07	2.04464e-05	AMPL12926116	476	440	231	220
MRS2	598.805	-0.821663	0.156101	-5.26366	1.41214e-07	2.18322e-05	AMPL32571137	792	745	410	430
MBNL1	527.842	-0.841509	0.160107	-5.2559	1.47302e-07	2.23875e-05	AMPL21317753	696	669	390	340
SH3D19	277.867	-0.957505	0.182591	-5.24399	1.57138e-07	2.34842e-05	AMPL41748	411	349	196	148
ARHGEF12	2963.15	-0.777306	0.148405	-5.23775	1.62549e-07	2.38947e-05	AMPL24187275	4355	3190	2491	1819
LIMA1	451.242	-0.849569	0.164208	-5.17374	2.29459e-07	3.31865e-05	AMPL1817869	645	534	335	283
NR2F6	602.03	-0.895899	0.173411	-5.16634	2.38721e-07	3.3978e-05	AMPL27624588	1023	601	415	375
CARM1	751.445	-0.814098	0.158455	-5.13774	2.78068e-07	3.83606e-05	AMPL22211319	1118	826	594	465
DYNLL2	593.374	-0.840863	0.163638	-5.13857	2.76839e-07	3.83606e-05	AMPL16077589	723	807	420	396
STC1	4358.33	-0.643088	0.125772	-5.11314	3.16846e-07	4.30478e-05	AMPL7139620	5459	5035	3618	3256
TGM1	422.215	-0.843686	0.165411	-5.10056	3.38655e-07	4.53242e-05	AMPL1724043	562	535	291	287
CCDC6	2565.56	-0.658405	0.129421	-5.08732	3.63162e-07	4.78893e-05	AMPL27493469	3464	2779	2038	1968
KIAA0494	369.266	-0.878807	0.17334	-5.06984	3.98142e-07	5.17411e-05	AMPL26332646	576	409	246	243
RARRES3	1940.12	-0.672508	0.133321	-5.04429	4.55204e-07	5.83116e-05	AMPL30086894	2525	2208	1611	1394
CYP1A1	563.367	-0.990253	0.196986	-5.02702	4.9815e-07	6.29142e-05	AMPL5175693	555	992	302	343
RGL2	504.601	-0.800578	0.159691	-5.01329	5.35079e-07	6.66396e-05	AMPL29115926	675	617	378	336
STK3	435.366	-0.836217	0.167697	-4.98648	6.14886e-07	7.55299e-05	AMPL26924566	557	571	318	279
MET	750.128	0.930092	0.186861	4.97746	6.44226e-07	7.80645e-05	AMPL6356343	332	524	979	1196
SPNS2	711.126	-0.744486	0.149676	-4.97398	6.5593e-07	7.8423e-05	AMPL4714316	959	826	520	527
PLEKHA3	393.093	-0.835018	0.169332	-4.93125	8.17042e-07	9.64003e-05	AMPL31728268	516	505	261	276
TPM4	5295.94	-0.699551	0.143587	-4.87198	1.10484e-06	0.000128664	AMPL2069399	6031	6921	3912	4105
GPBP1L1	984.764	-0.695592	0.143247	-4.85588	1.19852e-06	0.000137712	AMPL35871955	1330	1103	793	704
PLOD1	870.996	-0.710427	0.146375	-4.85346	1.21326e-06	0.000137712	AMPL3485750	1188	977	699	612
CKAP4	169.83	-0.983402	0.202895	-4.84684	1.2544e-06	0.000140603	AMPL13495792	304	185	106	84
MSMO1	3518.23	0.650951	0.136112	4.78248	1.73146e-06	0.000191243	AMPL13145659	3035	2148	4716	4399
PPIB	2881.39	-0.60485	0.126525	-4.78047	1.74885e-06	0.000191243	AMPL3154034	3651	3222	2356	2266
MGAT4A	578.827	-0.744566	0.155976	-4.7736	1.80963e-06	0.000195506	AMPL13524917	774	683	454	394
THAP4	334.347	-0.846484	0.177781	-4.76139	1.92262e-06	0.00020524	AMPL31395794	522	366	242	206
GALNT3	1076.17	-0.664944	0.139941	-4.75161	2.01804e-06	0.000212891	AMPL27691758	1397	1229	857	807
SDC1	545.977	-0.741712	0.156242	-4.7472	2.06253e-06	0.000215054	AMPL11313720	727	646	408	392
WFS1	96.9715	-1.0099	0.213026	-4.74076	2.12923e-06	0.000219458	AMPL27789816	150	137	55	41
S100A4	6658.71	-0.797536	0.168577	-4.731	2.23414e-06	0.000227654	AMPL9652473	11202	6236	5517	3833
STEAP4	984.919	-0.77726	0.167569	-4.63843	3.51063e-06	0.000353705	AMPL15124928	1438	1097	857	545
PDCD6	1227.31	0.699618	0.151217	4.62657	3.71772e-06	0.000370409	AMPL12211711	842	879	1504	1735
RAB5C	1418.41	-0.642359	0.140124	-4.58422	4.55691e-06	0.000449031	AMPL20649022	1925	1526	1199	1021
VGLL1	2220.94	-0.612808	0.134364	-4.5608	5.09586e-06	0.000496681	AMPL31132238	2962	2380	1913	1626
GOT2	569.665	-0.732016	0.161322	-4.53761	5.68955e-06	0.00054411	AMPL7668754	812	628	464	372
TUBA1A	1675.55	0.688701	0.151794	4.53708	5.70384e-06	0.00054411	AMPL16785974	1416	979	2496	1934
ALCAM	373.049	-0.822324	0.181367	-4.53404	5.78669e-06	0.000546203	AMPL11858852	599	391	288	216
SPAG1	162.621	-0.904267	0.199859	-4.52453	6.05305e-06	0.000565393	AMPL16335277	222	225	90	105
LMNA	4688.42	-0.627794	0.138863	-4.52098	6.15547e-06	0.000569032	AMPL18426266	5536	5711	3447	3925
ERP27	131.186	-0.928502	0.205724	-4.51334	6.38138e-06	0.000583896	AMPL34300348	197	173	86	64
DDAH1	1194.08	-0.667818	0.148388	-4.50048	6.78007e-06	0.00061411	AMPL12058845	1569	1360	1043	793
DSC2	1112.41	-0.643978	0.144258	-4.46407	8.04164e-06	0.000721094	AMPL34951177	1370	1324	933	801
LDHA	25572.8	-0.607962	0.13643	-4.45622	8.34172e-06	0.000740596	AMPL8935812	36564	25233	22005	18787
ANGPTL4	239.127	-0.850788	0.194269	-4.37943	1.18989e-05	0.00104606	AMPL34748637	360	286	123	181
WSB1	126.808	0.922613	0.211225	4.36791	1.25442e-05	0.00109208	AMPL31413671	72	58	153	233
IRS2	2303.05	-0.568569	0.130422	-4.35947	1.30378e-05	0.00112413	AMPL11701821	3019	2439	1949	1803
IFRD2	300.021	-0.773594	0.178816	-4.32619	1.51708e-05	0.00129558	AMPL13263118	428	349	234	185
DUS1L	96.6384	-0.91921	0.213538	-4.30467	1.67236e-05	0.00141472	AMPL37384070	144	135	61	42
TBC1D9B	1980.51	-0.610684	0.14197	-4.3015	1.69645e-05	0.00142169	AMPL21146510	2672	2106	1765	1382
FTSJ2	312.308	-0.804049	0.187387	-4.29085	1.7799e-05	0.00147781	AMPL12255067	494	335	250	171
TMSB4X	13064.2	-0.576211	0.134449	-4.28573	1.8214e-05	0.00149839	AMPL36857925	18230	12983	11452	9730
TPD52	1013.37	-0.612287	0.143301	-4.27274	1.93086e-05	0.001574	AMPL684126	1259	1174	850	755
RYBP	321.963	-0.742018	0.173824	-4.26879	1.96539e-05	0.00158772	AMPL13472838	459	364	234	227
UBE2T	1496.61	0.668095	0.157092	4.25289	2.11032e-05	0.00168957	AMPL25603186	959	1152	1863	2064
IGFBP5	1109.06	-0.900936	0.213477	-4.2203	2.43975e-05	0.00191906	AMPL5158686	1412	2146	277	451
SFN	1091.71	-0.629507	0.149148	-4.2207	2.4355e-05	0.00191906	AMPL27787515	1426	1223	776	926
MB	1380.04	-0.588019	0.139398	-4.21828	2.4617e-05	0.00191948	AMPL29694699	1846	1457	1182	1036
HRASLS2	112.508	-0.897424	0.21327	-4.20793	2.57725e-05	0.00199226	AMPL34042381	204	123	74	49
REEP4	102.086	-0.891005	0.212168	-4.19953	2.67467e-05	0.00204989	AMPL14057654	164	128	50	63
MYOF	3550.8	-0.527436	0.126403	-4.17265	3.01072e-05	0.0022879	AMPL24255561	4284	3976	3058	2848
GPR137C	177.602	0.813031	0.195164	4.1659	3.1013e-05	0.00233692	AMPL2780846	124	94	266	240
PIGT	1798.94	-0.547673	0.131856	-4.15357	3.27325e-05	0.00238628	AMPL33665835	2266	1962	1485	1470
SELT	467.854	-0.749337	0.180296	-4.15615	3.23655e-05	0.00238628	AMPL32607951	553	637	281	376
TAPT1	155.405	0.827003	0.198973	4.15635	3.23366e-05	0.00238628	AMPL17319829	95	90	228	219
WEE1	727.627	0.621825	0.149655	4.15507	3.2519e-05	0.00238628	AMPL7120172	553	514	940	938
CP	318.114	-0.798011	0.193679	-4.12028	3.78416e-05	0.0027365	AMPL6299448	545	310	251	172
PTRF	1719.99	-0.609241	0.148748	-4.09578	4.20744e-05	0.00301825	AMPL13743274	2496	1686	1473	1247
ALDH1A3	2116.98	-0.532301	0.13006	-4.09273	4.2632e-05	0.00303397	AMPL4077113	2596	2346	1804	1703
CDKN1A	1036.32	0.707058	0.173107	4.08451	4.41696e-05	0.00311865	AMPL18336733	628	775	1180	1595
RANBP9	603.159	-0.635892	0.155906	-4.07869	4.529e-05	0.00317278	AMPL27268953	797	675	447	486
MUC1	590.465	-0.630313	0.154756	-4.07296	4.64199e-05	0.00320905	AMPL10433590	741	692	471	447
ZFHX3	136.543	-0.83292	0.204526	-4.07244	4.65235e-05	0.00320905	AMPL12522636	198	175	97	72
CCND3	478.636	0.707968	0.174178	4.06463	4.81093e-05	0.0032931	AMPL9124410	412	250	680	610
S100A8	153.945	-0.809438	0.199931	-4.04859	5.15263e-05	0.00350028	AMPL10780742	232	183	108	90
BANF1	374.353	0.739318	0.183089	4.03802	5.39053e-05	0.00363435	AMPL3577633	217	272	473	550
PIGP	180.866	-0.795053	0.197747	-4.02055	5.80612e-05	0.00388534	AMPL16656906	228	250	110	126
H1FX	859.706	0.637617	0.159402	4.00007	6.3324e-05	0.00417519	AMPL27040544	587	646	1040	1197
TRAM1	1414.98	-0.570501	0.142568	-4.00161	6.29127e-05	0.00417519	AMPL25079399	1848	1520	1271	1020
TOMM20	1339.01	0.545659	0.136573	3.99535	6.45978e-05	0.00422809	AMPL25580621	1084	973	1686	1673
WDR55	772.494	-0.619366	0.155351	-3.98687	6.69513e-05	0.00435038	AMPL33943890	996	877	686	524
HSPA5	2953.37	-0.539049	0.135434	-3.98015	6.88715e-05	0.00444295	AMPL29249529	4049	2926	2499	2366
CPD	543.235	-0.636921	0.16074	-3.96243	7.4191e-05	0.00475193	AMPL8144864	651	670	432	405
FDFT1	7591.74	0.483196	0.122093	3.95761	7.5702e-05	0.00479293	AMPL27235300	6681	5439	9549	9061
SLC12A2	492.213	-0.658433	0.166429	-3.95623	7.61421e-05	0.00479293	AMPL5883543	625	588	424	323
SZRD1	1292.01	-0.562738	0.142274	-3.95531	7.64346e-05	0.00479293	AMPL5033277	1725	1348	1136	963
ALAD	169.639	-0.803414	0.203614	-3.94577	7.95424e-05	0.00495317	AMPL3480870	281	182	129	87
IFITM1	1516.03	-0.531394	0.135068	-3.93426	8.34534e-05	0.00516087	AMPL7536970	1901	1648	1324	1184
CPNE8	207.137	-0.740994	0.189325	-3.91387	9.08304e-05	0.0055786	AMPL16783062	302	236	150	138
ACAT2	1339.85	0.544722	0.139312	3.91009	9.22621e-05	0.00562799	AMPL26878106	1067	987	1635	1726
TRIM8	873.156	-0.583922	0.1495	-3.90583	9.39007e-05	0.00568924	AMPL14559391	1195	904	747	650
ITGB4	2951.6	-0.560425	0.143615	-3.90226	9.52982e-05	0.00573516	AMPL3712156	3942	3077	2145	2632
LPPR2	282.128	-0.706697	0.182787	-3.86623	0.000110532	0.00660759	AMPL6954920	430	293	204	202
FOS	217.739	-0.749172	0.194121	-3.8593	0.000113713	0.00666449	AMPL29366622	285	281	126	170
MAPK8IP2	93.6645	0.82371	0.213299	3.86176	0.000112572	0.00666449	AMPL33283402	49	52	138	142
TIMP3	178.39	-0.759754	0.196799	-3.86055	0.00011313	0.00666449	AMPL2912361	280	193	126	114
IFITM3	1598.47	-0.517729	0.134865	-3.83887	0.000123603	0.00719709	AMPL36697442	1935	1783	1396	1265
NREP	276.205	0.718543	0.187373	3.83483	0.000125651	0.00726912	AMPL5262946	177	187	333	420
HIBADH	666.233	-0.600804	0.15678	-3.83215	0.00012703	0.00730178	AMPL35310000	783	815	552	498
LDLRAP1	626.719	-0.585897	0.153252	-3.82309	0.000131792	0.00752727	AMPL33194816	836	671	513	485
EZR	5027.9	-0.491372	0.12878	-3.8156	0.000135851	0.00770996	AMPL8232276	5949	5618	4094	4386
ERF	759.655	-0.642747	0.168527	-3.81392	0.000136782	0.00771399	AMPL27022787	1142	747	671	490
CNN2	1322.53	-0.522161	0.137073	-3.80938	0.000139318	0.00780789	AMPL27804327	1676	1416	1154	1041
ACTN4	7916.18	-0.46277	0.121894	-3.79649	0.000146756	0.0081737	AMPL27772682	9510	8539	6758	6811
CTSB	945.254	-0.542164	0.144676	-3.74744	0.00017865	0.00982793	AMPL9485462	1132	1088	785	761
HUWE1	1804.36	-0.503393	0.134759	-3.73551	0.000187334	0.0102429	AMPL14502085	2136	2037	1589	1435
MEST	380.39	0.652377	0.175233	3.72292	0.00019693	0.0107022	AMPL8542695	257	275	469	536
CD164	4485.29	-0.481238	0.129604	-3.71315	0.000204695	0.0110572	AMPL27041203	5309	4982	4126	3491
SESN3	174.102	0.723286	0.196828	3.67471	0.00023812	0.0127668	AMPL36491724	107	116	251	232
TMEM43	225.731	-0.681706	0.185571	-3.67356	0.000239191	0.0127668	AMPL36663527	306	265	173	155
EMC4	752.497	-0.546758	0.148945	-3.67088	0.000241714	0.0128252	AMPL32017304	912	862	629	596
ELOVL5	3303.56	0.472722	0.129101	3.66165	0.000250599	0.0132184	AMPL8686647	2793	2476	3908	4168
CYP51A1	3055.15	0.463818	0.126797	3.65795	0.000254237	0.0133318	AMPL4443613	2682	2226	3752	3698
MTR	206.885	-0.688338	0.188774	-3.64636	0.000265983	0.0138667	AMPL2002728	280	246	146	151
DEGS1	1423.12	-0.533392	0.146499	-3.64092	0.000271661	0.0140808	AMPL8747848	1997	1377	1193	1143
HDAC1	1656.31	-0.519142	0.142783	-3.63589	0.000277023	0.0142762	AMPL27170842	2081	1793	1549	1200
ROR1	301.94	-0.636076	0.175029	-3.63411	0.000278941	0.0142929	AMPL27758619	403	343	237	221
RCHY1	152.39	0.728847	0.20064	3.63262	0.000280563	0.0142944	AMPL25614044	93	99	214	212
CNDP2	506.344	0.583005	0.160814	3.62534	0.000288582	0.0146199	AMPL32537844	428	327	648	651
RCC1	546.166	-0.570183	0.157396	-3.62259	0.000291667	0.0146931	AMPL4717268	730	580	455	419
KRT8	9537.97	-0.454214	0.12606	-3.60316	0.000314369	0.0157483	AMPL9766198	12002	9783	7875	8500
ELAVL1	273.424	-0.647674	0.18055	-3.58724	0.000334199	0.0165614	AMPL9361617	390	294	215	194
MTMR6	235.174	-0.673157	0.187657	-3.58716	0.000334295	0.0165614	AMPL29125522	299	293	157	184
PBX2	454.621	-0.591909	0.16544	-3.57778	0.000346519	0.0170727	AMPL9872550	623	481	389	326
RNF144B	311.059	-0.629949	0.176146	-3.57629	0.000348499	0.0170764	AMPL21373925	386	378	231	241
AP3S2	281.602	0.635936	0.178307	3.56651	0.000361764	0.0176301	AMPL27001106	210	188	364	379
MAPK6	599.795	0.581301	0.163364	3.55833	0.000373227	0.0180904	AMPL9842890	433	451	714	823
NEDD9	1654.22	-0.487321	0.137662	-3.53997	0.000400172	0.0192429	AMPL28659626	2088	1740	1522	1270
SLC50A1	1203.67	-0.512561	0.144965	-3.53577	0.000406592	0.0193931	AMPL33088736	1605	1219	1085	915
IDI1	2873.9	0.477368	0.135167	3.53168	0.000412923	0.0195909	AMPL27106141	2662	1932	3568	3488
LBR	1224.14	0.50002	0.142206	3.51617	0.000437817	0.0206627	AMPL12003104	973	938	1474	1557
MED1	270.811	-0.667853	0.1901	-3.51317	0.0004428	0.0206801	AMPL27429106	426	267	223	171
NOTCH3	3432.97	-0.512035	0.145733	-3.51352	0.000442211	0.0206801	AMPL3430435	4855	3237	3116	2588
TMEM170B	455.746	0.626445	0.178598	3.50758	0.000452199	0.0210097	AMPL4051477	403	252	688	516
BAD	728.029	-0.541516	0.154631	-3.50199	0.000461796	0.021345	AMPL15908493	1009	725	605	579
NEURL1B	378.708	0.630386	0.180528	3.49191	0.000479585	0.0220104	AMPL5095324	313	226	591	413
SMAP1	600.181	0.539495	0.154536	3.49106	0.000481102	0.0220104	AMPL3831505	510	408	763	751
COMMD1	181.602	-0.698944	0.200566	-3.48485	0.000492408	0.022271	AMPL35990311	210	256	115	135
CYBA	1339.6	-0.493836	0.141717	-3.48465	0.000492779	0.022271	AMPL5483900	1785	1337	1182	1066
REPS2	168.658	-0.692194	0.198784	-3.48214	0.000497422	0.022271	AMPL28631021	253	185	108	127
S100A14	1923.17	-0.466402	0.133893	-3.4834	0.000495082	0.022271	AMPL31358454	2351	2057	1584	1690
UGCG	442.454	-0.595288	0.171002	-3.48118	0.000499216	0.022271	AMPL10422000	513	554	325	363
SLC25A24	873.158	-0.520324	0.149645	-3.47706	0.000506935	0.0225034	AMPL12422437	1036	1004	688	749
CNOT7	951.979	0.518448	0.149328	3.47188	0.00051683	0.0227272	AMPL12258271	746	721	1123	1253
FAM21A	310.982	-0.617917	0.178013	-3.47119	0.000518161	0.0227272	AMPL1939027	369	391	239	235
PEG10	1278.68	0.506682	0.145999	3.47045	0.00051958	0.0227272	AMPL9210517	998	986	1495	1680
INHBB	432.267	-0.596495	0.172343	-3.4611	0.000537981	0.0234179	AMPL9444177	502	542	374	299
ITPRIPL2	109.321	-0.719779	0.208823	-3.44684	0.00056719	0.02457	AMPL5626414	154	137	73	70
KRT16	953.439	-0.625418	0.182159	-3.43336	0.000596147	0.0255773	AMPL27010534	928	1388	646	789
ZNF367	1240.88	0.482025	0.140372	3.43391	0.000594932	0.0255773	AMPL16455829	1064	900	1475	1578
CAST	3663.06	-0.461183	0.134633	-3.42548	0.000613719	0.0261367	AMPL3996244	4076	4256	3132	3121
PPP1CC	2051.56	0.445019	0.129936	3.4249	0.000615016	0.0261367	AMPL8151758	1777	1538	2529	2449
C6orf132	782.76	-0.535816	0.156622	-3.42108	0.000623739	0.0263824	AMPL8625535	1109	757	656	619
MPZL1	1414.99	-0.463997	0.135806	-3.41661	0.000634051	0.0266926	AMPL29798419	1693	1545	1250	1163
EHD1	2042.46	-0.456186	0.13376	-3.41048	0.000648495	0.0271731	AMPL13092383	2404	2251	1707	1787
CFL2	171.779	0.683557	0.201052	3.39991	0.000674086	0.0281141	AMPL36429878	119	105	200	272
KLHL18	132.852	-0.691854	0.203996	-3.3915	0.0006951	0.0288563	AMPL13996771	198	150	95	87
ALG2	236.63	-0.625971	0.184854	-3.3863	0.00070843	0.0291399	AMPL16019635	304	282	171	184
VCP	10019.9	-0.417897	0.123566	-3.38197	0.000719677	0.0294673	AMPL13191372	11536	10952	9196	8334
OAT	859.634	-0.515404	0.15247	-3.38036	0.000723911	0.0295059	AMPL4194533	1168	859	771	649
H3F3A	7202.08	0.411738	0.122174	3.3701	0.000751415	0.0303511	AMPL7510949	6487	5373	9002	8266
MT1X	1189.68	-0.56738	0.168299	-3.37126	0.000748258	0.0303511	AMPL29200757	1397	1445	764	1114
STARD3NL	181.021	0.680834	0.202463	3.36276	0.000771679	0.0310298	AMPL14548838	97	135	240	259
LEPRE1	226.928	-0.66917	0.199339	-3.35693	0.000788117	0.0315493	AMPL6889201	381	210	183	139
SLC20A1	1282.17	0.481938	0.143632	3.35537	0.000792579	0.0315869	AMPL28071846	1018	998	1513	1644
C9orf89	217.512	-0.638887	0.190574	-3.35244	0.000801019	0.031782	AMPL14255324	327	223	165	156
MYC	567.47	-0.534984	0.159761	-3.34866	0.000812032	0.032077	AMPL10844546	778	573	488	435
KDR	190.901	-0.639979	0.191339	-3.34474	0.000823584	0.0323907	AMPL7318204	261	219	147	134
PPCS	1169.08	-0.477156	0.143092	-3.3346	0.00085421	0.0334485	AMPL13855096	1363	1324	961	1011
SERPINB1	657.939	-0.544147	0.163411	-3.32993	0.000868672	0.0337585	AMPL14565945	897	676	612	452
UGDH	125.549	-0.685366	0.205839	-3.32962	0.000869658	0.0337585	AMPL8232792	184	145	81	90
P2RY6	139.58	-0.67384	0.202943	-3.32035	0.000899059	0.0347494	AMPL30419841	202	160	91	103
STARD4	419.542	0.544274	0.164109	3.31654	0.000911393	0.035075	AMPL35458765	334	299	539	526
FOSL1	121.99	0.704088	0.212486	3.31357	0.00092114	0.0352985	AMPL26837335	94	55	144	204
ZHX2	252.702	-0.609712	0.184291	-3.30842	0.000938231	0.0358005	AMPL24976615	306	314	186	197
NGRN	730.767	0.509682	0.154148	3.30645	0.000944854	0.0359004	AMPL1044706	650	487	881	943
CAPN2	1329.86	-0.575603	0.174276	-3.30283	0.00095715	0.036062	AMPL9650899	2133	1139	1185	907
RHOV	227.408	-0.615955	0.186483	-3.303	0.000956568	0.036062	AMPL17205494	321	245	181	162
PIAS3	546.095	-0.545439	0.165214	-3.3014	0.00096203	0.0360942	AMPL29831775	703	599	508	373
CMSS1	494.026	-0.576087	0.174651	-3.29851	0.000971992	0.0363161	AMPL14253432	532	650	371	402
KRT14	406.486	-0.554649	0.168561	-3.29049	0.00100014	0.0372127	AMPL1709242	534	441	360	290
EBP	4415.29	0.412318	0.125642	3.2817	0.00103184	0.0380761	AMPL12202338	4048	3223	5434	5159
MVD	3420.5	0.491422	0.149722	3.28224	0.00102986	0.0380761	AMPL8338472	3332	2087	4540	3950
DHCR7	7307.49	0.473306	0.144307	3.27986	0.00103857	0.0381675	AMPL10234674	7029	4661	9910	8097
ODF2L	109.853	-0.700079	0.214074	-3.27027	0.00107446	0.0393254	AMPL642130	133	160	55	84
ARL1	904.979	0.476203	0.145896	3.26399	0.00109854	0.0400433	AMPL6699616	726	700	1115	1113
TTYH3	2788.61	-0.477308	0.146287	-3.26281	0.00110315	0.0400482	AMPL14565389	3781	2705	2668	2045
ZYX	742.488	-0.4855	0.148979	-3.25886	0.00111862	0.0404463	AMPL10734020	940	784	659	587
KDM4A	388.687	-0.553339	0.170185	-3.2514	0.0011484	0.0413563	AMPL25659082	512	421	345	276
WASF2	1265.99	-0.454294	0.139831	-3.24888	0.0011586	0.0415565	AMPL12517444	1469	1417	1085	1078
KANK2	339.67	-0.590864	0.183078	-3.22739	0.00124925	0.0444523	AMPL4651475	501	338	231	290
SNORA9	2579.51	-0.415624	0.128762	-3.22783	0.00124733	0.0444523	AMPL19805568	3213	2611	2320	2188
DSP	11724.8	-0.429271	0.133505	-3.21538	0.00130272	0.046172	AMPL27584271	14885	11764	11421	8951
C6orf223	1929.17	0.431717	0.1345	3.20979	0.00132832	0.046894	AMPL17823969	1581	1537	2338	2327
TWSG1	1994.28	-0.43293	0.135165	-3.20297	0.00136016	0.0478298	AMPL31359582	2512	2025	1865	1589
HJURP	1816.24	0.453437	0.141771	3.19838	0.00138201	0.0482198	AMPL31859115	1396	1492	2236	2197
TLCD2	132.255	-0.653412	0.20425	-3.19909	0.00137864	0.0482198	AMPL6822487	186	155	103	83
P2RY2	401.687	-0.536545	0.167943	-3.19481	0.00139922	0.0486309	AMPL11167271	482	470	346	302
DAG1	1475.22	-0.434495	0.136173	-3.19077	0.00141895	0.0491262	AMPL6945257	1870	1490	1302	1247
SETD1B	87.8545	-0.684984	0.215314	-3.18132	0.00146605	0.0505618	AMPL25124752	117	119	47	64
GAPDH	106250	-0.3892	0.122866	-3.16767	0.00153666	0.0525925	AMPL9964196	122334	114045	91191	96755
LGALS3	951.618	-0.476775	0.150475	-3.16847	0.00153241	0.0525925	AMPL11886008	1098	1093	755	843
CALU	705.141	0.525944	0.166208	3.16437	0.00155421	0.052991	AMPL10065198	487	575	836	942
IFT20	185.527	-0.613682	0.19416	-3.1607	0.00157389	0.0534586	AMPL15744993	268	198	148	128
SLC39A9	399.17	0.524757	0.166326	3.15499	0.00160501	0.0543099	AMPL33364883	336	273	503	505
CFDP1	667.595	0.474165	0.150675	3.14693	0.00164992	0.0556197	AMPL26922923	557	496	832	814
RARRES1	6842.67	-0.477926	0.152167	-3.1408	0.00168485	0.0565845	AMPL21603242	9475	6503	6759	4774
DDX5	2903.57	-0.400775	0.127691	-3.13863	0.00169738	0.0567926	AMPL30017817	3442	3060	2530	2575
WDR1	1755.31	0.44058	0.140669	3.13203	0.001736	0.0578687	AMPL30566278	1388	1425	2081	2181
MUC15	157.225	-0.643543	0.205735	-3.12802	0.00175985	0.0584467	AMPL4523594	172	227	123	98
PERP	349.528	-0.56948	0.182477	-3.12084	0.00180338	0.0596713	AMPL37221087	536	324	285	260
RALBP1	692.147	-0.47938	0.153769	-3.11754	0.00182366	0.0599004	AMPL13210381	915	697	619	543
SEC61B	1807.85	-0.411327	0.13193	-3.11777	0.00182224	0.0599004	AMPL12194446	2133	1931	1611	1550
C1orf63	270.019	-0.602476	0.194761	-3.09341	0.0019787	0.0645199	AMPL33868891	426	255	240	165
TMEM241	110.824	0.653809	0.211311	3.09406	0.00197439	0.0645199	AMPL15911732	72	68	132	177
PRR11	293.948	0.581723	0.188212	3.09079	0.00199627	0.0646228	AMPL33249973	192	226	342	425
SQLE	382.283	0.542156	0.175387	3.09119	0.00199354	0.0646228	AMPL10131581	342	234	539	440
RBFOX2	4119.88	0.39854	0.129069	3.0878	0.00201645	0.0650415	AMPL5990940	3426	3344	4881	4959
NLRP2	389.08	0.525504	0.170606	3.08022	0.0020685	0.0662437	AMPL7054801	293	294	472	512
SWAP70	519.614	-0.506186	0.164322	-3.08046	0.00206684	0.0662437	AMPL24702221	712	517	466	389
TAOK3	799.074	-0.454487	0.147662	-3.07789	0.00208475	0.0665266	AMPL30522282	1026	813	698	663
FLJ23867	923.979	-0.443613	0.144574	-3.06841	0.00215201	0.0684292	AMPL19153282	1083	1021	794	789
WLS	388.78	-0.525435	0.171336	-3.0667	0.00216439	0.0685798	AMPL14958512	499	425	287	340
S100A6	2111.74	-0.431075	0.140943	-3.0585	0.00222447	0.0702239	AMPL24824359	2843	1990	1876	1772
UBA2	2429.19	-0.396888	0.129808	-3.0575	0.00223194	0.0702239	AMPL27948890	2910	2530	2273	2009
EMC10	850.257	-0.444686	0.145584	-3.0545	0.00225435	0.0706811	AMPL21704861	1063	883	765	692
ARHGAP31	166.899	-0.622856	0.204093	-3.05182	0.00227459	0.0708626	AMPL30643856	275	156	131	109
ARHGEF37	910.261	-0.483287	0.15837	-3.05164	0.00227595	0.0708626	AMPL5227034	968	1128	789	730
MT1F	247.129	0.592497	0.194361	3.04843	0.00230039	0.0713758	AMPL28340268	184	164	264	387
FTL	1941.2	-0.407387	0.133831	-3.04405	0.00233416	0.0719258	AMPL4275068	2440	1940	1679	1717
PPP6C	479.037	-0.491735	0.16151	-3.0446	0.00232988	0.0719258	AMPL8149027	582	535	426	369
TCEB3	931.066	0.46014	0.151524	3.03674	0.00239152	0.0734409	AMPL7133643	737	735	1073	1209
RNF26	497.99	0.486672	0.160441	3.03334	0.00241861	0.0740194	AMPL14270907	412	364	599	638
FAM83B	346.992	-0.523361	0.172725	-3.03003	0.00244526	0.0740765	AMPL333163	414	407	300	261
G3BP2	1534.91	0.412491	0.136069	3.03148	0.00243359	0.0740765	AMPL20931506	1307	1199	1960	1735
JPH2	396.653	-0.515255	0.170031	-3.03035	0.00244271	0.0740765	AMPL33533992	547	397	341	305
IGSF3	1810.99	0.410729	0.13563	3.0283	0.00245935	0.0742526	AMPL7406630	1509	1446	2138	2211
AIM1	1439.63	-0.412622	0.136454	-3.02389	0.00249545	0.0745601	AMPL10190044	1681	1558	1317	1196
AK4	3885.34	0.401317	0.132754	3.023	0.0025028	0.0745601	AMPL21206662	3302	3077	4383	4904
CITED4	90.3313	-0.645682	0.213424	-3.02535	0.00248349	0.0745601	AMPL15838777	134	105	65	56
HIPK2	401.258	-0.536064	0.177234	-3.0246	0.0024896	0.0745601	AMPL37265298	502	457	383	260
ZNF90	369.182	0.52784	0.17472	3.02106	0.00251894	0.0747925	AMPL13705654	260	292	480	458
UNC5B	184.632	-0.584748	0.193633	-3.01987	0.00252883	0.0748384	AMPL16150666	234	221	133	146
PTMA	26178.1	-0.375861	0.124546	-3.01785	0.00254578	0.0748591	AMPL7836640	33275	25164	23682	22920
SRP68	542.036	-0.474127	0.157111	-3.01779	0.00254623	0.0748591	AMPL25342496	693	566	478	432
CABLES2	112.711	-0.649747	0.21546	-3.01562	0.00256452	0.0751504	AMPL14661766	194	111	96	52
GLRB	236.19	0.563033	0.186938	3.01188	0.00259639	0.0758365	AMPL6609741	195	150	341	274
MBTPS1	642.41	0.458952	0.15265	3.00656	0.00264223	0.0766316	AMPL10225612	559	463	834	745
PER3	529.827	0.472411	0.157169	3.00575	0.00264925	0.0766316	AMPL30915115	456	379	679	631
TMEM70	384.249	-0.501831	0.166873	-3.00726	0.00263615	0.0766316	AMPL32103798	474	428	319	312
RAB3D	659.75	-0.470482	0.156637	-3.00365	0.00266763	0.0769151	AMPL30026762	871	663	606	505
SH3D21	277.83	-0.545172	0.181661	-3.00104	0.0026906	0.077329	AMPL8795356	355	314	249	191
ASPM	703.764	0.481045	0.16083	2.99102	0.00278051	0.0796577	AMPL33832320	508	582	902	845
POLD2	2574.88	0.422352	0.141595	2.98282	0.00285608	0.0815621	AMPL26927184	2059	2101	2901	3310
DCTN4	481.135	0.492752	0.165905	2.97009	0.00297716	0.0847497	AMPL5606728	368	373	568	632
LPIN1	740.583	0.479869	0.161726	2.96717	0.00300557	0.0852879	AMPL34549555	710	459	976	865
CLDN7	4304	-0.369211	0.124626	-2.96256	0.00305096	0.0863027	AMPL11932586	5146	4400	4046	3644
GADD45B	822.573	-0.463437	0.156739	-2.95675	0.00310905	0.0876693	AMPL31712474	1089	820	786	605
GFOD1	658.727	-0.520903	0.176413	-2.95274	0.00314963	0.0885352	AMPL31184650	964	620	639	427
HSP90AA1	4027.02	0.379079	0.128661	2.94634	0.00321562	0.089548	AMPL1757980	3813	2919	4916	4649
NRAS	1745.31	0.408741	0.138638	2.94826	0.00319573	0.089548	AMPL11267387	1477	1373	1987	2202
TMED7	867.643	-0.425197	0.144306	-2.94649	0.00321404	0.089548	AMPL22467793	1068	903	760	740
HERPUD1	2357.84	-0.417777	0.141903	-2.9441	0.00323893	0.0896404	AMPL25504995	3189	2189	2122	1975
KDELR3	82.8389	-0.633373	0.215082	-2.9448	0.00323167	0.0896404	AMPL31003256	108	110	58	52
PLEKHG4B	185.04	-0.589005	0.200144	-2.94291	0.00325142	0.0897093	AMPL17721649	207	250	124	150
TRPC4AP	648.553	-0.445671	0.151504	-2.94164	0.00326477	0.0898012	AMPL30627715	813	675	570	537
MCFD2	831.732	0.438337	0.149235	2.93723	0.0033116	0.0906702	AMPL8907147	663	667	1042	984
MRPS30	640.486	-0.448443	0.152749	-2.93582	0.0033267	0.0906702	AMPL31340717	761	705	542	548
PNPLA2	1548.47	-0.393608	0.134033	-2.93665	0.00331776	0.0906702	AMPL31010631	1827	1637	1414	1314
CRABP2	8108.66	-0.398036	0.135626	-2.9348	0.00333759	0.0906914	AMPL8941304	8905	9178	6717	7503
LMNB2	548.619	-0.459406	0.156783	-2.93021	0.00338735	0.0917655	AMPL16344000	675	590	494	434
BTN3A2	319.251	0.52213	0.178402	2.9267	0.00342579	0.0922495	AMPL10477530	275	208	455	359
CHAC1	432.25	-0.488106	0.16675	-2.92718	0.00342055	0.0922495	AMPL35489184	508	499	343	371
FNBP1	552.668	-0.460127	0.15731	-2.92498	0.00344483	0.0924844	AMPL26316606	713	566	463	470
SS18L2	100.54	0.619596	0.211918	2.92375	0.00345847	0.0925734	AMPL32027407	77	54	152	127
PKD1L2	177.845	-0.579032	0.198122	-2.9226	0.00347118	0.0926371	AMPL15690611	265	180	149	119
MOB1A	790.152	-0.428491	0.146839	-2.91811	0.00352165	0.0936957	AMPL31772151	940	854	686	676
ZC3H14	365.573	-0.501646	0.171961	-2.91721	0.00353174	0.0936957	AMPL15230875	462	400	334	265
EIF2C2	1063.51	0.43122	0.148227	2.90918	0.00362381	0.0956073	AMPL12555272	1008	719	1359	1227
RFK	164.187	0.585521	0.201275	2.90906	0.00362512	0.0956073	AMPL34133188	102	124	236	202
ARHGEF10	399.946	-0.492192	0.169383	-2.9058	0.00366318	0.0963276	AMPL25228117	530	412	362	298
ANP32E	1166.87	0.411651	0.141868	2.90165	0.00371209	0.0973283	AMPL14939326	997	905	1353	1454
SLC5A6	1379.39	0.411288	0.14179	2.90069	0.00372342	0.0973409	AMPL35449597	1109	1131	1660	1660
DYNLT3	816.578	0.424678	0.146477	2.89929	0.00374011	0.0974928	AMPL12533988	713	610	978	999
KDM3A	679.384	0.435817	0.150465	2.89648	0.00377381	0.0978756	AMPL6832506	598	496	857	798
VAMP7	636.359	0.442235	0.152693	2.89624	0.00377662	0.0978756	AMPL6644618	547	472	765	788
SNORA43	1354.55	-0.399928	0.138239	-2.89302	0.00381558	0.0986004	AMPL19805301	1712	1342	1224	1152
PPAT	409.006	-0.479105	0.165663	-2.89205	0.00382737	0.0986207	AMPL11250511	514	440	364	317
EIF4EBP2	3169.37	0.370446	0.128605	2.8805	0.00397048	0.101727	AMPL28677779	2702	2576	3774	3728
ZBTB38	876.492	-0.417173	0.144827	-2.88049	0.00397061	0.101727	AMPL3955685	1083	904	756	764
FAM83D	1249.75	-0.496726	0.172541	-2.87888	0.00399085	0.101954	AMPL15422138	1900	1085	1197	858
LIMK1	289.677	-0.508856	0.177088	-2.87347	0.00405989	0.103135	AMPL10286834	361	325	229	240
PSMF1	2252.48	-0.388758	0.135293	-2.87346	0.00406007	0.103135	AMPL12409146	2506	2507	1970	2001
PKI55	176.705	0.559316	0.194764	2.87176	0.00408194	0.103398	AMPL38235581	128	125	228	234
SLPI	3773.69	-0.389899	0.136058	-2.86569	0.00416105	0.105104	AMPL9352140	4769	3709	3701	2965
GPR137B	382.087	0.47892	0.167206	2.86426	0.00417985	0.105283	AMPL7569429	310	284	488	463
SLC1A3	890.485	-0.50285	0.175847	-2.85958	0.004242	0.106549	AMPL30223488	1392	748	802	651
PCSK7	681.091	0.441987	0.154712	2.85683	0.00427893	0.107039	AMPL29369328	620	474	898	769
PNPLA3	350.181	0.504192	0.176516	2.85635	0.00428537	0.107039	AMPL14667752	322	216	438	446
AHNAK	1009.11	-0.41677	0.145997	-2.85464	0.00430852	0.107318	AMPL9665905	1315	982	879	871
FAM54B	463.02	-0.474073	0.166807	-2.84204	0.00448257	0.110846	AMPL2129792	638	448	400	372
MAPK8IP1	98.9583	0.607417	0.213674	2.84273	0.00447283	0.110846	AMPL19637936	55	71	131	143
RBPJ	281.608	0.507679	0.178653	2.84171	0.00448723	0.110846	AMPL33316469	243	186	361	352
PIK3R2	622.876	0.444085	0.156497	2.83765	0.00454471	0.111651	AMPL29342504	515	477	723	799
UHMK1	1374.53	-0.386717	0.13627	-2.83787	0.00454155	0.111651	AMPL17484483	1622	1448	1208	1217
RSL24D1	1201.99	0.418589	0.147605	2.83587	0.00457012	0.111968	AMPL31914193	990	954	1346	1555
NCCRP1	408.324	-0.487492	0.172263	-2.82992	0.00465595	0.11376	AMPL4215438	449	501	340	332
AP2B1	1383.92	0.387324	0.137017	2.82683	0.00470116	0.114158	AMPL1322435	1189	1095	1640	1660
MCAM	189.907	0.564863	0.199848	2.82647	0.00470644	0.114158	AMPL27633817	171	101	282	221
UBE2J2	1039.97	-0.404827	0.143241	-2.8262	0.00471043	0.114158	AMPL22510154	1295	1054	973	845
HLA-E	1969.98	-0.378572	0.134108	-2.82289	0.00475931	0.115032	AMPL26899661	2457	1947	1853	1643
SSBP2	165.209	-0.580724	0.206029	-2.81865	0.00482267	0.11625	AMPL12264019	177	233	105	136
ATG12	688.228	0.443453	0.157674	2.81247	0.00491619	0.117243	AMPL29368688	572	524	771	910
ATP5H	3354.98	-0.384668	0.136742	-2.81309	0.00490674	0.117243	AMPL26855942	3873	3605	2734	3180
C20orf72	156.955	-0.567	0.201429	-2.81488	0.0048795	0.117243	AMPL15998291	219	172	103	132
RAB15	192.075	-0.546202	0.194153	-2.81325	0.00490437	0.117243	AMPL22071570	261	209	170	128
SEC63	1145.21	-0.390594	0.13904	-2.80922	0.00496625	0.118123	AMPL13185416	1392	1176	1051	966
CALR	10603.1	-0.348241	0.124138	-2.80527	0.00502746	0.118635	AMPL29403089	12030	11249	9342	9746
FAM72D	257.004	0.554508	0.197561	2.80677	0.00500416	0.118635	AMPL22260036	147	215	313	359
VIPR1	274.045	-0.536584	0.191252	-2.80564	0.00502162	0.118635	AMPL29013101	284	371	208	220
PDGFC	330.325	0.534903	0.190742	2.80433	0.00504214	0.118669	AMPL30928188	225	256	347	502
SLC25A6	1402.94	-0.384725	0.137262	-2.80286	0.00506513	0.118898	AMPL8095550	1753	1392	1286	1193
C1orf116	322.94	-0.49569	0.177138	-2.79832	0.00513691	0.119955	AMPL35829639	422	342	241	285
GRHL1	1045.76	-0.438583	0.156711	-2.79867	0.00513128	0.119955	AMPL20883449	1120	1254	987	801
MTX2	282.08	-0.516427	0.184722	-2.7957	0.00517876	0.120618	AMPL13560614	309	359	237	214
YME1L1	657.24	-0.428483	0.153311	-2.79485	0.00519235	0.120621	AMPL24577338	841	662	557	572
KCTD18	276.378	0.533099	0.19096	2.79167	0.00524364	0.121498	AMPL35057763	182	220	315	396
HSD17B7	721.208	0.504822	0.180902	2.79058	0.00526133	0.121594	AMPL30919304	724	387	1054	779
EFHD1	1277.37	-0.411731	0.147612	-2.78927	0.00528266	0.121773	AMPL15325104	1705	1205	1191	1031
PSMC1	882.208	-0.416599	0.149509	-2.78646	0.00532877	0.122521	AMPL11245720	993	997	746	780
CHRAC1	409.528	-0.466034	0.167308	-2.78549	0.00534472	0.122573	AMPL33499773	475	472	360	325
C10orf54	183.704	-0.535645	0.192745	-2.77904	0.00545195	0.123529	AMPL36952180	248	199	149	138
ISG15	246.04	-0.512046	0.184232	-2.77936	0.0054466	0.123529	AMPL29682613	296	289	214	181
ITGAV	1069.42	-0.392759	0.141184	-2.7819	0.00540417	0.123529	AMPL11307390	1331	1074	974	906
RRAGD	504.411	0.445054	0.160158	2.77884	0.00545528	0.123529	AMPL36689053	455	351	627	610
TBL1X	141.303	-0.560023	0.201475	-2.77961	0.00544247	0.123529	AMPL26889845	179	170	110	103
ZBTB7A	446.664	-0.501548	0.180739	-2.77498	0.00552054	0.124692	AMPL32281716	618	448	443	284
LARP1	2173.16	-0.360273	0.129892	-2.77363	0.00554342	0.124894	AMPL24267076	2515	2286	2005	1885
SEL1L	463.741	0.463618	0.167371	2.77001	0.00560547	0.125976	AMPL30496127	360	364	538	608
FKBP3	911.899	-0.399257	0.144266	-2.76751	0.00564869	0.126629	AMPL9256699	1060	987	827	769
MTMR4	150.153	-0.555164	0.200765	-2.76524	0.00568811	0.127195	AMPL29262623	207	165	127	101
LURAP1L	308.954	-0.570698	0.206501	-2.76366	0.00571571	0.127494	AMPL21964785	533	258	299	159
C6orf120	206.98	0.521893	0.189356	2.75614	0.00584875	0.129496	AMPL1703823	172	136	259	272
KLF8	253.926	-0.531773	0.192922	-2.75641	0.00584402	0.129496	AMPL12572517	396	228	212	186
S100A7	139.226	-0.600721	0.217907	-2.75677	0.00583749	0.129496	AMPL6916342	271	111	128	54
PSMG4	610.358	0.442757	0.160848	2.75265	0.00591153	0.130563	AMPL2779880	479	488	702	791
SLC9A6	471.622	0.461655	0.168026	2.74752	0.00600486	0.131974	AMPL3988532	433	312	646	524
ZNF710	176.954	-0.535126	0.194711	-2.74831	0.00599038	0.131974	AMPL22073486	236	195	131	144
AIF1L	624.007	-0.429495	0.156448	-2.74529	0.00604581	0.132549	AMPL9048532	781	646	590	482
CTSL2	97.1781	-0.582511	0.212287	-2.74398	0.00606985	0.132634	AMPL8502736	141	109	77	61
ERCC5	508.681	0.444665	0.162081	2.74348	0.00607923	0.132634	AMPL5292234	459	353	600	647
OSBPL11	396.168	-0.468159	0.170793	-2.7411	0.00612344	0.133274	AMPL36725832	535	393	359	302
TBL1XR1	1086.6	0.385581	0.140918	2.73621	0.0062152	0.134944	AMPL14532594	947	847	1373	1223
TLE4	756.262	-0.42807	0.156554	-2.73433	0.00625074	0.135075	AMPL13492481	956	774	738	563
ZFP36	435.509	-0.472083	0.172652	-2.7343	0.00625139	0.135075	AMPL8943364	576	445	420	305
EEA1	115.37	0.566357	0.207246	2.73278	0.00628031	0.135374	AMPL9748752	84	75	157	152
DDR1	11543	-0.341174	0.125069	-2.7279	0.00637395	0.136735	AMPL25349770	14361	11098	10975	9898
NRBP2	308.451	-0.475404	0.174251	-2.72827	0.00636676	0.136735	AMPL17666563	381	340	255	255
SRP14	4556.98	-0.354061	0.129995	-2.72365	0.00645646	0.138174	AMPL9963629	5030	4986	4033	4138
AGPAT3	447.357	-0.446753	0.164657	-2.71323	0.0066631	0.141919	AMPL30912219	567	466	414	344
REEP1	158.446	0.545166	0.200926	2.71326	0.00666242	0.141919	AMPL35602945	110	115	190	225
LRP10	621.285	-0.438285	0.161601	-2.71215	0.00668479	0.142044	AMPL26195251	851	586	564	495
FRMD6	239.244	-0.507473	0.18731	-2.70927	0.00674316	0.142945	AMPL34772952	300	271	220	164
XBP1	2194.66	-0.403865	0.149516	-2.70114	0.00691014	0.14614	AMPL1273187	2353	2562	1750	2064
ECSIT	279.688	0.497453	0.184754	2.69252	0.00709145	0.14892	AMPL33033629	246	180	406	305
LRPAP1	272.165	-0.488818	0.181518	-2.69295	0.00708234	0.14892	AMPL11658570	376	271	230	214
SLC35B3	271.796	-0.502083	0.186386	-2.69378	0.00706477	0.14892	AMPL6392179	294	347	229	208
RNU12	3893.39	-0.352301	0.131019	-2.68894	0.00716801	0.150177	AMPL18794234	4697	3910	3310	3669
INPP5K	598.691	0.419978	0.156329	2.68651	0.00722036	0.150921	AMPL31659166	487	476	717	735
SNORA24	826.954	-0.396218	0.147552	-2.68528	0.0072469	0.151123	AMPL20728384	943	911	745	702
RPL12	6246.38	-0.329324	0.122775	-2.68234	0.00731102	0.152107	AMPL5073430	7438	6239	5650	5695
ALDH3B2	1634.04	-0.35504	0.133091	-2.66766	0.00763823	0.157728	AMPL881330	1902	1706	1489	1439
CALM3	4752.13	0.333416	0.124904	2.66939	0.007599	0.157728	AMPL29371616	4153	3901	5654	5452
GRN	860.567	-0.418822	0.157034	-2.66707	0.00765157	0.157728	AMPL9801085	1188	788	748	735
SRD5A3	535.032	-0.423624	0.158763	-2.66828	0.00762399	0.157728	AMPL14248816	621	595	452	466
CENPF	1462.23	0.393791	0.147803	2.66429	0.00771501	0.158308	AMPL30585834	1124	1256	1793	1714
SELRC1	271.98	0.482529	0.181087	2.66463	0.00770735	0.158308	AMPL36667688	205	210	361	323
FAT1	2450.74	-0.341485	0.128265	-2.66234	0.00775993	0.158573	AMPL27071211	2897	2492	2301	2125
GCLM	323.095	-0.467503	0.175709	-2.66066	0.00779868	0.158573	AMPL10709564	439	320	269	267
IKZF5	167.124	-0.535117	0.201065	-2.66141	0.00778143	0.158573	AMPL35095222	251	163	144	113
ZNHIT6	304.307	0.490738	0.184417	2.66102	0.00779042	0.158573	AMPL31521825	265	200	453	319
SNORA16A	1334.58	-0.370981	0.139553	-2.65836	0.00785219	0.1593	AMPL20955571	1685	1298	1232	1139
LGALSL	86.896	-0.571032	0.214878	-2.65747	0.00787288	0.159359	AMPL24170906	127	98	71	51
VASP	466.879	-0.432978	0.163286	-2.65165	0.00800993	0.161768	AMPL9122807	602	472	428	369
SRFBP1	248.62	-0.506502	0.1912	-2.64907	0.00807148	0.162645	AMPL34848974	286	306	234	163
EEF1B2	2988.81	-0.342452	0.129343	-2.64763	0.00810592	0.162973	AMPL3558911	3576	3005	2619	2767
SLC9A7	237.129	-0.489949	0.185143	-2.64632	0.00813719	0.163235	AMPL16349947	285	275	185	199
CSNK1G2	427.499	-0.483585	0.18296	-2.64312	0.00821447	0.164418	AMPL10608445	639	383	403	297
B3GNT2	182.891	-0.516452	0.195617	-2.64012	0.00828759	0.165144	AMPL12253190	242	201	165	123
TJP1	627.394	-0.40309	0.152671	-2.64025	0.00828457	0.165144	AMPL8793422	739	676	568	524
GDE1	1444.8	-0.437152	0.165696	-2.63827	0.00833307	0.165315	AMPL30684441	2086	1275	1425	1037
NCEH1	349.407	0.501606	0.190105	2.63857	0.00832575	0.165315	AMPL7211297	345	187	506	388
SNW1	799.047	-0.402983	0.152925	-2.63516	0.00840967	0.166467	AMPL13062838	878	916	689	700
CD151	3510.38	-0.329448	0.12517	-2.63201	0.00848815	0.16765	AMPL6221008	4174	3515	3226	3148
TMEM45A	1086.82	-0.387066	0.147272	-2.62824	0.0085827	0.169145	AMPL33651218	1191	1232	938	970
LOXL2	2966.96	-0.388237	0.148166	-2.62029	0.00878548	0.172064	AMPL7633388	4093	2636	2799	2417
PGM1	1352.71	0.378275	0.144379	2.62002	0.00879254	0.172064	AMPL7966493	1285	966	1761	1469
TMEM50A	686.604	-0.396915	0.151527	-2.61943	0.00880757	0.172064	AMPL24419332	856	695	637	563
TRIM4	227.822	0.486295	0.185576	2.62046	0.00878123	0.172064	AMPL17921729	179	167	283	292
SBNO2	457.435	-0.431338	0.164893	-2.61586	0.00890029	0.173498	AMPL25050365	586	466	428	353
APOBEC3C	327.991	-0.449958	0.172083	-2.61478	0.00892848	0.17367	AMPL24831225	401	358	287	264
ABCC1	131.169	-0.538211	0.20618	-2.61039	0.00904389	0.175534	AMPL28603395	197	131	107	91
ABCD1	280.164	-0.473506	0.181594	-2.6075	0.00912062	0.176418	AMPL4354534	389	274	243	218
DYNLRB1	1116.72	-0.374163	0.143512	-2.60719	0.00912878	0.176418	AMPL26512714	1417	1085	1046	933
FAM168B	1727.56	0.394073	0.151309	2.60442	0.00920287	0.177467	AMPL1865117	1351	1459	1893	2246
SLC6A8	300.347	-0.474715	0.182475	-2.60154	0.00928072	0.178584	AMPL29337946	327	373	240	252
ATP5B	3934.75	-0.35108	0.135089	-2.59887	0.00935313	0.178633	AMPL7735358	4330	4318	3351	3697
EIF4E3	290.389	0.460507	0.177269	2.59778	0.00938284	0.178633	AMPL2122945	230	221	361	361
FBXL12	1704.42	0.346991	0.133571	2.59781	0.0093821	0.178633	AMPL32676206	1571	1306	1992	2015
PBX1	350.048	0.447389	0.172155	2.59876	0.00935619	0.178633	AMPL9055691	273	276	442	422
STARD10	864.647	-0.385298	0.148164	-2.60048	0.00930935	0.178633	AMPL13379529	1093	853	814	708
IRF7	398.939	-0.435917	0.167878	-2.59663	0.00941432	0.178852	AMPL11599721	496	422	321	355
TNNT1	229.734	0.495868	0.191065	2.59528	0.00945139	0.179177	AMPL1601753	175	169	342	245
CTTN	2897.74	-0.332433	0.128217	-2.59274	0.0095214	0.180123	AMPL9049126	3502	2862	2754	2501
POR	567.205	-0.461308	0.178113	-2.58997	0.00959843	0.181198	AMPL6059192	856	487	522	422
ARHGDIB	1987.83	-0.369598	0.143102	-2.58277	0.0098012	0.183865	AMPL9673655	2645	1818	1804	1724
KRT18	6304.14	-0.343361	0.13294	-2.58284	0.00979915	0.183865	AMPL4221330	6804	6994	5508	5835
PRKRA	561.738	-0.404083	0.156414	-2.58341	0.00978294	0.183865	AMPL7228418	701	573	517	459
CYTH1	532.266	-0.454526	0.176108	-2.58095	0.00985274	0.184097	AMPL33262156	780	473	500	391
USP18	407.027	-0.444999	0.172421	-2.58089	0.00985466	0.184097	AMPL31461347	524	420	394	293
COL18A1	201.661	-0.488765	0.189758	-2.57573	0.0100028	0.186272	AMPL15213300	267	214	160	165
TOP2B	902.83	0.410197	0.159275	2.57539	0.0100126	0.186272	AMPL2651607	686	764	1015	1167
PIM3	749.203	-0.424178	0.164753	-2.57463	0.0100347	0.186296	AMPL6031733	1037	692	726	559
PDLIM2	120.582	-0.531176	0.206502	-2.57225	0.0101039	0.187194	AMPL36633635	158	140	86	96
MCCC2	540.026	0.423718	0.164904	2.56947	0.0101853	0.188312	AMPL36905747	416	444	625	690
CYB5B	2444.86	0.333464	0.129884	2.56741	0.0102462	0.18857	AMPL15430289	2264	1891	2820	2896
FTH1	44908.9	-0.302457	0.117768	-2.56825	0.0102212	0.18857	AMPL9078813	52706	44634	42013	40613
PDK2	83.9431	0.552136	0.215101	2.56686	0.0102623	0.18857	AMPL7486402	64	48	128	102
RPL13A	9707.19	-0.307668	0.119974	-2.56445	0.0103339	0.189497	AMPL12049687	11382	9698	9156	8661
FBLIM1	431.262	-0.455627	0.177963	-2.56024	0.0104601	0.191419	AMPL32338700	627	389	398	322
SH3RF2	315.386	-0.44659	0.174517	-2.55901	0.0104972	0.191707	AMPL34725014	402	330	257	272
CCNA2	607.209	0.407585	0.15943	2.55652	0.0105726	0.192692	AMPL6726019	490	490	696	771
TM4SF1	4081.54	-0.428764	0.167809	-2.55507	0.0106167	0.193103	AMPL25165629	3740	5455	3401	3543
PDZK1IP1	839.533	-0.402519	0.157893	-2.54932	0.0107934	0.195919	AMPL29754123	971	923	647	806
MMP15	745.101	0.388339	0.152443	2.54743	0.010852	0.196586	AMPL10443021	672	554	983	807
TAGLN2	6420.95	-0.309624	0.121739	-2.54335	0.0109795	0.198096	AMPL7723591	7491	6460	5910	5855
TINAGL1	891.761	-0.373416	0.146799	-2.54373	0.0109677	0.198096	AMPL36900745	1005	978	828	750
NUP62CL	132.603	0.517205	0.203439	2.54232	0.0110121	0.198283	AMPL32213643	107	85	173	173
BACE2	611.102	-0.393289	0.15475	-2.54144	0.0110397	0.198382	AMPL12170220	697	675	547	520
PIGC	343.212	-0.48168	0.189715	-2.53897	0.011118	0.199389	AMPL18130756	332	469	279	276
LMAN2L	316.644	-0.474033	0.186943	-2.53571	0.0112219	0.200853	AMPL2734168	443	310	311	208
MRPS28	193.166	0.48873	0.192845	2.53431	0.0112668	0.201255	AMPL26198078	143	146	237	254
FAM126A	697.368	0.398262	0.157257	2.53256	0.0113232	0.201859	AMPL16791352	559	572	797	881
TMBIM1	1795.06	-0.336348	0.132924	-2.53039	0.0113937	0.202713	AMPL36078977	2187	1766	1662	1582
CCBP2	369.86	-0.453412	0.179429	-2.52698	0.0115048	0.204285	AMPL10240086	386	466	304	311
IDS	1354.54	-0.359944	0.142509	-2.52576	0.0115447	0.204587	AMPL1808058	1515	1479	1156	1255
MTSS1L	412.127	-0.434835	0.172656	-2.5185	0.0117855	0.208443	AMPL18024666	548	407	396	303
ARHGEF35	320.325	-0.435805	0.173121	-2.51735	0.0118243	0.208717	AMPL3277331	390	348	268	273
NELF	268.09	0.456736	0.181502	2.51642	0.0118555	0.208857	AMPL1957250	242	177	333	335
KAT7	891.523	0.371966	0.147966	2.51386	0.0119417	0.209614	AMPL12850996	733	738	1071	1051
SLC9A3R2	324.714	-0.443806	0.176551	-2.51376	0.0119452	0.209614	AMPL2359109	430	326	301	245
HSP90B1	5949.66	-0.319507	0.127184	-2.51217	0.0119991	0.210148	AMPL10111598	6554	6374	5367	5471
SNORA63	11318.9	-0.302578	0.120658	-2.50774	0.0121508	0.21239	AMPL20480957	13516	11060	10653	10162
RPL3	12395.5	-0.299055	0.119321	-2.50631	0.0121999	0.212833	AMPL4033648	14501	12338	11668	11166
FAM72A	161.616	0.494791	0.197485	2.50546	0.0122292	0.212931	AMPL5478975	136	105	218	197
AHR	985.837	-0.400962	0.160253	-2.50205	0.0123475	0.214574	AMPL8460815	1017	1192	810	897
OTUD5	412.972	-0.450273	0.180019	-2.50126	0.0123753	0.214641	AMPL31213523	573	396	409	282
NENF	523.353	-0.393098	0.157624	-2.4939	0.0126347	0.218176	AMPL12483322	651	532	472	441
PHF21A	428.868	-0.473143	0.189757	-2.49341	0.0126521	0.218176	AMPL1557536	678	354	400	300
TMEM106C	2902.14	0.316594	0.126917	2.49449	0.0126139	0.218176	AMPL1690693	2601	2357	3433	3314
CNST	82.9387	-0.540043	0.216667	-2.4925	0.0126846	0.218317	AMPL35978912	134	82	69	48
GYS1	701.54	-0.385364	0.154668	-2.49156	0.0127183	0.218477	AMPL7666855	887	695	582	646
STIM1	408.666	-0.409631	0.164641	-2.48802	0.0128455	0.22024	AMPL7137479	491	438	358	346
SESN1	126.778	0.515255	0.207209	2.48664	0.0128955	0.220675	AMPL24656077	88	92	150	182
AP2A1	1521.45	0.341589	0.137485	2.48455	0.0129714	0.22113	AMPL24579572	1317	1243	1749	1823
UCKL1	299.153	-0.435267	0.175144	-2.48519	0.0129482	0.22113	AMPL32660628	365	325	262	243
TMEM132A	589.432	-0.39501	0.159096	-2.48283	0.0130342	0.221779	AMPL33581703	694	635	572	456
BIRC5	1265.71	0.356868	0.143934	2.47939	0.0131608	0.223087	AMPL513992	1042	1063	1470	1522
CALML5	485.772	-0.406627	0.163977	-2.47978	0.0131463	0.223087	AMPL33728825	601	504	389	448
CARS2	905.545	-0.375065	0.151389	-2.47748	0.0132313	0.223858	AMPL34942371	1196	844	820	778
KLK5	8441.39	-0.343291	0.138738	-2.4744	0.0133462	0.225211	AMPL3036830	9377	9157	6855	8285
LIN9	358.434	0.423059	0.171003	2.47399	0.0133615	0.225211	AMPL18210134	286	284	456	421
AJUBA	428.789	-0.402932	0.163092	-2.47059	0.0134892	0.22662	AMPL17925147	515	457	382	360
SERBP1	3107.18	-0.316955	0.1283	-2.47042	0.0134956	0.22662	AMPL1378012	3463	3290	2883	2785
NUPL1	834.266	0.372167	0.150707	2.46948	0.0135311	0.226791	AMPL26589997	687	688	966	1020
PRRC2C	1488.2	0.330774	0.134166	2.46541	0.0136856	0.228952	AMPL24370055	1346	1179	1779	1703
ALG12	215.6	-0.479699	0.194682	-2.46401	0.0137394	0.229424	AMPL34842536	324	196	177	170
DLEU1	119.332	0.509592	0.206943	2.46248	0.013798	0.229975	AMPL20476691	98	74	167	146
BTRC	175.245	0.47915	0.194942	2.45791	0.0139749	0.231332	AMPL18072155	141	123	213	232
C22orf28	1259.9	0.345529	0.1406	2.45754	0.0139892	0.231332	AMPL24739605	1071	1041	1473	1492
KIAA1522	2905.82	-0.365822	0.148914	-2.45661	0.0140257	0.231332	AMPL36812065	3881	2648	2915	2251
PLAUR	1145.49	-0.34805	0.141684	-2.45653	0.0140285	0.231332	AMPL8701439	1296	1228	1091	964
PRPS1	976.98	0.356396	0.14509	2.45639	0.0140342	0.231332	AMPL9392066	926	714	1214	1100
ZNF682	153.304	0.499566	0.203368	2.45646	0.0140314	0.231332	AMPL16409194	103	119	225	173
GLI3	660.579	0.371496	0.151289	2.45554	0.0140674	0.231454	AMPL2522155	569	523	797	777
PURB	540.598	-0.406008	0.165442	-2.45407	0.0141248	0.231972	AMPL16516187	595	626	518	416
CHAMP1	129.32	-0.500193	0.20396	-2.4524	0.0141905	0.232626	AMPL7092938	164	150	100	101
CPT1A	524.904	-0.462791	0.188915	-2.44974	0.014296	0.233527	AMPL8596302	555	667	330	525
SLC35D1	111.685	0.51502	0.210238	2.4497	0.0142976	0.233527	AMPL26055700	71	85	146	149
MSN	3266.78	-0.32854	0.134225	-2.44769	0.0143777	0.234409	AMPL11402935	4113	3083	3181	2747
CKMT1B	554.889	0.386935	0.158387	2.44297	0.0145668	0.237061	AMPL36972229	485	424	635	696
MAN2B2	154.841	-0.489695	0.200582	-2.44137	0.0146317	0.237256	AMPL24271817	183	188	114	130
ZNF165	169.913	0.482687	0.197708	2.44142	0.0146297	0.237256	AMPL7118007	135	119	197	236
TSPO	666.586	-0.366942	0.15041	-2.43962	0.0147028	0.237979	AMPL1876648	792	694	609	572
KIF1B	176.163	0.48829	0.200271	2.43815	0.0147628	0.238518	AMPL24780983	113	145	229	223
CEBPD	481.374	-0.427349	0.175598	-2.43368	0.0149463	0.239929	AMPL27164852	675	444	470	348
DENND5B	85.9043	0.522786	0.214836	2.43342	0.0149571	0.239929	AMPL34200216	71	47	122	110
HBP1	1079.01	-0.369662	0.151842	-2.43453	0.0149113	0.239929	AMPL12055208	1300	1111	1098	815
LOC100505633	1435.05	-0.381548	0.156724	-2.43452	0.0149114	0.239929	AMPL37587244	1472	1718	1173	1339
GALNS	441.745	-0.395552	0.162809	-2.42955	0.0151176	0.241234	AMPL1913993	516	481	390	377
MECP2	1046.88	-0.352167	0.144932	-2.42988	0.0151037	0.241234	AMPL4899024	1319	1010	995	878
WBP1L	227.478	-0.467774	0.192589	-2.42887	0.0151461	0.241234	AMPL1989790	299	241	222	149
ZNF302	296.047	0.441405	0.18169	2.42944	0.0151221	0.241234	AMPL213935	258	207	329	403
EVPL	474.474	-0.388299	0.160179	-2.42415	0.0153444	0.243959	AMPL9085863	560	508	421	407
PBK	165.96	0.489447	0.202044	2.42247	0.0154153	0.244654	AMPL31636523	116	127	186	240
MARK2	832.933	-0.353986	0.146275	-2.42001	0.0155201	0.245881	AMPL1719317	997	851	790	698
NUMBL	282.327	-0.442088	0.182889	-2.41724	0.0156386	0.247322	AMPL27317997	322	331	265	207
ATP11B	406.248	0.405917	0.168342	2.41126	0.0158973	0.25097	AMPL26431815	321	331	498	488
ZKSCAN5	95.9913	0.512351	0.212719	2.40858	0.0160145	0.252376	AMPL35625829	73	61	116	139
ENC1	204.284	0.508058	0.211303	2.4044	0.0161989	0.254388	AMPL11486795	105	177	207	330
SH3BGRL3	3027.15	-0.311105	0.129385	-2.40449	0.016195	0.254388	AMPL14612793	3472	3109	2685	2844
ERGIC2	814.403	0.385963	0.160603	2.40321	0.0162518	0.254773	AMPL31346771	615	706	936	1018
CTTNBP2NL	378.149	-0.418384	0.174249	-2.40107	0.0163473	0.255376	AMPL31070651	469	399	372	274
TOMM34	717.493	0.369134	0.153702	2.40162	0.0163225	0.255376	AMPL12655619	634	554	801	906
RUSC2	869.848	-0.403118	0.168116	-2.39785	0.0164915	0.256735	AMPL24644851	852	1099	731	767
TMEM87A	482.631	0.38915	0.162284	2.39795	0.0164869	0.256735	AMPL31185777	395	390	575	586
C11orf24	466.085	-0.384841	0.160554	-2.39696	0.0165318	0.256882	AMPL36951477	565	485	423	392
FDPS	1333.52	0.349919	0.146059	2.39574	0.0165869	0.256882	AMPL7869211	1327	925	1618	1533
SNORA70	8551.38	-0.300348	0.125338	-2.3963	0.0165614	0.256882	AMPL22564343	10392	8200	8356	7382
CSNK1D	3107.88	-0.343216	0.143323	-2.39471	0.0166336	0.257161	AMPL7895090	3860	3025	3209	2387
RIPK4	1466.07	-0.326661	0.136473	-2.3936	0.0166841	0.257499	AMPL32003935	1709	1502	1297	1358
GNAO1	877.973	0.353762	0.148051	2.38946	0.0168733	0.259951	AMPL35107203	809	662	1132	949
SLK	388.877	0.397876	0.166555	2.38885	0.016901	0.259951	AMPL24474674	347	285	479	462
EMR2	150.841	-0.49255	0.206305	-2.38749	0.0169639	0.260471	AMPL24929980	154	208	124	110
CHD3	1555.15	-0.347832	0.145773	-2.38612	0.0170272	0.260996	AMPL844673	2045	1422	1479	1308
BUB3	1541.71	0.318853	0.133712	2.38463	0.0170963	0.261608	AMPL27323746	1396	1233	1829	1763
ALDH1L2	293.751	-0.442847	0.185758	-2.384	0.0171256	0.261611	AMPL2106051	321	358	219	268
VEGFA	3565.09	0.309723	0.130009	2.38233	0.0172036	0.262355	AMPL10527403	3333	2788	4500	3787
YOD1	432.239	0.441033	0.18528	2.38036	0.0172959	0.263315	AMPL32617203	434	250	627	451
GRHPR	1698.34	-0.323038	0.136207	-2.37167	0.0177081	0.269134	AMPL12221511	2100	1631	1620	1466
CHRM3	121.167	0.492466	0.207952	2.36817	0.0178761	0.270602	AMPL2816148	92	83	140	175
DZIP1	248.354	0.453054	0.191342	2.36778	0.0178953	0.270602	AMPL20945715	236	150	354	271
ETV4	205.224	0.460833	0.194542	2.36881	0.0178453	0.270602	AMPL9806614	194	122	278	241
MSH2	812.543	0.350517	0.148079	2.36709	0.0179288	0.270652	AMPL4542401	748	615	934	985
CXXC5	288.254	-0.42703	0.180698	-2.36322	0.018117	0.272786	AMPL33740472	335	328	225	260
MGC23284	111.952	0.505611	0.213976	2.36293	0.018131	0.272786	AMPL21262771	103	55	178	122
PLEKHB2	1296.61	0.330584	0.139942	2.36228	0.0181627	0.272806	AMPL4780001	1121	1069	1614	1426
CCDC14	191.584	0.479535	0.203498	2.35647	0.0184498	0.276192	AMPL35187527	116	163	219	272
THOC5	660.378	0.369572	0.156824	2.3566	0.0184432	0.276192	AMPL1268485	641	458	819	758
GTF2E2	154.989	-0.478189	0.203064	-2.35487	0.0185294	0.276922	AMPL9459928	205	169	148	98
GOPC	350.371	0.407469	0.173237	2.35209	0.0186682	0.278531	AMPL34160662	285	276	405	447
AGPS	413.049	0.39712	0.168882	2.35147	0.0186996	0.278537	AMPL7233191	323	342	514	486
ESPL1	287.97	0.414789	0.176793	2.34619	0.0189665	0.282044	AMPL13401338	240	219	368	337
C20orf111	575.245	-0.362509	0.154576	-2.34519	0.0190173	0.282331	AMPL30579967	698	586	514	505
ALPP	1439.1	-0.508661	0.217084	-2.34315	0.0191215	0.283409	AMPL7736957	2619	1312	1145	721
ADNP2	401.684	0.403524	0.172483	2.3395	0.0193097	0.285242	AMPL25205542	312	331	538	440
KLF5	712.307	-0.390117	0.166795	-2.3389	0.0193406	0.285242	AMPL7382329	728	866	683	556
PKP3	515.892	-0.375338	0.160459	-2.33915	0.0193275	0.285242	AMPL12395174	582	571	446	459
APTX	335.236	0.414385	0.177333	2.33676	0.0194517	0.28641	AMPL7137611	253	278	439	382
ELOVL7	108.067	0.489163	0.209625	2.33351	0.0196213	0.288432	AMPL3192413	78	77	135	147
MANEA	224.21	-0.441306	0.189292	-2.33135	0.0197349	0.289628	AMPL14479823	249	271	182	189
KHNYN	501.871	0.369312	0.158472	2.33046	0.0197817	0.289841	AMPL25547798	450	380	604	594
IQGAP1	3119.83	-0.300925	0.129271	-2.32787	0.0199192	0.291379	AMPL27277152	3725	3055	3066	2670
CKS1B	1536.74	-0.316425	0.136271	-2.32203	0.0202315	0.295466	AMPL10749236	1854	1509	1487	1314
CRYBB2P1	239.206	-0.425271	0.18322	-2.3211	0.0202816	0.295716	AMPL38032237	295	258	213	190
RERG	218.865	-0.486396	0.209696	-2.31953	0.0203662	0.296466	AMPL16228636	374	173	214	125
C19orf10	229.713	-0.427162	0.184348	-2.31716	0.0204952	0.297861	AMPL32152268	285	247	200	186
CWC27	596.135	0.361019	0.155951	2.31496	0.0206152	0.298863	AMPL27455331	497	489	733	685
DPYD	155.19	-0.459327	0.198441	-2.31467	0.0206308	0.298863	AMPL6565280	192	176	134	117
ACSF2	471.173	-0.420086	0.181616	-2.31305	0.0207201	0.299481	AMPL14062720	672	426	476	324
ATN1	799.868	-0.343239	0.148472	-2.31181	0.0207881	0.299481	AMPL231819	1000	775	739	695
CSTB	1877.2	-0.327423	0.14161	-2.31214	0.0207698	0.299481	AMPL1654496	2111	1996	1569	1820
SLC30A7	546.493	-0.360376	0.155908	-2.31147	0.020807	0.299481	AMPL17771000	651	567	504	465
RPL13AP20	1223.88	-0.325812	0.141022	-2.31036	0.020868	0.299877	AMPL20026259	1491	1200	1191	1028
GINS1	290.26	0.414401	0.179479	2.30891	0.0209485	0.299882	AMPL36643123	245	217	330	380
RAB12	1512.32	-0.311642	0.134957	-2.30919	0.020933	0.299882	AMPL1708259	1727	1564	1445	1317
VMP1	1181.59	0.31981	0.13857	2.30793	0.0210028	0.299882	AMPL13983530	1050	959	1410	1347
ZMIZ2	1721.04	-0.39862	0.172757	-2.3074	0.0210326	0.299882	AMPL15197870	2520	1452	1779	1198
ZNF429	189.013	0.445168	0.192935	2.30735	0.0210356	0.299882	AMPL3136202	144	146	233	240
DNASE2	1810.71	-0.323037	0.14014	-2.3051	0.021161	0.299927	AMPL11870710	1977	1970	1571	1708
GORASP2	357.167	-0.391842	0.170004	-2.30489	0.0211725	0.299927	AMPL10777197	420	388	328	291
NQO1	1548.1	-0.328022	0.142227	-2.30632	0.0210926	0.299927	AMPL4572860	1701	1682	1330	1465
OCLN	616.753	-0.354596	0.153765	-2.30609	0.0211058	0.299927	AMPL7337923	718	651	583	515
CBX4	1027.2	-0.346228	0.150349	-2.30284	0.0212881	0.301089	AMPL11283172	1092	1166	902	933
AP2M1	3692.96	-0.302458	0.131395	-2.3019	0.0213405	0.301355	AMPL1063016	3964	4010	3462	3312
RPL10	23410.1	-0.280387	0.121866	-2.30079	0.0214036	0.301771	AMPL29837786	28338	22200	22199	21242
SNORA8	4888.78	-0.288828	0.125622	-2.29918	0.0214946	0.302579	AMPL20734623	5720	4842	4831	4211
FLNB	2989.68	-0.31414	0.136776	-2.29674	0.0216334	0.304054	AMPL9160172	3762	2797	2963	2494
IRX3	531.026	-0.407071	0.177513	-2.29319	0.021837	0.306156	AMPL37254604	772	459	512	398
RPS18	5206.29	-0.287856	0.12554	-2.29294	0.0218512	0.306156	AMPL35857344	6060	5180	4678	4935
KRT7	9324.5	-0.32444	0.141636	-2.29065	0.0219834	0.30726	AMPL26896345	9759	10526	7804	9052
PARP1	2103.58	-0.298405	0.130285	-2.29039	0.0219985	0.30726	AMPL7740822	2477	2087	1935	1930
LPCAT2	933.685	-0.353892	0.154788	-2.2863	0.0222367	0.310104	AMPL32314293	1190	896	942	723
SHB	1034.61	-0.325423	0.142474	-2.28408	0.0223668	0.311434	AMPL11648841	1227	1044	1003	872
TRPV6	170.641	-0.444799	0.194897	-2.28223	0.0224761	0.312469	AMPL30702224	211	190	146	134
SLC44A2	5407.54	-0.313795	0.137765	-2.27775	0.0227412	0.315666	AMPL33533070	6767	5093	5527	4349
HLA-A	525.811	-0.385322	0.169251	-2.27663	0.0228082	0.316107	AMPL8903841	684	511	531	386
EIF2AK1	1944.1	-0.298882	0.131543	-2.27213	0.0230789	0.319364	AMPL26023697	2284	1935	1878	1696
TMEM65	380.19	0.383074	0.168682	2.27099	0.0231478	0.319825	AMPL21485865	312	306	473	443
FAM220A	512.09	-0.364015	0.160511	-2.26785	0.0233383	0.321961	AMPL3092421	654	496	454	450
ADIPOR2	340.137	-0.391894	0.173028	-2.26491	0.0235182	0.32215	AMPL35355444	420	353	278	309
CNPY2	355.604	-0.390366	0.172391	-2.26442	0.0235486	0.32215	AMPL25340827	466	345	325	291
GPNMB	221.289	0.472882	0.20886	2.26411	0.0235676	0.32215	AMPL9262295	123	194	221	349
LDLR	1824.39	-0.314455	0.138781	-2.26584	0.0234613	0.32215	AMPL2869586	2308	1698	1742	1583
POLA1	536.679	0.368687	0.162736	2.26555	0.023479	0.32215	AMPL31000665	425	454	638	644
RAP1GAP2	384.632	0.394965	0.174367	2.26514	0.0235043	0.32215	AMPL26622979	336	286	539	397
GAA	541.242	-0.363552	0.160639	-2.26316	0.0236257	0.322453	AMPL4274446	704	513	488	468
SKA2	358.406	0.385642	0.170492	2.26194	0.0237011	0.322991	AMPL20803142	309	274	417	447
NR2C2AP	296.019	0.403857	0.178622	2.26096	0.0237619	0.323328	AMPL18562535	275	202	353	369
GM2A	1077.94	-0.315842	0.139757	-2.25994	0.0238249	0.323693	AMPL3440939	1260	1095	1016	946
ELOVL1	1312.97	-0.310307	0.137382	-2.25871	0.0239013	0.324241	AMPL37000230	1582	1286	1207	1189
PSMB7	972.043	-0.335966	0.148832	-2.25735	0.0239862	0.3249	AMPL6936436	1121	1019	811	933
RFC3	706.214	0.337681	0.149649	2.25649	0.0240397	0.325134	AMPL8475774	638	551	876	788
C7orf41	247.932	0.429951	0.190687	2.25475	0.0241492	0.325801	AMPL36517205	201	185	261	353
CD82	3007.63	-0.298489	0.132394	-2.25455	0.0241617	0.325801	AMPL12006567	3579	2954	2626	2891
FOSL2	1044.76	-0.334315	0.148367	-2.2533	0.0242402	0.326369	AMPL26908964	1354	964	973	908
GSN	1518.59	-0.342661	0.152126	-2.25249	0.0242915	0.326569	AMPL3891520	2021	1368	1510	1214
ARFGAP3	480.637	-0.362682	0.161076	-2.25162	0.0243461	0.326813	AMPL25927686	605	473	433	416
TEX261	310.122	0.404235	0.179672	2.24985	0.0244585	0.327832	AMPL34565331	237	256	362	394
HRAS	177.882	-0.44154	0.196528	-2.2467	0.0246589	0.329552	AMPL1124340	250	172	155	137
SUPT16H	468.486	0.376208	0.16745	2.24668	0.0246604	0.329552	AMPL12694810	365	397	553	571
CNIH2	588.249	0.361153	0.161025	2.24283	0.0249077	0.331375	AMPL20914733	549	429	785	620
MCL1	1727.86	0.300175	0.133817	2.24317	0.0248858	0.331375	AMPL34890495	1544	1422	1988	2010
STAT6	621.105	-0.344268	0.15345	-2.24352	0.0248634	0.331375	AMPL11218182	716	657	586	525
NFE2L1	1146.57	-0.317416	0.141607	-2.24152	0.0249922	0.332007	AMPL8614505	1277	1222	1031	1051
CISD1	420.174	-0.37567	0.167832	-2.23837	0.0251973	0.33348	AMPL31085060	529	420	406	330
OIP5	368.05	0.383657	0.171366	2.23882	0.0251675	0.33348	AMPL12283293	293	303	459	429
RABL2B	100.451	-0.474351	0.211944	-2.2381	0.0252146	0.33348	AMPL1954865	139	108	69	85
HIF1AN	1107.36	0.311271	0.139185	2.23638	0.0253266	0.334468	AMPL31616893	1007	885	1324	1253
MICALL1	747.56	-0.388526	0.173823	-2.23518	0.0254054	0.334601	AMPL15793966	1101	620	707	589
MYL12A	9470.63	-0.269241	0.120579	-2.23291	0.0255551	0.334601	AMPL26970575	10631	9629	8997	8662
SEMA3C	234.683	0.446083	0.199711	2.23365	0.0255064	0.334601	AMPL26919594	236	127	346	249
SNORA50	905.377	-0.330482	0.148041	-2.23236	0.0255912	0.334601	AMPL20289605	1071	922	900	735
TFG	727.479	-0.345709	0.154751	-2.23396	0.0254854	0.334601	AMPL9174716	944	679	680	620
TP53I11	272.961	-0.403971	0.180921	-2.23286	0.0255581	0.334601	AMPL26935114	317	306	221	244
UNC13B	453.164	-0.377095	0.16893	-2.23226	0.0255979	0.334601	AMPL28433047	481	532	409	382
FAM32A	668.339	0.33855	0.151922	2.22845	0.0258503	0.337408	AMPL25604144	629	498	817	759
PRR15L	127.859	-0.476698	0.214101	-2.2265	0.0259804	0.338362	AMPL34840779	115	194	91	102
RPLP0	14301.5	-0.268357	0.120543	-2.22623	0.0259988	0.338362	AMPL6541148	16897	13800	13840	12848
ARHGEF39	266.239	0.437219	0.19664	2.22345	0.0261853	0.340294	AMPL18103022	163	240	317	349
PAK4	1264.37	-0.30663	0.137949	-2.22277	0.026231	0.340396	AMPL701096	1524	1235	1172	1139
IER3	21643.2	-0.359705	0.162074	-2.21939	0.02646	0.342871	AMPL27272963	31186	17856	22134	16238
GAN	634.058	-0.355896	0.160498	-2.21745	0.0265924	0.34409	AMPL37065186	823	599	621	505
ELF3	3870.57	-0.315863	0.14252	-2.21627	0.0266728	0.344137	AMPL27699187	5008	3517	3909	3142
SMC1A	1651.52	0.305609	0.137863	2.21676	0.0266393	0.344137	AMPL29060383	1593	1248	2060	1779
BRI3BP	348.827	0.394104	0.177961	2.21456	0.0267904	0.345157	AMPL17881715	258	299	423	424
CYSTM1	509.285	-0.36008	0.162749	-2.21249	0.0269327	0.346493	AMPL13967166	587	548	420	478
NFKB1	156.907	-0.439618	0.198785	-2.21152	0.0269995	0.346855	AMPL27136949	198	172	120	136
ALG9	321.318	0.401806	0.181786	2.21032	0.027083	0.347092	AMPL2877175	242	268	360	423
TIMP2	522.55	0.349345	0.158065	2.21014	0.0270954	0.347092	AMPL11744323	477	396	612	626
INTS7	841.15	0.326032	0.14779	2.20605	0.0273806	0.3499	AMPL26694112	751	672	1067	907
SEC61G	102028	-0.306869	0.139114	-2.20588	0.0273926	0.3499	AMPL25762504	109032	111844	84379	101563
C6orf141	151.575	0.439572	0.199616	2.20209	0.0276593	0.352803	AMPL5224404	117	114	203	179
LTBR	336.551	-0.395947	0.180013	-2.19955	0.027839	0.354591	AMPL11158154	472	304	305	273
BCAT2	405.7	0.419592	0.19093	2.19762	0.0279759	0.355829	AMPL7293796	258	368	439	562
YBX2	351.236	0.388803	0.17707	2.19576	0.0281091	0.357018	AMPL32056391	327	244	484	370
ZNF32	206.812	0.417088	0.190166	2.19328	0.0282871	0.35877	AMPL13087568	189	138	270	242
LCN2	1368.1	-0.363487	0.165972	-2.19004	0.0285211	0.360243	AMPL27707705	1339	1686	1086	1316
MVP	225.997	-0.404752	0.184865	-2.18945	0.028564	0.360243	AMPL29933535	276	243	196	188
RARG	332.51	-0.381223	0.173997	-2.19097	0.028454	0.360243	AMPL2210566	431	325	306	272
SYDE1	991.444	-0.38619	0.176382	-2.18951	0.0285596	0.360243	AMPL18192239	1446	836	1024	697
NACC1	1434.69	-0.309915	0.141654	-2.18784	0.0286814	0.360607	AMPL18261438	1818	1330	1352	1265
NUDT21	3036.85	0.305581	0.139641	2.18833	0.0286459	0.360607	AMPL12798148	2640	2544	3236	3801
PTPN14	723.244	0.332046	0.151799	2.1874	0.0287134	0.360607	AMPL27613858	681	542	823	876
AKTIP	1326.06	-0.306353	0.140263	-2.18413	0.0289524	0.363099	AMPL36896400	1445	1430	1255	1168
MCF2L	455.165	0.372275	0.170511	2.1833	0.029014	0.363363	AMPL1834516	440	311	611	485
OGT	4211.4	-0.299136	0.137069	-2.18237	0.0290823	0.363658	AMPL17559182	5291	3904	4254	3485
SUMO2	6253.84	-0.300486	0.137719	-2.18188	0.0291186	0.363658	AMPL13766986	7924	5747	6350	5135
HK1	417.426	-0.368851	0.169137	-2.18079	0.0291991	0.364156	AMPL17152214	540	403	401	332
C12orf52	144.135	-0.437771	0.201001	-2.17796	0.0294091	0.365635	AMPL17925248	193	149	123	112
ENTPD4	300.777	-0.392417	0.180152	-2.17826	0.0293867	0.365635	AMPL27881351	392	297	291	227
FAM111A	1043.64	0.375918	0.172634	2.17754	0.02944	0.365635	AMPL36090612	737	945	1095	1409
NDUFS7	235.896	-0.405415	0.186318	-2.17593	0.0295606	0.366626	AMPL37305213	317	229	197	203
ST3GAL1	397.167	-0.360467	0.165768	-2.17453	0.0296653	0.367416	AMPL17028456	471	417	349	351
NIN	249.12	-0.396098	0.182229	-2.17362	0.0297334	0.367751	AMPL37408705	293	275	211	215
FKBP5	480.641	0.360933	0.166226	2.17133	0.0299061	0.369238	AMPL30422899	409	383	526	619
NDC80	258.628	0.396003	0.182411	2.17094	0.029936	0.369238	AMPL27552849	207	206	307	323
PFKL	2221.62	-0.281335	0.129661	-2.16978	0.0300236	0.36981	AMPL11577196	2535	2248	2055	2057
GNB2	3305.34	-0.280178	0.129227	-2.16811	0.0301505	0.370864	AMPL28733463	3946	3190	3273	2858
RPL13	3357.02	-0.279593	0.128993	-2.16751	0.0301959	0.370913	AMPL1546561	3901	3331	3359	2871
ZNF680	222.929	0.429376	0.198345	2.16479	0.0304039	0.372957	AMPL18365748	226	123	311	249
SNORA31	240.723	-0.405101	0.187199	-2.16401	0.0304637	0.373181	AMPL20729713	295	259	235	174
EIF3B	2167.7	0.2799	0.129387	2.16328	0.0305196	0.373355	AMPL2727997	1999	1764	2522	2457
LGALS3BP	2250.08	-0.278417	0.128795	-2.1617	0.0306414	0.374334	AMPL29007830	2605	2239	2137	2036
BRD4	3795.38	-0.313896	0.145247	-2.16112	0.0306862	0.374371	AMPL17127188	4793	3551	3974	2946
CD109	1128.83	-0.302756	0.140184	-2.1597	0.0307961	0.375202	AMPL17873428	1265	1184	1046	1019
NOMO1	989.996	-0.31043	0.143829	-2.15833	0.0309023	0.375475	AMPL25762707	1219	950	928	876
ZNF268	98.0692	0.463136	0.214577	2.15837	0.0308991	0.375475	AMPL8599765	57	81	126	131
HCFC1R1	280.182	-0.421332	0.195331	-2.15702	0.031004	0.375714	AMPL32557192	439	226	237	229
SSR4	2190.64	-0.284858	0.132062	-2.157	0.0310057	0.375714	AMPL8682158	2656	2088	2099	1951
EYA3	315.715	0.379638	0.176107	2.15573	0.0311049	0.376407	AMPL9475491	279	235	422	342
DNAJC13	1119.11	0.302368	0.140478	2.15243	0.0313635	0.378006	AMPL24514925	1070	855	1324	1273
SEC23A	544.697	-0.336843	0.156449	-2.15306	0.0313142	0.378006	AMPL26978633	626	576	505	471
UBE4A	172.555	-0.421852	0.19594	-2.15296	0.0313217	0.378006	AMPL29965455	225	179	135	151
CBX5	2288.01	0.280337	0.130358	2.15051	0.0315149	0.379321	AMPL3800491	2053	1910	2643	2613
GRK5	171.868	0.432854	0.201459	2.1486	0.0316664	0.379926	AMPL27738838	166	100	241	193
IGF2BP2	183.824	-0.429155	0.199768	-2.14827	0.0316923	0.379926	AMPL12039255	252	183	182	121
TRPT1	191.844	-0.412833	0.192165	-2.14832	0.031688	0.379926	AMPL9727176	224	219	173	149
ABCB10	316.441	-0.379389	0.176698	-2.14711	0.0317848	0.380019	AMPL12686552	394	324	307	243
GLTSCR2	1497.09	-0.292226	0.136101	-2.14712	0.031784	0.380019	AMPL32404323	1684	1551	1361	1392
PDIA3	1711.81	-0.292479	0.136301	-2.14583	0.0318865	0.380727	AMPL27734103	1915	1783	1525	1621
PELI2	458.668	0.359902	0.167801	2.14481	0.0319681	0.381194	AMPL36635302	450	313	583	514
PCDH1	1138.89	-0.362589	0.169244	-2.1424	0.0321612	0.382479	AMPL13920947	1612	974	1168	841
PVR	1142.45	-0.307349	0.143458	-2.14244	0.0321581	0.382479	AMPL29255115	1420	1082	1027	1056
ZNF850	216.74	0.417225	0.194879	2.14094	0.0322786	0.383367	AMPL7144130	209	133	306	234
CMAHP	200.467	-0.419823	0.196217	-2.13958	0.0323885	0.383695	AMPL19961588	283	189	191	143
EEF2K	220.317	-0.399527	0.186832	-2.13843	0.032482	0.383695	AMPL13276051	263	242	202	173
EMD	1544.86	-0.286229	0.133902	-2.13761	0.0325487	0.383695	AMPL6562320	1819	1522	1454	1398
EPG5	202.066	0.406389	0.189998	2.13892	0.0324424	0.383695	AMPL35332946	182	139	260	238
ID1	115.741	-0.45613	0.213427	-2.13717	0.0325843	0.383695	AMPL10478276	114	164	80	98
OXSR1	335.976	-0.378356	0.176927	-2.13849	0.0324771	0.383695	AMPL30183195	449	317	317	267
SNORA52	769.044	-0.318072	0.148847	-2.1369	0.0326058	0.383695	AMPL20757147	938	752	736	659
ZNF83	243.16	0.398392	0.186512	2.13601	0.0326784	0.384046	AMPL32288387	192	194	277	317
MYD88	119.934	-0.443451	0.207768	-2.13435	0.0328139	0.385134	AMPL8695983	136	149	93	98
RABGGTB	1102.97	0.330589	0.155167	2.13054	0.0331273	0.388304	AMPL30460197	850	990	1297	1296
IFFO2	396.239	-0.401306	0.188476	-2.12921	0.0332369	0.38908	AMPL2528663	575	348	408	267
SMG7	1353.74	0.292095	0.137305	2.12734	0.0333917	0.390382	AMPL22325551	1300	1041	1616	1513
ESYT2	1030.6	0.325231	0.152948	2.12642	0.0334683	0.39039	AMPL32666681	819	909	1286	1134
RAPGEF3	97.1365	0.449952	0.211614	2.12629	0.0334794	0.39039	AMPL5500214	72	70	127	124
NCAM1	311.917	0.395848	0.186341	2.12432	0.0336432	0.39179	AMPL18458948	287	214	459	307
ADSL	955.915	0.311832	0.146985	2.12153	0.0338776	0.392874	AMPL4380658	805	816	1126	1102
AQP1	86.491	-0.458714	0.216182	-2.12188	0.0338475	0.392874	AMPL10812324	137	80	75	56
CCBL2	95.4128	0.45267	0.213415	2.12108	0.0339152	0.392874	AMPL128489	62	75	124	124
PIP4K2B	547.071	0.369533	0.17415	2.12193	0.0338439	0.392874	AMPL11492660	538	365	774	546
TOM1	309.347	-0.387282	0.182673	-2.12008	0.0339991	0.392874	AMPL3914228	346	355	235	295
SAMD4B	831.095	-0.317132	0.14979	-2.11718	0.0342445	0.3952	AMPL33152881	1051	780	775	732
EFCAB4A	554.492	-0.36795	0.174183	-2.11243	0.0346494	0.398955	AMPL16631231	731	526	582	391
RIPK1	348.067	-0.36307	0.171882	-2.11232	0.0346589	0.398955	AMPL29333081	398	381	297	313
PAM	558.346	-0.341214	0.161626	-2.11114	0.0347605	0.399612	AMPL4235646	728	519	527	470
MPZL3	301.706	0.399223	0.189178	2.1103	0.0348321	0.399923	AMPL20583477	211	263	332	406
CENPM	118.673	0.442578	0.209782	2.10971	0.0348837	0.400003	AMPL34960952	109	69	139	165
HYOU1	2044.28	-0.282931	0.134261	-2.10732	0.0350898	0.401056	AMPL1120105	2470	1955	2017	1766
LPCAT1	1418.86	-0.289849	0.137559	-2.10709	0.0351098	0.401056	AMPL14074258	1561	1499	1321	1291
RIF1	450.095	0.357044	0.169435	2.10727	0.0350946	0.401056	AMPL33008376	353	385	518	555
ETV5	302.726	0.370851	0.176319	2.1033	0.0354394	0.404307	AMPL30405586	269	226	396	334
ATL2	781.123	-0.310238	0.147785	-2.09924	0.0357955	0.405396	AMPL1514971	901	804	698	722
CEP41	197.973	0.421088	0.2007	2.0981	0.0358966	0.405396	AMPL30697607	126	175	271	225
GPX4	1688.66	-0.278583	0.132691	-2.09949	0.0357739	0.405396	AMPL1878496	1955	1683	1630	1500
INSIG1	592.184	-0.372187	0.177322	-2.09894	0.0358226	0.405396	AMPL28623070	863	494	575	458
MXD3	219.852	0.410977	0.195863	2.09829	0.0358796	0.405396	AMPL14886548	167	175	229	314
PRIM1	284.52	0.387654	0.184547	2.10057	0.035679	0.405396	AMPL5600643	217	237	318	373
RNF138	638.251	0.344165	0.163998	2.09859	0.0358534	0.405396	AMPL6929139	488	566	751	761
TNIP1	2347.09	-0.273815	0.130408	-2.09969	0.0357566	0.405396	AMPL29191291	2811	2248	2253	2108
TNRC6A	183.679	0.411307	0.196092	2.09752	0.0359474	0.40546	AMPL24238099	134	151	222	233
BCL3	254.175	-0.435571	0.207745	-2.09666	0.0360237	0.405809	AMPL30061620	427	193	255	155
S100A3	160.833	-0.432503	0.206601	-2.09342	0.0363115	0.408539	AMPL6914498	255	134	141	119
RWDD2A	122.714	-0.435392	0.20805	-2.09273	0.0363733	0.408722	AMPL16853697	180	116	105	92
DDX10	371.207	0.369806	0.1768	2.09166	0.0364688	0.409281	AMPL29162380	306	298	396	495
ACTR10	1123.75	-0.342817	0.164204	-2.08775	0.0368204	0.412011	AMPL31210443	1139	1332	887	1107
ARMC8	646.115	0.319305	0.153027	2.08659	0.0369256	0.412011	AMPL26368799	616	483	764	749
CYLD	313.004	-0.365466	0.175027	-2.08805	0.036793	0.412011	AMPL1490939	396	311	291	257
TNFRSF21	639.085	0.340967	0.163392	2.0868	0.0369061	0.412011	AMPL25518319	510	550	844	672
YBX1	8733.91	0.273816	0.131238	2.08641	0.0369418	0.412011	AMPL29383354	8616	6650	9470	10527
APOL6	553.838	-0.364134	0.174601	-2.08552	0.0370224	0.412397	AMPL15372590	536	693	496	473
CCDC47	925.9	-0.306831	0.147241	-2.08386	0.0371725	0.413043	AMPL31026135	1055	962	924	766
TRMT112	1534.78	0.293815	0.140972	2.0842	0.0371418	0.413043	AMPL31357480	1538	1120	1796	1755
RFC1	547.634	0.324168	0.155778	2.08096	0.0374373	0.415471	AMPL8981901	501	425	661	625
ZC3HAV1L	183.198	0.405492	0.194969	2.07977	0.0375466	0.416169	AMPL17608555	154	134	207	245
DPY19L1	916.909	0.318708	0.153399	2.07764	0.0377422	0.41782	AMPL26213715	733	809	1087	1059
CDH1	1050.74	-0.296523	0.142761	-2.07705	0.0377966	0.417906	AMPL28185772	1168	1107	953	972
HADH	428.803	0.34609	0.166773	2.07522	0.0379661	0.418748	AMPL27963651	388	326	478	539
OSBPL2	942.589	-0.302139	0.145562	-2.07568	0.0379238	0.418748	AMPL34567278	1157	903	910	814
ST6GALNAC5	920.065	-0.300587	0.144934	-2.07396	0.0380834	0.419525	AMPL14111230	1118	890	883	801
CBFB	434.912	0.36863	0.177869	2.07248	0.0382205	0.420449	AMPL36501463	314	388	495	550
ZSWIM6	112.642	-0.43185	0.208417	-2.07205	0.038261	0.420449	AMPL37081633	153	117	98	83
CBFA2T2	543.057	-0.328777	0.158741	-2.07116	0.0383438	0.420843	AMPL1623643	639	559	533	444
RFC4	419.011	0.342269	0.165704	2.06554	0.0388723	0.426122	AMPL7964937	352	344	498	495
RAB31	1282.95	-0.294585	0.142818	-2.06266	0.0391452	0.428589	AMPL12803242	1564	1230	1285	1073
ENTPD7	117.094	0.426674	0.207012	2.0611	0.0392932	0.429521	AMPL31599538	100	78	156	141
ZFYVE26	384.555	0.345335	0.167577	2.06076	0.0393261	0.429521	AMPL25953089	329	309	455	458
COX4I1	3401.17	-0.258417	0.125682	-2.05613	0.0397703	0.433845	AMPL9113733	3800	3454	3258	3107
STYX	519.93	-0.348277	0.169452	-2.05531	0.0398488	0.434173	AMPL4384252	527	621	473	447
ARHGEF17	884.454	-0.297722	0.145021	-2.05295	0.0400773	0.436081	AMPL24470202	1071	857	830	790
ZNF788	107.082	0.429249	0.209135	2.0525	0.0401212	0.436081	AMPL19275107	87	74	144	129
ABCB6	411.811	-0.340605	0.166267	-2.04854	0.0405072	0.437228	AMPL29447135	497	419	398	336
ADCY7	160.013	-0.413975	0.202095	-2.04842	0.0405193	0.437228	AMPL1616634	176	196	118	145
CIC	849.657	0.336502	0.164086	2.05076	0.0402899	0.437228	AMPL26306529	847	586	1168	848
MBOAT2	772.298	-0.344733	0.168254	-2.04888	0.0404736	0.437228	AMPL34754225	989	740	827	549
NECAP1	298.021	0.382321	0.186543	2.0495	0.040413	0.437228	AMPL31418037	220	255	326	397
SNRPB	4058.62	-0.259376	0.126615	-2.04854	0.0405073	0.437228	AMPL20768150	4619	4052	3698	3885
CNN3	6754.5	-0.289912	0.141715	-2.04574	0.0407822	0.437562	AMPL9998278	8326	6371	7161	5299
EPB41L2	423.24	0.335133	0.163973	2.04384	0.0409696	0.437562	AMPL7240071	389	321	522	479
NKIRAS1	280.679	0.37345	0.182431	2.04708	0.0406506	0.437562	AMPL32910614	272	187	364	316
PAQR4	190.201	-0.392221	0.191923	-2.04364	0.0409894	0.437562	AMPL36539289	223	213	172	151
RAVER2	355.264	0.348587	0.170542	2.044	0.040954	0.437562	AMPL30851835	332	259	424	422
SDCBP2	175.531	-0.402817	0.196944	-2.04534	0.0408213	0.437562	AMPL9935483	192	212	154	140
SPTLC2	344.023	0.351468	0.171959	2.04391	0.0409623	0.437562	AMPL27188064	288	279	406	414
STOML2	970.533	-0.292098	0.142659	-2.04752	0.0406066	0.437562	AMPL24848837	1100	1001	890	892
ZNF277	409.878	0.340735	0.166556	2.04577	0.0407787	0.437562	AMPL37180235	360	323	527	446
SNORA71D	2847.72	-0.266821	0.130774	-2.04032	0.0413183	0.440549	AMPL21206698	3466	2666	2728	2578
TRIAP1	295.645	0.379222	0.186038	2.03841	0.041509	0.442056	AMPL33633716	225	248	318	398
SLC48A1	198.191	0.386501	0.189752	2.03687	0.0416628	0.443167	AMPL31528238	169	148	241	243
MAP4K3	534.195	-0.363127	0.178346	-2.03608	0.0417419	0.443394	AMPL10255934	763	456	535	401
POLR2A	1672.19	-0.289849	0.142384	-2.03568	0.0417829	0.443394	AMPL2219361	1749	1849	1529	1544
EEF1A1	146398	-0.24601	0.120979	-2.0335	0.0420018	0.445189	AMPL9545654	158233	151852	139471	136088
CCNE2	324.972	0.364417	0.179301	2.03243	0.0421104	0.445639	AMPL16718891	258	270	360	420
LAMB2	614.909	-0.349591	0.172076	-2.03161	0.0421933	0.445639	AMPL7828888	826	560	640	450
RCE1	483.498	-0.325624	0.160242	-2.03208	0.0421458	0.445639	AMPL27861166	585	483	459	411
TMTC4	103.712	0.426771	0.210309	2.02926	0.0424322	0.447635	AMPL15813548	88	68	142	123
ASPSCR1	339.635	0.357784	0.176574	2.02625	0.0427387	0.450167	AMPL36720906	264	290	401	412
CDCA7L	783.403	0.311233	0.153652	2.02558	0.0428083	0.450167	AMPL33220354	645	679	906	922
DDX18	356.016	0.354406	0.174978	2.02543	0.0428228	0.450167	AMPL12527097	283	300	407	443
CNTNAP3	498.599	-0.337981	0.166912	-2.0249	0.0428775	0.450214	AMPL15790230	654	461	487	403
FOXA1	218.588	-0.385081	0.190234	-2.02425	0.0429446	0.450391	AMPL29995295	295	209	205	169
ATP6V0A1	349.731	0.350191	0.173147	2.0225	0.0431244	0.450738	AMPL2359872	315	264	390	443
EIF4B	892.116	0.296185	0.146448	2.02246	0.0431285	0.450738	AMPL11924304	870	668	1058	1011
OXCT1	395.918	0.345425	0.170722	2.02332	0.0430402	0.450738	AMPL4654722	358	300	433	507
DDX59	365.879	-0.342251	0.169524	-2.01889	0.0434985	0.454076	AMPL481272	416	396	322	327
WASF1	766.734	0.304449	0.150895	2.01763	0.04363	0.454919	AMPL1065184	752	564	900	885
COPG2	159.026	-0.404147	0.200407	-2.01663	0.0437342	0.455341	AMPL12682527	178	190	123	141
GPR180	421.983	0.343226	0.170304	2.01538	0.0438653	0.455341	AMPL15896934	420	287	502	501
PTK7	1411.81	0.27357	0.1357	2.01598	0.0438016	0.455341	AMPL10336180	1304	1150	1699	1543
TSPAN13	1244.34	0.27725	0.137573	2.0153	0.0438736	0.455341	AMPL26260635	1151	1008	1496	1366
SNORA68	3119.98	-0.267476	0.132821	-2.01381	0.0440293	0.456428	AMPL22097316	3720	2992	3175	2642
NUCKS1	5489.35	0.304852	0.15157	2.01129	0.0442947	0.45812	AMPL36288463	4279	4996	5807	6945
ZNF507	237.347	0.38172	0.189756	2.01164	0.0442581	0.45812	AMPL26152971	173	204	284	294
DTX3	95.7833	0.429513	0.213766	2.00927	0.0445087	0.458369	AMPL15715094	75	66	148	100
KIAA1429	316.235	0.34972	0.173949	2.01047	0.0443813	0.458369	AMPL31610489	273	249	371	383
PPP1R13B	365.945	-0.339445	0.168951	-2.00913	0.0445232	0.458369	AMPL25268528	454	362	335	316
PRUNE	289.062	-0.357228	0.177727	-2.00998	0.0444335	0.458369	AMPL36111181	351	299	242	264
DBNL	1838.16	-0.269345	0.134167	-2.00754	0.0446926	0.458486	AMPL24173907	2034	1903	1683	1732
HIST1H2BK	521.32	-0.31865	0.158757	-2.00715	0.0447338	0.458486	AMPL16375872	621	526	456	484
TMEM109	398.445	-0.351279	0.175018	-2.0071	0.044739	0.458486	AMPL35722057	506	390	408	296
ZMIZ1	330.33	-0.348027	0.173283	-2.00843	0.0445974	0.458486	AMPL33428970	417	324	308	276
ANKRD13A	738.199	-0.309565	0.154387	-2.00512	0.0449497	0.459578	AMPL16018041	907	714	743	600
TMTC2	138.549	-0.415323	0.207179	-2.00466	0.0449994	0.459578	AMPL34337690	210	122	121	105
TTC7A	282.381	-0.357529	0.178327	-2.00491	0.0449729	0.459578	AMPL33532804	333	301	238	256
VPS37B	903.557	0.313093	0.156264	2.00361	0.0451114	0.460198	AMPL15239187	734	789	989	1120
C15orf23	393.696	0.33838	0.168979	2.0025	0.0452312	0.460421	AMPL17915508	371	288	506	429
RPL36	4692.26	-0.257651	0.128668	-2.00245	0.0452359	0.460421	AMPL16106996	5262	4750	4195	4571
ACTG1	71020.4	-0.281925	0.141012	-1.9993	0.0455759	0.462277	AMPL11974436	74102	78230	59420	71365
ANKRD40	287.814	-0.354013	0.17728	-1.99692	0.0458342	0.462277	AMPL18353970	346	300	272	234
ATXN7L3B	556.885	0.342208	0.171338	1.99727	0.0457962	0.462277	AMPL3300200	427	490	601	719
FAM63B	256.344	-0.377317	0.188873	-1.99773	0.0457458	0.462277	AMPL4586897	363	228	236	205
KIF5B	2765.24	0.277132	0.138606	1.99942	0.0455632	0.462277	AMPL27452428	2306	2458	3150	3203
RDH10	349.421	-0.340778	0.170636	-1.99711	0.0458137	0.462277	AMPL16249241	425	354	331	290
RDX	651.404	-0.322401	0.161562	-1.99553	0.0459854	0.462277	AMPL9660092	672	751	580	591
RPS9	3602.74	-0.255957	0.12823	-1.99608	0.0459252	0.462277	AMPL1458596	4051	3633	3270	3468
TMED4	542.065	-0.313344	0.157022	-1.99554	0.0459839	0.462277	AMPL21641658	654	537	486	495
TOR1AIP2	728.204	-0.344866	0.17274	-1.99644	0.045886	0.462277	AMPL36164903	1015	629	750	543
USO1	250.478	-0.377431	0.188786	-1.99925	0.0455813	0.462277	AMPL10389399	351	226	233	198
B4GALT1	358.511	-0.357024	0.179095	-1.99349	0.0462075	0.462896	AMPL9350556	383	417	284	342
CORO1C	471.779	-0.33315	0.16717	-1.99288	0.046275	0.462896	AMPL25428709	624	430	437	406
DIS3L	254.982	0.368193	0.18478	1.9926	0.0463051	0.462896	AMPL2267102	213	200	282	333
LRRC16A	678.579	-0.308501	0.154798	-1.99293	0.0462691	0.462896	AMPL33831959	852	640	658	576
SESTD1	199.487	0.379306	0.190267	1.99354	0.0462019	0.462896	AMPL18375813	161	158	245	241
PLA2G16	4359.82	-0.29166	0.146445	-1.9916	0.0464144	0.463473	AMPL2375230	5172	4303	4728	3302
ZNF511	194.75	-0.386902	0.194366	-1.99058	0.0465266	0.464076	AMPL34400989	209	235	163	167
CASC4	275.808	0.354115	0.178023	1.98915	0.0466847	0.465011	AMPL35677918	245	209	345	316
DAPK1	692.941	-0.338614	0.170261	-1.98879	0.0467241	0.465011	AMPL27417322	939	617	718	518
CEP57L1	382.85	0.376835	0.189595	1.98757	0.0468588	0.465177	AMPL16308511	251	355	423	506
LRRC58	535.289	0.311528	0.156694	1.98813	0.0467976	0.465177	AMPL2783346	492	418	626	625
RASSF7	634.594	-0.311915	0.156959	-1.98724	0.0468964	0.465177	AMPL10092602	807	592	607	544
INTS1	617.91	-0.305532	0.153925	-1.98493	0.0471519	0.466164	AMPL5705990	753	601	589	536
IVD	217.536	0.37048	0.186642	1.98498	0.0471468	0.466164	AMPL11771419	195	158	265	262
RPL10A	8778.47	-0.24872	0.125256	-1.98569	0.0470682	0.466164	AMPL12397056	9519	9106	8116	8366
ACTR1A	532.55	-0.316165	0.159491	-1.98234	0.0474415	0.468511	AMPL27124757	665	510	509	454
CECR5	333.82	0.34776	0.175642	1.97993	0.0477109	0.468986	AMPL16125670	289	262	367	428
MALL	1618.53	-0.30232	0.152719	-1.97958	0.0477511	0.468986	AMPL27377145	1629	1868	1397	1548
RAB43	452.736	-0.328642	0.165977	-1.98004	0.0476987	0.468986	AMPL7883084	571	435	443	369
RRM1	544.796	0.308928	0.155996	1.98036	0.0476627	0.468986	AMPL1611364	489	437	645	627
S100P	902.351	-0.429941	0.217002	-1.98128	0.0475601	0.468986	AMPL29744139	905	1375	516	743
CSNK1A1	4563.05	-0.266246	0.134551	-1.97877	0.047842	0.469364	AMPL2864923	4853	4885	4047	4435
CCDC82	539.591	0.314013	0.158862	1.97664	0.0480829	0.470567	AMPL14191596	515	403	674	591
SMYD5	224.889	0.372341	0.188433	1.97598	0.0481565	0.470567	AMPL28128671	177	184	261	284
SNORA62	263.555	-0.354492	0.179363	-1.9764	0.0481096	0.470567	AMPL21001525	315	277	236	226
VARS	1010.39	0.28413	0.143803	1.97583	0.0481745	0.470567	AMPL28570638	900	841	1139	1190
GUK1	500.697	-0.323279	0.163685	-1.97501	0.0482675	0.470963	AMPL8331033	642	469	482	419
C10orf10	105.094	-0.416212	0.211227	-1.97045	0.0487873	0.47135	AMPL12291893	152	101	91	78
DAZAP2	1285.71	0.294633	0.149686	1.96834	0.0490284	0.47135	AMPL1492584	1138	1063	1341	1633
ITGA5	144.321	-0.405195	0.20572	-1.96964	0.0488796	0.47135	AMPL8033141	213	130	132	106
KLF11	876.821	0.285677	0.145246	1.96685	0.0492008	0.47135	AMPL10726306	834	682	1006	1018
LGALS1	1349.68	-0.305472	0.155234	-1.96782	0.0490885	0.47135	AMPL11946320	1511	1430	1060	1386
LOC100132077	236.476	-0.36105	0.183332	-1.96938	0.0489096	0.47135	AMPL37955225	286	248	215	197
MICB	529.336	0.328611	0.166674	1.97158	0.0486581	0.47135	AMPL29096790	539	357	659	592
NUDCD3	1415.87	0.277159	0.140394	1.97416	0.048364	0.47135	AMPL24356211	1224	1220	1612	1642
PLEKHJ1	429.404	0.322483	0.163608	1.97107	0.0487158	0.47135	AMPL32438326	399	326	507	503
PORCN	161.305	-0.400071	0.203151	-1.96933	0.0489151	0.47135	AMPL22267630	165	207	127	140
PTH2R	1214.46	0.272489	0.138498	1.96745	0.0491309	0.47135	AMPL28855423	1094	1013	1435	1353
R3HDM4	245.904	-0.38035	0.192968	-1.97106	0.0487172	0.47135	AMPL36051801	260	298	182	236
TMEM55B	192.4	0.376239	0.191084	1.96898	0.048956	0.47135	AMPL1185917	173	137	242	227
TRAPPC4	849.299	0.295034	0.14999	1.96702	0.0491808	0.47135	AMPL30722468	747	706	935	1032
TRIM29	917.108	-0.306313	0.155305	-1.97234	0.048571	0.47135	AMPL13696707	1195	826	909	761
TTK	499.742	0.311614	0.158347	1.96791	0.049078	0.47135	AMPL10426758	451	397	597	572
UCP2	2321.91	-0.26145	0.132839	-1.96817	0.0490484	0.47135	AMPL7758165	2767	2218	2108	2221
AGPAT2	415.603	-0.329793	0.168056	-1.96239	0.0497167	0.472579	AMPL28923039	521	403	353	389
ATP2B4	1559.75	-0.270983	0.138205	-1.96073	0.0499107	0.472579	AMPL7734590	1903	1465	1532	1366
ATP5SL	603.677	0.301519	0.153584	1.96322	0.0496206	0.472579	AMPL32208922	556	476	739	667
DYNLL1	3697.62	-0.246326	0.125658	-1.96029	0.0499615	0.472579	AMPL4174684	4287	3589	3463	3488
KPNA2	2021.62	0.276265	0.140738	1.96298	0.0496483	0.472579	AMPL8554169	1682	1800	2394	2255
NCAPD2	1477.73	0.296814	0.151259	1.9623	0.049728	0.472579	AMPL26240077	1190	1321	1618	1807
NOP10	1532.6	-0.290117	0.14803	-1.95985	0.0500128	0.472579	AMPL33473399	1601	1701	1554	1264
PGRMC2	383.713	-0.329818	0.168242	-1.96038	0.0499512	0.472579	AMPL28757894	440	408	333	352
PPIF	861.527	0.286968	0.14623	1.96245	0.04971	0.472579	AMPL29443083	785	699	970	1019
PTBP3	1227.53	-0.281206	0.143318	-1.96211	0.0497491	0.472579	AMPL6824070	1520	1145	1207	1061
SGK196	340.603	0.338058	0.172202	1.96315	0.0496289	0.472579	AMPL15249206	287	278	401	407
SHQ1	157.556	-0.395153	0.201625	-1.95984	0.0500142	0.472579	AMPL31972484	225	145	128	135
TFPI	641.746	-0.296807	0.151407	-1.96032	0.0499586	0.472579	AMPL29503271	741	655	594	579
RACGAP1	346.439	0.336942	0.171996	1.95901	0.0501118	0.473002	AMPL5188772	300	276	395	426
CDK1	2138.31	0.307706	0.157449	1.95432	0.0506636	0.477708	AMPL10174522	1587	2004	2418	2569
ZNF678	143.156	0.402391	0.205986	1.95349	0.0507612	0.478126	AMPL17186367	127	95	216	144
FNIP2	175.476	0.388864	0.199398	1.95019	0.051153	0.48131	AMPL35240364	126	148	202	230
GADD45A	424.638	-0.388014	0.199132	-1.94853	0.0513521	0.482677	AMPL10343714	382	581	280	431
ERBB3	511.82	0.339417	0.174329	1.94699	0.0515356	0.483895	AMPL7873729	381	460	564	650
ATP7A	180.773	-0.391047	0.200897	-1.94651	0.0515939	0.483936	AMPL2873066	261	163	175	129
CLTC	4191.14	0.242599	0.12473	1.945	0.0517753	0.484576	AMPL29953281	3881	3510	4751	4743
ISOC1	132.752	0.395891	0.203586	1.94459	0.0518242	0.484576	AMPL33900634	104	102	163	167
ZNF432	274.401	0.347498	0.178668	1.94494	0.0517821	0.484576	AMPL26018119	253	201	334	322
LOC100294145	161.5	-0.383573	0.197437	-1.94276	0.0520453	0.48563	AMPL38208817	191	180	132	141
STARD3	355.31	0.333276	0.171526	1.943	0.0520159	0.48563	AMPL12701673	341	255	426	416
HLTF	620.567	-0.295609	0.15258	-1.93741	0.052695	0.491171	AMPL10619438	710	639	589	546
PTGES2	403.388	-0.321677	0.166072	-1.93697	0.0527487	0.491171	AMPL14234601	460	428	358	366
SLC25A43	267.032	-0.350274	0.180974	-1.9355	0.0529294	0.492342	AMPL34783915	300	297	230	238
HOXA3	175.566	0.381202	0.197	1.93503	0.0529863	0.492361	AMPL14411825	148	131	247	185
HNRNPUL1	4383.52	-0.255046	0.131922	-1.9333	0.0531988	0.493824	AMPL12797023	5439	3980	4233	3974
C7orf73	443.579	-0.320277	0.165766	-1.9321	0.0533472	0.494599	AMPL3763548	515	462	373	423
PHLDB2	153.707	-0.382991	0.198263	-1.93173	0.0533926	0.494599	AMPL4372304	187	167	135	125
TRAPPC6A	643.122	0.302497	0.156662	1.93089	0.0534968	0.495052	AMPL35489725	595	503	699	797
ARPC1B	2836.3	-0.244156	0.126554	-1.92927	0.0536971	0.495372	AMPL26885652	3243	2789	2711	2627
HMGB2	3842.18	0.335084	0.17365	1.92965	0.0536499	0.495372	AMPL1123533	2589	3701	3933	5153
ZNF253	240.451	0.356297	0.184661	1.92947	0.0536724	0.495372	AMPL36754869	219	175	276	302
ATXN1	652.415	-0.298589	0.154885	-1.9278	0.0538794	0.495383	AMPL3483603	711	705	631	560
CMIP	1830.52	-0.302625	0.157005	-1.92748	0.0539193	0.495383	AMPL21157766	2452	1588	1898	1442
RPL21	7445.24	-0.243474	0.126245	-1.92858	0.0537825	0.495383	AMPL3143383	8044	7724	6878	7128
RPS26	1369.56	-0.2711	0.140633	-1.92771	0.0538911	0.495383	AMPL100666	1657	1300	1370	1174
FADS2	163.995	0.405887	0.210788	1.92557	0.0541577	0.495543	AMPL29298524	175	79	244	173
JUP	3013.66	-0.250382	0.130014	-1.9258	0.0541289	0.495543	AMPL8197863	3511	2923	3048	2613
PFKFB3	725.505	-0.334291	0.173511	-1.92663	0.0540259	0.495543	AMPL27798512	1038	598	717	576
SKP2	540.724	0.301927	0.156794	1.92563	0.0541502	0.495543	AMPL26994556	489	433	623	636
C16orf87	190.347	-0.367476	0.191056	-1.92339	0.0544305	0.497531	AMPL5745110	230	203	172	156
MRPS27	278.75	0.341871	0.17789	1.92182	0.054629	0.498837	AMPL26314012	243	218	350	315
NPC2	874.817	-0.276793	0.14414	-1.9203	0.0548198	0.499562	AMPL27026110	1015	873	842	776
RLIM	778.981	0.282856	0.147286	1.92046	0.0548001	0.499562	AMPL30725405	712	632	893	904
GATA3	207.326	-0.366801	0.191092	-1.91951	0.0549203	0.49997	AMPL5861722	270	204	199	159
EYA2	324.587	0.338536	0.17645	1.9186	0.0550352	0.500508	AMPL27393011	266	270	368	403
TRIM25	248.968	-0.349816	0.182396	-1.91789	0.0551247	0.500814	AMPL28117407	288	270	214	222
OBSL1	1234.86	-0.288166	0.15037	-1.91638	0.0553165	0.502048	AMPL24267433	1526	1165	1288	985
RPS21	7225.98	-0.234006	0.122139	-1.9159	0.0553783	0.502101	AMPL888097	8425	6905	6907	6759
TMEM245	859.933	0.284939	0.148861	1.91413	0.0556035	0.503633	AMPL15036749	835	653	1073	917
PAQR3	83.1075	0.41294	0.215837	1.9132	0.055722	0.504197	AMPL1315743	56	65	98	116
MCM3AP	278.894	-0.342926	0.179296	-1.91263	0.055796	0.504358	AMPL30237169	358	269	251	241
AMMECR1	413.978	-0.329416	0.172507	-1.90958	0.0561878	0.506368	AMPL25176890	433	478	355	382
DNAJB1	1100.94	-0.312946	0.163871	-1.90971	0.0561711	0.506368	AMPL29294272	1489	956	1145	849
ZSWIM5	159.095	0.378612	0.198214	1.91011	0.0561187	0.506368	AMPL36132724	137	116	185	205
DICER1	276.889	0.369774	0.193961	1.90643	0.0565943	0.509519	AMPL13835114	191	248	295	377
MFHAS1	267.61	0.34867	0.182976	1.90555	0.0567088	0.510038	AMPL29299050	262	181	331	311
ZAK	217.605	-0.356462	0.187197	-1.90421	0.0568827	0.511089	AMPL32821544	273	220	203	176
PPM1B	740.682	-0.293791	0.15442	-1.90254	0.0571003	0.511507	AMPL11453941	918	701	744	613
SH2D4A	378.542	-0.348305	0.182991	-1.90339	0.0569892	0.511507	AMPL7629093	374	466	306	356
ZNF267	205.678	0.366206	0.192458	1.90278	0.0570686	0.511507	AMPL8415386	155	174	245	254
CCND1	788.313	-0.288333	0.151643	-1.90139	0.0572512	0.512347	AMPL16186640	918	793	676	768
CRELD2	445.637	-0.306535	0.161805	-1.89447	0.058162	0.519979	AMPL3084549	519	457	417	391
MCAT	192.192	0.361715	0.191104	1.89277	0.0583883	0.521482	AMPL16135272	173	139	244	222
SFXN3	118.201	0.391193	0.206749	1.89212	0.0584753	0.521739	AMPL14661103	104	80	148	147
B3GALNT1	152.689	0.399521	0.211431	1.8896	0.0588114	0.523825	AMPL15797768	91	137	157	227
KLHL23	349.79	0.322334	0.170593	1.88949	0.0588259	0.523825	AMPL35861515	328	261	414	411
FN3K	281.703	-0.339994	0.180026	-1.88859	0.0589474	0.523866	AMPL36394797	362	271	268	230
HPRT1	337.544	0.339211	0.179605	1.88865	0.0589383	0.523866	AMPL3874268	260	294	380	423
CYC1	512.069	-0.299757	0.158837	-1.8872	0.0591341	0.524314	AMPL9100569	621	500	464	468
IKBKE	135.546	0.383757	0.203438	1.88636	0.0592467	0.524314	AMPL25769723	116	97	157	178
NUPR1	2915.79	-0.255565	0.135424	-1.88714	0.0591416	0.524314	AMPL2255981	3420	2824	3033	2430
PHTF2	296.833	0.335531	0.177903	1.88604	0.0592901	0.524314	AMPL3330972	248	243	340	365
SEC23IP	444.154	-0.307061	0.162768	-1.8865	0.0592279	0.524314	AMPL13080679	508	464	398	406
TMEM230	428.976	-0.311616	0.165345	-1.88464	0.0594785	0.525462	AMPL221446	530	416	378	396
B4GALT5	605.929	-0.311668	0.165474	-1.88349	0.0596345	0.526321	AMPL27658182	807	537	597	499
KIAA1191	1443.65	-0.255518	0.135761	-1.88211	0.059821	0.527448	AMPL1662840	1690	1401	1345	1353
HPS3	593.328	0.292624	0.155529	1.88148	0.0599073	0.527691	AMPL14017764	575	446	712	666
ZDHHC23	178.188	0.364141	0.194084	1.8762	0.0606279	0.533514	AMPL16317364	144	142	220	213
EFNA4	110.247	-0.400367	0.213594	-1.87443	0.0608713	0.534408	AMPL29250787	156	109	113	65
NEAT1	3482.43	0.259506	0.138465	1.87416	0.0609083	0.534408	AMPL19762783	3059	3004	4455	3519
RMRP	159949	-0.23101	0.123232	-1.87459	0.0608488	0.534408	AMPL21205354	184916	153935	145157	157312
DDHD2	512.367	-0.297885	0.158983	-1.8737	0.0609724	0.534447	AMPL8634511	574	541	465	468
KAT5	459.085	0.331959	0.177277	1.87254	0.0611318	0.535321	AMPL21584950	369	390	466	620
SECTM1	120.156	-0.386853	0.206735	-1.87125	0.0613106	0.536232	AMPL9983383	146	134	93	106
SNORA84	856.076	-0.271763	0.145256	-1.87093	0.0613554	0.536232	AMPL20031898	1010	837	791	794
MAX	181.516	-0.371331	0.198661	-1.86917	0.0615989	0.537816	AMPL7305232	225	192	186	124
OPN3	364.682	0.334044	0.178752	1.86876	0.0616567	0.537816	AMPL25522610	358	252	498	372
ANXA11	1322.73	-0.269943	0.144542	-1.86757	0.0618222	0.538066	AMPL9410653	1662	1203	1301	1154
CDH3	1124.32	-0.274017	0.146782	-1.86683	0.0619253	0.538066	AMPL8788545	1322	1106	1165	919
DVL1	445.126	-0.319609	0.171149	-1.86744	0.0618405	0.538066	AMPL30400899	585	406	442	358
EIF3K	3566.68	-0.245559	0.131572	-1.86635	0.0619926	0.538129	AMPL13567623	3870	3697	3222	3472
CUL1	688.647	0.281972	0.151476	1.8615	0.0626736	0.542989	AMPL8209755	604	580	824	767
EPHB6	611.89	0.297947	0.16005	1.86158	0.062662	0.542989	AMPL28910851	498	539	737	688
ANXA2	3721.08	-0.262302	0.140998	-1.86032	0.0628399	0.543755	AMPL1271385	4025	3924	3138	3773
H2AFV	8905.99	0.225983	0.121495	1.86002	0.0628832	0.543755	AMPL12489648	8223	7588	10314	9748
IRX5	388.825	-0.362337	0.194934	-1.85877	0.06306	0.544234	AMPL29432541	605	298	389	282
TAP2	504.855	-0.303671	0.16335	-1.85901	0.0630251	0.544234	AMPL1903956	564	538	428	486
MYO9B	535.03	-0.343798	0.185019	-1.85817	0.0631442	0.544437	AMPL29187403	770	448	568	375
CDC37L1	157.63	0.371535	0.200001	1.85767	0.063216	0.544532	AMPL30962356	119	130	188	198
HSPA1B	892.083	-0.345358	0.185973	-1.85704	0.0633059	0.544783	AMPL28947609	1343	698	954	616
FLNA	19310.3	-0.255987	0.13791	-1.85618	0.0634274	0.545305	AMPL3013971	19778	21217	16961	19055
EARS2	99.3702	0.392317	0.211462	1.85526	0.0635593	0.545916	AMPL3470055	83	69	139	112
BICD2	563.18	-0.339062	0.183187	-1.85091	0.0641832	0.54917	AMPL3827039	845	438	536	458
HMGB1	195.262	0.375587	0.202909	1.85102	0.0641671	0.54917	AMPL8401488	138	167	196	283
LOC202181	343.03	0.324304	0.17518	1.85126	0.064132	0.54917	AMPL19626182	332	245	445	368
NEK7	566.927	-0.322271	0.174013	-1.852	0.0640262	0.54917	AMPL16998159	545	694	491	521
FADS1	139.103	0.380681	0.205843	1.84938	0.0644028	0.550524	AMPL26779457	136	84	190	156
CTNNBIP1	392.726	-0.317625	0.171789	-1.84892	0.0644688	0.550563	AMPL512557	447	418	321	382
TNKS1BP1	1547.22	-0.261749	0.141611	-1.84836	0.0645496	0.550729	AMPL16403118	1634	1666	1407	1471
PTEN	642.833	0.290895	0.157462	1.8474	0.0646894	0.551397	AMPL1258705	572	528	832	663
SUMF1	150.09	-0.370779	0.200854	-1.84601	0.064891	0.55259	AMPL21732626	183	162	116	138
C10orf118	418.962	-0.316215	0.171655	-1.84216	0.0654516	0.553429	AMPL31582112	544	387	417	337
GRWD1	252.13	0.336996	0.18297	1.84181	0.065503	0.553429	AMPL15518653	241	178	308	294
HNRNPA3	516.556	-0.310411	0.168355	-1.84379	0.0652139	0.553429	AMPL21874916	693	454	493	440
JARID2	461.933	0.299055	0.162396	1.84152	0.0655449	0.553429	AMPL27304084	442	348	566	512
KCTD3	1874.64	0.242496	0.131619	1.84242	0.0654145	0.553429	AMPL31827299	1750	1554	2222	2033
PLSCR4	515.897	0.30931	0.16766	1.84486	0.0650575	0.553429	AMPL31697547	506	372	687	526
PPDPF	2304.68	-0.243144	0.132007	-1.8419	0.0654899	0.553429	AMPL34953501	2538	2353	2118	2213
SFT2D1	1068.79	0.270278	0.146638	1.84317	0.0653044	0.553429	AMPL35618368	978	876	1145	1306
SPTBN1	1657.33	-0.252098	0.136686	-1.84437	0.0651297	0.553429	AMPL7279605	1784	1741	1623	1481
NCOA1	457.724	-0.308455	0.16758	-1.84064	0.0656738	0.553995	AMPL8548990	502	499	384	441
SLC38A10	383.493	-0.317325	0.172479	-1.83979	0.0657988	0.554528	AMPL1509148	500	353	369	320
FAM129B	1528.62	-0.255821	0.139126	-1.83877	0.0659488	0.554577	AMPL36502449	1850	1433	1390	1463
PFKP	1651.91	-0.257108	0.139847	-1.83849	0.0659902	0.554577	AMPL8877554	2054	1503	1595	1490
TTL	385.367	0.316658	0.172234	1.83854	0.0659828	0.554577	AMPL15607554	352	297	515	395
SPINT1	1665.44	-0.248365	0.135462	-1.83347	0.066733	0.560295	AMPL10539768	1985	1577	1549	1573
GIPC1	4073.96	-0.229016	0.124981	-1.83241	0.0668899	0.561087	AMPL21662693	4710	3917	4036	3687
IAH1	604.268	0.297897	0.162639	1.83165	0.0670031	0.561511	AMPL2297146	492	531	671	735
TBRG1	537.954	0.288772	0.157846	1.82945	0.0673322	0.563742	AMPL16878084	469	451	645	603
ANAPC13	812.518	0.278995	0.152611	1.82814	0.0675287	0.564517	AMPL25950088	688	707	910	963
ITM2B	793.688	-0.268466	0.146864	-1.82799	0.0675506	0.564517	AMPL37390687	943	769	758	714
NCAPG	529.17	0.316722	0.173349	1.82708	0.0676875	0.565134	AMPL35405311	392	487	601	644
PRKD2	406.104	-0.307454	0.168329	-1.8265	0.0677744	0.565333	AMPL33630525	491	403	406	329
CRB3	585.893	-0.281237	0.154068	-1.82541	0.0679389	0.566003	AMPL16915072	694	577	555	523
ESYT1	1128.48	-0.277493	0.152075	-1.82471	0.0680441	0.566003	AMPL24511936	1137	1281	1061	1019
MAPKAP1	131.013	0.376732	0.206452	1.82479	0.0680323	0.566003	AMPL1923584	117	89	143	181
ELOVL4	120.452	0.381025	0.209034	1.82279	0.0683349	0.567369	AMPL37169796	118	71	157	144
KATNB1	122.535	0.374425	0.20539	1.823	0.0683034	0.567369	AMPL28351163	106	87	153	150
KLF6	1086.15	-0.25511	0.140089	-1.82105	0.0685987	0.567555	AMPL8506753	1271	1056	1053	977
NDUFV3	190.266	-0.350018	0.192133	-1.82175	0.0684933	0.567555	AMPL34795302	219	210	160	170
TRIM59	89.2631	0.397518	0.218299	1.82098	0.0686105	0.567555	AMPL15769374	40	83	90	144
WDR36	332.175	0.314099	0.172399	1.82192	0.0684666	0.567555	AMPL34750157	296	263	381	400
IQGAP3	927.601	0.260805	0.143344	1.81943	0.0688459	0.568978	AMPL16189301	866	753	1116	1008
LZTS2	217.213	-0.352995	0.194243	-1.81728	0.069174	0.571163	AMPL15300654	296	201	218	159
FAM213A	2173.76	0.251113	0.138376	1.81471	0.069568	0.57336	AMPL14018131	2222	1616	2623	2334
MANF	691.927	-0.287495	0.15841	-1.81488	0.0695416	0.57336	AMPL26872568	890	625	681	588
TBC1D12	225.627	0.341304	0.188127	1.81422	0.0696441	0.573461	AMPL26053055	186	183	253	287
PABPN1	1181.17	-0.250211	0.137984	-1.81333	0.0697806	0.573531	AMPL30454890	1347	1174	1120	1092
U2AF1	2333.01	-0.233302	0.128654	-1.81341	0.0697693	0.573531	AMPL12030759	2608	2330	2264	2146
CNNM3	517.286	0.284889	0.157324	1.81084	0.070165	0.574844	AMPL31211001	473	416	610	588
KLK6	432.065	-0.361173	0.199479	-1.81058	0.0702062	0.574844	AMPL709721	395	576	278	456
MFSD6	358.557	-0.313766	0.17333	-1.81023	0.0702608	0.574844	AMPL33351932	461	335	346	299
VDAC3	993.513	-0.259714	0.143396	-1.81117	0.0701144	0.574844	AMPL26948622	1116	1011	903	946
VPS26A	1018.92	-0.272851	0.150604	-1.81172	0.0700296	0.574844	AMPL28136985	1049	1133	940	942
ABL2	455.519	0.296037	0.163631	1.80917	0.0704239	0.575653	AMPL27388698	422	356	578	485
H19	150.763	-0.365739	0.202269	-1.80818	0.0705786	0.575868	AMPL21028256	212	138	129	127
TRAIP	214.662	0.348532	0.192732	1.80837	0.0705482	0.575868	AMPL29849717	158	188	272	246
OSMR	1212.23	-0.271359	0.150108	-1.80776	0.0706438	0.575876	AMPL29790703	1499	1128	1265	983
GPX8	337.837	-0.329993	0.182722	-1.80598	0.0709216	0.577615	AMPL1004401	336	409	287	310
ACTR6	639.984	0.296823	0.164498	1.80442	0.0711657	0.577886	AMPL34871598	662	439	816	679
C6orf57	95.5018	-0.386099	0.213914	-1.80492	0.0710865	0.577886	AMPL34980107	117	109	64	90
MKI67	1709.72	0.246899	0.136853	1.80412	0.0712126	0.577886	AMPL9212051	1595	1410	2120	1774
SH3RF3	397.242	-0.306172	0.169634	-1.8049	0.0710905	0.577886	AMPL3770852	429	439	383	335
CLDND1	645.302	-0.272836	0.151471	-1.80124	0.0716645	0.580569	AMPL2693590	740	652	622	571
HN1	1494.33	0.247278	0.137286	1.80119	0.0716727	0.580569	AMPL3111088	1350	1270	1669	1727
PARD6B	170.827	0.358356	0.199061	1.80023	0.0718236	0.580741	AMPL13964256	169	108	221	196
TRUB2	263.12	0.332936	0.18494	1.80024	0.0718229	0.580741	AMPL33317784	264	175	318	310
SNORA57	89.3899	-0.386501	0.214747	-1.7998	0.071893	0.580778	AMPL20649238	132	83	69	75
IER3IP1	1302.19	0.25775	0.143373	1.79776	0.0722146	0.581822	AMPL30527379	1118	1145	1471	1503
SNAPIN	717.659	0.26974	0.150043	1.79775	0.0722168	0.581822	AMPL12987059	640	602	825	824
SSBP3	750.53	-0.265263	0.147533	-1.79799	0.0721784	0.581822	AMPL35513941	873	742	704	689
ALDOA	279.955	0.319527	0.177979	1.79531	0.0726037	0.582845	AMPL1466133	262	208	336	326
ECE1	2158.75	-0.234941	0.130851	-1.79548	0.0725768	0.582845	AMPL3827734	2398	2173	2020	2053
LGALS8	233.646	-0.332889	0.185362	-1.79589	0.0725128	0.582845	AMPL29798534	259	261	210	202
PRR14	340.009	-0.306355	0.170597	-1.79577	0.0725305	0.582845	AMPL34962734	397	350	318	296
EIF4A1	6347.99	-0.245495	0.136888	-1.7934	0.072909	0.58425	AMPL6676577	6578	6860	5635	6262
GDI2	3223.69	-0.244679	0.136422	-1.79354	0.0728863	0.58425	AMPL7412256	3309	3509	3069	2984
RAP1A	1492.09	-0.240399	0.134144	-1.79209	0.0731188	0.585407	AMPL10795708	1683	1487	1440	1369
FAM21C	124.279	-0.371299	0.207246	-1.79159	0.0731993	0.585529	AMPL24273071	134	152	111	97
GOLM1	949.091	0.256243	0.143107	1.79057	0.0733621	0.585786	AMPL31010286	865	792	1130	1039
PPP1R3B	151.191	-0.369461	0.206324	-1.79068	0.0733445	0.585786	AMPL14864268	217	137	152	103
PHF1	612.832	-0.321865	0.179871	-1.78943	0.0735463	0.586734	AMPL37305921	869	510	644	452
DVL3	578.122	-0.289972	0.162173	-1.78805	0.0737686	0.587163	AMPL29881022	750	519	554	503
FAM45A	896.163	0.264561	0.148009	1.78747	0.0738619	0.587163	AMPL19270663	845	716	1129	930
ISCA2	287.765	0.33656	0.188267	1.78768	0.0738281	0.587163	AMPL21685826	297	182	318	370
LDHB	383.685	0.3143	0.175826	1.78756	0.0738464	0.587163	AMPL9046343	378	271	514	393
C5orf22	163.654	-0.35518	0.198778	-1.78681	0.0739675	0.587481	AMPL32985368	222	154	138	143
MVK	659.115	0.289885	0.162381	1.78522	0.074226	0.587973	AMPL4423245	688	451	797	736
PMS2L2	96.4786	-0.378685	0.21209	-1.78549	0.0741823	0.587973	AMPL21358175	114	112	75	83
SIL1	146.044	-0.358996	0.201017	-1.7859	0.0741156	0.587973	AMPL36519263	184	151	117	132
HINT2	1438.92	0.263921	0.147885	1.78464	0.0743203	0.5882	AMPL16536655	1178	1306	1640	1657
ANKRD27	334.794	-0.306869	0.172148	-1.78259	0.0746538	0.58876	AMPL14208175	414	325	310	294
LMBR1L	112.072	0.370914	0.207946	1.7837	0.0744728	0.58876	AMPL31454142	98	78	143	135
USP49	113.2	0.370838	0.208006	1.78282	0.0746153	0.58876	AMPL31533389	101	77	148	133
WHSC2	245.231	-0.327012	0.183415	-1.78291	0.0746013	0.58876	AMPL28802962	288	258	207	227
SLC16A1	326.219	0.310601	0.174364	1.78134	0.0748573	0.589846	AMPL7807717	313	239	376	391
C7orf13	117.739	0.372058	0.209044	1.77981	0.0751078	0.590172	AMPL18998726	84	98	139	153
NUP210	601.95	0.281454	0.158167	1.77948	0.0751619	0.590172	AMPL13845550	513	518	677	714
RPL39	5560.27	-0.227725	0.127935	-1.78001	0.0750751	0.590172	AMPL3338790	6520	5266	5071	5451
SNORA75	362.535	-0.303712	0.170595	-1.78031	0.0750252	0.590172	AMPL20067320	409	385	354	302
FUT8	263.343	0.32607	0.183284	1.77904	0.0752332	0.590215	AMPL15632482	212	223	303	322
AVL9	773.702	0.269339	0.151569	1.77701	0.075567	0.591667	AMPL24456036	772	577	941	840
E2F6	317.138	0.309015	0.173978	1.77617	0.0757051	0.591667	AMPL21241121	295	241	366	379
KDM2B	174.004	0.345291	0.194431	1.77591	0.0757481	0.591667	AMPL15738096	158	126	212	208
RPLP1	8516.67	-0.220425	0.124069	-1.77663	0.0756284	0.591667	AMPL6432001	10113	7905	8355	7845
RPS19	22850.7	-0.214145	0.120575	-1.77603	0.0757276	0.591667	AMPL1071144	26754	21422	22440	21158
FKBP9	851.059	-0.267008	0.150432	-1.77494	0.0759071	0.591909	AMPL13355577	900	922	783	793
RELL2	148.215	0.361078	0.203433	1.77492	0.0759112	0.591909	AMPL4692440	110	124	204	160
CDC25A	105.774	0.371065	0.209284	1.77302	0.0762253	0.592299	AMPL12024769	88	77	136	127
HIST1H1B	987.753	0.287635	0.162207	1.77326	0.076186	0.592299	AMPL28402800	759	915	1084	1205
MSANTD4	111.766	0.369745	0.208539	1.77303	0.0762243	0.592299	AMPL13966089	86	88	138	139
SRR	85.1588	0.382233	0.215475	1.77391	0.0760788	0.592299	AMPL36739141	57	70	104	112
LEPROT	957.718	-0.258028	0.145625	-1.77187	0.0764161	0.593267	AMPL31554142	1075	975	855	927
CDR2	260.224	-0.323614	0.182731	-1.77098	0.0765637	0.593898	AMPL10000225	333	249	250	213
CENPQ	268.104	0.318151	0.179808	1.76939	0.0768288	0.594213	AMPL34139973	227	220	324	310
KRT80	1204.21	-0.29046	0.164165	-1.76931	0.0768413	0.594213	AMPL21107773	1236	1367	940	1249
SLC35F2	179.661	-0.349747	0.197675	-1.76931	0.0768428	0.594213	AMPL31335716	200	206	138	171
TRAPPC1	1438.07	0.250744	0.141731	1.76915	0.0768693	0.594213	AMPL35319613	1233	1274	1665	1612
CRIM1	2486.14	-0.232983	0.131814	-1.76751	0.0771425	0.594276	AMPL32020306	2773	2490	2264	2427
GLYATL2	261.606	-0.339162	0.191856	-1.76779	0.0770956	0.594276	AMPL35742297	297	290	281	178
GSKIP	241.045	-0.323688	0.183105	-1.76777	0.0770991	0.594276	AMPL33743283	275	260	220	208
TMEM48	559.855	0.28519	0.161312	1.76794	0.0770708	0.594276	AMPL32434990	546	419	718	583
LINC00665	483.043	-0.291364	0.165048	-1.76533	0.0775091	0.596587	AMPL37531651	613	447	475	407
KLHL12	98.2338	-0.373428	0.211604	-1.76475	0.077605	0.596669	AMPL36852854	113	116	84	78
RP2	343.925	-0.311347	0.176453	-1.76447	0.0776528	0.596669	AMPL12647908	411	349	355	264
RPL32	5565.36	-0.222501	0.126271	-1.76209	0.0780541	0.599239	AMPL530005	6524	5250	5169	5392
RNF111	306.678	-0.308225	0.174969	-1.76159	0.0781382	0.599371	AMPL33249138	347	327	289	263
CDKN3	1034.54	0.31256	0.177807	1.75786	0.0787708	0.601093	AMPL28832730	690	1017	1140	1294
CORO1B	2127.3	-0.232153	0.132092	-1.7575	0.0788319	0.601093	AMPL30893798	2300	2193	2080	1941
HIST1H3E	177.767	0.341341	0.194121	1.75839	0.0786808	0.601093	AMPL7248292	146	143	215	213
MRPL37	3012.65	0.224798	0.127854	1.75824	0.078707	0.601093	AMPL33511548	2760	2583	3437	3350
PARP14	383.822	-0.321968	0.183176	-1.7577	0.0787983	0.601093	AMPL31641408	434	417	420	265
TMEM237	533.127	0.282825	0.160855	1.75826	0.0787027	0.601093	AMPL1115875	448	463	636	599
TRABD	478.666	-0.301734	0.17165	-1.75785	0.0787739	0.601093	AMPL13836536	626	433	491	377
NEK2	496.968	0.318265	0.181248	1.75596	0.0790952	0.602589	AMPL9881690	353	466	535	638
NSL1	467.86	0.286747	0.163369	1.75521	0.0792233	0.603052	AMPL24753769	422	379	595	493
MAP3K5	622.226	-0.281139	0.16032	-1.75361	0.0794972	0.603943	AMPL27107895	791	568	622	522
MCM3	2053.19	0.237634	0.135519	1.75351	0.079515	0.603943	AMPL7305895	2080	1564	2339	2313
TMEM184A	687.497	-0.286766	0.163554	-1.75335	0.0795424	0.603943	AMPL2175057	843	659	735	526
GPBP1	584.434	-0.271272	0.154805	-1.75235	0.079714	0.604734	AMPL1794706	654	605	564	516
ARGLU1	1579.89	0.244274	0.139474	1.75139	0.0798787	0.60496	AMPL31888154	1441	1333	1969	1628
LTBP1	140.059	-0.353058	0.201575	-1.7515	0.0798603	0.60496	AMPL22152599	170	150	129	111
DNPEP	303.104	-0.313393	0.179014	-1.75066	0.0800042	0.605399	AMPL13585817	387	287	256	286
DYRK1B	248.957	-0.318528	0.182053	-1.74964	0.0801796	0.605787	AMPL28155936	306	248	234	210
TLN1	3836.2	-0.224428	0.128275	-1.74958	0.0801906	0.605787	AMPL26924231	4542	3587	3846	3438
TBC1D23	622.048	0.279364	0.159773	1.74851	0.0803754	0.606672	AMPL9465261	516	548	701	736
PTPN9	149.19	-0.356024	0.203782	-1.74709	0.0806225	0.608025	AMPL8141915	173	168	108	145
SERPINA3	366.132	-0.321525	0.184146	-1.74603	0.0808059	0.608385	AMPL1082813	492	330	388	265
ZNF383	118.512	-0.364648	0.208816	-1.74626	0.0807652	0.608385	AMPL34934980	162	115	114	85
OTUD7B	245.09	-0.321221	0.184141	-1.74443	0.081085	0.608442	AMPL34090977	313	235	232	204
SIK3	532.652	-0.276551	0.158533	-1.74444	0.0810823	0.608442	AMPL14297216	591	559	521	460
SNHG16	287.119	0.314855	0.180483	1.74452	0.0810689	0.608442	AMPL37718242	250	230	312	365
YDJC	258.699	-0.315084	0.180585	-1.74479	0.0810211	0.608442	AMPL421459	314	260	228	234
RPS23	8749.73	-0.218928	0.125548	-1.74377	0.0811986	0.608786	AMPL198656	9248	9107	8477	8167
CLASRP	407.138	-0.298793	0.171427	-1.74298	0.0813371	0.609	AMPL12698021	519	379	409	330
EPHA2	899.117	-0.298118	0.171054	-1.74283	0.0813631	0.609	AMPL29628545	1257	740	928	706
ARHGEF26	119.251	0.373238	0.214299	1.74166	0.0815672	0.609877	AMPL31510131	71	108	126	173
CYR61	737.598	-0.278003	0.15968	-1.741	0.0816841	0.609877	AMPL11238754	945	665	753	606
IFNGR1	659.065	-0.291999	0.167715	-1.74104	0.081677	0.609877	AMPL4658486	683	745	532	664
KIAA1217	395.298	-0.288603	0.16587	-1.73994	0.0818699	0.610493	AMPL32812348	464	398	359	362
ZNF300	145.085	0.350185	0.201285	1.73975	0.0819029	0.610493	AMPL6755241	114	118	178	175
RNF123	90.0622	-0.370513	0.213073	-1.7389	0.0820517	0.611094	AMPL37061392	108	103	77	71
BRPF3	637.368	-0.267927	0.154308	-1.73631	0.0825087	0.611557	AMPL32643654	734	640	642	539
GOLT1B	356.493	-0.293732	0.169275	-1.73523	0.0826993	0.611557	AMPL31581380	429	352	330	318
GPSM2	650.847	0.276177	0.159134	1.7355	0.0826518	0.611557	AMPL12668872	572	547	691	809
LRRC8B	115.23	0.359537	0.207071	1.7363	0.0825113	0.611557	AMPL3458433	96	86	148	136
PGM2	194.388	-0.334706	0.192697	-1.73695	0.0823955	0.611557	AMPL32289809	239	199	192	149
PPM1F	95.8907	-0.370936	0.21365	-1.73619	0.0825305	0.611557	AMPL24479708	139	89	73	84
SGTB	84.7013	-0.375001	0.216073	-1.73553	0.0826478	0.611557	AMPL33070899	110	92	85	52
SLC9A8	392.462	0.30232	0.174279	1.73469	0.0827959	0.611557	AMPL25185027	306	352	473	447
SUCO	695.984	0.264628	0.152393	1.73648	0.0824784	0.611557	AMPL24244397	627	580	770	826
TBC1D22A	446.256	-0.289835	0.16707	-1.73481	0.0827749	0.611557	AMPL25759131	469	498	413	400
LOC729737	818.577	0.28595	0.164952	1.73354	0.0830003	0.612563	AMPL37650426	864	553	1068	838
ACPL2	223.496	0.32788	0.189218	1.73282	0.0831274	0.612996	AMPL3096230	203	167	304	231
ANKRD11	2352.17	-0.222225	0.128299	-1.73209	0.0832572	0.613449	AMPL12668534	2665	2300	2289	2178
AGPAT1	919.917	0.262153	0.151485	1.73055	0.0835313	0.614964	AMPL27753774	936	675	1020	1088
NISCH	221.313	-0.322714	0.186525	-1.73014	0.083606	0.615008	AMPL12784421	277	218	194	198
HERC1	216.958	-0.328465	0.19004	-1.72839	0.0839175	0.615784	AMPL27381578	260	226	219	164
TMEM40	241.856	-0.340986	0.197216	-1.729	0.0838087	0.615784	AMPL33249673	234	306	184	234
WNT6	324.07	-0.310727	0.179758	-1.72859	0.0838831	0.615784	AMPL12094436	357	356	260	319
KATNBL1	200.344	-0.329293	0.190669	-1.72704	0.0841603	0.616245	AMPL15555362	224	223	173	179
SLC43A2	118.625	-0.363296	0.21036	-1.72702	0.0841641	0.616245	AMPL34243455	132	142	83	114
ZYG11B	224.919	-0.321309	0.186062	-1.7269	0.0841864	0.616245	AMPL14863486	284	219	201	198
GLO1	2685.03	0.242205	0.140406	1.72503	0.0845212	0.616682	AMPL12599688	2809	1955	3232	2874
RAD23B	1474.05	-0.244209	0.141477	-1.72614	0.0843216	0.616682	AMPL7832550	1743	1407	1527	1244
TOM1L2	516.706	-0.279894	0.162245	-1.72513	0.0845044	0.616682	AMPL4091457	628	497	524	426
WASL	783.879	-0.278089	0.161165	-1.72549	0.0844397	0.616682	AMPL29436606	837	853	641	795
SPTLC3	121.882	-0.363569	0.21085	-1.7243	0.0846533	0.617143	AMPL30606898	129	152	85	117
PLEKHA2	449.832	-0.292912	0.169965	-1.72336	0.0848229	0.617878	AMPL36687960	459	516	412	405
DDX50	382.965	0.301881	0.175281	1.72227	0.0850215	0.618821	AMPL35076239	300	342	438	459
DHX36	372.777	0.299354	0.173876	1.72165	0.0851332	0.619132	AMPL36020855	299	328	430	442
UNC119B	234.503	0.318647	0.185145	1.72107	0.085239	0.619399	AMPL6149694	220	172	270	286
TMEM165	2078.02	-0.225425	0.131102	-1.71947	0.0855294	0.621006	AMPL30590290	2357	2036	2085	1857
OLFML3	104.09	-0.368934	0.214636	-1.71888	0.0856361	0.621277	AMPL31381151	111	132	67	102
PQLC3	367.643	-0.314613	0.183133	-1.71795	0.0858064	0.621449	AMPL34243013	363	443	299	355
TMSB10	26696	-0.207847	0.120963	-1.71827	0.0857474	0.621449	AMPL36115376	28691	27141	25754	25285
YWHAB	1756.69	-0.228817	0.133218	-1.71761	0.0858677	0.621449	AMPL7118022	2040	1685	1653	1669
NDUFS6	1561.22	-0.243164	0.141662	-1.7165	0.0860698	0.621908	AMPL29747178	1669	1643	1395	1531
TRIP13	741.439	-0.27068	0.15769	-1.71653	0.0860642	0.621908	AMPL27813779	760	829	670	697
CSTF2	439.954	0.292656	0.17055	1.71595	0.0861704	0.621972	AMPL11932083	366	379	474	550
LUC7L2	1236.87	0.242627	0.141416	1.7157	0.0862173	0.621972	AMPL30530045	1143	1031	1344	1463
PPP3R1	990.727	0.248179	0.144943	1.71225	0.0868499	0.622031	AMPL3726630	875	856	1122	1134
RMI2	192.991	-0.327851	0.191264	-1.71413	0.0865051	0.622031	AMPL34774071	235	198	184	156
RNF38	109.701	0.367226	0.214343	1.71327	0.0866635	0.622031	AMPL34975130	112	59	164	113
RPS16	20032.4	-0.205901	0.120066	-1.7149	0.0863639	0.622031	AMPL1364795	23049	19017	19142	19184
RRM2	5777.46	0.249587	0.145709	1.71291	0.0867286	0.622031	AMPL5612106	4819	5229	5977	7164
SAC3D1	186.417	0.329361	0.192203	1.71361	0.0866011	0.622031	AMPL12917980	157	149	223	223
SLC12A9	270.594	-0.314423	0.183479	-1.71368	0.0865883	0.622031	AMPL31159871	287	309	261	222
SLC25A11	534.509	-0.268002	0.1565	-1.71248	0.0868082	0.622031	AMPL8762765	609	543	499	489
TIPARP	457.745	-0.283074	0.165144	-1.7141	0.0865096	0.622031	AMPL9812847	489	501	441	397
MRPL36	733.532	-0.263017	0.153832	-1.70977	0.0873085	0.623312	AMPL14866863	825	751	757	606
MYEOV2	1276.77	-0.238906	0.139754	-1.70948	0.0873625	0.623312	AMPL18670858	1496	1225	1290	1115
PACSIN2	1907.83	-0.226855	0.13271	-1.7094	0.0873763	0.623312	AMPL7950980	2241	1805	1886	1729
PSMA4	1073.82	0.243217	0.142193	1.71047	0.0871787	0.623312	AMPL5341730	979	906	1196	1243
ZNF180	116.235	0.359693	0.210372	1.7098	0.0873035	0.623312	AMPL13225980	97	85	120	167
CTNNA1	1934.43	-0.248916	0.145674	-1.70872	0.0875029	0.623412	AMPL11906814	2429	1733	2007	1619
GOLGA1	186.614	0.333557	0.195225	1.70858	0.0875293	0.623412	AMPL10493395	143	160	221	227
MYADM	404.474	-0.283777	0.166169	-1.70776	0.0876801	0.62399	AMPL694982	454	424	364	375
HEATR5B	445.731	0.281835	0.1653	1.70499	0.0881967	0.626087	AMPL31053561	377	384	517	516
HIST1H2AG	4628.68	0.274014	0.160813	1.70393	0.0883937	0.626087	AMPL34909100	3519	4369	4694	5961
IGFBP4	307.782	-0.349376	0.204899	-1.70512	0.088173	0.626087	AMPL9851377	490	230	332	196
MSI2	250.004	0.311547	0.182784	1.70445	0.0882965	0.626087	AMPL34271939	226	193	282	308
RPL8	1408.96	-0.250569	0.146907	-1.70563	0.0880762	0.626087	AMPL3143652	1788	1248	1286	1345
TBC1D20	727.113	-0.255558	0.149967	-1.70409	0.0883633	0.626087	AMPL34418475	858	704	721	635
GPN3	318.424	-0.306514	0.17997	-1.70314	0.0885412	0.626631	AMPL8631372	362	339	253	317
ITPKC	164.353	-0.345316	0.202796	-1.70277	0.0886103	0.626631	AMPL14843825	184	189	171	112
AKT3	1727.19	0.247288	0.145529	1.69924	0.0892749	0.627386	AMPL27377045	1747	1300	2204	1740
ATAD2B	96.704	-0.359647	0.211434	-1.70099	0.0889448	0.627386	AMPL31882683	119	106	80	81
COL12A1	136.505	-0.344692	0.202754	-1.70005	0.0891219	0.627386	AMPL29511492	164	147	111	123
SCPEP1	652.692	-0.265251	0.155915	-1.70125	0.0888952	0.627386	AMPL36800351	710	691	658	552
SHARPIN	265.31	-0.323851	0.190478	-1.7002	0.0890926	0.627386	AMPL15144688	378	223	250	219
SMPD4	859.709	-0.246889	0.145248	-1.69977	0.0891745	0.627386	AMPL31195800	1017	823	822	788
TP53BP2	679.765	-0.257988	0.151827	-1.69923	0.0892768	0.627386	AMPL1671575	818	646	631	633
ZCCHC3	141.383	0.341632	0.201037	1.69935	0.0892527	0.627386	AMPL18479694	126	103	175	168
LARP4	458.379	0.280206	0.165046	1.69775	0.0895555	0.62836	AMPL15786678	450	341	574	490
RAVER1	1519.27	-0.241533	0.142249	-1.69796	0.0895158	0.62836	AMPL18117463	1888	1368	1503	1353
VRK3	615.061	0.265236	0.156323	1.69672	0.0897504	0.629235	AMPL32018869	545	519	679	733
ALG14	86.63	-0.363263	0.214287	-1.69522	0.0900345	0.630734	AMPL35421310	112	92	65	77
SPRY2	487.622	0.285365	0.1684	1.69457	0.0901575	0.631103	AMPL29213357	404	425	525	606
LPIN3	106.616	-0.366261	0.216489	-1.69182	0.0906806	0.633281	AMPL35495876	180	79	100	73
PPAP2B	716.859	0.316645	0.187086	1.69251	0.0905497	0.633281	AMPL8733908	803	412	1023	686
TRAPPC5	766.985	-0.262142	0.154929	-1.69201	0.0906439	0.633281	AMPL3844260	974	688	749	675
RHOA	3131.45	-0.216307	0.127914	-1.69104	0.09083	0.633831	AMPL7739685	3504	3087	2919	3037
SMARCC2	1961.21	0.233998	0.138474	1.68984	0.0910586	0.634438	AMPL10765742	1879	1591	2470	1980
TMEM189	1950.53	-0.227406	0.134544	-1.69019	0.090991	0.634438	AMPL11054526	2295	1844	1979	1717
MRPS18C	433.604	-0.276021	0.163562	-1.68756	0.0914956	0.636988	AMPL33655860	495	444	391	405
KIAA1244	250.907	-0.306734	0.181833	-1.6869	0.0916233	0.636995	AMPL30899847	285	268	236	214
WARS2	164.18	0.34001	0.201569	1.68682	0.0916386	0.636995	AMPL32529884	122	141	181	216
IGSF9	606.497	0.261788	0.15529	1.6858	0.0918347	0.637863	AMPL6071021	560	494	754	640
ENOPH1	1712.23	0.238398	0.141513	1.68463	0.0920591	0.63794	AMPL36746285	1461	1538	1938	1945
PCSK9	527.554	0.30178	0.179069	1.68527	0.0919356	0.63794	AMPL18387102	584	320	648	593
TBCEL	147.412	0.340732	0.202253	1.68468	0.0920498	0.63794	AMPL34232712	128	110	160	197
ADAM17	607.248	-0.261325	0.15524	-1.68336	0.0923048	0.639149	AMPL9492210	688	617	610	518
RER1	654.217	-0.254025	0.150983	-1.68248	0.0924765	0.639843	AMPL13661151	757	646	614	605
LRRFIP1	1844.68	-0.256473	0.152556	-1.68118	0.0927287	0.640342	AMPL3435305	2411	1586	1907	1533
SMARCD1	143.228	-0.343202	0.204165	-1.681	0.0927628	0.640342	AMPL8813567	191	138	109	136
TRAF3IP2	353.936	-0.285805	0.169986	-1.68134	0.0926972	0.640342	AMPL34868302	406	365	343	303
DCP1A	282.83	-0.298707	0.177762	-1.68038	0.0928832	0.640348	AMPL32740184	342	281	272	239
LIPG	173.259	0.343289	0.204307	1.68026	0.0929065	0.640348	AMPL27904023	114	160	197	224
SOX11	101.27	0.359225	0.213875	1.6796	0.0930347	0.640739	AMPL8981428	79	77	102	150
FAU	3462.05	-0.211859	0.126269	-1.67783	0.0933802	0.642625	AMPL11565360	3891	3386	3264	3336
ZDHHC5	1315.39	-0.23524	0.140246	-1.67734	0.0934757	0.642789	AMPL24753532	1595	1212	1270	1209
CIT	98.2657	0.359567	0.21463	1.67529	0.093878	0.644715	AMPL6836662	61	88	125	121
TBC1D10A	358.721	-0.283279	0.169104	-1.67518	0.0938996	0.644715	AMPL13929736	424	358	326	329
DTL	922.555	0.242568	0.145005	1.67283	0.0943613	0.645487	AMPL33518527	913	715	1061	1037
GNB1	2756.57	-0.213908	0.127872	-1.67284	0.0943595	0.645487	AMPL9800071	3012	2776	2687	2566
RALGDS	321.208	-0.30117	0.179901	-1.67409	0.0941129	0.645487	AMPL27197479	397	313	335	245
SLC2A1	20405.5	-0.222329	0.132911	-1.67277	0.094372	0.645487	AMPL12977455	24386	18883	21664	17135
SNORA5A	2247.95	-0.229	0.136866	-1.67317	0.0942934	0.645487	AMPL19897616	2750	2038	2256	1998
CDYL	1276.02	-0.229338	0.137157	-1.67209	0.0945071	0.645643	AMPL29107577	1483	1225	1231	1181
CLSTN3	379.642	-0.301994	0.180626	-1.67193	0.0945389	0.645643	AMPL26662078	511	334	392	293
FRY	154.349	0.333499	0.199541	1.67133	0.0946572	0.64596	AMPL35493553	124	126	181	191
C5orf15	701.892	-0.283906	0.170137	-1.66869	0.0951796	0.646474	AMPL30775323	753	768	537	739
KDELC2	201.13	0.324269	0.19434	1.66857	0.0952027	0.646474	AMPL16865298	159	170	219	261
LAMA5	986.56	-0.254415	0.152555	-1.66769	0.0953766	0.646474	AMPL27009693	1259	873	984	856
MAPK9	2165.72	-0.232917	0.139533	-1.66926	0.0950659	0.646474	AMPL7469076	2612	2004	2257	1836
MPZL2	296.559	-0.29844	0.178994	-1.66732	0.0954501	0.646474	AMPL28035213	370	285	296	240
PCK2	726.45	-0.280498	0.168037	-1.66926	0.0950662	0.646474	AMPL30266644	715	848	609	717
PLCB3	497.191	-0.26462	0.158574	-1.66875	0.0951676	0.646474	AMPL1807369	583	490	467	453
PODXL	615.806	0.25603	0.153579	1.66709	0.0954975	0.646474	AMPL26963052	559	513	699	710
PPM1A	169.829	-0.327917	0.196719	-1.66693	0.0955279	0.646474	AMPL17478684	186	194	156	141
PRKDC	2629.26	0.215608	0.129211	1.66864	0.0951885	0.646474	AMPL13027983	2549	2148	3135	2777
PUSL1	391.154	-0.286729	0.172046	-1.66658	0.0955977	0.646474	AMPL18046945	505	355	347	365
TMC6	232.498	-0.310844	0.186439	-1.66727	0.0954607	0.646474	AMPL1157975	253	260	203	211
CDC42EP4	454.907	-0.280963	0.169077	-1.66174	0.0965644	0.646671	AMPL12998044	569	426	469	365
COL1A1	133.851	-0.348064	0.209444	-1.66185	0.0965435	0.646671	AMPL3595460	150	157	142	85
ENPP5	123.006	0.343002	0.206109	1.66418	0.0960769	0.646671	AMPL34786831	98	98	145	155
EPS8L2	240.197	-0.304962	0.183408	-1.66275	0.0963623	0.646671	AMPL35389697	293	239	229	202
GAS5	3077.92	-0.209641	0.126121	-1.66222	0.0964679	0.646671	AMPL20481445	3422	3038	3041	2838
HIST2H2BE	3570.03	0.275342	0.165541	1.66329	0.0962554	0.646671	AMPL11492326	2594	3460	3695	4542
IGFBP2	310.981	0.313246	0.188426	1.66243	0.0964256	0.646671	AMPL6412168	236	277	319	416
PPP1R9A	107.875	0.349844	0.210433	1.6625	0.0964134	0.646671	AMPL8477712	90	80	154	113
SCRIB	234.801	-0.314993	0.189429	-1.66285	0.0963416	0.646671	AMPL21636314	288	236	244	174
SLC25A26	89.1528	0.355455	0.213856	1.66213	0.0964877	0.646671	AMPL17138953	72	66	102	120
TYRO3	192.944	0.34013	0.204338	1.66455	0.0960034	0.646671	AMPL29721764	211	105	262	209
UBXN7	346.127	-0.284622	0.171145	-1.66304	0.096304	0.646671	AMPL33323918	405	350	340	292
YEATS2	703.229	-0.254154	0.152783	-1.66349	0.0962145	0.646671	AMPL31577909	862	653	688	623
TOP2A	819.143	0.262649	0.158244	1.65977	0.0969616	0.648363	AMPL3666801	657	752	943	938
ZNF467	204.739	-0.329443	0.198471	-1.65991	0.0969331	0.648363	AMPL22424276	295	173	200	158
EFEMP1	111.842	-0.345804	0.20841	-1.65925	0.0970652	0.648572	AMPL2487169	143	115	104	86
ATP9A	163.372	0.325718	0.196724	1.65571	0.09778	0.649477	AMPL27668277	151	118	197	195
CAPN1	1984.95	-0.228823	0.138151	-1.65633	0.0976559	0.649477	AMPL6912976	2425	1803	2000	1756
GTF2E1	177.865	0.323563	0.195332	1.65648	0.0976249	0.649477	AMPL27144346	142	149	225	201
IRAK1	931.447	-0.238182	0.143745	-1.65697	0.0975252	0.649477	AMPL11860034	1100	887	904	848
LOC729852	306.889	0.293819	0.177226	1.65788	0.0973415	0.649477	AMPL38327336	266	253	339	378
RHOBTB2	185.94	-0.319229	0.192679	-1.65679	0.0975625	0.649477	AMPL9261086	233	184	160	168
SGSM2	621.447	-0.252851	0.152698	-1.65589	0.0977436	0.649477	AMPL25394804	721	612	608	551
TMEM173	128.351	-0.343383	0.207126	-1.65784	0.0973494	0.649477	AMPL21621980	139	153	99	119
CTSL1	179.018	-0.334563	0.202132	-1.65517	0.0978904	0.649728	AMPL11907187	238	171	191	120
MTFP1	636.684	0.258714	0.156444	1.65372	0.0981854	0.650723	AMPL33394185	561	543	697	761
WHSC1	1482.52	0.222326	0.134423	1.65393	0.0981424	0.650723	AMPL3062959	1428	1210	1726	1616
ARHGAP5	994.401	-0.273078	0.165399	-1.65102	0.0987344	0.652494	AMPL961610	1292	881	1082	753
CASK	619.036	0.266813	0.161609	1.65098	0.0987436	0.652494	AMPL11281161	641	439	760	668
PYGL	96.2853	-0.356954	0.216204	-1.65101	0.0987365	0.652494	AMPL8129071	103	122	59	97
YAP1	2994.27	-0.219638	0.133031	-1.65103	0.0987326	0.652494	AMPL5626228	3467	2862	3124	2573
ZNF652	219.198	-0.312122	0.189139	-1.65022	0.0988976	0.65303	AMPL25821479	289	202	201	189
GID4	126.886	0.351622	0.213216	1.64914	0.0991198	0.654015	AMPL35832122	140	62	162	154
IGF1R	526.616	0.2683	0.162873	1.64729	0.0994981	0.656029	AMPL1833765	507	406	679	538
LIN54	90.2103	-0.353164	0.214489	-1.64653	0.099654	0.656574	AMPL21628651	95	114	79	70
GPRIN2	246.629	-0.339546	0.206442	-1.64475	0.100021	0.658507	AMPL25066604	394	182	258	166
CD97	622.005	0.257814	0.157	1.64213	0.100563	0.660431	AMPL17701462	533	544	752	675
IMMT	1641.73	0.236394	0.143974	1.64191	0.100608	0.660431	AMPL12031839	1383	1491	1855	1867
SUSD2	635.061	-0.255832	0.155712	-1.64298	0.100388	0.660431	AMPL33444806	718	644	557	622
TTC30A	223.29	0.316619	0.192756	1.64258	0.100469	0.660431	AMPL34187194	166	200	255	276
SLC6A14	100.581	-0.357791	0.218106	-1.64045	0.100912	0.661947	AMPL12284517	190	63	106	51
CEP76	478.757	0.27713	0.169094	1.63891	0.101232	0.662076	AMPL14958745	470	356	634	479
LYPD6	143.815	0.329535	0.201154	1.63822	0.101375	0.662076	AMPL6920648	133	102	171	176
RPS27	3921.84	-0.214829	0.131025	-1.6396	0.101088	0.662076	AMPL962884	4739	3561	3713	3750
THAP1	242.478	0.298795	0.182322	1.63883	0.101249	0.662076	AMPL34039341	219	190	290	280
VMA21	1265.02	0.245075	0.149589	1.63832	0.101354	0.662076	AMPL797001	1091	1116	1334	1542
ZNF43	87.1411	0.352697	0.21513	1.63946	0.101118	0.662076	AMPL7395625	59	74	113	105
PIEZO1	1209.09	-0.226058	0.13814	-1.63645	0.101746	0.664015	AMPL3890352	1346	1210	1192	1097
CCNJL	196.907	0.319966	0.195655	1.63536	0.101974	0.665018	AMPL36148418	202	126	233	238
ZNF217	290.83	-0.289845	0.177611	-1.6319	0.1027	0.669265	AMPL13223601	339	298	288	240
ANAPC1	214.127	0.307889	0.188855	1.6303	0.103039	0.670159	AMPL36070128	202	157	277	231
SNORD15A	647.282	-0.249137	0.152816	-1.63031	0.103036	0.670159	AMPL22001581	777	613	627	582
TARS2	123.603	0.344402	0.211265	1.63019	0.103061	0.670159	AMPL14361568	79	113	143	161
EXOSC8	993.806	0.238468	0.146538	1.62734	0.103664	0.671167	AMPL15968773	865	876	1127	1129
IDH1	1847.77	-0.253732	0.155809	-1.62848	0.103424	0.671167	AMPL27566624	2430	1575	1944	1504
MAP2K4	318.556	0.283151	0.173863	1.62859	0.103399	0.671167	AMPL9798196	281	262	393	349
MEIS2	263.221	-0.299083	0.183832	-1.62693	0.103751	0.671167	AMPL17540119	291	287	218	254
RAPGEFL1	108.052	-0.349019	0.21454	-1.62683	0.103774	0.671167	AMPL33410520	162	94	111	69
RPS12	29345.3	-0.202845	0.124688	-1.62682	0.103775	0.671167	AMPL799058	31141	30105	27444	28705
SNORA34	498.844	-0.263992	0.162222	-1.62735	0.103662	0.671167	AMPL20290574	621	461	484	439
TRIT1	156.949	-0.325956	0.200387	-1.62663	0.103815	0.671167	AMPL30792331	204	152	125	148
SIM1	221.918	-0.338857	0.208499	-1.62522	0.104116	0.67263	AMPL28478512	357	163	233	147
MXD4	393.777	-0.286275	0.176204	-1.62468	0.10423	0.672883	AMPL28743839	499	367	415	303
CREB3L4	173.646	0.333921	0.20567	1.62358	0.104466	0.673918	AMPL17318740	111	164	197	224
CALD1	963.588	0.274193	0.169009	1.62236	0.104727	0.67446	AMPL16015574	739	899	984	1240
CARHSP1	2041.36	-0.240927	0.148525	-1.62213	0.104776	0.67446	AMPL25001486	2641	1752	2074	1761
RAB7A	1749.72	0.217961	0.134323	1.62266	0.104662	0.67446	AMPL27335473	1733	1392	2072	1868
CGN	131.338	-0.341552	0.210737	-1.62075	0.105072	0.675882	AMPL37358855	194	113	134	89
SGK223	328.112	-0.27925	0.17254	-1.61847	0.105561	0.678543	AMPL3621860	379	335	293	306
A2M	228.964	-0.31645	0.195891	-1.61544	0.106215	0.68005	AMPL1384	316	202	239	166
DCAF4	278.596	-0.292092	0.18083	-1.61528	0.106249	0.68005	AMPL31600349	297	311	250	253
HIST1H3F	1948.64	0.259336	0.16058	1.61499	0.106312	0.68005	AMPL36805966	1477	1865	2085	2381
METTL6	162.88	0.341693	0.21163	1.61458	0.106402	0.68005	AMPL34443411	104	149	152	247
MPG	340.808	-0.277162	0.171618	-1.615	0.106312	0.68005	AMPL799361	387	353	304	319
OSBPL5	634.133	0.265762	0.164575	1.61484	0.106346	0.68005	AMPL35137807	509	578	697	762
RSRC2	265.95	0.291901	0.180745	1.61498	0.106314	0.68005	AMPL37310740	244	207	340	284
SOAT1	605.006	0.247856	0.153441	1.61532	0.106242	0.68005	AMPL11643248	566	493	726	656
GCNT2	270.327	0.306886	0.190191	1.61357	0.106621	0.68096	AMPL35395105	271	184	379	264
MYO5A	341.94	-0.278531	0.172718	-1.61263	0.106825	0.681354	AMPL6026894	427	321	314	311
TMEM97	196.36	0.315289	0.195517	1.61259	0.106834	0.681354	AMPL25753349	202	126	238	231
NUP50	810.008	0.235535	0.146174	1.61133	0.107108	0.682278	AMPL12785033	761	667	964	875
UBXN4	821.875	-0.242604	0.150571	-1.61122	0.107131	0.682278	AMPL25663231	939	815	721	816
ATF3	232.888	-0.296825	0.184287	-1.61066	0.107253	0.682567	AMPL8833416	264	248	218	201
TUBA4A	127.427	-0.340653	0.211618	-1.60976	0.107451	0.683344	AMPL28027158	186	112	133	83
C16orf58	110.28	-0.342373	0.212865	-1.6084	0.107747	0.683792	AMPL36173102	107	145	103	82
GPCPD1	120.935	0.337506	0.209866	1.6082	0.107792	0.683792	AMPL31723891	82	108	146	150
MOB3A	234.768	-0.301062	0.187238	-1.60791	0.107856	0.683792	AMPL17685247	308	215	222	199
RHBDD2	482.808	-0.260913	0.16229	-1.60769	0.107903	0.683792	AMPL3067101	584	460	482	413
SNHG8	243.621	-0.307	0.19095	-1.60775	0.10789	0.683792	AMPL21370760	264	274	187	245
S100A10	2112.6	-0.232402	0.144664	-1.60649	0.108165	0.684487	AMPL7815897	2663	1858	2173	1815
VIM	7357.04	-0.212447	0.132237	-1.60656	0.10815	0.684487	AMPL7001318	8927	6639	7602	6436
ANAPC5	421.794	-0.265541	0.165786	-1.60171	0.10922	0.68536	AMPL31816104	484	427	371	406
C1orf159	758.78	0.247925	0.154691	1.6027	0.109	0.68536	AMPL31081201	784	553	902	832
CDCA5	1227.02	0.222653	0.138824	1.60384	0.108749	0.68536	AMPL16069879	1211	974	1394	1373
CDCP1	415.47	-0.266344	0.166146	-1.60307	0.108919	0.68536	AMPL36833172	502	399	411	356
GGCT	1436.44	0.215957	0.134829	1.60171	0.10922	0.68536	AMPL36885822	1382	1180	1669	1562
HIST1H3G	3189.86	0.241138	0.150281	1.60457	0.108588	0.68536	AMPL11390693	2646	2913	3264	3975
NOTCH2	1592.9	-0.23106	0.144088	-1.6036	0.108801	0.68536	AMPL37037802	1641	1718	1449	1551
PDCD10	1545.79	-0.217376	0.1357	-1.60189	0.10918	0.68536	AMPL35724804	1674	1577	1472	1464
RAB11FIP2	99.8568	-0.340695	0.212328	-1.60457	0.108589	0.68536	AMPL25991287	107	122	91	77
RPS15A	5695.08	-0.198058	0.123586	-1.60259	0.109025	0.68536	AMPL788387	6597	5342	5534	5395
SOX9	1046.82	-0.256651	0.15987	-1.60538	0.108411	0.68536	AMPL5370025	1390	885	1065	882
TALDO1	1493.42	-0.218929	0.136461	-1.60434	0.108639	0.68536	AMPL13144393	1765	1397	1473	1364
KDELR2	3033.14	-0.20361	0.127173	-1.60105	0.109365	0.685597	AMPL12470593	3455	2910	2884	2918
PCMTD1	199.177	0.320782	0.200383	1.60085	0.109411	0.685597	AMPL18344138	180	147	300	181
COX5B	2513.88	-0.204945	0.128183	-1.59885	0.109855	0.686694	AMPL8427300	2884	2397	2449	2359
DDA1	3082.78	-0.204951	0.128228	-1.59833	0.109969	0.686694	AMPL35723319	3352	3100	2920	2972
HIST1H1E	2050.09	0.240287	0.150332	1.59838	0.109959	0.686694	AMPL29583162	1661	1908	2218	2438
LMNB1	488.888	0.293356	0.183481	1.59884	0.109856	0.686694	AMPL28377520	346	468	517	627
USB1	584.182	-0.252489	0.157912	-1.59892	0.109838	0.686694	AMPL14439191	722	538	542	545
DUSP12	562.855	0.24747	0.154883	1.59778	0.110091	0.68698	AMPL13810158	527	458	652	633
ALDH9A1	1193.89	0.2397	0.150199	1.59589	0.110513	0.687154	AMPL1883135	1020	1066	1273	1437
ATP6V1C1	969.959	0.225579	0.141856	1.5902	0.11179	0.687154	AMPL12028941	932	789	1112	1079
CENPI	769.331	0.23543	0.14825	1.58806	0.112272	0.687154	AMPL13146859	733	624	930	818
DHRS3	1262.18	-0.218718	0.137498	-1.59071	0.111676	0.687154	AMPL29598177	1410	1252	1194	1201
EMP2	1338.56	-0.217232	0.136316	-1.59359	0.111029	0.687154	AMPL11485917	1478	1341	1290	1253
FAM81A	106.23	0.336919	0.211221	1.5951	0.11069	0.687154	AMPL34858066	94	75	153	109
FCF1	558.604	0.287596	0.180999	1.58894	0.112075	0.687154	AMPL32861360	395	539	598	705
FLOT1	1400.27	0.248154	0.156039	1.59033	0.111761	0.687154	AMPL29102275	1126	1299	1488	1704
G6PD	1698.76	-0.227442	0.143315	-1.58701	0.112511	0.687154	AMPL6422980	2084	1537	1761	1454
GUCY1B3	141.931	-0.326978	0.205598	-1.59038	0.11175	0.687154	AMPL2052893	176	147	149	97
KIAA1147	802.594	0.235652	0.14835	1.58849	0.112176	0.687154	AMPL4694297	721	689	960	863
LRP3	183.798	0.308389	0.193082	1.59719	0.110222	0.687154	AMPL8890099	174	133	228	209
MAGEA2B	411.277	0.270002	0.169695	1.5911	0.111586	0.687154	AMPL15609346	376	332	436	513
MAP2K1	1096.84	-0.225962	0.142285	-1.58809	0.112265	0.687154	AMPL10018074	1297	1033	1102	974
MTAP	144.199	0.323377	0.203454	1.58944	0.111962	0.687154	AMPL7289259	120	114	154	193
NUP155	615.165	0.252027	0.157923	1.59588	0.110515	0.687154	AMPL17812256	620	459	685	722
NUSAP1	1055.99	0.225717	0.141497	1.59521	0.110665	0.687154	AMPL30951466	962	905	1212	1173
OTUB1	1253.1	-0.218489	0.13769	-1.58682	0.112553	0.687154	AMPL32329313	1433	1214	1184	1194
PHGDH	5616.03	-0.205239	0.128599	-1.59597	0.110496	0.687154	AMPL12361471	6703	5131	5696	5053
PTDSS2	150.039	-0.324801	0.204361	-1.58935	0.111982	0.687154	AMPL13890352	197	145	156	105
QSER1	4025.07	0.215156	0.135198	1.59141	0.111517	0.687154	AMPL5727925	3461	3666	4544	4501
SLC9A1	564.936	-0.248745	0.156162	-1.59286	0.111191	0.687154	AMPL10454658	624	583	523	530
SMARCE1	822.439	0.26268	0.165038	1.59164	0.111467	0.687154	AMPL7427831	666	746	844	1044
SNTB1	228.187	0.300071	0.188362	1.59305	0.111148	0.687154	AMPL37076170	181	199	269	269
ST14	1687.91	-0.21495	0.135407	-1.58744	0.112413	0.687154	AMPL36794760	1998	1571	1680	1533
STAG2	219.592	0.305514	0.19164	1.5942	0.11089	0.687154	AMPL4144897	226	144	268	253
TNRC18	558.836	-0.251032	0.157678	-1.59206	0.111372	0.687154	AMPL3481443	670	532	507	533
TSC22D1	1161.26	0.224177	0.140595	1.59448	0.110828	0.687154	AMPL22231139	1138	927	1393	1231
UGT8	175.369	0.31085	0.195192	1.59253	0.111266	0.687154	AMPL2175655	150	140	198	219
VEZT	478.932	-0.256591	0.160883	-1.59489	0.110737	0.687154	AMPL33363510	559	472	433	455
WDR37	114.736	0.329193	0.207465	1.58674	0.112572	0.687154	AMPL25168813	93	91	141	138
WDR83	143.03	0.336406	0.211791	1.58839	0.112199	0.687154	AMPL15301592	149	81	221	133
ACVR1B	224.354	0.293861	0.185353	1.58542	0.112872	0.68852	AMPL27122439	198	180	264	263
NME4	231.167	-0.309543	0.195383	-1.58428	0.113129	0.688752	AMPL29460914	332	191	223	187
RABL5	340.219	0.275549	0.17394	1.58416	0.113157	0.688752	AMPL36944820	285	295	394	395
TBC1D1	617.183	-0.245045	0.15471	-1.5839	0.113217	0.688752	AMPL24773429	732	591	618	537
ZBTB5	669.695	-0.267249	0.168645	-1.58468	0.113039	0.688752	AMPL26239505	871	591	716	521
RCC2	1262.98	0.220138	0.139051	1.58314	0.113389	0.688859	AMPL4649182	1159	1081	1407	1437
WBP11	1362.98	0.215548	0.136152	1.58315	0.113388	0.688859	AMPL20248060	1274	1152	1543	1521
FKBP15	162.334	0.310725	0.196415	1.58198	0.113654	0.690003	AMPL24363081	146	123	196	191
CIRBP	716.698	0.284013	0.179776	1.57981	0.11415	0.690256	AMPL11874667	530	674	702	964
EEF1D	3696.74	-0.19673	0.124444	-1.58086	0.113909	0.690256	AMPL4544913	4106	3618	3619	3479
MTRF1L	182.903	0.306885	0.194191	1.58033	0.114032	0.690256	AMPL33452094	178	128	226	209
NABP1	283.591	-0.279706	0.177054	-1.57978	0.114157	0.690256	AMPL877772	341	279	265	252
TMEM147	1364.71	0.228766	0.144744	1.58049	0.113995	0.690256	AMPL16343447	1397	1031	1678	1415
TPMT	442.677	-0.260109	0.164538	-1.58085	0.113913	0.690256	AMPL2381812	476	474	422	397
EPHB4	854.653	-0.268257	0.169862	-1.57927	0.114275	0.690501	AMPL30407037	1125	744	936	642
FAHD2A	137.701	0.327172	0.207356	1.57782	0.114606	0.692034	AMPL32756241	94	125	163	171
KLHL28	124.053	0.324608	0.205994	1.57581	0.115069	0.693655	AMPL31757968	117	85	160	141
MYBL1	90.8626	0.33552	0.212884	1.57607	0.115009	0.693655	AMPL4690668	73	70	114	110
PPFIA4	381.876	-0.264271	0.167722	-1.57565	0.115106	0.693655	AMPL24623804	438	387	377	328
PITPNM1	401.342	-0.28525	0.181299	-1.57337	0.115634	0.695899	AMPL28339230	546	343	418	312
UBE2V2	1370.05	0.215153	0.136719	1.57369	0.115559	0.695899	AMPL7119100	1275	1163	1534	1545
ALDH7A1	894.261	-0.264135	0.167926	-1.57292	0.115737	0.69605	AMPL6844965	1227	731	914	739
UQCRH	2237.79	-0.208572	0.132665	-1.57217	0.115911	0.69663	AMPL28587425	2642	2077	2115	2153
POLR2F	495.077	-0.251908	0.160346	-1.57103	0.116176	0.697756	AMPL37324018	547	513	452	468
DNAJC19	396.152	-0.277132	0.176584	-1.5694	0.116554	0.699035	AMPL34551586	413	444	325	396
LAPTM4A	3376.19	0.197157	0.125729	1.5681	0.116857	0.699035	AMPL24555778	3310	2772	3909	3626
LRCH4	447.839	-0.263075	0.167732	-1.56843	0.116782	0.699035	AMPL9600357	569	405	403	423
NCOR2	766.002	-0.241553	0.154016	-1.56836	0.116797	0.699035	AMPL27417266	933	710	789	648
PRKCZ	215.266	-0.303251	0.193348	-1.56842	0.116783	0.699035	AMPL8331039	292	191	213	171
ZNF430	165.243	0.320668	0.204339	1.56929	0.11658	0.699035	AMPL13944465	111	154	194	204
ODF2	233.698	-0.292174	0.186405	-1.56741	0.117019	0.699503	AMPL17418873	253	259	226	195
TMEM60	297.159	0.278856	0.177944	1.5671	0.117091	0.699503	AMPL17475649	250	255	365	327
C5orf34	122.397	0.329576	0.210488	1.56577	0.117403	0.700432	AMPL21674627	101	94	120	178
RPL18A	14744.3	-0.195909	0.125111	-1.56588	0.117377	0.700432	AMPL2023133	17015	13870	13604	14677
KIF22	180.682	0.307064	0.196352	1.56384	0.117854	0.702658	AMPL12392195	163	137	192	237
RAB11A	1309.45	-0.215596	0.137911	-1.5633	0.117982	0.702952	AMPL28272824	1524	1243	1310	1181
MCTS1	588.434	0.253889	0.162442	1.56295	0.118063	0.702971	AMPL26272257	531	491	610	736
USP3	459.985	0.261636	0.167475	1.56225	0.11823	0.703497	AMPL13733265	472	330	564	497
ZNF512	85.9439	0.334703	0.214507	1.56034	0.118681	0.705248	AMPL14331102	65	69	115	98
ZNF513	112.933	-0.327602	0.209957	-1.56033	0.118682	0.705248	AMPL36403546	159	102	94	99
STT3A	1915.64	-0.207968	0.133314	-1.55999	0.118762	0.705258	AMPL34718217	2260	1779	1854	1802
ARHGAP35	1368.75	-0.249268	0.159968	-1.55823	0.119178	0.705595	AMPL27233098	1760	1200	1491	1067
CRYAB	382.612	-0.264547	0.169862	-1.55743	0.119369	0.705595	AMPL11709675	414	410	342	362
ELP6	379.966	0.26848	0.172387	1.55742	0.11937	0.705595	AMPL1053767	341	312	402	475
NARS2	237.699	0.28524	0.183121	1.55766	0.119314	0.705595	AMPL13911442	212	191	283	273
PSMB10	271.679	-0.290977	0.186735	-1.55823	0.119178	0.705595	AMPL7633196	279	314	225	263
SPG21	439.837	0.25376	0.162832	1.55841	0.119135	0.705595	AMPL32354118	397	367	524	485
ZDHHC17	89.5333	-0.331973	0.213077	-1.55799	0.119235	0.705595	AMPL26375464	113	94	75	76
SYT12	952.127	-0.334571	0.215001	-1.55614	0.119675	0.706935	AMPL15721338	1657	756	869	570
GTF2A2	799.437	-0.227062	0.146038	-1.55482	0.11999	0.707346	AMPL28173127	899	795	781	729
HAGH	153.324	-0.312456	0.200928	-1.55506	0.119931	0.707346	AMPL28907196	206	141	132	137
PRDX6	2266.95	-0.204238	0.131356	-1.55484	0.119985	0.707346	AMPL29831430	2615	2150	2305	2034
ZMYM1	372.792	0.277031	0.17821	1.55452	0.12006	0.707346	AMPL15553630	299	333	397	468
ADIPOR1	1936.66	0.215909	0.139129	1.55186	0.120695	0.707894	AMPL31695533	2005	1465	2308	2054
EPS8L1	901.338	-0.224917	0.144926	-1.55194	0.120676	0.707894	AMPL17003882	1052	861	841	862
LIMCH1	891.263	-0.229844	0.148066	-1.55231	0.120589	0.707894	AMPL26632897	1088	814	845	835
MED21	354.357	0.265238	0.170888	1.55212	0.120633	0.707894	AMPL27813992	307	302	415	403
PHPT1	921.138	-0.22249	0.143227	-1.5534	0.120327	0.707894	AMPL25005431	1068	884	888	856
VDR	436.672	0.254265	0.16385	1.55182	0.120706	0.707894	AMPL205465	394	364	491	510
VKORC1L1	384.886	-0.258469	0.166452	-1.55281	0.120468	0.707894	AMPL17287144	446	384	359	353
EIF3J	281.904	-0.285838	0.18441	-1.55001	0.12114	0.709974	AMPL7208587	286	327	246	263
RBM41	398.005	0.257808	0.166375	1.54956	0.121247	0.710138	AMPL33373449	365	325	488	428
C1orf123	482.192	0.271388	0.175374	1.54748	0.121748	0.712143	AMPL31425371	365	453	536	580
KIF4A	560.917	0.259448	0.167632	1.54772	0.121689	0.712143	AMPL12052754	441	521	671	620
ANLN	2527.61	0.23441	0.151514	1.54711	0.121836	0.712192	AMPL32836711	2036	2372	2687	3041
RRP36	549.802	0.245503	0.158723	1.54674	0.121926	0.712253	AMPL18476142	492	467	606	648
CDC42EP3	1057.74	-0.223561	0.144614	-1.54592	0.122125	0.71295	AMPL30010081	1127	1103	980	1019
MARS	4024.37	0.216024	0.139886	1.54429	0.122518	0.714782	AMPL30439088	3382	3725	4456	4593
PIP5K1A	513.485	-0.25114	0.162743	-1.54317	0.12279	0.715466	AMPL3746392	639	470	512	444
SNORA27	371.698	-0.27227	0.176438	-1.54315	0.122795	0.715466	AMPL19817183	477	337	312	367
OGFR	202.619	-0.300289	0.194673	-1.54253	0.122945	0.715875	AMPL13005693	279	176	186	175
HOOK1	160.195	-0.304084	0.197195	-1.54205	0.123062	0.716	AMPL32072571	189	168	152	132
SPATA2L	144.012	-0.310411	0.201333	-1.54178	0.123126	0.716	AMPL34731115	187	138	130	123
PRRG2	174.271	-0.302289	0.196184	-1.54085	0.123354	0.716863	AMPL4039012	207	181	175	135
C15orf38	200.505	-0.292219	0.189865	-1.53909	0.123783	0.717779	AMPL22188160	224	217	187	173
E2F3	670.463	0.231893	0.150687	1.5389	0.123828	0.717779	AMPL10340053	618	563	786	735
GRAMD3	1105.98	-0.335594	0.218007	-1.53938	0.123713	0.717779	AMPL6888942	1819	903	1041	707
TWF1	906.614	-0.2302	0.149589	-1.53889	0.123832	0.717779	AMPL7842770	994	927	800	905
HIATL1	1019.67	0.22098	0.143704	1.53774	0.124112	0.718934	AMPL14919006	934	872	1122	1176
DUSP14	515.578	-0.24574	0.159866	-1.53717	0.124253	0.719204	AMPL12514608	614	493	466	495
KIAA1467	107.563	0.326826	0.212653	1.5369	0.124319	0.719204	AMPL36241574	83	87	161	104
ARID3B	120.811	0.319899	0.208292	1.53582	0.124583	0.719342	AMPL29599317	102	93	172	122
PRKCI	765.228	-0.238893	0.155536	-1.53593	0.124556	0.719342	AMPL7637660	804	820	789	647
SLC6A2	266.205	-0.278671	0.181371	-1.53647	0.124424	0.719342	AMPL8758512	329	255	263	222
GSTP1	567.906	-0.246049	0.160508	-1.53294	0.12529	0.722493	AMPL4426508	592	617	522	536
PAK1	686.326	0.240133	0.156633	1.53309	0.125254	0.722493	AMPL7663041	594	604	747	814
C8orf47	84.8523	-0.328069	0.21429	-1.53096	0.125779	0.723658	AMPL17223760	103	93	78	65
FAM195A	100.561	-0.323625	0.211394	-1.53091	0.125792	0.723658	AMPL15826878	128	103	97	75
FAM49B	353.003	0.262559	0.17153	1.53069	0.125846	0.723658	AMPL33508935	304	303	408	406
NTN4	3138.28	-0.236682	0.154623	-1.53071	0.125841	0.723658	AMPL34898591	3802	2917	3549	2363
WIPI2	1778.69	0.203538	0.132989	1.53049	0.125896	0.723658	AMPL32276019	1698	1489	1964	2014
OLFM2	165.959	0.314556	0.205731	1.52897	0.126272	0.724893	AMPL15674057	173	101	239	163
POLR3E	128.289	-0.326687	0.213647	-1.52909	0.126241	0.724893	AMPL31234200	198	103	135	83
SLC2A11	230.544	-0.286955	0.187789	-1.52807	0.126495	0.72571	AMPL2144142	302	209	212	204
MTHFD2	3669.1	-0.223864	0.146535	-1.52772	0.126583	0.725747	AMPL13267493	3557	4135	3366	3563
CTDNEP1	946.182	-0.229036	0.150002	-1.52689	0.126789	0.726248	AMPL4477712	1135	882	988	799
GSE1	527.51	0.246112	0.161204	1.52671	0.126832	0.726248	AMPL24156770	511	413	568	636
GDI1	2075.52	-0.214698	0.140659	-1.52637	0.126917	0.726271	AMPL9533203	2381	2001	2227	1727
UBE2Z	1051	-0.215274	0.141137	-1.52529	0.127187	0.726889	AMPL36776326	1163	1051	1049	949
XPO7	1112.96	0.21333	0.139834	1.52559	0.127111	0.726889	AMPL26143825	1060	924	1317	1187
HACE1	212.586	0.286565	0.188018	1.52414	0.127475	0.728069	AMPL35248058	181	177	260	239
BUB1	460.76	0.26092	0.171376	1.5225	0.127884	0.729938	AMPL29290680	366	423	519	542
PTCD3	674.188	0.239295	0.157293	1.52133	0.128178	0.731153	AMPL32886703	567	608	780	755
ENG	115.008	-0.316772	0.20839	-1.5201	0.128487	0.732086	AMPL3659515	154	109	107	92
UBE2N	506.339	-0.25421	0.167241	-1.52002	0.128505	0.732086	AMPL7558733	544	541	425	511
TFRC	3736.1	-0.192387	0.126605	-1.51958	0.128617	0.732258	AMPL2795714	4135	3660	3521	3657
CBLL1	445.626	0.261082	0.171924	1.5186	0.128864	0.73266	AMPL14584871	428	344	453	572
GBA	312.498	0.265182	0.174628	1.51855	0.128875	0.73266	AMPL1009901	294	245	351	371
LOC283194	120.216	0.317729	0.209263	1.51832	0.128933	0.73266	AMPL37896563	86	106	159	133
CHPT1	215.401	0.284622	0.187612	1.51708	0.129247	0.733595	AMPL33188331	207	159	253	252
COL17A1	87.6954	-0.324348	0.213851	-1.5167	0.129343	0.733595	AMPL4107999	107	95	69	79
OLFM4	88.0387	-0.328483	0.216536	-1.51699	0.129269	0.733595	AMPL26852223	130	78	90	57
HSPG2	105.511	-0.320399	0.211394	-1.51564	0.12961	0.734466	AMPL28063196	142	101	104	77
MMS22L	543.733	0.23869	0.15754	1.51511	0.129745	0.734466	AMPL21426345	490	462	653	586
PTPLAD1	316.745	-0.267108	0.176333	-1.5148	0.129824	0.734466	AMPL31669983	395	296	314	268
SNORA65	370.151	-0.259639	0.171354	-1.51521	0.129718	0.734466	AMPL20999734	462	342	364	320
RSU1	612.448	-0.230836	0.152553	-1.51315	0.130241	0.736131	AMPL12989375	696	606	595	558
SETDB1	214.944	0.286247	0.189193	1.51299	0.130282	0.736131	AMPL3557880	177	184	269	236
AGPAT5	578.141	0.23385	0.154782	1.51083	0.130831	0.736537	AMPL33369922	529	487	663	650
AGRN	2451.03	-0.201724	0.133597	-1.50994	0.131058	0.736537	AMPL22072684	2841	2310	2551	2146
FN3KRP	520.134	-0.237888	0.157663	-1.50884	0.13134	0.736537	AMPL14246557	602	509	484	490
MAPRE1	1770.54	0.199017	0.131694	1.51121	0.130736	0.736537	AMPL12828406	1693	1486	2029	1927
NCS1	928.841	-0.225992	0.14969	-1.50973	0.131112	0.736537	AMPL24660534	1131	849	952	804
NOL10	807.864	-0.234231	0.155112	-1.51008	0.131024	0.736537	AMPL14473390	854	858	706	808
RARS2	935.314	0.237516	0.157238	1.51055	0.130903	0.736537	AMPL30902211	786	845	981	1143
RPS29	237.519	-0.28855	0.191163	-1.50945	0.131185	0.736537	AMPL487075	320	209	240	188
SLC16A2	833.14	-0.222955	0.147712	-1.50939	0.131199	0.736537	AMPL12609990	996	775	787	788
SMC4	1001.65	0.223446	0.147948	1.5103	0.130967	0.736537	AMPL6220360	864	900	1176	1088
SNORA46	683.15	-0.233087	0.15418	-1.51179	0.130588	0.736537	AMPL20290259	840	622	648	636
THOP1	461.22	0.247638	0.164107	1.509	0.131298	0.736537	AMPL11744967	458	350	514	541
DUSP16	396.004	-0.250592	0.166215	-1.50763	0.131649	0.737808	AMPL14287651	470	383	385	351
ANO6	910.771	-0.235871	0.156793	-1.50434	0.132494	0.740618	AMPL9604791	1156	801	947	765
DUSP1	245.536	-0.289475	0.19234	-1.50502	0.13232	0.740618	AMPL30004924	335	213	253	189
EPC2	639.516	0.24712	0.164249	1.50455	0.132439	0.740618	AMPL32648359	519	587	697	764
ERGIC1	526.168	-0.28307	0.18826	-1.50361	0.132681	0.740618	AMPL1664384	788	390	531	422
STK39	231.74	0.282799	0.188084	1.50358	0.13269	0.740618	AMPL12104109	190	200	257	285
TRIM5	326.115	-0.259896	0.172869	-1.50343	0.132728	0.740618	AMPL17282916	385	321	321	281
ZNF814	120.923	0.310914	0.206575	1.50508	0.132302	0.740618	AMPL3213059	112	86	159	133
ACP1	3168.8	0.193266	0.128589	1.50297	0.132846	0.740812	AMPL29290989	2964	2732	3468	3588
ATP6V1B2	427.672	0.257369	0.171492	1.50076	0.133418	0.74354	AMPL11970867	352	383	467	516
CTH	170.721	-0.298118	0.198712	-1.50025	0.133549	0.743809	AMPL8239913	177	200	164	139
ECHDC2	311.256	-0.262738	0.175216	-1.49951	0.133742	0.743963	AMPL8060146	383	294	299	274
NUDT15	132.545	-0.306507	0.204404	-1.49951	0.133741	0.743963	AMPL31094102	143	153	119	113
CDC42BPG	726.99	-0.223524	0.149135	-1.49881	0.133924	0.744509	AMPL30564750	821	719	728	647
GCH1	162.185	-0.298423	0.199275	-1.49754	0.134253	0.744953	AMPL1339864	181	179	163	125
MAP3K9	827.625	0.230496	0.153904	1.49766	0.134222	0.744953	AMPL17919787	774	685	1064	818
ZBTB4	720.869	-0.255665	0.170652	-1.49816	0.134091	0.744953	AMPL37141407	950	620	781	557
PRSS22	126.586	-0.311694	0.208219	-1.49695	0.134406	0.745344	AMPL37118570	179	111	121	99
MAP3K11	1071.28	-0.209637	0.140078	-1.49658	0.134503	0.745421	AMPL11531266	1232	1026	1046	995
YIPF1	544.251	-0.23422	0.156552	-1.49612	0.134623	0.745625	AMPL30689968	624	536	504	517
RHOB	276.436	0.27529	0.184055	1.4957	0.134733	0.745771	AMPL28826318	217	250	327	317
PTPN4	529.813	0.234427	0.156826	1.49482	0.134962	0.746545	AMPL7461205	506	427	625	580
SPRTN	236.946	0.274899	0.183938	1.49452	0.135039	0.746545	AMPL13876935	224	181	272	280
TAP1	480.842	-0.239385	0.160292	-1.49343	0.135324	0.747659	AMPL6517148	570	460	467	433
COTL1	4303.75	-0.210868	0.141308	-1.49226	0.135632	0.748546	AMPL37398136	4418	4589	3778	4396
SRSF4	962.627	-0.216786	0.145281	-1.49218	0.135651	0.748546	AMPL27257297	1157	885	944	883
GFM1	300.901	0.278701	0.186818	1.49183	0.135744	0.748596	AMPL14953519	224	281	335	367
SMUG1	179.275	0.294075	0.19722	1.4911	0.135935	0.74919	AMPL24919269	174	127	242	184
SNRNP200	2903.11	0.192841	0.129449	1.4897	0.136302	0.750751	AMPL25683726	2925	2321	3392	3082
GRINA	447.688	-0.244517	0.164311	-1.48814	0.136714	0.752559	AMPL6282317	549	415	434	401
BLOC1S2	210.911	0.293242	0.197812	1.48243	0.138226	0.752755	AMPL18002160	156	192	221	277
CARD8	134.526	0.304438	0.204681	1.48737	0.136916	0.752755	AMPL6748370	127	95	148	174
CCDC90B	463.587	-0.243313	0.163894	-1.48458	0.137656	0.752755	AMPL35009864	492	496	432	432
FAM204A	473.229	-0.248148	0.166977	-1.48612	0.137247	0.752755	AMPL5130797	485	524	466	414
GIT1	145.855	0.298736	0.200885	1.4871	0.136988	0.752755	AMPL4920690	131	111	191	157
ITM2C	1420.71	0.219928	0.148317	1.48282	0.138122	0.752755	AMPL14994184	1464	1072	1793	1421
KCTD13	150.951	-0.295	0.198942	-1.48284	0.138116	0.752755	AMPL17183605	181	155	132	136
KIAA0895L	120.291	0.306719	0.206516	1.48521	0.137489	0.752755	AMPL4588361	108	89	137	152
MRI1	441.192	-0.253429	0.170647	-1.48511	0.137515	0.752755	AMPL1049882	550	406	462	357
MRPL50	281.26	0.292549	0.197212	1.48342	0.137962	0.752755	AMPL30683688	237	231	249	413
NRP1	243.743	0.289519	0.195176	1.48337	0.137975	0.752755	AMPL29210761	172	231	270	304
OSBPL6	247.439	0.27985	0.188247	1.48662	0.137116	0.752755	AMPL9445193	195	221	274	304
PKN1	1130.74	0.20749	0.139552	1.48683	0.13706	0.752755	AMPL21113059	1050	967	1303	1234
PSME2	415.126	-0.248072	0.167334	-1.48249	0.13821	0.752755	AMPL10478115	440	447	386	385
TCP11L2	293.912	-0.268736	0.181198	-1.48311	0.138046	0.752755	AMPL34333264	384	261	283	255
TRIM62	181.705	-0.295027	0.199033	-1.4823	0.138261	0.752755	AMPL30974237	237	170	191	133
VNN1	90.6119	0.318942	0.214654	1.48585	0.13732	0.752755	AMPL30264318	72	71	95	127
ZNF93	265.342	0.271513	0.183143	1.48252	0.138202	0.752755	AMPL15202302	239	214	282	334
ARFGAP1	311.448	-0.257485	0.174177	-1.47829	0.13933	0.753291	AMPL16820874	352	320	304	271
BCL11B	212.574	-0.281401	0.190549	-1.47679	0.139732	0.753291	AMPL35299819	279	192	199	185
CLINT1	1107.37	-0.210413	0.142383	-1.4778	0.139461	0.753291	AMPL8233244	1324	1018	1073	1035
FAM217B	149.462	0.30342	0.20508	1.47952	0.139001	0.753291	AMPL37221020	110	133	205	154
FASTKD3	204.908	0.29777	0.201354	1.47884	0.139183	0.753291	AMPL36938336	136	198	235	252
FRYL	227.189	-0.275752	0.186492	-1.47862	0.139241	0.753291	AMPL24291807	256	240	226	187
HIST1H2AC	2179.57	0.255564	0.172708	1.47975	0.138941	0.753291	AMPL7546907	1583	2135	2139	2860
HMOX2	142.92	-0.303305	0.205451	-1.47629	0.139867	0.753291	AMPL8040333	201	124	138	113
LRRC8D	992.72	-0.21551	0.145919	-1.47692	0.139698	0.753291	AMPL33389896	1160	941	1028	859
NIPSNAP1	747.229	0.236918	0.160456	1.47654	0.1398	0.753291	AMPL7374592	799	525	903	801
OS9	374.76	-0.251057	0.170062	-1.47627	0.139872	0.753291	AMPL12964803	434	373	383	313
PLBD2	196.869	-0.28675	0.193665	-1.48065	0.1387	0.753291	AMPL18108463	203	228	179	174
PTK2	638.149	-0.224388	0.151995	-1.47628	0.139868	0.753291	AMPL27593575	745	611	619	586
RAP2C	736.243	-0.22257	0.150367	-1.48018	0.138826	0.753291	AMPL37187685	812	745	748	645
RPL18	11351.4	-0.178852	0.120926	-1.47902	0.139134	0.753291	AMPL3339164	12945	10670	11453	10523
RPS6	11475.4	-0.177127	0.11964	-1.48051	0.138738	0.753291	AMPL915945	12590	11201	11300	10922
SLC4A2	994.249	-0.221708	0.150064	-1.47742	0.139563	0.753291	AMPL7601758	1246	875	970	911
SNORD15B	4701.6	-0.182659	0.123678	-1.47689	0.139706	0.753291	AMPL22522673	5196	4578	4531	4545
CLP1	183.299	-0.297779	0.201768	-1.47585	0.139985	0.753451	AMPL12655825	263	152	183	142
KLHDC2	554.477	-0.234122	0.158874	-1.47364	0.140579	0.756191	AMPL26187415	585	591	533	507
PM20D2	254.537	0.271484	0.184383	1.47239	0.140915	0.757215	AMPL913739	210	222	318	275
RRAGC	513.547	-0.236764	0.160811	-1.47231	0.140938	0.757215	AMPL36903383	631	471	491	471
BCL2L13	250.258	-0.266662	0.181246	-1.47127	0.141218	0.757359	AMPL24595191	297	248	233	225
PABPC1	25542.7	-0.173672	0.118031	-1.47141	0.14118	0.757359	AMPL10842384	28451	24493	25237	24306
PHLPP2	359.37	0.253167	0.172014	1.47178	0.14108	0.757359	AMPL24626663	338	286	458	370
SNORA53	6012.16	-0.181442	0.123443	-1.46985	0.141603	0.758515	AMPL20957216	6894	5632	5813	5800
TRNT1	170.452	0.286465	0.194878	1.46997	0.141569	0.758515	AMPL21100444	158	129	207	195
AIG1	518.032	-0.233605	0.159034	-1.4689	0.141859	0.758536	AMPL31828308	598	507	470	501
ENDOG	471.11	-0.236643	0.161039	-1.46948	0.141702	0.758536	AMPL27931691	516	487	449	433
PPP6R3	1989.32	-0.205159	0.139668	-1.4689	0.141861	0.758536	AMPL7663845	2367	1830	2094	1710
GJA5	217.93	-0.288697	0.196605	-1.46841	0.141993	0.75879	AMPL16964666	300	188	227	164
ESRP2	219.792	-0.275606	0.187756	-1.4679	0.142132	0.75908	AMPL14791710	279	205	206	193
VPS9D1	109.33	-0.312639	0.213036	-1.46754	0.142229	0.75914	AMPL27769217	165	89	91	96
ZNF480	154.683	-0.292635	0.199447	-1.46723	0.142312	0.75914	AMPL34506449	168	174	144	131
APLP2	2760.12	-0.186228	0.127035	-1.46596	0.142659	0.759225	AMPL10360664	3121	2635	2697	2623
FAM222B	228.534	0.271342	0.18509	1.466	0.142647	0.759225	AMPL2647267	216	175	263	269
KIFC1	704.186	0.221317	0.150973	1.46593	0.142667	0.759225	AMPL10682427	675	574	855	738
USP40	206.445	0.299943	0.204607	1.46595	0.142662	0.759225	AMPL32085272	133	201	217	275
STRN	786.913	-0.21763	0.148521	-1.46531	0.142836	0.759674	AMPL10921085	901	764	803	690
NLK	203.858	0.27652	0.188823	1.46444	0.143073	0.760482	AMPL32151938	192	155	247	230
AGXT2L2	97.8487	0.313312	0.214068	1.46361	0.1433	0.760723	AMPL17815321	66	88	115	124
HAUS7	253.795	0.269054	0.183954	1.46262	0.143572	0.760723	AMPL31642366	232	202	272	317
NANOS1	138.997	-0.304786	0.208253	-1.46354	0.143321	0.760723	AMPL21928660	137	173	106	135
RB1CC1	462.219	0.235615	0.161128	1.46229	0.143662	0.760723	AMPL25143319	445	368	548	505
RP9	259.372	0.265193	0.181333	1.46247	0.143614	0.760723	AMPL22111456	228	216	322	280
SRPR	899.761	0.210834	0.144143	1.46267	0.143558	0.760723	AMPL10300237	887	721	1036	987
TMEM179B	487.551	-0.244896	0.167495	-1.46211	0.143712	0.760723	AMPL21610454	566	481	523	387
ANKRD13C	1046.22	0.216522	0.149179	1.45143	0.146661	0.7615	AMPL14410351	963	892	1326	1038
ANKRD36BP1	1396.11	-0.20921	0.144113	-1.45171	0.146583	0.7615	AMPL19399867	1434	1488	1419	1241
ANXA6	216.001	0.271538	0.186886	1.45296	0.146236	0.7615	AMPL6719539	203	166	265	239
ARFIP2	356.841	-0.258071	0.177526	-1.45371	0.146028	0.7615	AMPL7454420	450	327	375	284
BTBD1	807.812	0.220993	0.151323	1.46041	0.144178	0.7615	AMPL13989580	737	691	861	961
C1D	159.519	0.289407	0.199307	1.45206	0.146484	0.7615	AMPL27880744	140	126	172	205
CHST7	100.284	0.306605	0.210767	1.45471	0.145749	0.7615	AMPL33971712	83	79	128	115
COPS7A	311.821	0.269671	0.184859	1.45879	0.144622	0.7615	AMPL31562797	238	289	342	382
CTSZ	1118.35	-0.204481	0.140216	-1.45833	0.144749	0.7615	AMPL9187882	1222	1123	1118	1018
DPY19L3	401.672	0.250571	0.172171	1.45536	0.14557	0.7615	AMPL10333170	328	364	485	438
EIF2S2	1824.35	-0.201306	0.138149	-1.45716	0.145073	0.7615	AMPL27143446	1894	1913	1727	1759
GAS2L1	428.2	0.236945	0.163191	1.45195	0.146516	0.7615	AMPL26969197	394	356	500	476
INTS6	108.254	-0.305358	0.209989	-1.45416	0.145902	0.7615	AMPL12119696	145	102	102	86
LRIF1	233.614	0.287387	0.197703	1.45363	0.146049	0.7615	AMPL31647137	159	226	266	285
LRR1	102.625	-0.306304	0.210837	-1.4528	0.146279	0.7615	AMPL35153342	117	115	83	94
MAP4	744.334	-0.214905	0.147852	-1.45351	0.146082	0.7615	AMPL9747779	851	722	710	702
MYO1D	555.577	0.227642	0.156786	1.45192	0.146523	0.7615	AMPL24278804	513	466	672	589
NDUFS8	1179.63	-0.204753	0.140508	-1.45723	0.145052	0.7615	AMPL9422978	1392	1095	1129	1122
P2RX4	284.182	-0.266584	0.183275	-1.45456	0.145792	0.7615	AMPL7865912	349	272	300	221
PLXNA3	1150.11	-0.227894	0.156296	-1.45809	0.144815	0.7615	AMPL32346330	1418	1041	1254	918
PPIL1	137.882	-0.306702	0.210151	-1.45943	0.144445	0.7615	AMPL32162285	193	123	150	90
SRGAP1	94.5229	0.310263	0.213573	1.45272	0.1463	0.7615	AMPL36715115	78	73	100	130
TMX1	726.146	0.240478	0.165529	1.45279	0.146283	0.7615	AMPL14722845	795	490	820	838
TSEN15	219.14	0.300575	0.20665	1.45451	0.145804	0.7615	AMPL17809441	140	213	212	311
TTC39A	239.748	-0.271802	0.187106	-1.45266	0.146317	0.7615	AMPL4193076	248	272	230	206
TULP3	529.009	0.249609	0.171507	1.45539	0.145562	0.7615	AMPL9410893	409	500	642	573
UBR7	377.592	0.251228	0.172186	1.45905	0.144551	0.7615	AMPL18082833	314	337	434	433
UNC93B1	621.983	-0.22769	0.156591	-1.45404	0.145934	0.7615	AMPL15527476	708	614	549	620
VPS36	199.463	0.294183	0.202332	1.45396	0.145956	0.7615	AMPL33657453	138	188	208	265
WWC1	1578.15	-0.202221	0.139292	-1.45178	0.146564	0.7615	AMPL9571431	1639	1656	1570	1447
ZFP28	117.883	0.301137	0.207342	1.45236	0.1464	0.7615	AMPL36463103	111	83	136	147
ZKSCAN4	83.9358	0.314878	0.215633	1.46025	0.144221	0.7615	AMPL32381235	65	67	90	116
ZNF354A	267.268	-0.264735	0.181224	-1.46082	0.144066	0.7615	AMPL27471300	336	248	255	235
FAM190A	95.3326	-0.31036	0.21398	-1.45042	0.146942	0.761653	AMPL3041630	106	111	69	93
HSPB1	2402.64	-0.316438	0.218172	-1.45041	0.146945	0.761653	AMPL8967197	3853	1972	2333	1552
SRP54	1660.58	0.195061	0.134459	1.4507	0.146862	0.761653	AMPL6900543	1534	1444	1919	1788
DRG1	643.82	-0.225443	0.155529	-1.44952	0.147191	0.761828	AMPL28288481	756	614	575	637
IPO5	1511.55	0.195264	0.134671	1.44994	0.147076	0.761828	AMPL8550599	1455	1263	1772	1604
MLF1	457.728	0.235562	0.162527	1.44937	0.147234	0.761828	AMPL36786887	410	391	547	496
MORC2	966.751	0.208722	0.14409	1.44855	0.147463	0.762182	AMPL26321578	943	785	1163	1011
ZNF629	126.576	0.296727	0.204892	1.44821	0.147557	0.762182	AMPL4398680	113	96	165	138
ZNF84	133.96	0.299003	0.206463	1.44822	0.147555	0.762182	AMPL6335962	109	110	139	181
CAP1	6172.95	-0.193323	0.133599	-1.44703	0.147887	0.762567	AMPL1644686	6269	6551	5804	6038
PHF20	312.934	0.255421	0.176467	1.44741	0.147781	0.762567	AMPL31356971	264	274	364	357
TCP11L1	612.266	0.223374	0.154361	1.44709	0.147873	0.762567	AMPL1656825	610	477	713	673
PTCHD1	242.695	-0.281809	0.194882	-1.44605	0.148164	0.763553	AMPL15654274	331	210	259	179
GOLGA7	1925.09	0.198282	0.137154	1.44569	0.148265	0.763637	AMPL30728796	1713	1725	2136	2164
ZNF264	476.913	0.231818	0.1604	1.44524	0.148389	0.763839	AMPL6996365	456	384	572	513
FLVCR1	280.229	0.278574	0.192876	1.44431	0.148651	0.764745	AMPL25531581	303	177	382	278
TMEM208	195.78	0.276114	0.191339	1.44306	0.149004	0.765726	AMPL24923775	170	161	249	210
TSPAN1	285.008	-0.265016	0.183653	-1.44303	0.149012	0.765726	AMPL28367558	378	248	276	246
EBPL	265.75	-0.262087	0.181695	-1.44246	0.149174	0.766117	AMPL16348615	332	248	261	227
C9orf41	88.3533	0.312819	0.217051	1.44122	0.149522	0.76615	AMPL36353572	53	83	98	120
EIF5B	1748.57	0.197601	0.137058	1.44173	0.149378	0.76615	AMPL33179580	1604	1526	2106	1806
NOC2L	680.539	-0.218343	0.151472	-1.44147	0.149451	0.76615	AMPL30540002	764	675	627	660
PHF8	228.76	-0.265691	0.184319	-1.44147	0.149452	0.76615	AMPL9197286	266	232	212	206
AFF1	437.17	-0.249888	0.173461	-1.4406	0.149698	0.766615	AMPL10005698	561	388	458	354
DDX17	4417.13	-0.191726	0.133188	-1.43951	0.150005	0.767747	AMPL4658740	4545	4631	4138	4341
DGAT2	116.174	0.308629	0.214511	1.43876	0.150219	0.767967	AMPL18303772	70	112	126	157
STAT3	2251.76	-0.21974	0.1527	-1.43903	0.150142	0.767967	AMPL34373921	2925	1892	2371	1897
AZIN1	3335.01	0.23855	0.165911	1.43782	0.150485	0.768013	AMPL34779244	2501	3256	3330	4257
CHMP2A	1475.95	-0.197206	0.137154	-1.43785	0.150478	0.768013	AMPL25843393	1607	1478	1380	1445
RTKN2	336.25	0.2631	0.182966	1.43797	0.150443	0.768013	AMPL34355982	355	228	441	341
PDGFA	415.888	-0.242722	0.168883	-1.43722	0.150654	0.768017	AMPL9054458	525	373	400	375
WDR76	331.671	0.257889	0.179436	1.43721	0.150657	0.768017	AMPL15013700	299	272	337	427
FBXW4	725.172	-0.223546	0.155657	-1.43614	0.150962	0.768035	AMPL34886093	872	673	760	611
IRF3	1202.78	-0.197948	0.13779	-1.43659	0.150835	0.768035	AMPL9524114	1333	1185	1189	1115
PHF12	228.813	-0.287186	0.199991	-1.436	0.151003	0.768035	AMPL85898	311	202	256	154
RDH14	361.807	-0.259952	0.180936	-1.43671	0.150802	0.768035	AMPL36645916	421	364	401	266
C17orf62	244.99	-0.267986	0.186722	-1.43521	0.151227	0.768737	AMPL7270988	314	224	210	236
RNF4	1180.22	-0.199633	0.139134	-1.43482	0.151338	0.768865	AMPL11321029	1326	1149	1196	1064
ULBP1	190.979	-0.275239	0.191913	-1.43419	0.151519	0.76935	AMPL14726238	231	189	165	180
ABHD10	95.4385	0.3051	0.213296	1.4304	0.152601	0.769879	AMPL34005486	69	83	117	115
ARAP3	101.123	0.312162	0.218258	1.43024	0.152648	0.769879	AMPL35626501	111	48	175	81
CALM1	1926.54	-0.219014	0.152951	-1.43192	0.152166	0.769879	AMPL13719474	2461	1654	2064	1590
CCDC28A	205.499	-0.273352	0.19097	-1.43138	0.15232	0.769879	AMPL25949199	261	192	203	170
IL8	284.948	0.271018	0.189349	1.43131	0.15234	0.769879	AMPL5817994	307	184	373	294
LSM3	307.238	0.250859	0.175067	1.43293	0.151877	0.769879	AMPL25329526	287	246	343	363
MMD	200.806	0.273103	0.190712	1.43202	0.152138	0.769879	AMPL13058911	173	167	255	215
PITHD1	447.842	0.231769	0.161951	1.43111	0.152399	0.769879	AMPL34162887	425	363	508	510
REST	352.201	-0.243137	0.169999	-1.43022	0.152654	0.769879	AMPL6924503	414	343	346	310
SLCO3A1	184.569	-0.275077	0.192289	-1.43054	0.152562	0.769879	AMPL13681922	223	183	176	158
SMARCAL1	345.368	-0.249319	0.174117	-1.43191	0.15217	0.769879	AMPL4419075	422	325	353	288
SNORA23	4769.03	-0.179259	0.125189	-1.4319	0.152171	0.769879	AMPL21211189	5464	4466	4569	4647
ARID5B	384.225	-0.278378	0.195086	-1.42695	0.153595	0.772452	AMPL14260182	566	295	419	276
FNBP1L	717.007	0.21408	0.149971	1.42748	0.153443	0.772452	AMPL6981339	674	600	791	823
NUP188	926.521	0.219847	0.154063	1.427	0.153581	0.772452	AMPL24355089	778	851	1018	1073
PROM1	591.452	0.226945	0.158922	1.42802	0.153286	0.772452	AMPL29302322	540	501	627	712
TTC31	177.871	0.276469	0.193716	1.42719	0.153526	0.772452	AMPL36675731	154	146	209	208
VPS4A	703.079	0.23544	0.165067	1.42633	0.153773	0.772918	AMPL13053003	557	663	775	825
IRX2	111.574	-0.303212	0.212977	-1.42369	0.154537	0.773808	AMPL16405339	136	118	73	118
LANCL1	273.495	-0.276979	0.194575	-1.42351	0.154589	0.773808	AMPL6400655	261	333	212	279
MED23	135.644	0.288373	0.202522	1.42391	0.154472	0.773808	AMPL29475941	115	110	162	160
MIA3	210.071	-0.267143	0.187497	-1.42479	0.154218	0.773808	AMPL20951285	250	209	199	184
PFN1	6861.1	-0.186521	0.131045	-1.42333	0.154641	0.773808	AMPL28602071	7316	6942	6224	6970
RPRD1B	411.469	0.242283	0.170001	1.42518	0.154105	0.773808	AMPL34786228	352	362	448	492
TELO2	142.132	0.294129	0.206642	1.42338	0.154627	0.773808	AMPL31142122	99	132	180	160
VPS33A	274.185	0.257762	0.181054	1.42367	0.154541	0.773808	AMPL36669400	233	237	307	326
ASAP1	820.243	0.218924	0.153881	1.42268	0.154828	0.774153	AMPL31080579	698	746	914	937
MON1A	107.023	-0.30785	0.216415	-1.4225	0.154882	0.774153	AMPL14538318	155	95	122	60
ARHGEF9	420.007	0.243529	0.17178	1.41768	0.156284	0.775967	AMPL10514676	399	334	555	410
HMGN4	196.698	-0.278489	0.196241	-1.41912	0.155865	0.775967	AMPL27874266	250	186	209	146
NDUFA3	328.923	-0.247527	0.174243	-1.42058	0.155438	0.775967	AMPL28380746	355	350	297	312
NFE2L2	2138.7	-0.201483	0.142055	-1.41835	0.156089	0.775967	AMPL28576834	2130	2324	2086	2000
PARG	153.893	-0.282389	0.198837	-1.4202	0.15555	0.775967	AMPL11287252	178	162	132	143
PLEKHM2	273.817	-0.259638	0.182923	-1.41939	0.155787	0.775967	AMPL25371796	355	244	265	238
RAB38	196.16	0.281696	0.198373	1.42003	0.1556	0.775967	AMPL37271863	141	184	227	235
RIT1	397.559	0.240638	0.169736	1.41772	0.156273	0.775967	AMPL13087923	336	354	468	441
STIM2	105.161	0.297935	0.209821	1.41995	0.155622	0.775967	AMPL10354849	86	85	125	128
THAP10	118.762	0.292718	0.206188	1.41967	0.155704	0.775967	AMPL31708521	105	91	149	135
UBE2C	1375.59	0.218933	0.154385	1.4181	0.15616	0.775967	AMPL12133209	1100	1312	1588	1519
UPK3B	106.16	-0.298214	0.210288	-1.41812	0.156155	0.775967	AMPL21637884	121	118	104	81
CCDC23	122.267	-0.292029	0.206894	-1.41149	0.158099	0.776074	AMPL22115167	130	142	112	103
CSF1	98.3918	-0.301019	0.213188	-1.41199	0.157952	0.776074	AMPL5629117	136	90	97	73
DMXL2	227.119	-0.262888	0.186264	-1.41137	0.158134	0.776074	AMPL6651974	245	247	213	202
DPAGT1	749.327	0.217236	0.154015	1.41049	0.158396	0.776074	AMPL8989552	747	587	936	759
HIST1H1D	559.025	0.270167	0.191521	1.41064	0.158351	0.776074	AMPL30000091	365	567	564	737
HMG20A	298.809	0.24976	0.176526	1.41486	0.15711	0.776074	AMPL31666246	260	256	346	341
HMOX1	373.24	0.2484	0.176097	1.41058	0.158368	0.776074	AMPL9239404	309	334	398	458
HNRNPUL2	2739.11	-0.192931	0.136373	-1.41473	0.157146	0.776074	AMPL3964632	3146	2592	2932	2337
INIP	361.76	0.246893	0.174254	1.41686	0.156524	0.776074	AMPL36419302	371	262	401	429
KLC3	113.815	-0.294944	0.208134	-1.41708	0.156459	0.776074	AMPL18162870	130	125	94	105
LRPPRC	1079.79	0.207653	0.146986	1.41274	0.157732	0.776074	AMPL17687082	962	956	1159	1263
MARCKS	1534.74	-0.196603	0.139041	-1.41399	0.157365	0.776074	AMPL11883257	1825	1403	1439	1499
MRPL23	524.199	-0.226238	0.160185	-1.41235	0.157847	0.776074	AMPL36917595	623	495	535	453
NCKAP5L	138.066	-0.294246	0.207858	-1.41562	0.156888	0.776074	AMPL3219086	196	118	140	103
OXSM	118.874	0.296315	0.209931	1.41149	0.158101	0.776074	AMPL32990324	94	99	122	163
PSMD14	1859.06	0.203916	0.144502	1.41116	0.158197	0.776074	AMPL28608721	1582	1717	2030	2134
RAB3GAP2	254.915	-0.258671	0.183231	-1.41172	0.158033	0.776074	AMPL12267133	279	272	222	245
RRAGA	526.463	-0.2299	0.163022	-1.41024	0.158469	0.776074	AMPL13101456	649	479	539	451
SCD	11589.4	0.183825	0.130143	1.41249	0.157806	0.776074	AMPL27982622	12212	8872	13536	12229
SLC29A1	440.401	0.249655	0.17642	1.41512	0.157033	0.776074	AMPL1105895	426	340	607	410
STK17A	562.165	-0.224645	0.159284	-1.41034	0.158438	0.776074	AMPL30257650	692	509	532	527
STRN3	273.944	-0.253259	0.179056	-1.41441	0.157241	0.776074	AMPL2584814	300	290	255	250
TBC1D17	604.57	0.235179	0.166575	1.41185	0.157993	0.776074	AMPL15390969	655	416	726	654
TCTA	265.805	-0.254854	0.180578	-1.41132	0.15815	0.776074	AMPL37006597	290	283	242	247
ZNF714	100.791	0.299107	0.212096	1.41025	0.158467	0.776074	AMPL21836830	75	87	131	113
ADCK4	309.555	-0.244241	0.173731	-1.40585	0.159768	0.776662	AMPL13847655	361	305	295	280
ANKRD52	435.252	-0.235801	0.167617	-1.40678	0.159492	0.776662	AMPL16836498	548	389	418	396
ARG2	376.062	0.239018	0.169918	1.40666	0.159527	0.776662	AMPL6703028	357	301	472	389
BTF3L4	694.442	0.217495	0.154539	1.40738	0.159315	0.776662	AMPL34965217	614	612	759	807
EEF1E1	1843.34	0.18717	0.133127	1.40595	0.159738	0.776662	AMPL30277148	1745	1577	2175	1930
HIST1H3C	5798.34	0.213242	0.151649	1.40615	0.159679	0.776662	AMPL7390764	4613	5579	6104	6935
LOC148413	164.809	0.276075	0.195931	1.40904	0.158824	0.776662	AMPL21111158	147	131	194	193
MARVELD2	116.875	-0.2939	0.208774	-1.40774	0.159207	0.776662	AMPL1909279	142	121	89	115
PTPN18	278.874	0.250991	0.17821	1.4084	0.159013	0.776662	AMPL26438611	268	216	318	324
PTRHD1	477.986	0.232655	0.165467	1.40605	0.159708	0.776662	AMPL705054	407	427	531	556
SRF	391.01	-0.233903	0.166097	-1.40823	0.159062	0.776662	AMPL8261193	438	396	378	354
SSR1	3186.18	-0.184088	0.130954	-1.40574	0.159802	0.776662	AMPL7139310	3749	2913	3266	2884
WDR5	377.284	0.237052	0.168516	1.4067	0.159516	0.776662	AMPL31106185	334	324	437	424
RNF149	462.502	-0.228252	0.162431	-1.40523	0.159953	0.776978	AMPL17278173	514	469	421	447
DHCR24	5498.88	-0.189687	0.135054	-1.40452	0.160164	0.777386	AMPL26008095	6736	4824	5670	4915
NAT14	221.771	0.267495	0.190474	1.40436	0.160211	0.777386	AMPL33763313	228	153	250	267
ING2	268.286	-0.256813	0.183054	-1.40293	0.160636	0.778608	AMPL11975157	282	296	236	256
PRRC2B	3281.41	0.179277	0.127772	1.4031	0.160588	0.778608	AMPL12311340	3247	2707	3869	3414
COMT	1897.46	-0.192297	0.137114	-1.40246	0.160779	0.778877	AMPL3911681	2238	1744	1969	1679
UBAP2L	686.33	-0.20972	0.149612	-1.40176	0.160988	0.779469	AMPL25396725	782	666	671	634
CELSR2	429.184	0.236591	0.168914	1.40066	0.161315	0.780205	AMPL9363130	368	379	466	512
FKBP2	899.384	-0.20931	0.149467	-1.40038	0.161401	0.780205	AMPL29504972	1094	812	837	872
PDIA3P	2041.45	-0.191364	0.136615	-1.40075	0.16129	0.780205	AMPL19943993	2136	2111	1911	2006
REXO1	387.567	0.239483	0.171087	1.39978	0.16158	0.780653	AMPL31581809	330	343	476	411
ERBB2	125.259	-0.288228	0.206004	-1.39913	0.161773	0.781161	AMPL28173828	134	144	112	109
C1orf51	114.359	0.295706	0.211582	1.3976	0.162234	0.781589	AMPL34410755	82	102	122	153
HCFC1	1282.06	0.2148	0.153589	1.39853	0.161953	0.781589	AMPL29139880	1387	912	1564	1332
MED16	469.959	-0.224053	0.160243	-1.39821	0.16205	0.781589	AMPL27491848	531	467	445	440
TNFAIP2	118.75	0.289069	0.206864	1.39739	0.162297	0.781589	AMPL28760504	112	85	152	132
XYLT2	345.112	0.240282	0.171926	1.39759	0.162236	0.781589	AMPL36842666	344	261	404	386
FANCL	391.359	0.239323	0.171333	1.39683	0.162465	0.781977	AMPL31677192	354	328	411	482
LOC731275	183.887	0.272302	0.195034	1.39618	0.162661	0.782081	AMPL19437386	180	133	239	193
POLR2L	2738.03	-0.190756	0.136621	-1.39624	0.162643	0.782081	AMPL36857059	2912	2789	2469	2782
CLN5	91.1824	-0.302704	0.216968	-1.39516	0.162969	0.782549	AMPL29044212	85	122	63	90
FAM46A	874.892	-0.246535	0.176729	-1.39499	0.16302	0.782549	AMPL33116636	1143	759	1010	619
FIGNL1	345.475	0.243087	0.174231	1.3952	0.162955	0.782549	AMPL3521865	293	305	387	404
COPB1	596.322	-0.214509	0.153858	-1.3942	0.163257	0.782847	AMPL3878075	694	569	571	559
MPPE1	212.519	-0.269638	0.193397	-1.39422	0.163252	0.782847	AMPL35267686	267	201	168	216
FAM192A	611.372	-0.214338	0.153775	-1.39384	0.163365	0.782946	AMPL15383611	721	575	593	566
AFG3L1P	175.924	0.275104	0.197668	1.39175	0.163999	0.784728	AMPL19887556	137	157	202	211
IRF1	250.672	-0.263	0.188969	-1.39177	0.163993	0.784728	AMPL10882953	257	285	208	248
SLC25A4	1326.27	-0.196494	0.141182	-1.39178	0.16399	0.784728	AMPL7369491	1598	1195	1286	1254
TESK1	380.482	-0.249913	0.179638	-1.3912	0.164163	0.785095	AMPL29062805	514	317	379	325
AAR2	361.156	-0.237016	0.170488	-1.39022	0.164462	0.785421	AMPL30761630	404	368	323	350
KIAA1161	90.6797	-0.298535	0.214681	-1.39059	0.164349	0.785421	AMPL33665922	95	110	70	85
SNRPD1	1985.88	0.212441	0.152823	1.39011	0.164494	0.785421	AMPL12748290	1670	1833	2015	2447
AGTRAP	529.488	0.219032	0.157765	1.38835	0.165031	0.785874	AMPL32908210	480	455	612	585
C10orf116	253.091	-0.255296	0.18383	-1.38876	0.164905	0.785874	AMPL12242923	312	239	256	210
CYCS	1936.1	-0.184357	0.13283	-1.38791	0.165163	0.785874	AMPL33088098	2207	1833	1831	1898
GKAP1	121.485	0.28913	0.208313	1.38796	0.165148	0.785874	AMPL15485422	115	86	128	162
MCOLN1	149.88	-0.280125	0.201702	-1.38881	0.164891	0.785874	AMPL31900648	200	135	141	127
MYO19	223.875	-0.257911	0.185844	-1.38778	0.165203	0.785874	AMPL7188066	250	235	203	207
PTPN6	166.175	0.275156	0.198192	1.38833	0.165037	0.785874	AMPL17614363	150	130	177	213
ARMC10	258.967	-0.265729	0.191662	-1.38644	0.165611	0.78615	AMPL6829494	263	298	203	266
FGFR1OP	259.265	0.253453	0.182775	1.3867	0.165534	0.78615	AMPL13602137	221	224	290	308
TIMM9	873.887	0.234284	0.168931	1.38686	0.165485	0.78615	AMPL13567938	685	829	888	1099
TMED9	2036.04	-0.183289	0.132142	-1.38705	0.165425	0.78615	AMPL31453472	2354	1897	1957	1968
ATOX1	978.735	0.198352	0.143341	1.38377	0.166428	0.788738	AMPL27958934	917	835	1076	1112
MRPL55	191.476	0.263797	0.190645	1.38371	0.166448	0.788738	AMPL17833767	176	151	228	218
POLH	561.948	0.21899	0.158229	1.384	0.166357	0.788738	AMPL29597749	572	428	648	623
PRPF19	1339.73	0.198822	0.143708	1.38351	0.166508	0.788738	AMPL24734076	1220	1173	1413	1580
C2orf69	129.664	0.282914	0.204652	1.38242	0.166844	0.789724	AMPL17716049	126	91	154	154
COMMD4	476.724	0.2219	0.160577	1.38189	0.167006	0.789724	AMPL30553207	439	402	536	543
SLU7	1044.52	0.207348	0.150101	1.3814	0.167157	0.789724	AMPL27983407	888	961	1174	1172
SSRP1	4161.37	0.174418	0.126193	1.38215	0.166925	0.789724	AMPL8092829	4004	3547	4503	4698
TFCP2L1	631.6	0.252455	0.182725	1.38161	0.16709	0.789724	AMPL26664927	434	637	685	770
INO80C	115.884	0.289377	0.209593	1.38066	0.167383	0.79033	AMPL1217069	91	98	124	153
SOWAHC	506.716	-0.230427	0.166927	-1.38041	0.167461	0.79033	AMPL37310327	507	565	502	448
LAPTM4B	2056.81	-0.186366	0.135045	-1.38003	0.167578	0.790388	AMPL32626502	2444	1865	2081	1882
POP5	239.078	0.253869	0.183991	1.37979	0.16765	0.790388	AMPL33073389	212	199	269	283
FUT9	137.594	0.278555	0.201968	1.3792	0.167832	0.79083	AMPL13674219	120	110	161	164
ELMO3	197.42	-0.262034	0.190235	-1.37742	0.168382	0.792384	AMPL14479169	242	190	181	179
H1F0	627.927	-0.258894	0.187933	-1.37758	0.168332	0.792384	AMPL28087717	547	795	487	657
SURF4	861.997	-0.211166	0.153322	-1.37728	0.168427	0.792384	AMPL16754192	1077	756	866	772
HDAC5	320.773	-0.237297	0.172519	-1.37549	0.168981	0.792909	AMPL2513678	373	315	304	294
MFSD10	317.344	-0.242343	0.176125	-1.37597	0.168831	0.792909	AMPL9283406	395	291	313	277
RNMT	746.476	0.209147	0.152049	1.37552	0.16897	0.792909	AMPL9721640	658	665	878	802
TMTC3	494.949	0.222262	0.16148	1.3764	0.168697	0.792909	AMPL21792457	489	388	605	518
VAT1	2129.26	-0.196222	0.142573	-1.37629	0.168732	0.792909	AMPL28102172	2566	1919	2274	1812
HIST1H2AM	3478.2	0.219409	0.159554	1.37514	0.169089	0.793001	AMPL8215667	2719	3361	3517	4329
CINP	188.075	0.27178	0.197849	1.37368	0.169543	0.794714	AMPL18602692	140	174	218	223
C15orf41	88.3721	0.292831	0.213413	1.37213	0.170023	0.795419	AMPL3306085	74	69	113	101
MAGEA2	373.427	0.244493	0.178177	1.37219	0.170003	0.795419	AMPL27017908	351	298	369	486
PSMD10	917.332	0.209412	0.152658	1.37177	0.170135	0.795419	AMPL8139202	815	811	959	1101
SLFN11	459.181	-0.261076	0.190321	-1.37177	0.170136	0.795419	AMPL5540335	690	331	420	418
TSR1	323.131	0.238124	0.173543	1.37213	0.170022	0.795419	AMPL32311333	317	249	368	371
CCDC86	330.571	-0.241323	0.175987	-1.37126	0.170294	0.79574	AMPL35490106	417	298	327	288
CDON	218.052	0.281931	0.205716	1.37049	0.170534	0.796034	AMPL33135779	246	123	317	204
MDFI	202.492	0.288901	0.210798	1.37051	0.170528	0.796034	AMPL29679207	116	208	202	282
NLRC5	203.386	-0.263447	0.192317	-1.36986	0.170731	0.796539	AMPL14206074	250	196	211	160
EIF4EBP1	2182.92	-0.189425	0.138318	-1.36948	0.170848	0.796669	AMPL27717688	2672	1918	2146	2050
RPS6KA2	354.576	-0.237971	0.173845	-1.36887	0.17104	0.796736	AMPL137058	405	355	302	357
SNORA38	1143.19	-0.189565	0.138468	-1.36901	0.170995	0.796736	AMPL20447099	1277	1111	1125	1072
LGR4	508.122	-0.216992	0.158607	-1.36811	0.171277	0.797426	AMPL30706365	558	516	501	460
KIAA0947	629.647	0.214501	0.156905	1.36707	0.171602	0.798524	AMPL26787940	553	559	759	663
B3GNT1	93.6014	0.293443	0.214757	1.3664	0.171814	0.798525	AMPL13441321	98	55	123	105
BCR	617.665	-0.21832	0.159799	-1.36622	0.171869	0.798525	AMPL29511300	777	542	592	575
TPRG1L	479.22	-0.218614	0.159993	-1.3664	0.171814	0.798525	AMPL21003096	528	486	464	441
CENPN	1991.35	0.200282	0.146653	1.36569	0.172036	0.798529	AMPL6115456	1715	1825	2076	2376
STRBP	698.26	0.207747	0.152123	1.36565	0.172048	0.798529	AMPL33611233	645	597	847	725
AP2A2	382.888	-0.228999	0.168009	-1.36302	0.172877	0.801626	AMPL7806785	432	384	347	370
MTDH	526.14	-0.215459	0.158115	-1.36268	0.172984	0.801626	AMPL16184534	615	501	491	504
TMED1	264.229	-0.245138	0.179894	-1.36268	0.172984	0.801626	AMPL13029183	317	254	245	244
NUMB	835.839	-0.202322	0.14854	-1.36207	0.173175	0.802099	AMPL936056	877	872	811	783
CLK2	477.039	0.221753	0.163204	1.35875	0.174226	0.802441	AMPL20489750	415	423	557	524
FAM24B	130.079	0.278123	0.204542	1.35974	0.173913	0.802441	AMPL10085979	124	94	148	160
IFT74	177.392	0.269222	0.198178	1.35848	0.17431	0.802441	AMPL13994607	145	153	187	228
KCNG1	99.5858	-0.289818	0.213306	-1.3587	0.174243	0.802441	AMPL11544229	117	108	71	101
LOC100128252	550.966	0.239025	0.175941	1.35855	0.174289	0.802441	AMPL38163575	407	540	639	622
LSM4	986.34	0.195028	0.143567	1.35844	0.174323	0.802441	AMPL13283940	941	829	1071	1131
PRPF8	2101.25	0.186716	0.137203	1.36088	0.173552	0.802441	AMPL27174370	1974	1809	2198	2471
RPS5	4056.38	-0.170533	0.125481	-1.35904	0.174134	0.802441	AMPL1877505	4654	3769	4074	3800
SENP7	130.7	0.27773	0.20417	1.36028	0.17374	0.802441	AMPL31358446	114	104	170	140
TIMM44	870.86	-0.198859	0.146307	-1.35918	0.174089	0.802441	AMPL26854842	942	881	818	845
UBE2A	916.877	-0.196586	0.144536	-1.36011	0.173794	0.802441	AMPL11500562	1075	853	895	860
WIPF2	293.671	-0.25346	0.186454	-1.35937	0.17403	0.802441	AMPL17780009	388	255	309	232
LENEP	91.7823	0.291771	0.214988	1.35715	0.174732	0.803911	AMPL31414178	87	62	135	89
FAM89B	228.886	-0.255208	0.188193	-1.3561	0.175067	0.804628	AMPL2559179	296	205	221	199
SNORA66	256.581	-0.247321	0.182359	-1.35623	0.175025	0.804628	AMPL20486309	320	237	242	232
DLAT	980.196	0.199652	0.147318	1.35525	0.175338	0.805461	AMPL11450993	876	871	1066	1127
CDR2L	190.908	-0.279381	0.206251	-1.35457	0.175556	0.805702	AMPL24911521	249	179	224	117
FBXO31	594.436	0.212971	0.157262	1.35424	0.17566	0.805702	AMPL13853290	607	454	704	638
YWHAE	7008.44	0.164933	0.121788	1.35426	0.175653	0.805702	AMPL12300985	6675	6085	7886	7565
BCL10	355.617	0.231832	0.171324	1.35318	0.175998	0.806425	AMPL27731761	315	306	396	414
MLYCD	142.477	0.274714	0.202991	1.35333	0.175951	0.806425	AMPL13342199	113	124	163	173
CHFR	400.191	0.224079	0.165635	1.35285	0.176103	0.806496	AMPL7198335	382	324	478	431
CPA4	222.604	-0.267305	0.19763	-1.35255	0.1762	0.806525	AMPL33284896	195	360	110	204
NFIA	994.46	0.209083	0.154646	1.35202	0.17637	0.806893	AMPL4774623	998	779	1286	959
PHF6	1164.79	0.195166	0.144428	1.35131	0.176597	0.807356	AMPL15129448	1026	1053	1349	1255
PLCB4	280.085	0.241009	0.178375	1.35114	0.176651	0.807356	AMPL1567361	250	236	341	302
APOA1BP	952.577	-0.19271	0.142874	-1.34881	0.177397	0.809176	AMPL34409624	1070	924	963	865
HIST1H2BD	9187.07	0.203623	0.150969	1.34877	0.17741	0.809176	AMPL36695681	7298	8915	9708	10879
ORC2	253.154	0.248054	0.183846	1.34925	0.177257	0.809176	AMPL28232012	245	194	324	261
WTIP	250.409	-0.250032	0.185318	-1.3492	0.177272	0.809176	AMPL5707049	313	232	256	206
ARHGAP17	295.692	-0.256455	0.190303	-1.34762	0.177781	0.809789	AMPL1921317	395	255	323	220
C3orf14	409.535	0.236764	0.176422	1.34204	0.179584	0.809789	AMPL33415955	330	378	434	501
CDKN2A	281.068	-0.242558	0.180194	-1.34609	0.178274	0.809789	AMPL5818577	354	255	264	257
DCBLD2	540.374	0.210083	0.156229	1.34471	0.178718	0.809789	AMPL16283158	521	441	613	604
ERLIN2	119.289	-0.276686	0.205998	-1.34315	0.179223	0.809789	AMPL12509139	140	125	106	106
ESD	83.8773	0.288873	0.214769	1.34504	0.178612	0.809789	AMPL11695631	67	68	97	106
FUCA2	729.344	0.203095	0.150878	1.34609	0.178275	0.809789	AMPL14702315	674	626	794	841
GEN1	256.855	0.261445	0.19449	1.34426	0.178864	0.809789	AMPL21787633	189	243	266	331
GXYLT1	96.403	0.289891	0.21522	1.34695	0.177995	0.809789	AMPL15924649	71	83	95	138
HECA	792.321	0.212668	0.158564	1.34121	0.179852	0.809789	AMPL31380863	840	578	982	809
HEXDC	102.492	0.282135	0.210325	1.34142	0.179784	0.809789	AMPL16736006	92	77	118	127
HIST1H2AL	900.755	0.242734	0.181034	1.34082	0.179979	0.809789	AMPL11390889	631	906	907	1156
KIAA0368	1276.02	-0.194004	0.144659	-1.34111	0.179884	0.809789	AMPL5121992	1311	1346	1193	1249
LMF2	623.301	-0.219132	0.163382	-1.34122	0.179848	0.809789	AMPL17917547	803	532	620	557
LOC728643	188.234	-0.264636	0.196857	-1.34431	0.178848	0.809789	AMPL20442196	191	218	159	181
MIS18BP1	392.027	0.245084	0.182683	1.34158	0.179732	0.809789	AMPL32632467	290	380	487	416
MTHFD1L	404.711	-0.221182	0.164911	-1.34122	0.179848	0.809789	AMPL7279337	461	399	382	380
PCNXL4	372.762	0.22604	0.168405	1.34224	0.179517	0.809789	AMPL35397331	336	318	427	420
PPP1R16A	401.807	-0.223849	0.166951	-1.34081	0.179983	0.809789	AMPL16336068	481	377	372	383
SKA3	270.49	0.246789	0.18346	1.3452	0.178562	0.809789	AMPL35077294	258	211	356	269
SNHG11	115.616	-0.280288	0.207983	-1.34765	0.17777	0.809789	AMPL20715888	129	128	96	108
SYNJ1	212.545	0.25692	0.190829	1.34634	0.178194	0.809789	AMPL28576078	211	155	230	263
TXNDC17	1198.47	-0.212605	0.157881	-1.34662	0.178104	0.809789	AMPL18665191	1212	1303	1010	1254
USP32P2	135.359	0.271636	0.202365	1.3423	0.179498	0.809789	AMPL20242606	118	109	161	158
WDR7	103.802	-0.282562	0.210667	-1.34128	0.179831	0.809789	AMPL25961691	133	101	85	97
ZNF292	530.288	0.224321	0.166988	1.34334	0.179163	0.809789	AMPL25983538	570	373	620	585
ZNF780A	270.304	0.243928	0.181654	1.34282	0.179331	0.809789	AMPL2511997	228	238	307	314
LLGL2	151.914	-0.267373	0.199608	-1.33949	0.180411	0.809878	AMPL675803	193	143	139	135
OAZ1	5272.67	-0.188546	0.140773	-1.33936	0.180455	0.809878	AMPL29185458	6682	4436	5252	4885
RPL30	5344.76	-0.171498	0.128006	-1.33977	0.180321	0.809878	AMPL5417771	5846	5221	4947	5402
RPS2	10622.3	-0.179627	0.134007	-1.34043	0.180105	0.809878	AMPL9807020	12667	9541	9588	10886
TDRKH	449.398	0.221039	0.164946	1.34007	0.180222	0.809878	AMPL6139748	453	344	545	475
TK1	2435.99	-0.190887	0.142643	-1.33821	0.180827	0.811145	AMPL8790684	3036	2099	2507	2174
C14orf142	418.852	0.222571	0.166479	1.33693	0.181246	0.811345	AMPL14971114	366	369	483	467
C16orf52	180.25	-0.261307	0.195404	-1.33726	0.181137	0.811345	AMPL10186880	200	193	184	144
CACUL1	823.53	-0.200747	0.15014	-1.33707	0.181201	0.811345	AMPL17541674	890	836	747	822
E2F5	110.402	0.285828	0.213933	1.33606	0.181529	0.811345	AMPL9976395	116	66	162	106
EPB41L1	1467.25	0.191292	0.143078	1.33697	0.181231	0.811345	AMPL13177078	1475	1172	1819	1462
MRPS18B	1593.57	0.190301	0.142455	1.33587	0.181592	0.811345	AMPL26773728	1407	1444	1718	1832
[truncated: 18,775 more rows]
