# Supplementary material for: Regulation of cellular sterol homeostasis by the oxygen responsive noncoding RNA lincNORS
Source: Nat Commun. 2020 Sep 21;11:4755. doi: 10.1038/s41467-020-18411-x (PMC7505984; doi:10.1038/s41467-020-18411-x)
Supplement: Supplementary file 9 — Supplementary Data 6 [file 41467_2020_18411_MOESM9_ESM.xlsx]

## Sheet: Suppl. data 6. NORS_OE RNAseq
Gene	Length	logFC	logCPM	PValue	FDR	pcDNA3_1	pcDNA3_2	pcDNA3_3	OE1721_1	OE1721_2	OE1721_3
A1BG	1766	0.263262	0.30788	0.642599	0.85684	11	22.4531	23	15	37	15
A1BG-AS1	2175	0.786291	1.93395	0.0873868	0.325504	39.7913	90.963	20	87.2582	78.4034	87.2582
A2M-AS1	2187	0.294868	0.62498	0.513162	0.782737	17	27	27	29	27	29
A4GALT	2106	0.0723035	2.92569	0.789529	0.924	113	174	115	118	181	118
AAAS	1854	0.103181	4.86282	0.499131	0.771343	414	602	526	477	676	477
AACS	3341	-0.233347	5.19125	0.0577013	0.2569	657	786	719	556	701	556
AADAT	2326	-0.0638653	2.12467	0.864301	0.955755	82.7748	93.1844	61.4933	62.2239	101.658	62.2239
AAED1	1242	0.00572502	3.18701	0.990859	1	119	160	217	137	216	137
AAGAB	3344	0.0331439	7.07063	0.74637	0.906624	2294	2469.83	2514.27	2523	2256.5	2523
AAK1	21283	-0.218633	5.40928	0.0526722	0.243727	749	888.22	867.382	704.6	702	704.6
AAMDC	557	0.291277	2.06697	0.413221	0.714539	39	101	64	79	84	79
AAMP	1845	-0.0394427	6.20341	0.691636	0.879758	1297	1493	1300	1214	1500	1214
AAR2	2765	-0.0594249	5.55391	0.582129	0.823967	836	921	865	779	924	779
AARD	1819	0.483262	0.696916	0.284122	0.59492	25	18.9645	25	34	27	34
AARS	3344	0.159023	8.2454	0.0892816	0.329067	4406	5612	5773	5369	6586	5369
AARS2	4782	0.54489	4.32327	0.000809829	0.0169321	265	331	294	443.553	382.739	443.553
AARSD1	1377	0.271579	2.71671	0.46571	0.752465	124.208	61.7783	131.612	95.9671	195	95.9671
AASDH	3614	-0.554466	3.76722	0.00211275	0.0335945	280	279	321.5	188	215	188
AASDHPPT	2880	-0.357122	4.74949	0.0167359	0.127279	558	573	514	436	391	436
AASS	5887	-0.231231	0.82837	0.660831	0.864957	33	35.8749	30	34.3839	13	34.3839
AATF	2172	0.314927	5.17766	0.0110374	0.0980036	496	633	642	673	819	673
ABAT	5586	-0.0391399	7.09707	0.679118	0.873836	2143	2604	2887.07	2356	2573	2356
ABCA1	10515	-0.140688	5.04665	0.251814	0.560245	606	641	646	544	604	544
ABCA11P	1895	0.289965	3.02816	0.199185	0.49957	128	142.98	126	157	163.711	157
ABCA12	9192	0.2066	6.01687	0.0371975	0.199937	945	1123	1234	1222	1293	1222
ABCA17P	4188	-0.187425	1.58713	0.591674	0.82878	53	49	67	48	50	48
ABCA2	8171	-0.0994862	7.54968	0.25149	0.559985	3102	3766.57	3785	3084	3607.03	3084
ABCA3	6623	0.122962	5.60899	0.272124	0.581633	720	957	891	846	1057	846
ABCA5	9249	-0.392656	5.74333	0.00109765	0.02111	1106.11	1010	1202.53	760.8	982.491	760.8
ABCA7	6834	0.033159	2.15539	0.93748	0.983775	82	79	74	86	64	86
ABCB10	3861	-0.208782	4.48531	0.185101	0.480096	467	449	388	356	405	356
ABCB4	3988	0.797614	-0.0785855	0.373453	0.679936	17	16	0.410889	27	2.99999	27
ABCB6	3021	-0.244167	4.24554	0.124208	0.391781	316	409	401	285	365	285
ABCB7	2528	-0.151071	4.17682	0.385365	0.689271	348	298	388	306	306	306
ABCB8	4735	-0.110432	3.99796	0.499746	0.771877	280	320	304	265	294	265
ABCB9	3546	0.292706	3.19284	0.249171	0.558148	165	166	112	187	161	187
ABCC1	6564	0.331839	5.63084	0.00351268	0.0466787	740	923	741	930	1121	930
ABCC10	5118	0.015224	4.19729	0.946193	0.986899	388.796	319.826	276.889	318	354	318
ABCC2	5446	-0.719684	1.49352	0.0556771	0.251977	51	65	69	29	53	29
ABCC3	5183	-0.138425	4.03725	0.403476	0.706463	296	347.348	294	272.432	293	272.432
ABCC4	5871	-0.33133	2.40249	0.491515	0.766641	83.879	96.9221	135.755	40.0282	174.001	40.0282
ABCC5	5851	0.199679	6.45046	0.0347364	0.193104	1345.5	1632.79	1489.05	1553	1950.53	1553
ABCC8	4938	-0.102705	1.55091	0.797229	0.926986	75	46	37	50	47	50
ABCC9	8325	0.422839	5.60222	0.000499548	0.0122857	696.667	852.687	724.551	1032.76	919.295	1032.76
ABCD1	3697	-0.299898	2.32815	0.309662	0.620338	77	124	98	73	92	73
ABCD3	3616	-0.215379	5.08772	0.106458	0.360432	533.126	726.568	749.25	563.786	563	563.786
ABCD4	3157	-0.327584	3.93999	0.0652491	0.27642	287	343	301	216	301	216
ABCE1	4194	-0.0592417	6.81629	0.52674	0.792705	1895.38	2075.32	2338.59	1957.06	2032.36	1957.06
ABCF1	3474	0.151515	6.43118	0.0868259	0.32421	1384.2	1613.73	1483.95	1570.56	1757.93	1570.56
ABCF2	4696	0.0534496	5.93939	0.601268	0.834525	1035.22	1158.79	1103.67	1038.96	1299.82	1038.96
ABCF3	2626	0.0201758	5.54209	0.873427	0.959442	662	962	925	773	990	773
ABCG1	3142	0.9246	3.77694	4.02246e-05	0.00202964	110.661	230.599	179.686	287.536	391.24	287.536
ABCG2	4445	-0.037088	2.39589	0.915251	0.976862	75	109	104	98	77	98
ABHD10	2823	-0.128345	4.66851	0.407323	0.708797	452	508.613	490	460	379	460
ABHD11	1667	0.300303	4.97271	0.0642459	0.273589	478.992	568.945	491.142	521.326	837.724	521.326
ABHD12	2140	0.0141741	5.98423	0.909996	0.975213	1038	1242.16	1175	999	1452.05	999
ABHD13	5316	-0.219525	3.80973	0.277122	0.587044	249	287	286	252	185	252
ABHD14A	1118	0.287838	1.52446	0.394084	0.698472	40	48	49	55	54.0375	55
ABHD14B	2447	0.186393	3.79867	0.322614	0.633465	208	290	212.514	248	299	248
ABHD15	3365	0.0337213	4.60552	0.833808	0.943316	417	445	451	388	555	388
ABHD16A	2270	0.0432129	5.26526	0.727261	0.898173	623	789	663.999	655	796	655
ABHD16B	1776	0.175821	1.96857	0.577518	0.821526	63	70	63	77	63	77
ABHD17A	1731	0.184572	3.56505	0.368632	0.675965	197	200	204	198	281.003	198
ABHD17B	3153	0.274554	4.57444	0.161778	0.448831	257.214	473.046	461.259	403.389	604.61	403.389
ABHD17C	2408	-0.0556212	5.4928	0.614448	0.842657	819	860	828	768	842	768
ABHD2	9159	-0.248548	8.49754	0.00480359	0.0568996	6875.46	7003.6	7613.02	5725.14	6386.01	5725.14
ABHD3	2085	-0.202449	3.42462	0.34597	0.656326	203	221	199	187	157	187
ABHD4	2543	-0.158256	4.72401	0.238455	0.546573	483	536	503	422	501	422
ABHD5	5370	-0.25513	4.86738	0.0557908	0.252138	527	560	650	448	538	448
ABHD6	2413	-0.122874	0.789044	0.836842	0.944873	19	23	51	22	40	22
ABHD8	2114	0.283215	0.934827	0.543925	0.803459	26	33	30	25	58	25
ABI1	3725	0.0378943	6.19341	0.712039	0.889496	1335.48	1261.75	1344	1301	1392	1301
ABI2	6647	0.045629	5.7004	0.707996	0.887717	837.459	985.59	982.403	995.8	838.961	995.8
ABL1	5881	-0.0736258	6.76753	0.442071	0.734985	1759.01	2369.95	2016	1841.99	2044	1841.99
ABL2	12244	-0.0777762	5.29791	0.62502	0.847263	850.804	672.809	664.722	706.443	639.659	706.443
ABLIM1	7704	-0.419002	5.02621	0.000787904	0.0166064	608.015	721.727	711.811	499.056	499.585	499.056
ABLIM2	3774	-0.0572702	2.8283	0.854069	0.951641	102.569	120	170.164	98.8793	175.549	98.8793
ABLIM3	4713	0.0484258	4.16014	0.77995	0.921067	305	355	298	295	389	295
ABR	5610	0.123372	6.82177	0.253584	0.561812	1775	2215	1956.58	1888	2620.34	1888
ABRACL	941	-0.00831759	4.36393	0.962333	0.993587	339	382	407	359	384	359
ABT1	2264	0.251256	4.13867	0.144518	0.423833	240	331	310	306	420	306
ABTB1	1997	0.299347	2.46284	0.335261	0.646686	101	100	63	99.0001	125	99.0001
ABTB2	4919	0.0556521	3.57983	0.81234	0.932892	173	287	181	193	269	193
ACAA1	1965	0.105256	5.30636	0.413126	0.714531	676.638	713	693	661	895.999	661
ACAA2	1952	0.0646109	4.68669	0.647941	0.859539	382	497	502	439	541	439
ACACA	10691	-0.142664	7.34281	0.117354	0.379845	2979.48	3110.83	3236.18	2769.04	2770.23	2769.04
ACACB	9260	0.220826	3.56085	0.253578	0.561812	175.533	216	202	228	222	228
ACAD10	4124	0.105441	4.79941	0.493789	0.768504	382.853	601.78	491.443	471.185	615.709	471.185
ACAD11	3556	-0.351813	4.04088	0.0946367	0.338019	320.502	299.895	383.633	208.325	366.635	208.325
ACAD8	2216	0.331601	3.52293	0.0931935	0.335085	176	210	167	222	241	222
ACAD9	2784	-0.0232074	5.5592	0.838015	0.94562	767	867.145	972	786.715	951	786.715
ACADM	2722	-0.279332	4.07237	0.0941778	0.33711	338	312	352	258	300	258
ACADS	1964	-0.138238	2.97362	0.603428	0.835611	111	161	176	110	181	110
ACADSB	5941	0.140709	4.22516	0.401267	0.704748	282.951	305.086	384	355	340	355
ACADVL	2371	-0.0131656	7.06733	0.914015	0.976551	2398.13	2847.37	2130.34	2146.39	2945.64	2146.39
ACAP2	7187	-0.0949026	6.57916	0.307154	0.618352	1662.21	1796	1955	1557	1883	1557
ACAP3	3801	0.120673	4.33486	0.506527	0.776544	295	448	317	332	471	332
ACAT1	2149	0.111185	4.46644	0.480509	0.760121	349	353	459	411	409	411
ACAT2	1567	0.288439	5.73258	0.0327303	0.186636	784.746	922.96	916.868	1128.5	871	1128.5
ACBD3	3581	0.160175	5.02601	0.247137	0.556456	556	540	582	635	573	635
ACBD4	2057	-0.0229502	3.35974	0.919743	0.977802	158.56	190.566	214.099	164.072	217.712	164.072
ACBD5	4185	-0.0224696	6.07021	0.817694	0.935975	1149.72	1363.08	1197.33	1159.57	1274.29	1159.57
ACBD6	1617	-0.0862692	5.15679	0.53586	0.79836	565	711	741	548	777	548
ACBD7	3383	-0.00461186	4.39924	0.987498	1	389.436	372	388	416.814	288.093	416.814
ACCS	2196	0.223959	2.58886	0.462072	0.749037	128	80.1608	86.9999	113.001	117.788	113.001
ACD	2095	0.34133	3.91175	0.0865622	0.323402	224.302	283.289	216	257	394	257
ACE	4969	0.258909	0.0676005	0.604354	0.836177	14	20	13	20	15	20
ACER2	2852	-0.293373	3.55105	0.197123	0.496311	199	200	304	166	234	166
ACER3	7461	-0.0394213	4.91494	0.810889	0.932086	482.457	636.536	557.631	573.275	443.186	573.275
ACIN1	4951	0.155777	7.54545	0.147364	0.42719	2565.49	3955.92	3234.98	3467.96	3680.34	3467.96
ACKR2	2978	-0.145118	0.725965	0.770834	0.916715	31.9188	27	29.7774	26.9094	25.2672	26.9094
ACKR3	2114	0.0688137	6.47626	0.476433	0.757887	1414	1609	1747	1514	1902	1514
ACLY	4450	0.204549	8.22305	0.0168163	0.127535	4503	5322.92	5430.69	5457	6378	5457
ACO1	3633	-0.064966	5.45932	0.568868	0.817076	711	834	923	754	807	754
ACO2	2744	0.0189931	6.62109	0.872772	0.959348	1534.98	2034	1809.15	1562.66	2251.36	1562.66
ACOT1	1603	0.513473	1.78184	0.319519	0.630462	12.1276	87.0861	55.4164	76.8338	55.5715	76.8338
ACOT13	4407	0.156402	4.93269	0.231249	0.540203	462.493	560.866	559.095	583.811	559.811	583.811
ACOT2	1794	0.241989	4.47159	0.139468	0.415582	306.708	468.068	340.584	433.166	422.428	433.166
ACOT4	1703	-0.184109	4.23879	0.27817	0.587809	373	396	322.737	321	304	321
ACOT7	1814	0.382493	4.95767	0.0302937	0.179013	459.012	623.447	393.97	667.403	546.343	667.403
ACOT8	1188	0.0112102	4.03748	0.961831	0.99336	300	324	265	288	307.527	288
ACOT9	1727	-0.390117	4.19401	0.0164898	0.126117	302	404	432	275	300	275
ACOX1	7759	-0.117177	6.32972	0.239197	0.547229	1457.61	1463.11	1659.07	1285.86	1599.77	1285.86
ACOX3	2890	0.0679758	3.99213	0.69485	0.880712	233	299	318	284	305	284
ACP1	1597	0.169594	6.32154	0.0779792	0.305416	1181	1508.29	1449	1412	1754	1412
ACP2	2159	0.201972	4.55391	0.171048	0.461233	320	422	457	427.629	497	427.629
ACP6	1832	0.115165	4.32736	0.485356	0.763636	334	370	347	329	469	329
ACPP	3223	-0.362805	2.16078	0.280007	0.590228	95.8186	86.7182	85.0961	52.9399	102.328	52.9399
ACSF2	2320	0.220641	2.64701	0.455968	0.744556	60	133	123	117	123	117
ACSF3	3804	0.155857	4.40203	0.40534	0.707312	263	484.999	354	359	484	359
ACSL1	4121	-0.272471	5.5616	0.0242034	0.159038	980	908	927	712	886	712
ACSL3	4369	-0.238601	7.56615	0.012402	0.105008	3748.24	3578.6	3882.5	3086.3	3196.61	3086.3
ACSL4	5351	0.395964	1.29318	0.367391	0.674704	42	22.3731	46	53.9881	35	53.9881
ACSM3	2158	0.660567	0.142296	0.256889	0.565653	5	20	18	25.4375	14.3093	25.4375
ACSS1	3692	-0.156369	3.73211	0.405098	0.707312	253	236	271	211	252	211
ACSS2	3027	-0.317026	4.78822	0.0174198	0.130238	537	587	548.999	438	445.001	438
ACSS3	3033	0.0644694	5.00472	0.637723	0.853919	505	577	637	607	545	607
ACTB	1852	0.342986	11.4918	0.000102278	0.00395071	39787	50689.3	49307.6	54841.5	64455	54841.5
ACTG1	2123	0.177091	11.3413	0.0403094	0.20996	40439.8	45757.7	47538.5	46627	55693.7	46627
ACTL10	2028	-0.106185	0.542225	0.824812	0.939404	18	36	23	21	28	21
ACTL6A	1956	-0.189806	7.01942	0.0303742	0.179256	2310.31	2554.8	2717.46	2121.95	2292.25	2121.95
ACTN1	3809	0.140953	6.07654	0.136911	0.412677	1008.57	1272.53	1245.77	1229.95	1356.12	1229.95
ACTN4	3966	0.0205455	8.77468	0.818631	0.936254	6943	8836	8140	7437	8986	7437
ACTR10	2451	-0.237468	5.7688	0.0501014	0.236645	951.699	1089	1195	939	805	939
ACTR1A	2891	-0.0206128	6.91711	0.820147	0.936822	2109	2403	2156	2054	2371	2054
ACTR1B	2258	0.00156152	5.7522	0.993361	1	874	1184	899	896	1122	896
ACTR2	3944	-0.0762046	8.02016	0.382911	0.687941	4592	4787	5221	4414	4809	4414
ACTR3	5708	-0.22526	7.13857	0.0144851	0.115724	2574	2841	2912	2152.94	2725.17	2152.94
ACTR3B	2223	0.0848946	2.87494	0.759338	0.911423	122.744	149.55	112.559	145.082	108.91	145.082
ACTR3C	1298	-0.239958	1.60532	0.64301	0.856894	31.2554	31.4496	113.44	49.5825	45.0899	49.5825
ACTR5	2479	0.0877111	3.79141	0.720943	0.894327	202	341	192	278.565	201	278.565
ACTR6	2491	0.06446	4.66376	0.775599	0.918924	525.617	333.381	480.07	513.056	354.776	513.056
ACTR8	3629	0.064432	4.73607	0.655122	0.86256	457	433	531	477	510	477
ACTRT3	2017	0.252706	1.63186	0.480843	0.760561	34	66	51	59	57	59
ACVR1	3062	-0.388717	3.27376	0.0938008	0.336452	197	179	217	127	196	127
ACVR1B	4687	-0.124236	5.54045	0.267796	0.576906	849	897	908	736.001	934	736.001
ACVR2A	5374	-0.117803	2.82741	0.695706	0.881249	109.419	104.579	185.93	102.879	158.336	102.879
ACVR2B	11373	-0.0402833	5.36887	0.735062	0.901133	773	778	734	706	782	706
ACVR2B-AS1	2517	0.12584	1.06852	0.789125	0.923711	24.3171	58	23	40	31.2459	40
ACY1	1678	0.260819	3.66689	0.182906	0.476937	165.237	248.983	217.99	224.93	293.861	224.93
ACYP1	815	-0.286872	1.71136	0.427685	0.725071	70	57	63.0007	57	39	57
ACYP2	1238	0.919653	1.67039	0.00847352	0.0831796	34	51	32	73	71	73
ADA	1566	0.517009	0.340066	0.299993	0.610706	17	21	14	20	34	20
ADAL	4489	0.0178045	3.77822	0.945367	0.98663	208.552	209.055	326.177	207.184	330.68	207.184
ADAM10	5050	-0.122794	6.92376	0.184962	0.479914	2149	2275	2512	2074	2112	2074
ADAM11	4402	0.258426	0.794864	0.639976	0.855178	22	32	27	19	59	19
ADAM15	3141	-0.45931	6.82455	2.04806e-06	0.000191816	2087.57	2802	2326	1653	1844.18	1653
ADAM17	3572	-0.0799435	5.40762	0.503145	0.774102	733	848	807	756	703	756
ADAM1A	2840	-0.0946227	2.74505	0.71261	0.889565	113	132	129	113	118	113
ADAM22	9334	0.438035	3.2831	0.0597317	0.261935	131	193	126	205	186	205
ADAM32	2742	0.163112	1.80739	0.663995	0.867038	51	51	74	72	48	72
ADAM8	3316	-1.12307	0.920664	0.0119328	0.102816	54	45	34.0001	16	29	16
ADAM9	4111	-0.0662166	5.98922	0.486709	0.764321	1092	1216	1252	1090	1163	1090
ADAMTS13	4966	0.294426	0.96138	0.557537	0.810435	30.8817	34.0001	25	23	65	23
ADAMTS17	6331	0.092674	2.67845	0.73436	0.900757	123	101	108	110	131.326	110
ADAMTS19	5089	-0.0441986	7.25802	0.61746	0.844087	2736	2819	2951	2639	2850	2639
ADAMTS19-AS1	786	0.230109	3.12423	0.320184	0.630864	118	185	134	161	180	161
ADAMTS9	7335	0.0396505	3.16216	0.892141	0.967845	202	124	146	147	192	147
ADAMTSL3	7336	-0.0614258	3.14374	0.823356	0.938449	212	125	145	153	155	153
ADAMTSL4	4331	0.689948	0.721962	0.206381	0.508386	20	15	30	44.2753	13	44.2753
ADAMTSL4-AS1	1036	-0.198311	0.68312	0.717294	0.891824	38	36.0268	13	26.0743	23.0653	26.0743
ADAMTSL5	2867	0.0842151	2.0655	0.798706	0.926986	64.6094	91	61.9539	73.6857	79	73.6857
ADAP1	2368	0.0702281	3.48496	0.74635	0.906624	165	244	187	187	241	187
ADAP2	2757	0.657696	1.17387	0.196182	0.495273	18.8693	49	25	59	22	59
ADAR	6730	-0.144276	8.74096	0.113532	0.372912	7883.85	8462.39	8258.58	7343.41	7197.04	7343.41
ADARB1	7044	-0.0158925	4.41205	0.924884	0.980029	404	416.315	343.376	378.51	377.898	378.51
ADAT1	3603	0.108274	6.32442	0.257513	0.566114	1372.83	1435.6	1409.78	1395.49	1701.44	1395.49
ADAT2	7368	0.0660339	2.45318	0.846995	0.948575	55.731	87.922	147.307	94.5421	107.028	94.5421
ADCK1	2249	0.130956	3.32621	0.559667	0.811716	130	190	203	168	226	168
ADCK2	2376	0.130847	4.84604	0.369309	0.676299	494	561	443	495	632	495
ADCK3	2932	0.247398	4.31675	0.110134	0.366719	282	391	325	368	427	368
ADCK4	2458	0.248772	4.03073	0.140012	0.416383	232	325	260	302	349	302
ADCK5	2001	-0.0141765	3.05807	0.959531	0.992558	156	133	162	123	199	123
ADCY1	12499	-0.0431664	8.82825	0.646657	0.858652	8241.3	9045.72	7968.34	7536.06	9149.74	7536.06
ADCY10P1	4585	-0.992562	0.0931876	0.0813419	0.31226	24	20	25.4366	6	23	6
ADCY3	4410	0.318937	4.85648	0.030466	0.179574	367.228	566.54	484.728	529.08	677.538	529.08
ADCY5	6098	0.415752	5.28091	0.00515435	0.0601496	515.45	672	642	678	1055.58	678
ADCY6	6583	0.0709623	5.31241	0.568793	0.817076	647.226	779.696	695.88	664.909	870.457	664.909
ADCY7	6154	-0.333921	1.88133	0.31398	0.624994	53	85	82	51	69	51
ADCY9	7741	0.161252	6.43636	0.0643172	0.273724	1333	1592	1563	1585	1762	1585
ADD1	4772	0.198603	6.83888	0.0284446	0.172944	1700.92	1996.95	2159	2116	2370	2116
ADD3	4454	-0.389408	3.97903	0.0289233	0.174371	269	336	373	251	227.227	251
ADH5	2652	0.0339512	6.32463	0.724666	0.896831	1377	1384	1573	1415	1541	1415
ADHFE1	1907	-0.838871	1.19052	0.0360034	0.196324	59	54	39	28	28	28
ADI1	1685	-0.100757	6.77932	0.254094	0.562395	1915	2104	2213	1823	2076	1823
ADIPOR1	2251	0.0397233	8.34433	0.646041	0.858333	5534	6222.8	5813	5840	6081	5840
ADIPOR2	3982	-0.0939526	6.52545	0.305303	0.616769	1671	1826	1709	1513	1787	1513
ADIRF	672	0.0448065	2.55566	0.880376	0.962522	84	108	120.747	91	136	91
ADK	2288	-0.0455664	6.56031	0.621816	0.84603	1613	1719	1922	1590	1834	1590
ADM5	2112	1.08607	0.884046	0.0195001	0.139637	8	28	26	45	37	45
ADNP	6242	0.000933535	7.19691	0.995161	1	2610.82	2407.65	3001.48	2546.78	2825.55	2546.78
ADNP-AS1	1043	-0.383099	1.50337	0.335638	0.646957	38.2247	83.5077	48.8282	37.2404	53.3556	37.2404
ADNP2	5401	-0.168066	5.6283	0.105797	0.359138	910	1016	937	806	898	806
ADO	3739	-0.164934	4.78067	0.281147	0.591537	417	579	601	480	428	480
ADORA1	2937	0.520618	0.321603	0.315273	0.626333	9	26	17	26	20.168	26
ADORA2B	1885	0.0802941	1.26786	0.860017	0.954269	47	37	38	47	33	47
ADPGK	2786	0.0813471	6.41234	0.372804	0.679424	1292.3	1650.8	1607.32	1548	1621.82	1548
ADPGK-AS1	2730	-0.639748	0.423906	0.175206	0.467557	23	37	22.5458	17	17.7465	17
ADPRHL1	2040	0.279487	3.84174	0.109505	0.36596	206	269	232	269	305	269
ADPRHL2	1701	0.0698927	3.80165	0.728147	0.898584	254	261	223	225	319	225
ADPRM	1518	0.346652	1.92719	0.293924	0.604016	47	53	79	67	90	67
ADRA2C	1958	0.7825	3.28736	0.00055444	0.0131243	101	171	120	210	240	210
ADRB1	2862	-1.17698	2.06194	0.00040576	0.0106365	88	133	89	38	59	38
ADRBK1	3478	0.024558	6.55415	0.82757	0.940235	1464	1953	1707	1516	2106	1516
ADRBK2	9068	-0.622666	3.1267	0.0169512	0.128061	126	262	192.001	121.459	122.61	121.459
ADRM1	1496	0.405648	6.80746	2.66978e-05	0.00149006	1660	1956	1665	2144	2613	2144
ADSL	1565	0.312982	4.70601	0.024779	0.160964	354	475.001	448	518.534	515	518.534
ADSS	2791	-0.0105199	5.54673	0.927177	0.980665	742	932	901	809	891	809
ADSSL1	1826	0.493117	2.39922	0.106588	0.360432	75	88.6299	72	120	84	120
AEBP1	4102	0.624355	0.6021	0.221843	0.529491	19	33	9	33	26	33
AEBP2	5660	-0.16182	3.81434	0.47121	0.755262	166.929	335.71	316.355	222.799	266.629	222.799
AEN	3134	-0.111955	6.24063	0.231267	0.540203	1277	1588	1447	1227	1472	1227
AES	1754	0.0620997	5.33384	0.621188	0.845392	568.736	803.127	800.216	734.904	745.239	734.904
AFAP1	7786	-0.0491146	5.39762	0.697697	0.882627	695.392	932.152	723.87	737.758	752.505	737.758
AFAP1L2	4178	-0.621293	3.06191	0.0946522	0.338019	166.666	152	228.214	70.1501	217.837	70.1501
AFF1	9378	-0.183054	6.15581	0.0938074	0.336452	1110.49	1543.83	1522.12	1211.72	1167.07	1211.72
AFF3	8153	0.168451	1.27294	0.732066	0.899983	47.2429	36.423	35.0667	55.2349	19.938	55.2349
AFF4	9580	-0.158148	7.35324	0.0762063	0.301256	3096	3196	3141	2672	2998	2672
AFG3L1P	3186	-0.00504999	4.59038	0.982993	1	323.795	469	535.449	395.57	505.438	395.57
AFG3L2	3223	-0.123283	5.982	0.222997	0.530025	1045	1210	1363	1059	1142	1059
AFMID	1770	0.411614	4.15115	0.0988601	0.34609	283.873	339.669	206.023	414.589	247.452	414.589
AFTPH	4135	-0.242686	5.69013	0.0182257	0.133701	979.843	1066	1014.17	832	881.927	832
AGA	2113	3.40437e-05	3.22982	1	1	181	165	160	148	207	148
AGAP1	10868	0.0957784	6.01552	0.414938	0.715736	1088.92	1354.04	981.65	1175.94	1247.85	1175.94
AGAP11	3155	-1.67482	1.58929	0.00444109	0.054605	90.1733	69	80.6748	9	59	9
AGAP2	5838	-0.20498	2.26397	0.572062	0.818812	91	52.3736	131.44	79.9376	75	79.9376
AGAP2-AS1	1567	0.116921	1.92661	0.738179	0.903012	69.0713	54.46	70	71	65	71
AGAP3	3274	-0.0512685	4.96911	0.717707	0.892045	491.001	681	578	499	664	499
AGAP4	2712	0.380365	2.73578	0.279658	0.589857	102.786	96.7455	112.721	163.141	68.3173	163.141
AGAP5	2426	-0.171048	2.19833	0.671547	0.870148	84	43	132.336	69.2315	89.8423	69.2315
AGAP6	2772	-0.204603	3.17482	0.431618	0.727737	175.033	206.717	141.035	122.539	206.247	122.539
AGAP7P	2431	-1.12379	1.45981	0.00378641	0.0489642	67.5336	68.8497	61.8157	34.3789	20.016	34.3789
AGAP9	2387	-1.0942	2.31245	0.00163771	0.0279925	151.811	80.2806	126.525	57.6597	51.5976	57.6597
AGBL2	3613	-0.709124	1.00012	0.102707	0.353311	51	45	32	29	19	29
AGBL5	3301	0.312623	5.72113	0.00278795	0.0405127	799.253	938.64	839	1044.07	1055.31	1044.07
AGER	1691	0.331598	1.81201	0.367451	0.674704	56	72	37	65	75	65
AGFG1	8750	-0.0960231	6.79624	0.299079	0.609791	1879.72	2160.74	2262	1931.55	1919.68	1931.55
AGFG2	4821	-0.0509319	4.12176	0.759014	0.911423	302	365	299	293	332	293
AGGF1	4514	0.091022	5.91283	0.395199	0.699813	961	1061	1176	1133	1073	1133
AGK	2925	-0.0228445	5.50939	0.843093	0.946911	797	843	870	815	798	815
AGL	7449	-0.0732454	4.77724	0.705285	0.886305	437.405	402.302	699.728	492	447.563	492
AGMAT	3154	0.0753661	3.66558	0.736909	0.902023	240	171	256.773	210.353	279	210.353
AGO1	7478	0.0250281	6.07631	0.803944	0.92918	1152	1241	1269	1135	1408	1135
AGO2	3520	0.0254068	6.01322	0.818727	0.936254	907.962	1299	1323	1117	1281.8	1117
AGO3	3667	0.0273936	4.09922	0.878067	0.961227	238	319	374	306	315	306
AGO4	7069	-0.177779	4.55948	0.253938	0.562233	420.324	402	544	384	421	384
AGPAT1	2259	0.0172787	5.08699	0.915226	0.976862	604.191	569.466	669.369	535.854	779.482	535.854
AGPAT2	1576	-0.0243523	4.96856	0.876193	0.960732	630	546.1	538	493	693	493
AGPAT3	6555	0.0420539	6.11466	0.657997	0.864018	1100	1393	1256.01	1228.83	1331.18	1228.83
AGPAT5	5535	-0.0985531	5.59465	0.349569	0.660284	876	945	911	821	870	821
AGPAT6	6328	-0.0186969	5.00933	0.884505	0.96403	528	611	636	549	625	549
AGPAT9	2727	-0.0378862	2.66396	0.925745	0.980029	157.123	95.9999	88	130	68.6839	130
AGR2	996	0.236083	9.7508	0.0199553	0.14153	12312	15310	15936	17202	15697	17202
AGR3	763	-0.233716	5.8642	0.0276065	0.170194	1011	1170	1273	969	940	969
AGRN	7343	0.00151908	6.06031	0.994895	1	1046	1514	1108	1018	1592	1018
AGTPBP1	4491	-0.219648	5.04254	0.0810368	0.311964	622.55	684	630	542	552	542
AGTRAP	1297	0.166092	2.99764	0.476413	0.757887	129	137	141	138	175	138
AHCTF1	8643	-0.015308	7.20333	0.876896	0.96086	2516.19	2675.62	2928	2678	2526.5	2678
AHCTF1P1	8836	0.249278	1.94727	0.617479	0.844087	38.8145	121.073	31	83.8451	49.4988	83.8451
AHCY	2375	-0.04146	7.03869	0.681374	0.87452	2211	2659.44	2450	2098	2827	2098
AHCYL1	4320	-0.257254	7.15967	0.00332957	0.0451672	2746.72	2948.49	2826.83	2267.11	2492.89	2267.11
AHCYL2	5075	-0.558165	4.54176	0.00579414	0.0651555	391.573	552.979	579.989	266.742	490.036	266.742
AHDC1	6374	-0.0197182	4.43376	0.915094	0.976862	359	495	336	340	478.982	340
AHI1	5649	0.0583387	5.1271	0.646757	0.85867	573.829	641.081	658.286	651.13	610.531	651.13
AHNAK	18836	-0.371715	10.7563	9.82507e-06	0.000666151	31727	38581.4	36956	26145	29155	26145
AHNAK2	18317	-0.886816	3.62662	6.32523e-05	0.00287669	223	389	266	158	146	158
AHR	6247	-0.349163	6.16143	0.000538989	0.0128849	1292	1592	1518.2	1151	1081	1151
AHSA1	1429	-0.0435271	6.61473	0.637417	0.853593	1618	2040	1805	1663	1883	1663
AHSA2	3059	-0.162096	4.69325	0.238504	0.546573	480	539	472	416	482	416
AIDA	3020	0.0927482	5.46903	0.422508	0.721992	732	781	832	831	793	831
AIF1L	3533	-0.0485002	6.56314	0.631548	0.851126	1437.65	1998.31	1860.46	1559	1908.02	1559
AIFM1	2492	0.327869	6.82593	0.000468816	0.0117402	1627.22	2048.61	1850.98	2271.46	2254.28	2271.46
AIFM2	3256	-0.0672763	3.64019	0.851072	0.950703	112.461	329.902	263.931	151.801	358.063	151.801
AIG1	3715	-0.284516	3.93308	0.120203	0.384752	256.495	292.192	367.816	224.746	291.047	224.746
AIM1	7553	0.227948	6.63646	0.011233	0.0990205	1572	1709	1739	1899	1984	1899
AIMP1	3159	-0.0303136	4.5677	0.852814	0.951152	429.6	477.211	399.274	436.33	382.774	436.33
AIMP2	1236	0.152049	4.5802	0.491666	0.766641	291.865	485.256	472.148	350	669.967	350
AIP	1250	0.171221	5.24059	0.178495	0.471589	568	737	646	655	854	655
AJUBA	4262	-0.0166386	4.85993	0.908043	0.974585	500.727	556.355	538.456	527.432	493	527.432
AK1	2266	0.404045	3.74761	0.0353886	0.194887	167	263.977	202	267.04	285	267.04
AK2	3789	0.125168	6.53634	0.170556	0.460516	1516.27	1695.75	1652.63	1736.31	1739.31	1736.31
AK3	4333	-0.357704	6.36028	4.40411e-05	0.00217791	1543.08	1734.44	1781.69	1251.44	1380.51	1251.44
AK4	6998	-0.0686341	5.45833	0.624596	0.847234	852.878	837.256	761.713	808.823	681.212	808.823
AK6	1199	-0.355264	2.90622	0.286723	0.597479	79.5371	151.152	230.937	124.656	97.7915	124.656
AK7	3318	-0.481053	3.99098	0.00549275	0.0627456	278	399	337	221	271	221
AK8	2185	0.210411	1.4369	0.56504	0.814845	44	42	46	53	44	53
AK9	6326	-0.477002	3.02782	0.0707748	0.28958	198.29	128.596	182	112.877	138.377	112.877
AKAP1	4321	0.269685	6.82748	0.00263091	0.0389763	1728.9	1981.15	1938.23	2091.74	2527.37	2091.74
AKAP10	3941	-0.125761	5.53139	0.276702	0.586518	767	939	942	809	757	809
AKAP11	9926	-0.344629	6.93806	0.000981664	0.0193647	2540	2348	2601	1956	1900	1956
AKAP12	8450	0.532451	1.75313	0.138494	0.414752	40.0033	49.0151	58	77.1061	52.6948	77.1061
AKAP13	13347	-0.0691932	7.22764	0.42508	0.724189	2501	2948.64	2978	2587	2710	2587
AKAP17A	3287	-0.443405	2.97165	0.104648	0.356846	102.446	206.277	186	120.799	110.605	120.799
AKAP5	6487	-0.421232	2.98576	0.0914096	0.332076	127	213.994	152.813	115.881	128.577	115.881
AKAP7	2943	0.893558	1.14554	0.0442374	0.221009	13	42	27	52	43	52
AKAP8	3549	-0.0180972	4.98286	0.888008	0.965617	531	613	597	533	627	533
AKAP8L	2266	0.389706	4.97227	0.0832469	0.316815	253.739	659.001	601	630	653	630
AKAP9	12463	-0.11809	7.95661	0.240519	0.548601	4356	4759	5067	4415.41	3971	4415.41
AKIP1	1514	0.122444	3.17223	0.658522	0.864018	170.101	114.732	179.506	143.126	218.42	143.126
AKIRIN1	2726	-0.019407	5.23111	0.8836	0.963526	688.151	688	686.072	681.084	639.523	681.084
AKIRIN2	1948	0.0660209	4.80233	0.642092	0.856582	447	462	582	500	534	500
AKNA	7387	-0.321397	4.12624	0.102061	0.352259	391	368.029	291.227	241.99	353.924	241.99
AKR1A1	1597	0.0797892	5.58836	0.47403	0.75686	746.509	928	893	816	1040	816
AKR1C1	1384	-0.417858	0.913417	0.353715	0.6634	41.0711	43.8421	26.1189	30.8964	19.6587	30.8964
AKR1C2	3621	-0.200023	6.1401	0.0447992	0.222192	1270.34	1455.79	1406.73	1078.38	1394.17	1078.38
AKR1C3	1251	-0.464604	4.70214	0.0210157	0.146134	364.536	724.636	579.976	419.423	328.991	419.423
AKR1E2	1725	-0.435906	3.55118	0.135228	0.410094	176	389.945	174	152	232	152
AKR7A2	2619	-0.0483604	5.80667	0.664252	0.86711	861.589	1212.14	1057.45	926	1120	926
AKT1	3008	0.153857	7.58744	0.134604	0.409249	3254	3407.96	3301	3275.79	4431	3275.79
AKT1S1	2447	0.0765119	5.41858	0.572746	0.818987	794.34	668.597	803.058	794.809	768.167	794.809
AKT2	5317	0.260407	6.16743	0.031944	0.183839	1128.92	1454.51	1000.3	1356.69	1511.26	1356.69
AKTIP	2222	-0.00637715	4.8294	0.97655	0.997416	398	580.863	589	523	474	523
ALAD	3200	-0.123723	5.18708	0.301745	0.612721	604	732	747	611	654	611
ALAS1	2458	0.265418	4.77482	0.0491947	0.234713	418	467	474	541	521	541
ALCAM	4923	-0.87254	6.31686	2.18022e-21	5.96248e-18	1715	1883.92	2054	973.558	1090.32	973.558
ALDH16A1	3119	-0.200821	4.39782	0.287462	0.598188	426.08	394.427	404.169	289.019	485.046	289.019
ALDH18A1	3470	-0.141304	7.32451	0.0976614	0.34438	2882	3227	3106	2661	2901	2661
ALDH1A3	3622	-1.21215	0.59737	0.191816	0.489514	27	56	24	1	45.3425	1
ALDH1B1	3088	-0.223972	4.66731	0.103397	0.354706	421	554.666	525.405	402	457	402
ALDH1L2	7555	-0.0776179	0.301301	0.945133	0.986621	56.8014	3.40451	0.0205963	21.6905	16.8435	21.6905
ALDH3A2	3823	-0.544897	5.7156	8.54779e-06	0.000605629	1117.99	1039.67	1247.06	694.945	921.775	694.945
ALDH3B1	2914	-0.332839	2.57754	0.358415	0.666136	50.5342	165.002	149.575	89.9354	99.2184	89.9354
ALDH3B2	2660	-0.158524	4.48412	0.390492	0.694626	341.013	587.679	369.06	375.955	382.564	375.955
ALDH4A1	3399	0.120317	4.61363	0.435764	0.730493	323	503	465	426	522	426
ALDH5A1	5170	0.161086	6.20097	0.0814528	0.312542	1101.03	1401.12	1314.05	1345.09	1498.62	1345.09
ALDH6A1	4864	-0.170671	6.27646	0.129357	0.401185	1146.32	1631.09	1752.65	1283.74	1362.44	1283.74
ALDH7A1	4953	0.484822	5.51722	0.000141042	0.00494515	576.516	783.062	739.11	995.655	873.354	995.655
ALDH9A1	2500	-0.0240765	5.82562	0.844133	0.947329	949.824	954	1228.11	1017.78	987.02	1017.78
ALDOA	2408	0.137395	9.95849	0.159016	0.445146	14913	19455	17796	17125	22236	17125
ALDOC	1665	0.334722	3.42027	0.113054	0.372059	164	200	150	196	248	196
ALG1	3946	0.217732	5.18821	0.216923	0.522403	757.13	549.219	513.54	692.26	723.565	692.26
ALG10	3143	-0.206369	4.80753	0.238835	0.546851	632	545	447.218	421	562.202	421
ALG10B	10091	-0.510218	4.87832	0.000344308	0.00954983	656.035	648.901	575.493	403.634	500.763	403.634
ALG11	2595	-0.381308	3.32877	0.233776	0.54245	289.018	122	193.828	167.472	128.812	167.472
ALG12	2387	-1.92808e-05	3.8947	1	1	218	299	297	241	318	241
ALG13	4193	0.0486087	5.37085	0.734175	0.900692	781	619.837	811.999	732.443	800.24	732.443
ALG14	1057	0.00180352	2.64714	1	1	90	134	115	97	140	97
ALG1L	944	-0.781419	4.41215	0.000178296	0.00579102	575.591	344.631	532.154	276.018	288.341	276.018
ALG1L9P	2488	0.127111	1.79124	0.75799	0.911276	82	46	45	58.0132	73.9515	58.0132
ALG2	2993	-0.248305	6.31182	0.00959748	0.0904452	1529	1512	1674.99	1283	1345	1283
ALG3	1623	0.132796	4.95297	0.35581	0.664535	411	624.001	592	585	569	585
ALG5	1227	-0.0982015	4.58803	0.590418	0.828137	417	369.295	571	432	379	432
ALG6	3371	0.0814462	4.00946	0.650457	0.861203	268	261	323	303	279	303
ALG8	1743	-0.0715292	5.97295	0.498419	0.771003	1207.57	1176	1126.97	1055	1192.65	1055
ALG9	6435	0.406769	4.4952	0.00796751	0.0798151	297.318	341.971	422.852	456.839	465.92	456.839
ALKBH1	2585	0.00981726	4.72137	0.949481	0.988629	452	459	524	481	457	481
ALKBH2	1206	-0.210114	3.96026	0.343055	0.653685	223	372	322	209	363	209
ALKBH3	1585	-0.0498929	3.04861	0.855021	0.952372	174	132	146	148	136	148
ALKBH4	2138	0.252325	3.35416	0.370693	0.677587	123	140	246.682	162	275	162
ALKBH5	3449	0.274837	6.54056	0.00365836	0.0479681	1287	1745	1605	1752	1998	1752
ALKBH6	1078	0.2972	3.62119	0.140974	0.417975	212.001	213.128	172.577	225	277.799	225
ALKBH7	1331	0.137923	3.23437	0.530331	0.794363	134	194	160	159	210	159
ALKBH8	4085	-0.259029	2.95185	0.329261	0.639831	137	121	198	126	122	126
ALMS1	12928	-0.193361	7.60321	0.0292798	0.175448	3624	3732	4003	3205	3370	3205
ALMS1-IT1	1766	0.200872	0.106673	0.709546	0.888329	20	18.2003	11	21.3339	13	21.3339
ALOX12	2358	0.151033	0.185551	0.802131	0.928412	20	21	12	14	31	14
ALOX12-AS1	651	-0.556294	0.0457756	0.284877	0.595666	20	14	26	10.2628	20	10.2628
ALOX12P2	2768	-0.375473	3.47989	0.0608033	0.265122	200	270.221	216	168	183	168
ALOX15	2707	-0.063773	3.70507	0.742812	0.904794	194	283	252	213	258	213
ALOXE3	3415	0.0447808	0.525701	0.966985	0.994606	17	33	22	17	39.498	17
ALPK1	5441	-0.479146	3.54854	0.0255798	0.163754	235.823	303.91	200.654	161.915	199.996	161.915
ALPK3	10936	-0.445611	1.9685	0.169508	0.459799	59	86	97	53	68	53
ALS2	6935	-0.238885	5.33489	0.0464577	0.227204	666.288	875.929	858.011	663.214	663.591	663.214
ALS2CL	5224	-0.821917	2.46619	0.0209096	0.145654	91.4561	169.948	120.648	50.0023	113.691	50.0023
ALYREF	1113	0.143169	6.47763	0.290998	0.601335	1272	1755	1638	1418	2251	1418
AMACR	3352	-0.129621	3.5736	0.593634	0.829337	151.907	261	270	171.908	268.489	171.908
AMBRA1	5315	0.221602	5.87015	0.172277	0.46354	1000.14	1175.71	773.289	969.878	1479.33	969.878
AMD1	3437	0.0391117	7.17691	0.693418	0.880229	2425.58	2444.5	2950.85	2621	2656	2621
AMDHD2	2077	0.227255	2.49841	0.471674	0.755673	63.4287	126	93.1728	90.7677	143.045	90.7677
AMER1	8443	0.103054	4.10139	0.561474	0.812785	309	308	282	284	390	284
AMER2	10619	-1.41114	1.10683	0.00703829	0.0737484	41.5005	82.9176	39.6275	25.6692	7.60111	25.6692
AMFR	3631	0.188166	7.50721	0.0363657	0.197719	2783	3244	3313	3232	4021	3232
AMH	2065	0.133365	0.116044	0.82197	0.937682	16	23	12	18	19	18
AMIGO1	2501	-0.700782	2.33686	0.0126668	0.106719	91	128	118	65	73	65
AMIGO2	3849	0.612853	7.8859	6.66764e-13	5.36314e-10	3247.04	3569.8	3431.27	5008.54	5412.45	5008.54
AMIGO3	3008	-0.0787408	2.06958	0.834848	0.943837	71	74	85	54	109	54
AMMECR1	5618	-0.258738	6.97002	0.00847369	0.0831796	2391.39	2331.26	2750.68	2026.65	2095.99	2026.65
AMMECR1L	4726	0.0496411	5.2717	0.756643	0.910609	786.127	562.733	708.459	695.584	721.614	695.584
AMN1	2333	-0.288172	1.97567	0.421589	0.721149	78.8183	103	48.435	62	61.5539	62
AMOT	6945	-0.0479652	5.20389	0.689842	0.87895	643.336	721	684.424	641.955	664.645	641.955
AMOTL1	8999	0.0219582	6.24284	0.852998	0.951152	1249.19	1309.33	1561.06	1220.5	1694.4	1220.5
AMOTL2	5008	0.0699568	7.28425	0.429331	0.725939	2538	3028	2781	2700	3229.92	2700
AMPD1	2426	0.613468	0.735956	0.156126	0.440269	27	23	17	32	38	32
AMPD2	4138	0.370596	4.0986	0.0429972	0.217417	239.11	340.325	237.507	313.03	414.494	313.03
AMPD3	4473	-1.92695	0.360896	0.000155292	0.0052176	27.1692	45.0955	30.032	10.2807	5.28978	10.2807
AMPH	3426	2.11009	0.0361379	0.000992156	0.0195205	0	8	11	21	39	21
AMT	2215	0.785623	0.6988	0.233755	0.54245	30	8.69037	21.7163	47.2284	8.05274	47.2284
AMTN	1023	-0.706015	1.41013	0.106354	0.360328	31	76	68	26	52.9999	26
AMZ1	4423	0.268192	4.85755	0.109012	0.364786	335.822	548.724	567.149	587.35	522.123	587.35
AMZ2	1980	0.0389012	7.23617	0.658618	0.864018	2477	2731	2951	2691.1	2855	2691.1
AMZ2P1	3442	0.0961982	4.03542	0.576001	0.820501	300	277	283	297.899	312	297.899
ANAPC1	7753	-0.207041	7.10232	0.0195727	0.139904	2461.25	2672.34	2942	2206.5	2471.35	2206.5
ANAPC10	1674	0.205495	3.44425	0.466268	0.752743	140.622	135.583	275.905	224.567	169.635	224.567
ANAPC11	1186	0.476404	5.3119	5.2734e-05	0.00250377	512	647.972	664.064	818.165	850	818.165
ANAPC13	1859	-0.0298072	6.06796	0.835866	0.944471	1401	1152.74	1124.82	1242.47	1075.64	1242.47
ANAPC15	1064	0.725897	4.39917	0.00106102	0.0205501	326.537	352.788	182.566	474.584	460.186	474.584
ANAPC16	3578	-0.0250458	6.19977	0.801269	0.928049	1342.9	1423.89	1285	1229.8	1475.5	1229.8
ANAPC2	2733	-0.0879331	5.79053	0.425367	0.724189	924	1158	1048	875	1153	875
ANAPC4	2704	-0.0507726	4.88796	0.737104	0.9021	515.544	543.226	587	550.108	455.724	550.108
ANAPC5	2625	0.209174	7.79044	0.0143375	0.114986	3543.11	3797.49	3912.43	4180.5	4440.41	4180.5
ANAPC7	3070	0.0203531	5.87295	0.842569	0.946822	889	1155.16	1155.34	1017.8	1147	1017.8
ANGEL1	4131	-0.0586107	5.87905	0.609102	0.839603	956	1234	1108	928	1266	928
ANGEL2	4740	-0.130439	4.35048	0.488881	0.765555	371.249	341.908	448.259	376.285	286.062	376.285
ANGPTL4	1905	-0.408437	0.288521	0.428845	0.725746	17	24	29	20	11	20
ANK1	8486	0.936571	1.8195	0.00447723	0.054823	40.5283	42.1972	46.1036	83.2875	75.6746	83.2875
ANK3	17035	0.0461325	7.09906	0.625765	0.847358	2338.25	2381.71	2666.62	2496.63	2505.84	2496.63
ANKAR	4443	-0.725506	2.05399	0.0465687	0.227584	78	71	128	61	41	61
ANKDD1A	3126	0.0835811	0.211135	0.92349	0.979575	23	10	22.5196	22.3114	13.4191	22.3114
ANKEF1	3839	-0.517543	4.32255	0.00198567	0.0319813	377.141	446.86	464.057	254.471	380.068	254.471
ANKFY1	8161	-0.0886979	6.74674	0.317737	0.629195	1800.56	2098	2178.37	1788	2043	1788
ANKH	8224	-0.0652764	3.03085	0.820581	0.937082	153	130	168	160	101.69	160
ANKHD1	8233	-0.310277	6.83429	0.0029369	0.0418761	2305.89	2133.5	2460.15	1836.23	1809.69	1836.23
ANKHD1-EIF4EBP3	8349	0.202502	6.89212	0.165708	0.454542	1645.11	2598.92	1847.59	2435.74	1938.1	2435.74
ANKIB1	6081	-0.0285229	7.15378	0.764905	0.914167	2509	2548	2815	2541	2506	2541
ANKLE2	4499	0.115071	6.37047	0.199304	0.499696	1317	1483	1556	1527	1579	1527
ANKMY1	3454	0.60873	2.43407	0.028884	0.174371	77.7271	80.6893	71.2345	118.201	108.143	118.201
ANKMY2	2567	-0.0066011	4.39577	0.970313	0.994996	395	389	363	374	378	374
ANKRA2	2198	-0.103525	4.51327	0.474075	0.75686	415	458	417	392	397	392
ANKRD10	2595	-0.135589	4.13185	0.442212	0.734985	278	319	407	301.1	292	301.1
ANKRD11	9381	0.103581	6.55618	0.252567	0.560934	1562.83	1666.36	1739.46	1658	1948.19	1658
ANKRD12	11358	-0.214715	5.95551	0.0898853	0.329616	1276.06	1255.37	1100.88	1067.71	946.512	1067.71
ANKRD13A	3917	-0.0787156	5.11717	0.55436	0.808646	645	609	690	611	590	611
ANKRD13B	3203	0.806654	1.65269	0.0226867	0.153647	29	43	50	72	64	72
ANKRD13C	5682	-0.355943	4.59262	0.0102523	0.0946825	465	531	483	358	423	358
ANKRD13D	2233	0.152292	4.21004	0.344493	0.654614	294	370	293	336	374	336
ANKRD16	2646	0.354849	2.96931	0.261722	0.569942	135.352	95.8134	138.591	181.697	99.6619	181.697
ANKRD17	9390	0.0240474	7.17562	0.784912	0.922445	2367	2637	2863	2551.01	2759.67	2551.01
ANKRD18A	3756	-0.247111	3.79658	0.245106	0.554346	264	346	210.705	231.523	215.431	231.523
ANKRD18B	3753	0.134625	3.10295	0.556151	0.809711	134	152.72	157.418	164.918	147.784	164.918
ANKRD20A12P	1744	-0.296379	0.902146	0.477993	0.758824	39	33	34	30	25	30
ANKRD20A5P	3707	0.0395355	1.76285	0.925377	0.980029	55	75	48	63	53	63
ANKRD20A9P	37567	-0.408054	4.86017	0.00456074	0.0552378	620.072	601.45	581.642	404	539.835	404
ANKRD23	2591	-0.26116	3.40814	0.196204	0.495273	192	241	196	160	197	160
ANKRD26	6816	-0.117564	5.16864	0.53642	0.79843	535	550.406	972.222	626.169	599.323	626.169
ANKRD27	4461	-0.114678	6.64605	0.202677	0.504475	1723	1989	2001	1627	1942	1627
ANKRD28	6383	-0.110831	6.10136	0.277297	0.587231	1093.59	1365	1461	1180	1193	1180
ANKRD31	6036	-0.548307	0.544795	0.206063	0.50826	26	33	29	19	21	19
ANKRD32	3813	-0.209742	4.80204	0.137653	0.413449	534	494	603	439	515	439
ANKRD33B	9333	0.174394	0.419057	0.754442	0.909481	26	22	15	27	16	27
ANKRD34A	3632	-0.132064	2.0565	0.713091	0.889753	103	56	70	62	86	62
ANKRD34B	3952	0.536869	2.42654	0.0557194	0.251977	63	100	74	107	123	107
ANKRD35	3377	-0.663876	0.921312	0.13278	0.406619	49	42	28	21	33	21
ANKRD36	6269	-0.284901	6.34481	0.0269748	0.168426	1541.54	1485.4	1857.71	1393.87	1138.92	1393.87
ANKRD36B	5986	-0.422079	5.58294	0.00413862	0.0521581	865.886	937.112	1208.79	631.526	959.61	631.526
ANKRD36BP1	1879	-0.332379	3.95154	0.0468171	0.228471	302	310	326	240.714	252	240.714
ANKRD39	914	0.0588407	3.77678	0.79249	0.925406	249	248	231	204	348	204
ANKRD40	4169	-0.0440786	6.0793	0.676362	0.872754	1128.9	1183.22	1451	1158	1273	1158
ANKRD42	4084	0.0655929	3.78159	0.728317	0.898584	199.011	269.145	266.621	227.099	301.956	227.099
ANKRD44	6104	0.0917843	3.58719	0.723111	0.895717	192.758	153.5	285.678	189.57	288.779	189.57
ANKRD46	3295	0.152268	4.09008	0.35787	0.666056	257.887	333.707	289.876	326	307	326
ANKRD49	1924	0.221061	3.94166	0.215045	0.519803	263	229	278	290	306	290
ANKRD50	8802	-0.187364	7.81694	0.0337168	0.189886	4072	4336.48	4756	3735	3896	3735
ANKRD52	8656	-0.0432737	5.86784	0.702937	0.885243	1057	1210	974	962	1183	962
ANKRD54	2149	0.377958	3.57419	0.0452074	0.223245	177	198	188	234	252	234
ANKRD6	5738	-0.227519	2.96769	0.436405	0.730794	160.229	96.0185	197.362	119.249	146.106	119.249
ANKRD61	1428	-0.41614	1.01217	0.369936	0.676888	29	55	36	20	49	20
ANKRD62P1-PARP4P3	1539	-0.450161	0.299715	0.406212	0.707663	26	30.5926	14	12	27.6515	12
ANKRD9	1626	0.229043	1.68953	0.504938	0.775527	42	61	55	55	72	55
ANKS1A	6355	0.19457	4.88298	0.170634	0.460516	425	569	516	506	690	506
ANKS1B	4971	0.939305	2.40711	0.0137505	0.112454	42.0818	66.9556	88.8123	146.943	70.4406	146.943
ANKS3	2667	-0.101699	1.80915	0.79901	0.926986	62.8466	62.2011	66.8685	39.7344	100	39.7344
ANKS6	7147	0.037594	4.35877	0.816434	0.935393	322	429	357	383	346	383
ANKZF1	2594	-0.108772	4.41652	0.492436	0.767542	324.645	410.893	479.696	363	376.601	363
ANLN	4804	-0.142741	8.35682	0.146152	0.425591	5616.43	6033.6	7241.14	5588.83	5607.55	5588.83
ANO1	4811	-0.719502	0.332593	0.131168	0.404452	31	26	21	14	19	14
ANO10	2746	-0.191382	4.99364	0.145402	0.424924	532	665	666	488	630	488
ANO6	6196	-0.0079097	5.89396	0.943831	0.98647	1027.62	1245.3	992.269	1012.45	1174.42	1012.45
ANO7	4128	-0.996812	1.1898	0.0133721	0.110417	64	52	41.4866	24.6777	29	24.6777
ANO8	4162	-0.0127412	3.05616	0.968108	0.994606	124	167	163	125	194	125
ANO9	2879	0.462403	3.50104	0.026197	0.16547	150	205	164	242	215	242
ANP32A	2479	0.201302	6.96162	0.0293852	0.175887	1914	2202	2247	2413	2347	2413
ANP32A-IT1	3281	-0.232653	1.5682	0.529055	0.794229	62	44	62.3214	45.9316	50	45.9316
ANP32B	1617	-0.140513	6.06178	0.201305	0.502857	1036	1312	1508	1079	1273	1079
ANP32E	3467	-0.0385957	6.37924	0.678344	0.87312	1456.56	1585.78	1576	1477.34	1463.7	1477.34
ANTXR1	5909	-0.24424	3.31072	0.273154	0.582713	146.691	198.19	242.576	154.979	175.119	154.979
ANXA1	1399	-0.428776	3.50474	0.0289119	0.174371	199	255	256	162	194	162
ANXA11	3073	0.0218812	6.2233	0.832082	0.94266	1183.78	1403.76	1484.32	1235.26	1602.86	1235.26
ANXA2	1665	-0.137229	8.03908	0.162025	0.449018	4414.91	5181.32	5548.71	4093.2	5390.23	4093.2
ANXA2R	1280	0.466087	1.02257	0.284055	0.59492	36	22	30	45	30	45
ANXA3	1634	-0.429016	4.63578	0.00231036	0.0355765	488	492	577	372	394	372
ANXA4	2158	-0.181611	5.88858	0.076098	0.301025	1034	1140	1278	939	1119	939
ANXA5	1624	0.0884341	7.21655	0.396425	0.701076	2444	2519	2938	2822	2594	2822
ANXA6	3002	0.217046	5.55421	0.0495098	0.235641	664	842	882	865	994	865
ANXA7	2212	0.0369494	6.84687	0.680691	0.87452	1828	2215	2199	2077	2125	2077
ANXA8	2205	-1.87166	0.363514	0.000230468	0.00701875	38.6735	26.7489	35.5053	10.5717	5.75661	10.5717
ANXA9	1843	0.0635338	5.7281	0.551713	0.807663	898	1033	906	914	1096	914
AOX1	4949	-0.398697	1.98383	0.32167	0.632511	108	77	52	68	42	68
AP1AR	2911	-0.113239	5.00716	0.369312	0.676299	550	606	673	528	608	528
AP1B1	4194	0.144745	7.24543	0.175429	0.467779	2251.35	3096	2585.69	2596	3441.89	2596
AP1G1	6850	0.0168525	8.50091	0.859433	0.954041	6363.18	6381.44	6969	6589.34	6436.67	6589.34
AP1G2	2755	0.28402	6.24754	0.00198166	0.0319813	1153.38	1371.33	1231.58	1470.34	1553.79	1470.34
AP1M1	2409	0.0409781	3.51195	0.907217	0.97414	93.6743	254.452	274.097	161.802	301.149	161.802
AP1M2	1779	0.066786	7.53082	0.540522	0.801323	2759.32	3893.54	3299.91	3067.95	4120.85	3067.95
AP1S1	1297	0.0360044	7.4417	0.68416	0.875776	2910	3464	3043	3041	3420	3041
AP1S2	2329	-0.817996	1.74643	0.0476113	0.230615	60.9839	55	111.428	32.0057	63.8382	32.0057
AP1S3	4041	0.460434	4.19917	0.0547412	0.24951	168.981	296.109	389.568	412.14	309.071	412.14
AP2A1	3499	0.11219	6.54498	0.291098	0.601335	1451.52	1823.96	1654.1	1559.05	2139.36	1559.05
AP2A2	4674	0.091938	4.96551	0.607736	0.838819	650.182	431.036	553.733	574.31	583	574.31
AP2B1	5772	0.0446756	7.81592	0.602874	0.835555	3735	4323	4113.69	3880.49	4608.52	3880.49
AP2M1	1958	0.295092	9.05085	0.000395771	0.0105287	7867	9221.25	9071	10240	11053.6	10240
AP2S1	1007	0.368986	6.63096	0.000111927	0.00418168	1453	1777	1515	1890	2256	1890
AP3B1	4072	-0.0675047	6.71839	0.495194	0.769375	1841	1865	2196	1836.85	1863	1836.85
AP3B2	3828	-1.32922	0.837567	0.00802265	0.08025	50.8815	38.1659	41.9999	22	6.78649	22
AP3D1	5073	0.162447	6.53021	0.0881339	0.326548	1398	1735	1659	1618	2045	1618
AP3M1	5270	-0.0560788	6.51008	0.57174	0.818812	1560.68	1632.45	1898.37	1605.3	1598.62	1605.3
AP3M2	3683	-0.185423	4.29713	0.271874	0.581388	360	427	354	344	295	344
AP3S1	1313	0.161994	5.38697	0.179179	0.472535	657	690	815	792	791	792
AP3S2	6053	-0.250789	6.40793	0.00667339	0.0717389	1530.15	1847.83	1683.56	1391.66	1389.92	1391.66
AP4B1	2791	0.0560798	6.23818	0.570113	0.817637	1244.58	1290.78	1519.95	1317.23	1518.45	1317.23
AP4B1-AS1	1902	0.289938	4.25584	0.198771	0.498933	333.25	242.093	356.559	418.409	281.324	418.409
AP4E1	6791	-0.0367493	6.26084	0.711081	0.888777	1407.73	1523.14	1313.45	1303.14	1477.45	1303.14
AP4M1	1886	0.0571167	3.98866	0.74468	0.906181	257	331	261	273	323.286	273
AP4S1	4617	-0.296989	3.41825	0.223201	0.530238	231.386	258.306	147.112	165.13	182.502	165.13
AP5B1	6595	-0.0214435	4.3867	0.898365	0.969539	403	393.742	348	333.064	453.861	333.064
AP5M1	3110	-0.211893	5.60043	0.0735182	0.2955	758	1001	1107	793	834	793
AP5S1	1960	0.0570597	3.28191	0.867563	0.957162	116.824	182.531	222	117.202	304.361	117.202
AP5Z1	5519	0.000380625	4.52917	1	1	330	522	417	368	511	368
APAF1	7204	0.149112	5.00748	0.416183	0.71677	634.96	559.49	458.693	518.671	796.331	518.671
APBA1	6603	-0.278004	2.08586	0.357434	0.66597	74	94	81	63	76	63
APBA2	3653	0.118804	0.835214	0.781192	0.921737	29	28	31	32	30	32
APBA3	2158	0.0970936	1.31388	0.849285	0.949716	40	61	25	40	53	40
APBB2	9004	0.343003	6.47365	0.000765688	0.0163084	1182.76	1553.77	1576.23	1807.6	1729.04	1807.6
APBB3	2167	0.424578	2.43435	0.148745	0.429102	59	107	84	97	135	97
APC	10848	-0.0921215	6.51205	0.457655	0.745229	1598	1679	1882	1691	1351.16	1691
APC2	10151	-0.0209973	1.06258	0.97373	0.995705	35	35	39	27	53	27
APCDD1	2579	-0.651256	1.15834	0.087948	0.32635	47	46	49	29	31	29
APEH	2775	0.118004	6.17613	0.267864	0.576906	1094	1369	1348	1218	1640	1218
APEX1	1563	0.168382	7.35638	0.0547927	0.249579	2427	3097.1	2964	2991	3381	2991
APEX2	2095	0.284881	4.97732	0.0254323	0.163184	443	585	530	590	684	590
APH1A	2290	0.195137	7.16665	0.0438982	0.219957	2241	2751.5	2360	2541.01	3218.95	2541.01
APH1B	4205	0.443378	3.94842	0.0552682	0.250815	262	177.391	268	346	255	346
API5	3844	0.00258352	6.90101	0.981427	0.99963	2165.12	2137.05	2223.47	2086.59	2277.41	2086.59
APIP	1285	0.0768718	3.77357	0.680291	0.874358	246	237	239	248	255	248
APITD1	1431	-0.0714167	3.98061	0.669275	0.869467	262	308.698	312	263.002	299.993	263.002
APLP1	2450	0.326098	1.25682	0.479054	0.759596	48	42	20	47.0063	43	47.0063
APLP2	3827	0.0903513	8.56848	0.28084	0.591347	6118	7256	6817.41	6838.3	7451.32	6838.3
APMAP	2251	-0.177995	7.41838	0.0363921	0.197784	2976	3459	3536	2815	3027	2815
APOA1BP	1121	0.117598	5.68674	0.274909	0.584687	773	985	956	893	1110	893
APOBEC3B	1560	0.0515773	3.7705	0.820919	0.937159	242.677	220.692	264	277.001	183.275	277.001
APOD	1148	0.513921	2.42667	0.109276	0.36534	57	78	105	123.041	86	123.041
APOF	1720	0.287297	0.258383	0.588676	0.827293	17	19.8763	17	26	12	26
APOL2	2686	1.09332	2.34463	0.00629759	0.0686709	31.0299	72.5776	73.5091	145.927	69.189	145.927
APOL4	3421	-0.188864	1.63914	0.710299	0.888777	77.6097	39.225	55.5881	28.5793	98.1492	28.5793
APOL6	10156	-0.945424	0.998084	0.139039	0.415023	24	22	90.8192	12	46.6398	12
APOLD1	4752	-0.382366	3.52493	0.129055	0.400747	198.097	302.681	209.963	140.351	259.218	140.351
APOM	790	-0.95617	0.640044	0.0977636	0.344452	15.2931	33.9941	57.0359	22.3761	7.15067	22.3761
APOO	1134	0.567343	3.43431	0.00550982	0.0628367	131	172.001	172	235	218	235
APOOL	6479	-0.0860929	4.87091	0.53675	0.79843	539	531	573	519	483.781	519
APOPT1	2528	0.323584	6.83266	0.00314687	0.0439085	1448.81	2254.93	1885.4	2221.38	2389.49	2221.38
APP	3648	0.221262	8.29007	0.0115194	0.100714	5042.67	5498.63	5295	5699	6823.41	5699
APPBP2	6499	-0.0580373	10.035	0.536478	0.79843	18388.7	18878.8	21392.2	18480.9	18412.4	18480.9
APPL1	6061	0.0103249	5.5863	0.929018	0.980665	834	845.919	937	853	888.114	853
APPL2	3332	0.0187268	5.96585	0.851511	0.951038	978	1172.05	1260	1108.95	1170	1108.95
APRT	807	0.0832263	6.1644	0.424502	0.723951	1171	1464	1184	1324	1322	1324
APTR	1978	0.550439	2.01623	0.138368	0.41466	51	48	76	63	129.492	63
APTX	2179	-0.19395	4.49485	0.190688	0.488053	413.887	470	429	383.267	360	383.267
AQP11	2153	-0.229464	1.8666	0.559849	0.811811	75	63	70	43	92	43
AQP3	1882	0.0158808	1.79466	0.984525	1	37	88	60	45	94	45
AQR	5106	-0.0734503	6.71178	0.441486	0.734764	1764	1908	2225	1765	1982	1765
AR	10661	-0.194351	5.19431	0.315535	0.626418	818.345	524.035	772.34	528.597	794.054	528.597
ARAF	2571	0.215329	5.92318	0.0714463	0.291455	905.979	1250.01	928.367	1084.95	1354	1084.95
ARAP1	5155	0.391336	5.50677	0.00178426	0.0296813	650.517	846.705	659.557	847.255	1094.5	847.255
ARAP2	7375	0.126303	4.71173	0.344132	0.654487	409	489	473	483	503	483
ARCN1	4032	-0.13411	8.33503	0.118559	0.381972	5905.17	6306.13	6298.16	5432.69	5738.32	5432.69
AREG	1290	-1.10628	5.81683	6.9889e-28	4.77831e-24	1240	1464	1519	630	665	630
AREL1	5445	-0.00139711	6.5299	0.990467	1	1624	1683	1751	1658	1654	1658
ARF1	2020	0.145966	8.04451	0.108627	0.364418	3947.61	5141	4705.28	4673	5656.01	4673
ARF3	3556	0.0675965	8.24938	0.435889	0.730525	5136	5841	5313	5346	6132	5346
ARF4	1758	-0.0991795	6.80362	0.257482	0.566114	1904	2235	2202	1899	2016	1899
ARF5	1096	0.102777	6.40075	0.315079	0.626219	1325	1638	1511	1419	1901	1419
ARF6	3939	-0.124387	7.7487	0.149527	0.430086	3620	4462	4248	3502	4119	3502
ARFGAP1	3524	0.275387	5.78489	0.0178282	0.131632	837	997	900	967	1336	967
ARFGAP2	3039	0.0264293	6.5027	0.809984	0.931829	1343.39	2017.4	1590.46	1555.47	1831.7	1555.47
ARFGAP3	2851	-0.075271	4.22384	0.651681	0.861203	317	331.098	398	330	314	330
ARFGEF1	7239	-0.205479	6.9192	0.0254	0.163184	2278	2429	2388	2015	2022	2015
ARFGEF2	9004	-0.0533207	7.7028	0.528298	0.79384	3526	4183	3939	3520	4003	3520
ARFIP1	3244	-0.312544	5.60387	0.0109048	0.0975231	933.377	927.701	1085	698.432	950.754	698.432
ARFIP2	3864	0.522112	5.34507	0.0014243	0.0254921	433.875	645.998	762.604	753.288	1090.12	753.288
ARFRP1	2647	0.0573196	3.97096	0.771194	0.916961	255.865	239	342.266	262.495	335	262.495
ARG2	1981	-0.0746635	3.23347	0.759385	0.911423	137	159.205	229.462	162	164	162
ARGFX	5065	1.44303	2.1104	7.08247e-05	0.00309411	38.5018	49.7226	35.6497	83.7278	168.824	83.7278
ARGLU1	1772	-0.365648	5.6504	0.000952858	0.0189381	1036	1087	964	759	847	759
ARHGAP1	3460	0.119868	7.10898	0.173791	0.46569	2184	2687	2393	2505.9	2744	2505.9
ARHGAP10	3073	-0.0161959	4.76896	0.909147	0.975012	434	527	541	454	553	454
ARHGAP11A	5898	-0.377514	6.66183	0.000166236	0.00548195	2019.28	2142.42	2098.45	1615.01	1503.38	1615.01
ARHGAP11B	1045	-0.597654	2.6556	0.0324669	0.185676	111.669	134.402	164.458	95.5547	73	95.5547
ARHGAP12	5105	-0.0386623	6.86061	0.658891	0.864155	1980.15	2199.37	2277.78	1977.33	2233.21	1977.33
ARHGAP17	3526	-0.189239	4.73319	0.226801	0.534795	409.614	650.56	498.197	412.827	514.204	412.827
ARHGAP18	3503	-0.0119822	4.24363	0.952036	0.989336	297	328	415	341	328	341
ARHGAP19	5495	-0.250753	5.26009	0.160964	0.448027	858.722	624.175	773.753	674.56	521.845	674.56
ARHGAP19-SLIT1	1916	0.70459	1.41326	0.401745	0.705375	41.3112	1.99099e-14	63.2466	36.0865	102.155	36.0865
ARHGAP21	7185	-0.0845213	6.45819	0.363066	0.671068	1450	1763	1757	1533	1527	1533
ARHGAP24	4644	0.0717321	3.46541	0.726578	0.897871	184	215	186	196	213	196
ARHGAP26	9041	-0.413231	3.09898	0.169306	0.459344	98.7241	266.803	172.755	132.024	125.85	132.024
ARHGAP27	4242	-0.0961941	3.80622	0.620023	0.844802	244	286	257	207	315.09	207
ARHGAP29	9121	-0.250086	4.92393	0.0901811	0.330331	616	566	613	516	453	516
ARHGAP30	4425	-0.253678	1.82632	0.477409	0.758463	68.4423	76.0191	60.384	60.7837	46.794	60.7837
ARHGAP31	8096	0.275283	0.780416	0.592099	0.828865	19	35	26	22	52	22
ARHGAP32	10111	0.100408	6.05562	0.343006	0.653685	1196.09	1217.78	1089.51	1214	1278	1214
ARHGAP33	4242	-0.130201	2.85704	0.632339	0.851865	128.911	158	122	102	166.608	102
ARHGAP35	8904	0.0459365	7.7844	0.614269	0.842657	3492	4013	4416	3777	4558	3777
ARHGAP36	3101	-0.385074	5.56721	0.00148136	0.0262046	996	986	946.878	671	881	671
ARHGAP39	5147	0.135694	3.38047	0.550509	0.807083	167	210	162	168	250	168
ARHGAP4	3405	1.05382	1.28216	0.00696872	0.0731877	22	24.0001	37.0001	51	68	51
ARHGAP42	4752	-0.133605	3.05951	0.556997	0.810086	140	168	165	140	143	140
ARHGAP44	4273	0.110372	3.59964	0.60571	0.83743	216	242	174	203	270	203
ARHGAP5	9604	-0.0871835	6.29926	0.334246	0.64579	1373	1527.13	1545	1356.53	1399	1356.53
ARHGAP8	1725	-0.300879	3.62014	0.211368	0.515286	214.246	344.929	181.713	198.992	189.782	198.992
ARHGDIA	2150	0.258414	6.3826	0.0116826	0.101588	1182	1648	1350	1528	1856	1528
ARHGDIB	1216	-0.87821	1.54316	0.0130136	0.108638	54	78	68	37	32	37
ARHGDIG	942	0.657644	1.11309	0.0939989	0.336653	32	25	30	44	48	44
ARHGEF1	3261	-0.222742	5.16307	0.146872	0.426578	654	885.75	573.145	554.001	675.752	554.001
ARHGEF10	5595	-0.294836	4.60728	0.0423662	0.216048	438	513	518	352	477.589	352
ARHGEF10L	4502	0.191889	4.9524	0.143068	0.421257	473	588	522	547	687.411	547
ARHGEF11	6904	0.187763	6.05304	0.0640608	0.273057	1005.95	1118.9	1280.49	1263.68	1277.56	1263.68
ARHGEF12	9829	-0.175568	7.11929	0.0442306	0.221009	2420	2783	2893	2222	2611	2222
ARHGEF16	2919	0.0659346	5.11652	0.655646	0.862561	530	746	585	564	792	564
ARHGEF17	7830	0.141266	5.24364	0.298474	0.608882	597	739	638	631	889	631
ARHGEF18	5773	0.256319	4.16212	0.120334	0.384899	232	331	332	343	359	343
ARHGEF19	3044	0.0288449	3.82816	0.908709	0.975012	262	222	278	213	349	213
ARHGEF2	4194	-0.100191	4.67816	0.471295	0.755262	466.999	490	487.999	409	514	409
ARHGEF25	2593	0.0924356	1.9666	0.787778	0.923053	58	74.9999	69.3626	74.3702	62	74.3702
ARHGEF26	5254	-0.159227	5.01236	0.231174	0.540203	605.848	573.376	678.309	540.423	557.721	540.423
ARHGEF26-AS1	2598	-0.774984	0.718987	0.104049	0.356024	38	21	46.9796	21.9378	17	21.9378
ARHGEF28	6369	-0.15069	5.23962	0.230985	0.540203	706	710	754	651	620	651
ARHGEF3	4065	0.248116	2.9622	0.296959	0.607329	106	151	130	142	167	142
ARHGEF34P	4204	0.253328	3.55713	0.39573	0.700299	266.42	196.534	110.963	226.118	232.347	226.118
ARHGEF35	2474	-0.130928	3.86245	0.636867	0.853321	251.867	335.706	242.028	295.175	143.194	295.175
ARHGEF37	4865	-0.293577	2.80434	0.278204	0.587809	107	181	130	97	141	97
ARHGEF39	3763	0.457763	4.04282	0.0286719	0.173883	165	343	258.04	313.15	400	313.15
ARHGEF4	3860	-0.304111	2.49372	0.384343	0.688689	99	125	110.79	61	148.827	61
ARHGEF40	5975	-1.3149	1.33128	0.00385529	0.0496395	54.6009	87.8955	45.904	16.5113	42.1502	16.5113
ARHGEF5	5505	0.15754	5.18488	0.236618	0.544972	594.713	634.684	650.44	613.707	847.459	613.707
ARHGEF7	5525	-0.15893	5.51892	0.331438	0.642212	942.441	667.384	1019	706	931	706
ARHGEF9	5450	0.163276	4.73673	0.253581	0.561812	358.004	520.991	504.028	492.451	529.348	492.451
ARID1A	8585	0.0319838	6.38768	0.7454	0.906331	1263.1	1687.92	1605.82	1413.07	1751.13	1413.07
ARID1B	9648	-0.185267	5.08177	0.217605	0.523051	483.299	697.849	805.417	534.129	640.591	534.129
ARID2	8466	-0.12955	6.93672	0.200951	0.502248	2031.56	2387	2615	2144	2002	2144
ARID3A	2823	0.318889	3.2557	0.142526	0.420295	162	157	140	177	213	177
ARID3B	4253	-0.476259	2.6859	0.0916634	0.332292	97	182	128	87	112	87
ARID4A	5792	-0.0273478	5.96288	0.804348	0.929223	976.58	1337.01	1148	1111	1101	1111
ARID4B	6067	-0.151017	5.0142	0.402103	0.705725	493.349	771.93	606.084	600.979	432.256	600.979
ARID5B	7948	-0.18515	6.41067	0.0580928	0.257491	1546.55	1567.78	1842.86	1346.67	1607.33	1346.67
ARIH1	5267	-0.0306816	6.77274	0.741843	0.904222	1798	2025	2243	1838	2168	1838
ARIH2	4081	0.242132	5.15198	0.0624943	0.268714	495	712	583	676	721	676
ARIH2OS	1598	0.167482	0.701647	0.797078	0.926986	21	35.1026	22	14.6016	59	14.6016
ARL1	3253	0.0260916	5.89956	0.796399	0.926986	959	1139	1147	1085	1069	1085
ARL11	3760	-0.0611159	1.79894	0.884693	0.964082	87	49	50	56.869	65	56.869
ARL13B	3991	-0.361909	3.89044	0.0358075	0.196088	300	292	313.999	221	254	221
ARL14EP	2395	-0.251013	3.97844	0.15464	0.437828	313	276	341	247	278	247
ARL15	2501	-0.282447	3.60432	0.133421	0.407257	230	236	259	190	207	190
ARL16	1207	0.636466	3.30945	0.0023023	0.0355194	132	161	128.284	211	222	211
ARL17A	5273	-0.154309	4.66108	0.443364	0.735212	525.152	330.475	588.834	420.79	444.817	420.79
ARL17B	762	0.750832	0.269352	0.488141	0.765386	9.75054e-14	8	38.5511	35.6808	1.00001	35.6808
ARL2	993	0.153539	4.123	0.450044	0.740142	327.838	303.273	262.45	277.594	436.902	277.594
ARL2-SNX15	2463	-0.377579	3.32897	0.393929	0.698335	223.806	253.437	136.814	205.187	46.3869	205.187
ARL2BP	2100	-0.048287	5.20967	0.70175	0.884807	580	716	769	647	662	647
ARL3	3891	-0.0789263	5.99892	0.419914	0.719889	1169	1181	1241	1077	1199	1077
ARL4A	3212	0.0134463	5.29943	0.920093	0.978028	537.574	820.154	803.302	707.196	712.259	707.196
ARL4C	4024	0.219327	2.99676	0.4279	0.725071	167.222	107.498	119.56	155.472	145.479	155.472
ARL5A	3169	0.0255354	5.29319	0.864401	0.955755	661	675	789	759.742	596	759.742
ARL5B	3589	-0.0925705	5.46583	0.433213	0.728731	847	846	794	761	778	761
ARL6	1854	-0.0478357	1.7001	0.93136	0.981483	59	54	62	66	33	66
ARL6IP1	2280	-0.0985961	8.6979	0.272228	0.581633	6987	7818	8786	6860	7955	6860
ARL6IP4	1766	-0.353723	5.27771	0.0244359	0.159906	838.4	874.588	656.459	536.959	770.289	536.959
ARL6IP5	2135	-0.142993	6.29769	0.123338	0.39031	1388	1479	1657	1286	1462	1286
ARL6IP6	2833	0.0367563	5.20067	0.80246	0.928486	645	672	665	712	568	712
ARL8A	1815	0.611329	4.95923	3.74504e-05	0.00191797	343.871	496.911	514	692.587	630.768	692.587
ARL8B	3008	-0.16051	6.3102	0.0756965	0.300021	1440	1531	1615	1315	1408	1315
ARMC1	3051	0.0490546	6.17751	0.60575	0.83743	1256	1287	1347.85	1284	1398.99	1284
ARMC10	2651	-0.302036	6.38987	0.00159289	0.0274322	1444.16	1731.43	1913.8	1330.05	1385.51	1330.05
ARMC2	3736	0.0799644	0.819343	0.888325	0.965757	29	16	43	29	34	29
ARMC5	4707	1.00512	3.51041	9.38256e-06	0.000644788	143.253	154.908	112.089	236.292	345.984	236.292
ARMC6	2505	0.0715925	4.55922	0.625839	0.847358	356	475	429	400	502	400
ARMC7	2146	0.289841	3.64883	0.119785	0.384287	200	221	192	236	267	236
ARMC8	4915	-0.0953918	5.83781	0.381805	0.687039	983.296	1214.34	1041.88	911	1168.02	911
ARMC9	6840	-0.0156956	5.11314	0.918426	0.977661	590.945	656.962	655.29	521.198	825.017	521.198
ARMCX1	2141	-0.150777	5.33457	0.193359	0.491449	711	775	838	644	775	644
ARMCX2	2904	-0.708439	2.91998	0.00614579	0.0675	166.982	206.953	133	95.9999	114	95.9999
ARMCX3	3395	-0.221662	6.23931	0.031916	0.183839	1454.08	1516	1477	1138	1499	1138
ARMCX4	7952	0.0848813	0.904844	0.893508	0.968469	45.2277	24.6867	23.0549	43	11.013	43
ARMCX5	2924	-0.818489	4.12487	0.000105668	0.00404733	420.422	310.498	476.168	194.565	292.527	194.565
ARMCX5-GPRASP2	3940	0.131386	3.59528	0.578628	0.822101	206.749	271	148.817	223.905	227.269	223.905
ARMCX6	1953	0.0578961	5.77276	0.585132	0.825792	950	979	998.825	1002	994.321	1002
ARNT	4944	0.0463688	6.99998	0.617151	0.843991	2070.19	2333.74	2508.21	2178.77	2675.48	2178.77
ARNT2	6576	0.256336	5.13837	0.0385525	0.204482	546	575	634	685	690	685
ARNTL	2879	0.235121	3.09959	0.287589	0.598188	129	152.001	146	166	161	166
ARNTL2	7411	-0.144063	4.37204	0.430723	0.726855	320.392	388.666	482.654	301.789	460.217	301.789
ARPC1A	1631	0.0656628	7.7088	0.443479	0.735224	3269	3981	3989	3678.1	4200.13	3678.1
ARPC1B	1551	0.166199	6.89289	0.0987855	0.34609	1815	2345	1994	2072	2659	2072
ARPC2	1514	-0.0745331	7.34068	0.378745	0.684323	2810.53	3197.95	3110.41	2746.6	3026.71	2746.6
ARPC3	962	0.113578	7.68225	0.200144	0.500987	3360	3599	3857	3809	3882	3809
ARPC4	1988	-0.23742	7.70556	0.00533142	0.0614306	3815.42	4170.51	4401.09	3308.8	3726.87	3308.8
ARPC4-TTLL3	3987	-0.924705	1.91246	0.452022	0.741299	41.4056	116.821	105.945	4.68761e-05	142.9	4.68761e-05
ARPC5	2094	-0.0100931	6.98649	0.91591	0.976943	2129	2235	2613	2188	2442.67	2188
ARPC5L	1041	0.00412774	5.89466	0.973141	0.995566	1072	1085	1088	1042	1125	1042
ARPIN	6503	0.331308	3.44518	0.18613	0.481305	163.673	121.226	238.19	209.218	230.461	209.218
ARPP19	5162	-0.0606194	8.58227	0.514607	0.784125	6834	6895	7702	6723	6767	6723
ARRB1	7539	-0.613997	6.09751	8.25e-05	0.00343289	1393.34	1539.48	1605.62	779.071	1391.62	779.071
ARRB2	1999	0.232597	4.57279	0.125919	0.394459	373	412	410	408	573.001	408
ARRDC1	1621	-0.11608	5.87285	0.300822	0.611382	1064	1276	996	992	1044	992
ARRDC1-AS1	1507	-0.664112	2.53049	0.0184008	0.134481	128.449	121.736	130	84.3568	66.7226	84.3568
ARRDC2	2547	0.0520735	4.32934	0.749158	0.90773	281	429	374	344	413	344
ARRDC3	4178	-0.0818661	7.09033	0.338963	0.649858	2312	2667	2712	2304	2535	2304
ARRDC3-AS1	2502	-0.20057	2.84894	0.487893	0.765338	120.95	161	135	91	178.358	91
ARRDC4	4074	-0.453798	5.1539	0.000483527	0.0119778	701	835	715	549	514	549
ARSA	4325	-0.0925185	1.55854	0.903288	0.971876	26.5529	77.7048	57.1622	13.0182	126.831	13.0182
ARSB	6076	-0.382105	3.15291	0.171399	0.461937	243	153.826	140	130	152.846	130
ARSD	5199	-0.0235976	6.40842	0.793028	0.925798	1440	1698	1557	1479	1582	1479
ARSG	2785	-0.0212079	5.09785	0.864294	0.955755	573	645	670	582	667	582
ARSJ	4689	-0.380877	1.19554	0.334335	0.645804	33	45	58	33	36	33
ARSK	3345	-0.0010927	1.80355	1	1	54.6402	47.9343	83.1815	62	58	62
ART4	1386	0.330861	0.282411	0.566608	0.815901	27	14	12	21	25	21
ARV1	1450	-0.194274	3.56625	0.359466	0.667029	235	258	192	202	185	202
ARVCF	4056	-0.148467	2.68543	0.592848	0.829236	101	147	118	90	146	90
ARX	2885	1.33008	0.362283	0.0156741	0.12233	20	5	11	31	29.32	31
ASAH1	2618	-0.370777	5.0701	0.00496187	0.0585913	697	641	726	516	543	516
ASAH2	2432	-0.806689	0.613964	0.118269	0.381816	38.5662	39.8378	20	12.6825	31.0739	12.6825
ASAH2B	652	-0.582796	1.69011	0.141191	0.418252	70.4338	56.1622	78	52.7122	27.9426	52.7122
ASAP1	6361	0.198952	4.99737	0.121526	0.387353	455.461	581.416	595.457	575.086	690.439	575.086
ASAP2	5724	-0.144313	6.5743	0.124815	0.392379	1647.08	1836.1	2006	1519	1855.34	1519
ASAP3	4199	0.211156	3.20822	0.379108	0.684436	130	177	159	148	237	148
ASB1	6833	0.395826	4.83067	0.00451819	0.0549387	399	524	423	584	567	584
ASB13	2817	0.273954	4.82271	0.0626419	0.268956	505	427.194	459	532.999	600.705	532.999
ASB16-AS1	2275	0.694603	2.97146	0.0516176	0.24073	50.3034	90.7129	188.528	171.368	172.273	171.368
ASB3	2456	1.15519	3.67921	4.15755e-10	1.42126e-07	136.467	153.877	141.408	307.231	332.238	307.231
ASB6	4657	0.0543873	5.34911	0.743842	0.905725	855.54	582.01	726.171	712.9	811.865	712.9
ASB7	4974	0.209688	5.70263	0.0563484	0.253874	877	827.024	932.3	972.717	1063.17	972.717
ASB8	2629	-0.184887	5.59617	0.154619	0.437828	1024	916	858	754	937	754
ASB9	1962	0.341626	0.894234	0.451405	0.740731	17.8081	41.2221	26.4521	36.3224	32.4906	36.3224
ASCC1	2925	0.00830195	5.34622	0.958895	0.992126	740.948	631.369	838.474	763.31	659.132	763.31
ASCC2	2840	0.122705	5.21691	0.322699	0.633465	638	661	645	647	798	647
ASCC3	8164	-0.168786	7.18866	0.0745777	0.297648	2810.08	2681.94	2945	2397	2614.4	2397
ASCL1	2490	0.657305	2.57327	0.0192791	0.138912	93	77	77	115	158	115
ASCL2	1864	0.119911	2.96322	0.652587	0.861564	102	171	134	123	189	123
ASF1A	2525	-0.0345086	5.21896	0.781325	0.921737	575	755	740	635	712	635
ASF1B	1746	0.359053	5.32253	0.00244662	0.037131	624	669	622	803	811	803
ASH1L	11784	-0.337266	7.45675	0.0003309	0.00921532	3608	3666	3442	2658	3068	2658
ASH1L-AS1	1987	0.139863	1.83754	0.750467	0.907891	61	83	37	75	44.4459	75
ASH2L	3055	-0.23382	5.25803	0.0522491	0.242516	694.001	731	838	597	702	597
ASIC1	4011	0.203042	2.35271	0.515608	0.784688	79.9999	109	66	86	118	86
ASL	2061	0.322016	4.55216	0.0251923	0.162414	351.393	399.973	387.638	474.001	448.858	474.001
ASMTL	2149	-0.023759	5.61304	0.819318	0.936296	846.981	924.533	928.511	840.647	933.901	840.647
ASMTL-AS1	2319	0.451219	0.864765	0.374309	0.680896	23.871	43.0159	12.8665	40.1231	25.8417	40.1231
ASNA1	1298	0.325491	5.75983	0.0039596	0.0504601	722	959	965	993	1273	993
ASNS	2362	-0.485762	5.55642	9.323e-06	0.000644788	939	969.436	1095	680	752	680
ASNSD1	2487	-0.254821	5.32786	0.0277936	0.170865	683	889	827	632	709	632
ASPH	5349	-0.271076	6.69038	0.0161274	0.124944	1967.74	1823.59	2387.65	1682.69	1671.59	1682.69
ASPHD1	1562	-0.245858	0.069172	0.71268	0.889565	10	24	22	7	33	7
ASPM	10906	-0.162157	7.65428	0.0805566	0.310903	3542	3890	4241	3441	3351	3441
ASPSCR1	2140	0.325209	3.75091	0.150852	0.432081	183.001	277	193	220	369	220
ASRGL1	2424	0.380061	3.62337	0.0470759	0.229162	180.29	180.181	221.726	236.595	273.487	236.595
ASS1	1863	0.376794	6.32975	0.000233046	0.0070815	1217	1214.04	1399	1505	1905	1505
ASTE1	2796	-0.37829	4.16685	0.186307	0.481673	334.023	238.498	534.032	319.066	190.54	319.066
ASTN2	4604	0.260697	4.90708	0.0858853	0.322194	420.516	553.875	523.43	622.511	504.061	622.511
ASUN	2988	0.0581612	5.48855	0.599268	0.833416	730	839	841	769	934	769
ASXL1	7056	0.0585846	5.87714	0.548281	0.805803	949.266	1119	1089	1026	1183	1026
ASXL2	7174	-0.100335	6.3738	0.248805	0.557883	1441	1653	1610	1397	1521	1397
ATAD1	3034	0.0807286	5.23614	0.500842	0.772872	595	677	735	688	707	688
ATAD2	5580	-0.0066987	8.76683	0.938997	0.984348	7551	8123	8253	7738	7945	7738
ATAD2B	8183	-0.0651385	6.13063	0.520383	0.788707	1168.25	1264	1496.99	1197.73	1294.93	1197.73
ATAD3A	2656	0.109356	3.57512	0.652731	0.861564	129.703	266.784	234.832	229.921	198.602	229.921
ATAD3B	2466	-0.0507906	2.44651	0.889455	0.966135	94	97	106.298	63	162	63
ATAD3C	3859	-1.28443	0.86893	0.0402356	0.209833	59.9624	60.552	12	22.1664	9	22.1664
ATAD5	6245	0.0161259	4.46842	0.92114	0.978405	366	379	457	407	378	407
ATAT1	2195	0.752663	2.42001	0.0197487	0.140941	45.475	82.7073	88.0001	97	164.035	97
ATE1	5165	-0.0679947	5.27003	0.565129	0.814887	635	743	787	636.001	759.999	636.001
ATF1	2505	0.0368724	5.45325	0.807989	0.930726	666	726	982	840	696	840
ATF2	4422	-0.226987	5.68114	0.0523109	0.242557	978.291	985.001	1060	873	790.974	873
ATF4	2041	0.00580719	7.75038	0.951211	0.988814	3867	4068	3820	3859	3903	3859
ATF5	2293	0.155856	3.70677	0.422375	0.721889	170.744	275.125	230.87	231.739	274.379	231.739
ATF6	7563	0.0873248	5.83473	0.503327	0.774102	888	1028	1120.43	1125.03	898	1125.03
ATF6B	2622	-0.0396884	6.85144	0.693378	0.880229	1994	2344	2080	1857.97	2452.05	1857.97
ATF7	6704	-0.00960173	5.7334	0.931533	0.98149	926	1028	966.027	955	940.252	955
ATF7IP	9019	-0.0222809	6.72191	0.806208	0.92991	1840.24	1995.27	1989.71	1859.43	1922.72	1859.43
ATF7IP2	3677	-0.371795	4.12634	0.05833	0.258292	296.219	384.431	397.877	223.442	377.177	223.442
ATG10	2432	0.127018	2.86679	0.712991	0.889709	151.202	75.6251	146.005	150.242	101.677	150.242
ATG101	1458	0.137659	4.33447	0.419232	0.71927	286	391.336	376	330	481.795	330
ATG12	4563	-0.072396	5.67243	0.590571	0.828137	868.026	1078.04	919.969	766.706	1164.54	766.706
ATG13	5966	-0.319355	6.54721	0.00147511	0.0261617	1823.03	1747.07	2108.86	1434.53	1620.43	1434.53
ATG14	4760	-0.22144	4.52316	0.167213	0.456711	366	560.19	433	351	442	351
ATG16L1	3411	0.155359	5.3169	0.341829	0.652909	652.896	571.159	835.955	655	966.463	655
ATG16L2	2160	-0.210994	3.10325	0.405456	0.707312	126	222	155	127	172	127
ATG2A	6378	0.17146	4.48848	0.266744	0.575763	336	443	377	384	515	384
ATG2B	11099	-0.228856	5.96156	0.0273241	0.169447	1203	1197	1274	1030	1026	1030
ATG3	3060	-0.0800474	5.57051	0.554472	0.808646	830	787	1054	852	775	852
ATG4A	2326	-0.0895161	3.99166	0.604625	0.836226	244	347.833	306	265.814	295	265.814
ATG4B	2912	0.0940977	5.12102	0.45943	0.746287	582	627	631	592	756	592
ATG4C	2738	-0.220057	2.99821	0.438643	0.732446	118	185	165	102	193	102
ATG4D	2070	-0.687632	4.50119	0.00250831	0.037983	592.908	422.789	493.504	242.57	458.319	242.57
ATG5	3260	0.0398464	5.66044	0.704753	0.885831	877.871	946	903	897	967	897
ATG7	5059	-0.151157	5.68717	0.213803	0.518351	950.955	1149.73	865.409	873.604	878.294	873.604
ATG9A	3910	0.0223733	5.51489	0.857586	0.953153	746	990	751.999	784.999	915	784.999
ATHL1	3270	-0.166912	2.19213	0.672519	0.870664	69	132	59	58	113	58
ATIC	2094	-0.136395	7.87765	0.130958	0.404452	3957	4648	4930	4024	4019	4024
ATL2	3444	-0.274631	6.58073	0.0283816	0.172715	1818	1635.31	2279.43	1585	1486	1585
ATL3	7258	-0.282917	7.3132	0.00311269	0.0437831	3245.08	3183.99	3104.24	2452.86	2844.34	2452.86
ATM	13147	-0.243691	5.63056	0.0164702	0.126117	907	1030.27	1004	782	881	782
ATMIN	4866	-0.0648297	7.63879	0.469385	0.754686	3406.15	3774.38	3999.49	3262.62	4013.95	3262.62
ATN1	4367	0.509258	4.61883	0.00166492	0.028316	336.466	400.449	371.768	553.421	434.65	553.421
ATOX1	498	0.451076	3.37747	0.0272165	0.169224	153	150	173	198	247	198
ATP11A	8795	-0.135995	5.53154	0.300809	0.611382	805	890	958	686	1017.63	686
ATP11B	7347	-0.00231496	6.48183	0.984196	1	1460	1659	1789	1593	1622	1593
ATP11C	6128	-0.10808	5.74104	0.286625	0.597457	961.322	1024.75	1049	908	955	908
ATP13A1	3887	0.154506	5.7204	0.156396	0.44085	779	1034	929	925	1151	925
ATP13A2	4061	0.167264	4.47738	0.335438	0.646845	363.001	409	373	355.999	564	355.999
ATP13A3	7384	-0.145442	7.15776	0.0988199	0.34609	2550	2709	2961	2346	2626	2346
ATP1A1	3778	-0.487955	10.1604	8.17268e-09	1.83202e-06	21712	25397.1	26320.8	16538.6	18366.3	16538.6
ATP1A1-AS1	1828	-0.429215	3.25324	0.187796	0.483692	146.945	142.809	306.514	110.762	217.049	110.762
ATP1A3	3674	-0.268081	0.646628	0.595277	0.83034	16	37.0832	35.074	24.3978	22	24.3978
ATP1B1	2212	0.0671541	6.46427	0.460393	0.747053	1445	1721	1563	1607	1651	1607
ATP1B2	3350	1.94879	-0.124391	0.000401499	0.0105782	7	5	6	22.431	24.8731	22.431
ATP1B3	1853	0.0819823	5.85119	0.431272	0.727598	894	1022	1162	1019	1164	1019
ATP2A1	3570	-0.521159	0.766717	0.412985	0.714531	45	27.0314	29	9.27089	54.1739	9.27089
ATP2A1-AS1	591	0.241728	0.824133	0.553308	0.808474	20	34	30	32	33	32
ATP2A2	8329	0.0252529	8.08918	0.798624	0.926986	4552.92	5015	5239.32	4459.55	5973.93	4459.55
ATP2A3	4898	-0.0783759	7.18307	0.515051	0.784451	2137.27	3014.63	3086	2251.03	3168.65	2251.03
ATP2B1	6950	-0.0880692	6.70622	0.330026	0.640564	1692.1	2134.66	2089.05	1748.06	1966.76	1748.06
ATP2B4	8931	-0.336378	6.17911	0.00220102	0.0345366	1322.55	1530.08	1583	1197.18	1041.99	1197.18
ATP2C1	5051	-0.290342	6.50048	0.00320597	0.0443708	1718.98	1715.66	2017.97	1445.93	1494.75	1445.93
ATP2C2	3494	0.229709	5.04747	0.135273	0.410137	447.334	588	638	554	826	554
ATP5A1	2263	0.0791081	8.00334	0.349602	0.660284	4185	4718	4790	4503.99	5237	4503.99
ATP5B	1857	0.0514319	9.52972	0.542908	0.802402	12129	13657	14063	12865	14932	12865
ATP5C1	1162	0.0911887	8.1925	0.33024	0.640888	4596	5153	5812.73	5429	5393	5429
ATP5D	1005	0.35768	3.37585	0.0887723	0.327896	164	179	150	190	245	190
ATP5E	449	0.106029	8.17367	0.203916	0.505777	4628	5440.33	5200.88	5185.61	5790.48	5185.61
ATP5F1	2116	0.104816	7.48856	0.256313	0.564953	2745	3167	3601	3208	3633	3208
ATP5G1	663	-0.0866597	6.30704	0.413353	0.714562	1544.03	1413	1489	1376	1380	1376
ATP5G2	1178	0.477674	6.54931	3.35357e-06	0.00028133	1168	1586.4	1558	1805	2288.91	1805
ATP5G3	3305	0.066917	7.12296	0.476649	0.757887	2399.56	2356.53	2693.54	2499.01	2692.07	2499.01
ATP5H	628	0.284915	6.63269	0.00370207	0.0483774	1579	1539	1775	1930	2011	1930
ATP5I	373	0.572521	4.64422	0.000626939	0.0141465	350	426	322	465	688	465
ATP5J	1303	0.233072	5.29521	0.158687	0.444557	496.086	713.151	780.698	822.381	622.938	822.381
ATP5J2	528	0.154637	6.40318	0.232831	0.541816	1243.18	1343.53	1814.53	1663.69	1457.7	1663.69
ATP5J2-PTCD1	5538	0.479564	4.24461	0.267458	0.576486	438.404	75.1703	326.222	425.83	326.845	425.83
ATP5L	1396	0.224759	6.48817	0.0177955	0.131543	1336.18	1625.6	1584.97	1602.18	2029.43	1602.18
ATP5O	815	0.252754	6.39271	0.00447183	0.054823	1250	1468	1490	1618	1685	1618
ATP5S	1895	-0.665763	3.66547	0.00169949	0.0287253	303.946	282.669	255.027	150.6	227.154	150.6
ATP5SL	1782	0.392626	5.26422	0.00269192	0.0396224	582.999	705	529	747	857	747
ATP6AP1	2100	0.0926096	7.3579	0.286947	0.597812	2620	3198	2900	2902	3340	2902
ATP6AP1L	2346	-0.796881	1.43207	0.0727272	0.293865	52.4113	34.0594	93.8755	36.2093	29	36.2093
ATP6AP2	2044	-0.184827	6.36192	0.0413471	0.21311	1405	1701	1699	1371	1403	1371
ATP6V0A1	4208	0.0356312	5.79644	0.742616	0.904635	977	1054	969	1016	991.999	1016
ATP6V0A2	6550	-0.199656	5.22841	0.116226	0.377452	608	764	829	627.394	620	627.394
ATP6V0A4	3152	-0.604995	1.94505	0.0549109	0.249701	81.9999	81.9999	83	47.833	65	47.833
ATP6V0B	2068	0.361485	5.32722	0.00230406	0.0355194	551	651	726	797	835	797
ATP6V0C	1180	0.16421	4.7581	0.300742	0.611382	343	536	527	465	614	465
ATP6V0D1	1688	0.284291	6.28265	0.00141111	0.0253555	1154	1327	1370	1486	1638	1486
ATP6V0D2	2370	-2.28108	1.49367	6.39352e-05	0.00289487	55.9515	39.6077	151.696	20.3444	8	20.3444
ATP6V0E1	894	-0.175072	7.0447	0.0570575	0.255302	2344	2489	2845	2161	2368	2161
ATP6V0E2	2808	-0.0228921	3.88032	0.908954	0.975012	229	302	280	224	340.001	224
ATP6V0E2-AS1	3084	0.00146517	0.436757	1	1	19	22	27	14	40	14
ATP6V1A	4607	-0.225985	7.57177	0.0164182	0.126117	3559	3622	4052	3155	3132	3155
ATP6V1B1	1956	-0.584508	4.1653	0.000284251	0.00820011	332	443	403	238	296	238
ATP6V1B1-AS1	944	-1.33687	0.549549	0.0553025	0.250815	60.944	38.0395	5.33102	10.5143	21.1797	10.5143
ATP6V1B2	3054	-0.089146	5.69227	0.427646	0.725071	969	934	1006	903	887	903
ATP6V1C1	5704	-0.0739228	6.5915	0.458986	0.746086	1686	1688.64	2042	1641	1784	1641
ATP6V1C2	3250	-1.35126	1.4594	0.00735954	0.0757219	20.9708	85.7608	104.796	24.1854	31.143	24.1854
ATP6V1D	1823	-0.0758745	5.22406	0.588958	0.827482	709	655	726	678	594	678
ATP6V1E1	1406	-0.0454533	6.59364	0.616035	0.843306	1614	1823	1945	1656	1814	1656
ATP6V1E2	2025	-1.44547	0.78231	0.00229529	0.0355043	38	38	53	10	27	10
ATP6V1F	832	0.456922	6.13729	1.25593e-06	0.000131305	1039	1086	1121	1432	1523	1432
ATP6V1G1	1611	-0.249407	7.05274	0.00478915	0.0568996	2432	2796	2681	2049	2459	2049
ATP6V1H	2186	-0.138463	5.45306	0.20871	0.511269	747.001	929.999	839.999	720	807	720
ATP7A	8540	-0.423609	4.7216	0.00988642	0.0926427	444.662	678.82	537.789	353.765	511.09	353.765
ATP7B	6655	0.0370717	3.51999	0.860946	0.954792	183	193	240	208	204	208
ATP8A1	8270	0.706147	2.47829	0.0685729	0.2844	90	33.4243	102	127	111	127
ATP8A2	5006	0.9186	-0.107226	0.0836067	0.317353	10	10	11	19	20	19
ATP8B1	5949	-0.322768	7.36657	0.000526917	0.0127545	3298	3207	3523	2579	2748	2579
ATP8B2	5872	-0.182276	5.03166	0.186008	0.481255	590.633	589.557	719.937	558.389	527.121	558.389
ATP9A	7580	-0.0108779	8.54383	0.897639	0.969152	6249	7114	7199	6348	7398	6348
ATP9B	4378	0.0766247	3.79841	0.667704	0.868727	221	248	269	253	258	253
ATPAF1	1849	-0.18392	5.45657	0.0877113	0.325737	780	881.642	896	710.968	793	710.968
ATPAF2	1552	0.0957345	3.77253	0.603868	0.83584	200	276	246	234	290	234
ATPIF1	1944	0.397564	6.22369	0.000535262	0.0128406	965	1131	1452.54	1495.68	1586.3	1495.68
ATR	8258	-0.129627	6.69122	0.171784	0.46267	1903	1943	2061	1770	1772	1770
ATRAID	1278	-0.292417	6.83755	0.00210184	0.0335754	2133.9	2413.22	2356.2	1692.72	2179.55	1692.72
ATRIP	2676	0.526356	4.553	0.000412577	0.0107254	337.758	362.502	349	510	463.643	510
ATRN	8658	-0.0761974	6.43823	0.458289	0.745496	1651.72	1494.73	1709.95	1485.64	1577.05	1485.64
ATRNL1	8746	-0.169998	3.37767	0.464651	0.75154	178	181	239	186	147.453	186
ATRX	11238	-0.357966	6.73189	0.000227776	0.0069678	1909.87	2447.96	2204.94	1544.09	1952.59	1544.09
ATXN1	10636	-0.196205	6.46988	0.0882692	0.326596	1607.9	1504.77	2069.87	1430.62	1595.12	1430.62
ATXN10	3340	-0.094473	6.22153	0.298067	0.608233	1295	1422	1506	1251	1390	1251
ATXN1L	7886	0.0537582	6.42304	0.567774	0.816634	1384	1756	1482	1537	1636	1537
ATXN2	4712	0.117248	4.74285	0.428	0.725071	435	447	521	516	460	516
ATXN2L	4425	0.323924	5.51457	0.00527557	0.0610191	620.786	864.972	746.001	904	926	904
ATXN3	6982	0.40044	4.7727	0.0116392	0.101372	364.108	537.274	391.789	575.562	514.91	575.562
ATXN7	7242	-0.187328	6.77553	0.0490722	0.234564	2039.32	2021.48	2323.02	1764.41	2000.34	1764.41
ATXN7L1	5691	0.286121	4.12121	0.233055	0.541816	251.532	256.965	348	394.399	225.187	394.399
ATXN7L2	2413	-0.344883	2.90432	0.229607	0.538441	140	190	123	94	166	94
ATXN7L3	3656	-0.208755	5.29691	0.137649	0.413449	728	826.833	750.376	564	849.043	564
ATXN7L3B	3701	-0.195973	7.84989	0.0332208	0.188178	4093	4344	5079	3765	4071	3765
AUH	1601	0.230295	2.29424	0.460609	0.747314	55	80	109	86	108	86
AUNIP	2178	0.143337	3.93426	0.607809	0.838836	330.136	300.441	151.398	308.636	237.537	308.636
AUP1	1612	0.153785	6.52177	0.0915525	0.332242	1401	1700	1676	1730	1750	1730
AURKA	2554	-0.0248464	7.77285	0.811664	0.932533	3498.69	3881.54	4744.44	3602.24	4532.12	3602.24
AURKAIP1	1032	0.388655	5.03876	0.00894679	0.0862146	492	503.39	560	579	861	579
AURKAPS1	1537	-0.668938	0.557389	0.194379	0.492907	25.5748	35	31.0511	11.6716	34	11.6716
AURKB	1317	0.212757	5.42204	0.0725044	0.293336	600	779	804.001	769.999	945.075	769.999
AVEN	1551	-0.242149	3.1242	0.268374	0.577454	149	190	174.042	136	154	136
AVIL	3163	-0.353645	1.73826	0.301657	0.612721	69	75	54	49	55	49
AVL9	2353	0.017566	6.89759	0.852825	0.951152	2140	2235	2104	2111	2243	2111
AVPI1	1422	0.0345749	3.92007	0.857375	0.95315	251	294	270	243	339	243
AXIN1	3675	-0.123976	4.22623	0.466107	0.752743	328.999	378	358	279	409.068	279
AXIN2	4241	-0.51789	2.13754	0.0820821	0.313605	87	100	90	57	77	57
AZGP1	1278	-0.330702	1.36684	0.354787	0.663996	46	54	51	38	42	38
AZI2	3474	-0.0741658	5.47568	0.513932	0.783446	741.415	846.509	914	722.807	895.243	722.807
AZIN1	4385	-0.198668	7.6406	0.0231354	0.155303	3639	3860	4190	3270	3480	3270
B2M	987	-0.0267212	7.5208	0.784468	0.922445	2870	3548	3781	3298	3195	3298
B3GALNT1	3642	-0.15735	7.36429	0.0874344	0.325504	3167.33	3115.82	3211.93	2732.37	2935.83	2732.37
B3GALNT2	4755	-0.168211	5.28007	0.317827	0.629195	591.368	751.048	920	549.34	888.408	549.34
B3GALT2	3548	-0.155266	0.413538	0.774594	0.918421	19	29	23	23	16	23
B3GALT4	1704	-0.0521039	2.32041	0.874461	0.959661	64	121	90	75	110	75
B3GALT5	2895	-1.07684	2.21233	0.000507071	0.0123895	123.585	92	119	51	55	51
B3GALT6	2793	0.0747599	3.98759	0.672578	0.870664	287	289	263	290	291	290
B3GALTL	4221	-0.0985255	3.3018	0.651102	0.861203	184	192.004	176	173	161	173
B3GAT3	2098	-0.290358	3.80159	0.255181	0.563211	182.014	299.815	362.014	176.653	325.626	176.653
B3GNT1	2077	0.24906	3.79628	0.163319	0.450884	218	258	215	257	295	257
B3GNT2	2788	0.0130497	4.842	0.933706	0.98272	497	533	529	465	626	465
B3GNT3	2720	-0.413168	4.16697	0.0151174	0.118978	350	428	341	248	334	248
B3GNT4	1554	-0.159961	0.079027	0.810407	0.93203	24	7	23	11	27	11
B3GNT5	4131	0.468185	2.36112	0.138221	0.414572	96	60	73	106	103	106
B3GNT9	2722	1.03089	2.35746	0.0016483	0.0281383	43	79.6273	60	134.598	92	134.598
B3GNTL1	1383	0.165648	2.53495	0.531664	0.79512	83	114	98	102	121	102
B4GALNT1	2920	0.0318007	2.70321	0.912958	0.976222	94	144.23	111	122	103.872	122
B4GALNT4	3463	0.169048	3.70844	0.359612	0.667195	197	250	224	227	289	227
B4GALT1	4214	-0.317837	6.42362	0.000255888	0.00757361	1595	1850	1778.16	1318	1487	1318
B4GALT2	2209	0.282826	4.16989	0.260782	0.569639	208.827	433.756	252.272	281	509.729	281
B4GALT3	2438	0.206452	4.7255	0.21362	0.518098	478	471	386	450	632	450
B4GALT4	2366	-0.125509	4.66854	0.35389	0.663436	435	491	525.192	420	468	420
B4GALT5	4743	-0.115103	5.27713	0.440887	0.73431	553	732.374	936.378	625	758.772	625
B4GALT6	4814	0.186405	1.7982	0.591573	0.82878	55	71	47	67	59	67
B4GALT7	1747	0.407918	3.71623	0.0424987	0.21634	175	261	181	246	313	246
B9D1	1167	0.0567263	2.6506	0.848109	0.948788	114.936	109.815	106	120.813	96.3461	120.813
B9D2	1049	0.37273	0.83167	0.397424	0.7015	23	36	21	31	40	31
BABAM1	1505	-0.423786	5.03873	0.0127483	0.107127	565	795.382	709.361	414.222	696.389	414.222
BACE1	5864	0.491281	5.77798	5.31985e-05	0.00251708	857.503	722.293	905.978	1111.82	1231.77	1111.82
BACE1-AS	798	0.584794	0.172817	0.262829	0.5711	7.13331	20	18	22	21.7843	22
BACE2	8930	0.434048	5.14024	0.00295572	0.0421006	430.033	562.356	658.031	654.015	883.763	654.015
BACH1	5769	-0.0888237	5.17854	0.671879	0.870254	578.529	934.647	538.889	696.001	479.93	696.001
BACH2	9289	1.95291	0.353176	0.0112388	0.0990205	20.7586	0.145559	4.18691	36	29	36
BAD	1240	0.264	3.54579	0.291416	0.601612	128.352	275	180	200	285	200
BAG1	3885	-0.0675373	6.23277	0.527577	0.793542	1220.84	1574.45	1434.13	1186.07	1605.85	1186.07
BAG2	2068	0.058959	2.48808	0.842551	0.946822	87	93	116	98	107	98
BAG3	2608	0.245485	6.16469	0.00827333	0.0818001	1127	1231	1237	1320	1562	1320
BAG4	4478	-0.249528	4.75439	0.151133	0.432523	586.317	484.729	519.015	470.513	376.8	470.513
BAG5	5073	-0.208408	6.84754	0.0408355	0.211349	1888.93	2523.15	2384.03	1954.46	1836.1	1954.46
BAG6	3832	0.131763	7.81452	0.171411	0.461937	3546.05	4510.98	3744.53	3935.6	4865.34	3935.6
BAGE	1004	0.825181	0.673498	0.102622	0.353286	6	27.8229	26	34	34.2519	34
BAGE2	1891	-0.421727	5.18637	0.010713	0.0965486	641.646	653.299	992.003	500.423	682.351	500.423
BAGE4	1840	-0.692045	2.76614	0.0263117	0.165942	112.336	133.639	209.898	72.3878	133.882	72.3878
BAGE5	1840	1.60804	1.3675	0.13163	0.405112	27.0336	2.98974	36.812	98.7323	0.0768944	98.7323
BAHCC1	10454	-0.0212628	4.16089	0.909971	0.975213	300	332	351	268	424	268
BAHD1	4729	-0.107869	4.40434	0.53696	0.79843	440	421.001	330	336	426	336
BAI1	5535	0.0378581	0.534487	0.965201	0.994377	15	23	35	24	25	24
BAIAP2	3352	0.325595	3.71853	0.0942417	0.33711	183.639	212.253	241.247	231.543	324.881	231.543
BAIAP2-AS1	4421	0.44035	3.18818	0.0806621	0.311135	158	144	114.464	199	159	199
BAIAP2L1	3682	0.278529	4.92909	0.0280246	0.171619	477	510	517	567	665	567
BAIAP3	4691	0.0988512	3.21523	0.647827	0.859539	136	181	171	165.082	182.338	165.082
BAK1	2203	0.0704961	4.64277	0.636565	0.853321	465	449	411	446	483	446
BAMBI	1732	0.052028	5.18323	0.689557	0.878781	552	739	668	607	784	607
BANF1	1179	0.204361	7.34708	0.0174728	0.130417	2426	2951.97	2937	3048.74	3305.7	3048.74
BANP	2456	-0.174098	3.39472	0.571219	0.818575	98.1069	288.961	229.257	149.818	231.256	149.818
BAP1	3717	0.0990141	5.10746	0.461222	0.747955	546	691	587	578	771	578
BARD1	5523	-0.238213	6.60384	0.0165807	0.12645	1623.29	1941.44	2224.79	1531	1756	1531
BARX2	1767	0.349563	3.15153	0.128831	0.400296	124	126	174	166	200	166
BASP1	1902	-0.00798713	5.31341	0.94967	0.988629	650.086	726.399	808.065	671.725	794.901	671.725
BATF	953	-0.227341	2.87551	0.403369	0.706463	113	180	137	100	162	100
BAX	986	-0.105976	4.61873	0.660132	0.864644	463.523	431.584	490.818	301.277	690.99	301.277
BAZ1A	6031	-0.121062	6.87036	0.214072	0.518828	2022.07	2145	2518.28	2001	2034	2001
BAZ1B	6133	0.0399603	7.55419	0.634411	0.852992	3070	3594	3510	3322	3637	3322
BAZ2A	8943	0.195614	7.20764	0.0291655	0.17507	2273.43	2796.15	2496.49	2809.55	2882.76	2809.55
BAZ2B	8198	-0.156998	6.42745	0.110333	0.366916	1555.43	1687.82	1726.31	1492.41	1388.49	1492.41
BBC3	1853	0.385358	2.14827	0.216133	0.521231	81	62	61	84.0001	97	84.0001
BBIP1	2368	-0.100669	4.37266	0.553883	0.808646	404.386	341.859	417.957	366.619	336.632	366.619
BBOX1-AS1	943	0.163282	2.88772	0.597483	0.832059	73.6474	134.461	173.747	116.098	186.4	116.098
BBS1	3370	0.266461	3.39696	0.190219	0.487582	172	169	177	191	234	191
BBS10	3583	-0.286656	4.9309	0.023453	0.156437	532	642	663	474	531	474
BBS12	3451	0.0982841	2.20877	0.753128	0.908698	63.2991	79	98	87	77	87
BBS2	2814	0.183108	4.83331	0.17303	0.464715	486	466	503	522	587	522
BBS4	2828	0.0114559	5.0489	0.935023	0.983274	573	669	560	568	654	568
BBS5	3196	-0.064074	3.83398	0.761703	0.912522	224	353.173	220	249.233	247	249.233
BBS7	3863	-0.207934	2.42817	0.514304	0.783866	92	99	119	67	133	67
BBS9	4019	-0.0193988	4.13735	0.921001	0.978405	241	363	369	302	334	302
BBX	9037	-0.143324	6.86515	0.123586	0.390815	2186.16	2288.76	2218.18	1867.49	2252.67	1867.49
BCAM	3448	0.253383	4.68751	0.0737063	0.29582	404	489.4	391	491	523.795	491
BCAP29	6034	-0.209323	5.26663	0.0882162	0.326548	755	729	767	636	647	636
BCAP31	1828	0.040575	7.30076	0.636888	0.853321	2496	3061	2985.99	2767	3096.01	2767
BCAR1	3533	0.318904	4.83456	0.0730859	0.294628	429	560	400.001	476	766	476
BCAR3	3240	-0.0469842	4.10335	0.794667	0.926137	334	277.001	336.152	275.567	359	275.567
BCAS1	3475	-0.565185	5.54632	1.49173e-07	2.14714e-05	888	1075	1097	640	753	640
BCAS2	1310	0.112952	7.69013	0.229483	0.538242	3126	3636	4149	3806	3954	3806
BCAS3	3626	0.179334	8.95163	0.0366959	0.198567	7343	9085	9120.26	9188	10002.7	9188
BCAS4	1404	0.662265	4.19402	0.0026763	0.0394713	154.431	326.436	302.848	351.537	507.974	351.537
BCAT2	2097	0.21729	4.95258	0.121108	0.386471	425	621	528	549	699	549
BCCIP	2373	-0.0863089	5.67517	0.445831	0.737151	845.647	924.051	1116.25	840.999	992.548	840.999
BCDIN3D	3266	0.21037	4.36737	0.199464	0.49981	347.744	299.046	394.098	386.324	415.953	386.324
BCDIN3D-AS1	3109	-0.324901	2.73984	0.243226	0.552225	157.455	111.112	128.442	93.8145	128.827	93.8145
BCKDHA	1791	0.0358289	5.25247	0.772587	0.917524	566	782	721	689.988	694.244	689.988
BCKDHB	3712	0.360228	4.42719	0.0836201	0.317353	375.341	264.888	380.493	470.069	349.495	470.069
BCKDK	2237	0.147017	5.28451	0.255084	0.563129	583	722	724.761	657	902	657
BCL10	3118	-0.0228234	4.84431	0.88166	0.962694	554	550	471	456	628	456
BCL11B	8044	-0.324151	2.30586	0.357759	0.666056	99	100	94.6359	54.6734	125.731	54.6734
BCL2	6492	0.30581	1.57259	0.504539	0.775438	43	35	63	70	29	70
BCL2L1	2575	0.0808357	5.61805	0.445935	0.737151	740	931	951	884	951	884
BCL2L11	5238	-0.506798	4.93097	0.000545031	0.0130066	531.153	697.104	738.84	400.631	561.231	400.631
BCL2L12	1942	0.317402	3.74268	0.207202	0.509216	173.273	323.23	156.837	277.391	236.685	277.391
BCL2L13	5132	0.0860053	5.84196	0.495385	0.769375	1035.99	1047.68	951.882	1106.24	954.44	1106.24
BCL2L15	4986	-0.494665	2.18485	0.157107	0.442033	78.5601	86.3571	120.195	49	103	49
BCL2L2	3621	-0.230545	4.81611	0.118637	0.381972	473.363	677.605	517.79	427.308	543.802	427.308
BCL2L2-PABPN1	2130	0.4726	6.03286	7.16004e-05	0.00310814	990.183	880.8	1123.76	1259.27	1596.15	1259.27
BCL3	1864	0.5459	2.52494	0.0380045	0.202681	77	86	89	117	128	117
BCL6	3662	0.294505	4.13429	0.107002	0.360915	282	241.627	334	314	414	314
BCL7A	3714	0.194609	4.67884	0.187469	0.483397	448	459.077	393	488	490.973	488
BCL7B	1851	0.232022	5.32793	0.0712732	0.291009	630.302	671.198	719.36	694.699	958.346	694.699
BCL7C	1998	0.83369	2.97577	0.0104948	0.0956709	74.7553	170	64.1987	169.631	198	169.631
BCL9	6192	0.131073	5.0183	0.33695	0.647939	549	617	523	619	579	619
BCL9L	7740	0.052204	6.50012	0.640733	0.855687	1459	1967	1455	1547	1887	1547
BCLAF1	7277	0.0712989	8.02949	0.450443	0.740219	4333.8	4565.39	5070.79	4855.38	4698	4855.38
BCO1	2446	-0.270946	1.32116	0.497301	0.76989	39	56	49	43	30	43
BCOR	6436	0.224357	6.06136	0.0236957	0.157136	943.001	1276	1169	1265	1347	1265
BCORL1	7127	0.345465	2.79258	0.18216	0.476279	105	98	126	122	170	122
BCR	6927	0.1889	6.06187	0.0845821	0.319584	1066.41	1125.68	1226.74	1149	1555.87	1149
BCS1L	1663	0.128235	4.05159	0.444083	0.73578	258	320	287	316	293.999	316
BCYRN1	200	0.767782	5.84537	6.08099e-09	1.43364e-06	589	1002	758	1274	1354	1274
BDH1	3546	0.457306	4.18797	0.0357933	0.196088	193.61	365.892	286.866	312.386	517.19	312.386
BDH2	2936	-0.0758939	2.97576	0.749722	0.90773	133	149	155	130	148	130
BDKRB2	4197	0.780221	1.01674	0.131702	0.405243	6	38	35	44	42	44
BDP1	11097	-0.169449	6.47888	0.0916598	0.332292	1682	1669	1811	1526	1462	1526
BECN1	2143	-0.16142	5.51319	0.167547	0.456917	875.41	898.495	857.936	780.299	755.4	780.299
BEND3	6660	0.332475	3.98325	0.0423072	0.216018	235	258	270	307	331	307
BEND3P3	5923	0.18191	2.62562	0.489809	0.765796	84	122	107	105	139	105
BEND7	2408	0.515648	1.95147	0.104277	0.356346	44.6393	62	64	83	72	83
BEST1	2852	0.0856498	0.195315	0.900403	0.970757	23	26	6.01872	24	9.12139	24
BET1	3061	-0.0846275	3.63148	0.690661	0.879444	226	277	190	223	195	223
BET1L	2971	0.265331	4.46419	0.0875688	0.325646	305	441.363	353	400.491	497	400.491
BEX2	1100	-0.124255	1.12879	0.785127	0.922445	28	45	46.2817	26	56.1886	26
BEX4	1282	0.794794	1.42837	0.0482466	0.232215	37	21	45	56.0001	65.4107	56.0001
BFAR	3060	-0.0587346	6.17823	0.538211	0.799423	1236	1347	1466	1260	1299.14	1260
BFSP1	2221	-0.901283	2.07882	0.0611714	0.266218	63.4335	125.974	106.517	26.2886	105.58	26.2886
BHLHB9	4099	-0.212829	3.20213	0.436482	0.730794	213.451	121.265	195	155	143.7	155
BHLHE40	3061	-0.00551258	5.05407	0.969704	0.994996	538	676	610	562	663	562
BHLHE41	3796	-0.914506	0.641549	0.0564268	0.253976	30	23	51	18	18	18
BICD1	3589	-0.302752	3.24917	0.212706	0.517075	158	162	251	136	184	136
BICD2	6433	-0.123516	5.33254	0.318219	0.629362	634.08	803.795	871	644	794	644
BID	2535	-0.0685121	4.77896	0.611001	0.840847	451	536	552	447.305	550	447.305
BIK	966	-0.347063	2.84657	0.161886	0.448831	116	147	174	111	114	111
BIN1	2686	0.245546	0.662017	0.685229	0.876376	4.96344	41.0954	29.7202	33	19	33
BIN3	1863	-0.00865416	4.18761	0.968732	0.994606	284	383	333	331	310	331
BIN3-IT1	1839	-1.65376	-0.12878	0.00610152	0.0673341	17	22	28	3	15	3
BIRC2	4088	0.0554362	5.0394	0.720642	0.894105	558	563.556	640	643.774	504	643.774
BIRC5	2724	0.108265	6.82485	0.29295	0.602939	1850.16	2231.31	1902.41	1922.49	2524.47	1922.49
BIRC6	15718	-0.305566	8.61197	0.000398878	0.0105703	7448	7855	8402	6130	6622	6130
BIVM	3873	-0.504832	3.20635	0.0761845	0.301256	207.101	120.759	255.221	125.046	158.233	125.046
BIVM-ERCC5	5143	0.148167	4.33163	0.551362	0.80764	423.695	254.821	350.532	425.912	273.899	425.912
BLCAP	2216	-0.162885	4.73285	0.216658	0.52189	462	542.999	531.59	430	489.999	430
BLM	4721	-0.164149	5.81637	0.202949	0.504475	1059.51	960.938	1231.68	984.45	882.758	984.45
BLMH	2543	0.402894	2.3767	0.174116	0.466105	85	62	92	100	113	100
BLNK	1829	-0.0453107	1.8505	0.913314	0.976222	46	58.9999	91	57	72	57
BLOC1S1	853	0.143374	4.41534	0.422285	0.721881	247.874	441.265	429.72	388.999	424.954	388.999
BLOC1S2	2798	0.20668	5.65486	0.0865169	0.323402	897.591	809.145	840.379	971.373	958.584	971.373
BLOC1S3	2617	0.205471	4.0521	0.216992	0.522476	258	296.656	285.533	325.391	299	325.391
BLOC1S4	1546	-0.286413	3.67686	0.187226	0.483043	217	298	252	169	284	169
BLOC1S5-TXNDC5	3352	-0.1898	5.35712	0.525518	0.791533	1187.03	408.95	731.058	731.514	586.818	731.514
BLOC1S6	3959	-0.0995629	5.03393	0.423532	0.723078	581	613	658	554	593	554
BLVRA	1191	-0.126295	5.38536	0.270404	0.579996	726.374	821	841.683	666	825.623	666
BLVRB	874	0.230529	5.92988	0.110788	0.367755	870	1194	1021	990	1599	990
BLZF1	2344	0.041743	5.034	0.744295	0.906034	554	634	577	595	595	595
BMF	4700	0.529709	2.89398	0.0350298	0.193704	92.6524	98.7342	138.273	147	174	147
BMI1	3435	0.161643	4.23771	0.376104	0.681622	368.021	297.339	297.897	330.65	410.708	330.65
BMP1	3872	0.823158	2.66628	0.0237381	0.157341	88.588	37.7872	119	139	153	139
BMP2K	3859	-0.384702	4.04747	0.0362368	0.197333	332.968	384.63	301.494	225.24	322.769	225.24
BMP4	1957	0.173363	3.74204	0.475926	0.757887	219.415	285.904	178.633	205	356.93	205
BMP5	2207	0.42812	5.70587	0.000148921	0.00509085	739	880	820	1105	1004	1105
BMP6	3105	0.952963	0.471233	0.14863	0.428951	21.5533	12	14	42.0306	6	42.0306
BMP7	4049	0.511449	7.43695	5.38496e-08	9.09061e-06	2395	2949	2498	3424	4167	3424
BMP7-AS1	1012	0.0852297	1.11562	0.839979	0.946508	30	47	33	39	36	39
BMP8A	5642	-0.156339	1.6316	0.726319	0.897821	46	81.1054	47	59.4437	32	59.4437
BMP8B	3773	0.380231	2.41857	0.234065	0.54262	70	106.037	74.9621	119.714	77.7556	119.714
BMPER	5031	-0.335992	0.615998	0.510592	0.780118	43	23	20	24	20	24
BMPR1A	3631	-0.202795	5.76762	0.0590115	0.260046	989	1009	1193	866	1000	866
BMPR1B	5560	-0.443468	2.88439	0.274612	0.584345	114.129	189.048	161	142.341	41.3753	142.341
BMPR2	12086	-0.145174	7.04145	0.141002	0.417975	2287.65	2631	2673	2305	2113	2305
BMS1	8048	0.122466	5.56503	0.246248	0.555785	754	847	882	869.493	917	869.493
BMS1P17	725	-0.840984	1.54226	0.0579038	0.25707	39.2936	86.3538	74	43.5278	19.4458	43.5278
BMS1P20	2011	-0.0736601	3.02158	0.777203	0.919595	172	129	146	134	154	134
BMS1P4	1960	0.173156	3.04028	0.562924	0.813359	147.637	144.528	125	180.242	99	180.242
BMS1P5	4235	0.0321116	3.82434	0.885683	0.964819	225	296.473	243	281.102	199	281.102
BMS1P6	4704	-0.0972641	4.18366	0.60847	0.839227	365.206	380	273.961	322.029	294.925	322.029
BNIP1	1388	0.052524	4.0644	0.770211	0.916499	286	280	328	271	376	271
BNIP2	2533	0.0156263	4.78741	0.930633	0.981298	436	413	654	477	540	477
BNIP3	1535	-0.079891	5.90558	0.446313	0.73723	1024	1081	1270	1029	1080	1029
BNIP3L	3505	-0.0450434	6.29977	0.636698	0.853321	1353	1533	1498	1405	1360	1405
BNIPL	2412	0.191566	2.99612	0.431933	0.72791	123.898	141.228	137.998	129.867	196.067	129.867
BOD1	1934	-0.0949828	6.7999	0.301072	0.611718	1999	2117	2185.01	1928	1945	1928
BOD1L1	10542	-0.112824	6.13529	0.253571	0.561812	1211	1380	1413	1226	1179	1226
BOK	2663	0.305438	4.38999	0.0636217	0.272299	327	385	311	369	513	369
BOLA1	872	-0.033356	5.12348	0.802271	0.928412	620	614	691	626	597	626
BOLA2	1030	0.631975	5.70036	1.85554e-08	3.84435e-06	599.196	790.584	854.74	1083	1243.53	1083
BOLA3	554	0.516883	4.43752	0.00112428	0.0213605	290	291	393	445	480	445
BOP1	2422	0.244196	4.23002	0.16181	0.448831	259	339	343	317	465	317
BORA	3052	-0.103691	4.46048	0.601382	0.834599	421.486	353.654	464.653	417.128	296.597	417.128
BPGM	2121	0.0335139	2.50786	0.935373	0.983565	106	128	67	75.7769	157	75.7769
BPHL	1844	0.331409	3.98229	0.196467	0.495672	177.689	365.775	227.109	248.376	457.981	248.376
BPNT1	2465	-0.410077	4.48886	0.0264959	0.166591	374.459	454.179	576.911	291.795	460.205	291.795
BPTF	10914	0.0973309	8.72954	0.29379	0.603922	6890.79	7211.01	8396.78	7772.76	8110.81	7772.76
BRAF	2949	0.404509	4.49164	0.00515983	0.0601496	312	367	380	462	450	462
BRAP	4053	0.0213005	5.13751	0.893535	0.968469	658	521	722	633	639	633
BRAT1	3013	-0.0731141	5.27443	0.624015	0.847216	673	800	699	573	901	573
BRCA1	7287	0.0933597	6.3217	0.425292	0.724189	1130.99	1374.36	1757.21	1414.9	1627.11	1414.9
BRCA2	11386	-0.283951	6.82926	0.00722287	0.0749253	2217	2232	2380	1900	1708	1900
BRCC3	2952	-0.303731	5.38192	0.0696085	0.286867	609.544	803.405	1128.6	605.644	806.922	605.644
BRD1	4617	-0.122397	3.87588	0.491657	0.766641	273	311	248	239	276	239
BRD2	4907	0.231049	8.18573	0.00944114	0.0895271	4517.95	5248.58	4933.5	5255.65	6504.79	5255.65
BRD3	5673	-0.0990452	6.16921	0.354105	0.663598	1243	1345.68	1491	1125.38	1512	1125.38
BRD4	5198	0.125763	5.81819	0.323366	0.633663	960.364	1149.36	841.291	1072.92	1016.97	1072.92
BRD7	2330	0.214466	5.80408	0.0477388	0.230615	873.213	1078	883	1071	1086.7	1071
BRD8	4074	-0.0292626	6.37724	0.812862	0.933255	1236.53	1796.28	1594.58	1545	1324.03	1545
BRD9	2878	-0.0412054	4.96107	0.758505	0.911405	487	663.61	583.324	519	616.632	519
BRE	1978	0.0280478	5.22532	0.819952	0.936755	566.001	708	760	663	706.331	663
BREA2	1002	-0.722608	0.628113	0.237829	0.546437	12	47	40	10	39	10
BRF1	3677	0.116061	4.93682	0.434314	0.729598	497	602.068	508.999	500.999	721.999	500.999
BRF2	2007	0.47748	3.57	0.0215236	0.148269	152	228	162	248	242	248
BRI3	809	0.739155	3.51735	0.000240864	0.00720693	121	180	168	243.894	279	243.894
BRI3BP	1272	0.500876	3.90708	0.0136159	0.111813	238.629	219.843	214.678	265.771	417.946	265.771
BRICD5	1061	-0.40747	1.82956	0.29418	0.60445	74.6926	92	48	44	73	44
BRINP2	3617	0.212869	3.41262	0.297565	0.608206	181	174	179	203	204	203
BRINP3	2884	1.6257	3.09749	6.04109e-10	1.92107e-07	59	64	105	234	220	234
BRIP1	8166	0.0232133	9.21457	0.796436	0.926986	9848	10597	11894	10632	11021	10632
BRIX1	1303	0.263009	5.44373	0.0261988	0.16547	659	777	731	872	804	872
BRK1	1197	0.138717	7.49621	0.126852	0.396021	2684	3298	3473	3208	3812	3208
BRMS1	1455	-0.0500893	5.42622	0.665039	0.86735	776.828	817	796	702.571	876	702.571
BRMS1L	2604	-0.173224	4.13095	0.277779	0.587799	316	333	363	288	307	288
BROX	4124	-0.347804	6.40301	0.000406045	0.0106365	1687.49	1641.59	1851.43	1330.27	1347.64	1330.27
BRPF1	4728	-0.00535178	5.43371	0.965352	0.994377	775.168	862.92	727.45	733.585	859	733.585
BRPF3	6054	-0.0919179	5.50464	0.417748	0.717985	740	979	853	746	879	746
BRSK2	4563	2.32855	1.07091	9.33924e-07	0.000105541	6.30903	13	16.9928	45.9999	89.2733	45.9999
BRWD1	17906	-0.197954	7.95177	0.0214101	0.147785	4473	4830.01	5204	4031.55	4379.17	4031.55
BRWD1-IT2	1021	0.609861	1.42791	0.136581	0.411927	28	36	49	65	37	65
BRWD3	12793	-0.527162	2.52482	0.0678407	0.282821	127	97	140	85	79	85
BSCL2	2102	0.239376	6.73945	0.00844189	0.0831629	1684.09	1758.37	1925.2	2015.5	2208.28	2015.5
BSDC1	5172	0.0460271	5.95434	0.730867	0.899854	830.202	1236.79	1301.55	1174.9	1029.71	1174.9
BSG	2107	0.126398	8.37684	0.237609	0.546338	5071.7	6762.2	5654	5609	7600	5609
BSN	15964	-0.041179	2.01887	0.914666	0.976862	82	62	74	68	74	68
BSN-AS2	2603	0.11547	0.473829	0.88849	0.965757	35.7836	8.18916	22.4137	29.3057	13.0527	29.3057
BSPRY	2354	0.0686435	5.28116	0.561756	0.812852	606	754	722	668	812	668
BST2	1048	-0.241152	0.2582	0.68044	0.87436	11	34	20	12	30	12
BTAF1	7054	-0.181097	6.34753	0.0616224	0.267076	1522	1745	1469	1343	1426	1343
BTBD1	3308	0.0201161	6.61615	0.849178	0.949674	1676.6	1680.28	1976	1803	1704	1803
BTBD10	2558	-0.0716923	5.37892	0.53259	0.795656	730.999	773	828	719.999	741.999	719.999
BTBD11	5760	-0.814128	2.41762	0.00290051	0.0416292	121.165	127.005	117	65.3344	74.129	65.3344
BTBD18	3061	-0.922066	0.3542	0.0734364	0.2955	37	19	27	11	22	11
BTBD2	2656	0.113662	5.20499	0.346747	0.656966	551	731	663	666	732	666
BTBD3	4925	-0.113809	5.10512	0.371107	0.678139	592	643	723	549	686	549
BTBD6	2001	-0.00689759	4.60139	0.966213	0.994503	415	476	438	380	549	380
BTBD7	8501	-0.0396239	6.64851	0.694059	0.880304	1753.58	1910.93	1906.06	1607.23	2144.65	1607.23
BTBD9	8967	-0.201848	4.37675	0.344327	0.654487	393.453	350.576	465.619	271.295	507.299	271.295
BTD	2353	-0.21468	4.94794	0.176238	0.468848	585.337	717.816	508.031	455.018	634.916	455.018
BTF3	1262	0.283517	8.67228	0.00198437	0.0319813	6019	6673.39	7517.79	8003	8128	8003
BTF3L4	4643	-0.137585	6.36258	0.188126	0.484086	1450.53	1780.82	1495.18	1438	1334.34	1438
BTG1	4704	0.205798	6.93171	0.0214279	0.147801	1839	2138	2249	2318	2410	2318
BTG2	2718	0.416096	3.34535	0.0970816	0.343277	114	204	159	226	164	226
BTG3	1596	0.635671	3.18476	0.00851098	0.0832469	131.367	100.166	153	199.489	190	199.489
BTN2A1	3186	0.0527648	3.29308	0.812142	0.932892	143.93	216.995	163.551	179.523	172.453	179.523
BTN2A2	3621	-0.718622	2.14936	0.184101	0.478774	40.0705	178.065	83.7114	75.4767	21.2253	75.4767
BTN3A2	4115	1.32431	0.0509514	0.239781	0.548197	27.2393	0.207503	7.84141e-45	31.7528	8.57483	31.7528
BTRC	6180	0.129629	4.68853	0.382895	0.687941	442.551	398.141	501.001	459	532	459
BUB1	3636	0.00262737	6.95748	0.978898	0.998095	2155	2277.38	2367	2174	2360	2174
BUB1B	3749	-0.079283	6.13932	0.417178	0.717366	1263	1312	1387	1228	1232	1228
BUB3	2782	0.0380322	8.07576	0.68958	0.878781	4161	4841	5643.71	4717	5328	4717
BUD13	2216	0.230756	4.34079	0.114393	0.374262	303	366.14	350	374	428	374
BUD31	1060	0.0741347	6.33663	0.445312	0.736962	1177.42	1586.23	1572	1420	1634.65	1420
BYSL	2005	0.160352	4.17992	0.325442	0.636092	273	364	299	319	391	319
BZRAP1-AS1	2500	-0.964898	1.66248	0.0109143	0.0975442	85.6322	51.18	83.0251	33.2868	45.6469	33.2868
BZW1	3400	-0.275609	8.83681	0.00124959	0.023153	8188.22	9424.89	9895.65	7286	7741.07	7286
BZW2	1883	0.111178	6.9662	0.222205	0.529527	2071	2209.95	2304	2326	2338.87	2326
C10orf107	1270	-0.0331869	2.50238	0.927729	0.980665	90	86	133	111	72	111
C10orf12	4565	-0.095979	5.15458	0.48173	0.761083	674	686	647	552	758	552
C10orf2	3684	0.18329	4.31869	0.264475	0.573102	268	378	379.678	344	456	344
C10orf32	2450	-0.228881	4.45409	0.128542	0.399733	437.345	427	422.233	361	360	361
C10orf32-ASMT	2732	0.989708	1.45271	0.0149802	0.118407	45.1139	28.6619	21.3983	60.0181	69.494	60.0181
C10orf35	1092	-0.0090267	2.63045	0.986535	1	112	123	99	102	124	102
C10orf76	4101	-0.0962417	4.97432	0.453968	0.742708	541	621	615	548	535	548
C10orf82	1009	0.164679	0.747642	0.727339	0.898187	17	38	27	32	25	32
C10orf88	3102	-0.00227952	3.44231	1	1	170	181	241	190	200	190
C10orf95	1469	0.733501	0.840597	0.153592	0.436335	16.1939	30.078	23	23	69	23
C11orf1	984	0.361774	2.15373	0.316749	0.628079	57	46	106	89	85	89
C11orf24	2120	0.222787	4.06804	0.264799	0.573386	247	264	334	269.98	437	269.98
C11orf30	6916	-0.105971	5.75932	0.400177	0.703888	1075	910.001	1072	946.999	909	946.999
C11orf31	1294	0.390148	5.57243	0.000700407	0.015373	670	751	837.053	887	1144	887
C11orf45	3659	-0.443502	0.70232	0.308519	0.619564	24.085	38	34.2615	22	25.2296	22
C11orf49	2012	0.241709	5.07941	0.0899778	0.329854	595.609	503.898	585.545	609.144	758.302	609.144
C11orf52	1168	0.17613	3.35729	0.491676	0.766641	105	218	206	173	237	173
C11orf54	2726	-0.577465	3.55001	0.0222261	0.151512	255.621	169.571	333.585	159.326	184.537	159.326
C11orf57	3797	0.0990957	4.90561	0.524203	0.790641	420.618	493.278	675.961	549.139	567.433	549.139
C11orf58	3980	0.0161733	5.96107	0.894482	0.968622	1139	1075	1165.96	1164	1033	1164
C11orf63	3160	0.242255	1.76892	0.480974	0.760647	43.3436	68.583	54.8181	65.9147	60.5839	65.9147
C11orf68	1571	0.172714	3.321	0.393956	0.698335	153.512	186	171	186	193	186
C11orf71	2019	0.159121	2.81269	0.550951	0.807526	123	97	137	122	151	122
C11orf73	1187	0.139273	5.3546	0.281702	0.592524	652	765	715	804	690	804
C11orf74	1080	0.19871	1.93069	0.569031	0.817152	42.8258	89	59	65	83.9999	65
C11orf80	2323	0.14542	5.10847	0.265615	0.574501	522.762	592.229	680.457	598.199	759.867	598.199
C11orf84	2004	0.2808	3.83524	0.110816	0.367755	233	236	231	276	286	276
C11orf95	5582	0.130176	2.49742	0.683639	0.875604	61	116	116	89	136	89
C11orf98	823	-0.00193227	4.86379	0.989761	1	548.895	526.065	510.808	492.956	581.114	492.956
C12orf10	1215	0.409896	4.17431	0.00869611	0.0846676	244	315	289	356	394	356
C12orf29	2895	0.300229	4.23929	0.110183	0.366757	316	242	361	377	362	377
C12orf4	3830	0.130151	3.83046	0.540696	0.801323	219	202	319	238	324	238
C12orf43	2808	0.269271	3.7723	0.31434	0.625567	111.845	296.054	278.912	273.661	249.168	273.661
C12orf45	622	-0.0315014	4.75934	0.846943	0.948575	444	498	556	509	414	509
C12orf49	2798	-0.205615	5.7811	0.0561262	0.253374	975	1075	1178	842	1077	842
C12orf5	8237	-0.264233	4.19313	0.161508	0.448586	404.395	391.38	285.188	293	305	293
C12orf57	890	0.465782	4.20666	0.029723	0.177095	269.001	295.856	280	298	567.613	298
C12orf60	1139	-0.798376	1.73023	0.0221179	0.150993	84	72	66	37	53	37
C12orf65	1901	0.672056	3.83679	0.00769306	0.0781111	185.995	139.293	274.103	340.138	253.983	340.138
C12orf66	2733	-0.0783754	4.76891	0.578213	0.822101	417.554	596.35	523.937	456	515.175	456
C12orf73	1720	-0.179052	3.02841	0.472182	0.756015	120	186	166	140	126	140
C12orf75	1383	-0.00643525	4.13343	0.972253	0.995178	313	308	336	289	364	289
C12orf76	1946	-0.326142	2.82047	0.181192	0.47516	127	150	148	114	104	114
C12orf77	1516	-0.325514	1.06454	0.683885	0.875604	47.9099	63.2167	7.9409	10.506	77.1347	10.506
C14orf1	1576	0.0273047	6.14447	0.770452	0.916499	1150	1305	1387.97	1245	1359	1245
C14orf119	2960	0.099278	6.15828	0.336651	0.647814	1148	1230.26	1401	1343	1285	1343
C14orf132	7764	0.424083	4.95629	0.00171444	0.028864	503.34	463.062	476.47	620.829	671.439	620.829
C14orf142	1191	-0.187242	4.41928	0.202203	0.503996	408	430	403	339	398	339
C14orf166	1064	0.0514296	6.48345	0.587566	0.826661	1396	1636	1795	1626	1651	1626
C14orf169	2502	0.336212	4.91054	0.00818275	0.081198	429	502	525	571	666	571
C14orf182	2686	0.491663	2.55791	0.0703133	0.28859	83.4649	89.1056	91	129.037	105.014	129.037
C14orf2	942	0.26348	6.34754	0.00783202	0.0788747	1115	1399	1558.92	1557.45	1674	1557.45
C14orf28	2906	-0.369843	3.1178	0.0954087	0.339391	167	194	169	134	135	134
C14orf79	1908	0.0244786	3.02824	0.930483	0.981215	145	159	133	143	152	143
C14orf80	1719	0.394449	2.81244	0.123427	0.3905	98	100	130	126	174	126
C14orf93	2430	-0.0876639	3.59845	0.659478	0.864545	209	259	211	206.342	215	206.342
C15orf26	1596	-1.20531	-0.0269151	0.0269359	0.168279	17	27	23	11	6	11
C15orf27	2414	0.663244	0.216451	0.26775	0.576906	14	21	10	30	9	30
C15orf38-AP3S2	6256	1.50262	2.36196	0.00448623	0.05487	9.13679	94.1606	44.8126	108.138	188.307	108.138
C15orf39	4443	0.171604	4.18824	0.278904	0.588806	294	344	297	326	386	326
C15orf40	1700	0.207607	4.1369	0.197809	0.497579	300.19	302.469	284.946	324.78	362.426	324.78
C15orf41	2657	-0.8694	2.85166	0.0532215	0.24553	104.064	202.554	202.067	45.6029	187.022	45.6029
C15orf48	953	-0.129028	0.589392	0.816044	0.935104	33	25	21	16	41	16
C15orf57	1920	0.101883	4.20177	0.590423	0.828137	373.425	307.342	278.559	321.183	381.734	321.183
C15orf61	1313	0.537871	2.5681	0.127702	0.397948	79	69	113	147	74	147
C15orf62	2503	-0.506768	1.25816	0.233859	0.542458	69	41	35	34	34	34
C16orf13	968	0.56902	3.8966	0.00211946	0.0336212	185	213.004	257	285	388	285
C16orf45	2234	0.674299	3.55721	0.000442403	0.0113073	152	178.216	163	241	294	241
C16orf46	1931	-0.167988	2.1396	0.589904	0.828137	62	96	93	72	74	72
C16orf52	4445	-0.284045	3.8282	0.150385	0.431555	312	249	282	234	216	234
C16orf58	2829	0.0980291	5.56803	0.410921	0.71252	799	956.332	752	829	988.642	829
C16orf59	1650	0.258764	3.09781	0.263356	0.571645	108	170	147	167	162	167
C16orf62	3894	-0.112952	5.65892	0.310107	0.620668	824	993	1065	878	853	878
C16orf70	2943	0.143442	4.36891	0.354216	0.663682	367	345.373	355	369.402	427	369.402
C16orf71	2716	0.399677	0.864814	0.330978	0.641684	26	31	24	36	33	36
C16orf72	3996	0.0187659	6.69598	0.838847	0.946012	1715	1942	1992	1876	1864	1876
C16orf74	899	0.195733	3.05485	0.392592	0.696615	118	169	134	151	171	151
C16orf86	1287	-0.0853622	0.699392	0.895071	0.968981	32	43	10	21	38	21
C16orf87	1410	-0.0622061	3.72283	0.795404	0.926259	273	190	265	250	187	250
C16orf91	994	0.306699	3.52046	0.118309	0.381816	169	194	195	206	269	206
C16orf93	1575	0.640789	0.574933	0.240797	0.548777	4.24923	28.0147	28.0162	28.1997	34.1787	28.1997
C17orf100	1560	-0.167251	1.98954	0.617575	0.844134	80	56	87	67	62	67
C17orf47	2127	-1.54414	0.188678	0.00291045	0.0416292	29	26	29	11	6	11
C17orf49	913	0.281649	4.46375	0.106803	0.360677	257.001	449.682	391.158	441.344	414.207	441.344
C17orf53	2761	0.133812	3.61656	0.476829	0.757887	184	216.457	237	226	234	226
C17orf58	1578	0.462826	5.23377	0.0292651	0.175437	535	479.543	715.434	892.065	536.925	892.065
C17orf59	1932	0.309785	2.18016	0.304004	0.615189	56	93	69	87	90	87
C17orf62	2437	0.300946	4.96718	0.0567343	0.255026	537.535	411.914	573.916	583.168	694.554	583.168
C17orf67	2043	0.442476	2.33359	0.110235	0.366842	65	81	84	98	111	98
C17orf70	3877	0.247292	4.51799	0.22759	0.535732	333	505	310	371	606	371
C17orf75	4599	0.0612791	3.99034	0.747714	0.907349	248.629	249	350.996	287.261	294.566	287.261
C17orf80	3721	-0.0154863	4.90064	0.912766	0.976222	481	590	574	533	528.999	533
C17orf82	1546	0.262462	1.24096	0.531643	0.79512	29	55	29	40	53	40
C17orf85	8197	0.0739252	5.69082	0.484	0.762994	815	922	1023	902	1054	902
C17orf89	560	0.431581	3.12452	0.0573361	0.256046	121	150	132	185	162	185
C17orf96	3232	-0.043007	1.76414	0.9192	0.977802	57	65	61	55	65	55
C17orf97	1839	-0.545842	1.43019	0.127924	0.398458	44	58	67	38	37	38
C18orf21	1136	0.0324925	4.37284	0.831083	0.942443	347	397	374	375	373	375
C18orf25	5473	-0.358778	5.25731	0.0198368	0.140982	578.923	872.803	919.017	529.696	755.114	529.696
C18orf32	1669	0.581316	3.03008	0.108086	0.36287	137.042	69.6926	144.474	206.798	101.994	206.798
C18orf54	5693	0.138994	3.93403	0.41254	0.713969	252	262.043	277.643	287	283	287
C18orf8	2226	-0.411198	4.21681	0.00909515	0.0873098	364	388	405	262.038	335	262.038
C19orf10	1067	0.288584	4.63234	0.0856011	0.321834	295	531	405	464	540	464
C19orf12	4804	0.284508	4.02447	0.152502	0.434816	189.214	339.237	278.741	283.606	396.08	283.606
C19orf24	912	0.00393436	1.76588	1	1	50	80	51	56	66	56
C19orf25	2276	0.372448	2.37156	0.175299	0.467688	78	85	79	98	113	98
C19orf33	461	-0.162088	2.82894	0.626514	0.847793	74.1577	213	124.464	109.367	138	109.367
C19orf40	1618	0.406182	3.01208	0.108879	0.36466	140	134.544	98.662	159	171.873	159
C19orf43	945	0.384394	6.38785	4.31158e-05	0.00215958	1105	1488	1405	1661	1790	1661
C19orf44	3446	0.522207	1.92114	0.132869	0.406619	48.7364	76.8259	40.4764	71.3569	92.118	71.3569
C19orf47	2152	-0.030972	3.36294	0.883635	0.963526	204	171	186	168	209	168
C19orf48	2172	-0.0189038	5.29448	0.916772	0.977004	727.869	841.422	585.939	576.252	966.765	576.252
C19orf52	1414	0.175536	4.36173	0.261456	0.569926	322	408	325	363	448	363
C19orf53	934	0.298179	5.29587	0.0159764	0.124126	559	677	697	707	928	707
C19orf54	2769	0.0210842	3.37464	0.934212	0.98295	174.487	231.776	153	173.617	212	173.617
C19orf57	2420	0.262448	2.07371	0.414623	0.715649	62	78	65	88	64	88
C19orf60	900	0.868562	2.30835	0.00261914	0.0389249	58.2817	76	54	111	116	111
C19orf66	2139	0.534829	0.552785	0.302719	0.613869	25	20	15	19.4944	49	19.4944
C19orf68	3603	0.320903	0.495151	0.50602	0.776114	11	30	23	23	32	23
C19orf70	943	0.667839	2.13125	0.0351328	0.193879	56	72	53	80	125	80
C19orf73	765	0.639819	0.411609	0.190019	0.487342	18	14	20	21	39	21
C1D	1294	0.00055761	4.13388	1	1	323.595	265.974	363.477	325.417	287.31	325.417
C1GALT1	6244	-0.150218	4.46073	0.311741	0.62216	389	451	425	380	358	380
C1GALT1C1	1915	-0.219707	5.14062	0.138808	0.414816	687	575.712	806	546	666	546
C1orf106	4225	-0.143139	3.9918	0.564563	0.814673	409.278	217.86	266.396	274.01	260.974	274.01
C1orf109	2376	0.0177486	3.79082	0.92958	0.980875	193	254	306	223	303	223
C1orf111	1173	0.0738887	0.868278	0.918558	0.977661	33	20	38	24	48	24
C1orf112	3363	0.0686365	5.39561	0.558045	0.810656	646	802	807	780	755	780
C1orf115	2990	0.499002	1.84019	0.13962	0.415759	52	46.6142	59	76	67	76
C1orf122	1359	0.314169	4.88702	0.0218433	0.150093	496.006	457.76	482	580	602	580
C1orf123	1118	0.223041	4.56736	0.129183	0.400747	319	423	459	436	502	436
C1orf131	1458	-0.106459	4.31118	0.530491	0.794516	326	410	390	296	441	296
C1orf159	2122	0.343709	2.62707	0.184449	0.479153	76	107	112	115	137	115
C1orf174	1705	-0.378533	4.39351	0.0348886	0.193564	481	354	451	303	378	303
C1orf198	3836	-0.0782108	4.80454	0.663282	0.866672	568.009	403.796	584.857	436.071	596.882	436.071
C1orf21	10308	-0.0347307	5.99556	0.732411	0.900079	1005	1260	1283	1121	1151	1121
C1orf210	1495	0.0490523	3.35187	0.828786	0.940795	192	168.076	182	192.793	166.694	192.793
C1orf216	2934	0.127928	3.05287	0.599299	0.833416	145	143	140	136	192	136
C1orf220	2577	-0.752741	1.29183	0.0939311	0.336626	43.2993	74	44	21	53	21
C1orf226	4146	0.0361802	4.86674	0.797051	0.926986	532	496	541	506	578	506
C1orf228	1698	0.292331	0.438785	0.563829	0.814129	27	21	13	27	20	27
C1orf233	2104	0.0442252	3.37643	0.855994	0.952822	168	234	154	166	234	166
C1orf27	3926	-0.00365768	5.20479	0.978641	0.997908	703.114	674.812	632.434	643.119	695.468	643.119
C1orf35	1307	0.0269883	2.7524	0.943988	0.98648	115	150	95	100	164	100
C1orf43	1904	-0.135816	7.92552	0.132888	0.406619	3980.26	5318.66	4712.6	4030.33	4443.54	4030.33
C1orf50	1036	-0.0419549	2.42028	0.896781	0.969086	88	102	102	83	114	83
C1orf52	3402	0.211917	3.35956	0.374667	0.680977	109.855	205.384	206.958	195.633	196	195.633
C1orf53	697	-0.200935	0.72822	0.65706	0.863638	23	34	34	21	36	21
C1orf56	2055	-0.160384	3.61511	0.44263	0.735002	201	299.467	205.34	189	243	189
C1orf74	1642	-0.122104	2.39402	0.671	0.870148	95	97	102	93	79	93
C1orf85	1859	0.307358	3.32851	0.344953	0.655032	178	230	76.8858	179	238	179
C1orf86	3592	0.120865	3.54775	0.682219	0.874781	142.299	255.816	216.191	154.724	352.057	154.724
C1orf95	7713	-1.127	0.516767	0.0286753	0.173883	23	29	48	18	8	18
C1QBP	1163	0.271967	7.07101	0.00322032	0.0444287	1958.34	2232.64	2500.38	2509	2928	2509
C1QTNF6	2954	0.212619	3.67986	0.351334	0.661594	229.415	258.183	155.539	253	227.872	253
C1R	2526	0.748016	1.11326	0.0943308	0.337223	40	19	24	50	39	50
C2	2890	0.610487	0.287402	0.218118	0.52399	16	16	16	19.5014	34.03	19.5014
C20orf194	6919	-0.290789	3.85864	0.107502	0.361531	280	298	290	209	284	209
C20orf196	1203	-0.350416	1.42681	0.35732	0.665848	55	61	42	35	53	35
C20orf24	1251	0.5932	4.6753	0.00318249	0.0442502	327.413	354.605	432.316	432.417	807.139	432.417
C20orf27	1767	0.0445238	5.39226	0.702788	0.885243	660	788	820	713	876	713
C20orf96	1615	0.0776948	2.73528	0.755664	0.909963	102.628	123	124.722	124	114	124
C21orf2	2611	-0.0766248	3.27189	0.736068	0.901846	155	218.931	165.497	149	206	149
C21orf33	1668	0.216112	6.37871	0.0360868	0.196672	1382	1486	1342	1465	1910	1465
C21orf58	3015	0.0249558	4.60268	0.898567	0.969618	416.427	432.16	465.561	357.835	614.332	357.835
C21orf59	1427	0.354807	4.65699	0.0108088	0.0968543	331	448	436	494	534	494
C21orf62	4132	0.606916	1.455	0.311424	0.621847	24.0446	25.8126	64.5243	26.075	123.439	26.075
C21orf91	5451	-0.190414	4.26175	0.351455	0.661594	378.091	300.756	431.612	347	261.005	347
C22orf23	1988	0.364123	0.917563	0.416547	0.717014	33	33	19	38	32	38
C22orf29	6693	0.0554909	4.51294	0.694948	0.880712	368.299	437.816	418	400	451	400
C22orf39	1988	-0.0984108	3.85607	0.603282	0.835611	274	252	286.561	220.748	311.676	220.748
C22orf46	4991	-0.103139	2.73941	0.694442	0.880433	99	137	139	109	124	109
C2CD2	6349	0.234357	3.98245	0.228771	0.537332	215.997	270.493	308.35	328.217	253.827	328.217
C2CD2L	3402	0.0149984	4.66992	0.927957	0.980665	455.406	477	448	414	553	414
C2CD3	7960	-0.0399839	6.14682	0.678317	0.87312	1181	1391	1368	1255	1249	1255
C2CD4A	3461	-0.0190753	0.165249	1	1	11.3408	29	16	18	18	18
C2CD5	4766	-0.0259505	5.48095	0.82703	0.94005	686	882	908	785	811	785
C2orf15	1430	0.202613	3.24317	0.338179	0.64911	147.98	175	154.657	169	203.72	169
C2orf16	6218	-1.25506	2.16256	0.00054914	0.0130673	152	98	83	48	43	48
C2orf27A	1222	0.597285	1.46056	0.2027	0.504475	53	46	15	59.1558	53.6299	59.1558
C2orf42	2540	-0.00303525	4.3967	0.990857	1	318	366	471	328	481	328
C2orf43	3963	-0.0737527	4.49353	0.621932	0.84603	392	400.647	468	392.068	393	392.068
C2orf44	3897	-0.32619	4.00589	0.0571892	0.255635	273	328	376	255.186	252.456	255.186
C2orf47	1525	-0.270482	4.75511	0.0391101	0.206084	479	568	569	426	464	426
C2orf49	4388	-0.118449	5.01814	0.35707	0.665793	568.05	669.881	607.286	561.014	545.929	561.014
C2orf50	1056	0.844138	-0.00918575	0.153415	0.436134	9	21	5	24	13	24
C2orf68	4283	0.0220001	5.86173	0.835821	0.944471	936	1107	1123	971	1225	971
C2orf69	3742	-0.134377	5.42914	0.230668	0.539778	756	813	899	720	771	720
C2orf74	887	0.456099	2.23934	0.133465	0.407257	80	70	62	89	111	89
C2orf76	950	0.143417	2.38063	0.664492	0.867249	75	131	61	92	105	92
C2orf81	2244	0.0822346	2.10977	0.798506	0.926986	62	90	73	72	90	72
C2orf88	4051	-1.45335	0.0191358	0.0788789	0.306998	29.623	25	17	1.00001	25	1.00001
C3orf14	3539	-0.375743	6.28979	0.000250165	0.00743641	1550.82	1528.61	1752.98	1233.86	1194.06	1233.86
C3orf17	4857	-0.134983	5.50974	0.361141	0.669229	938.802	727.568	925.264	700.749	948.132	700.749
C3orf33	1931	-0.430538	1.68255	0.340481	0.651425	45.9173	44.7113	106	54	33	54
C3orf38	2782	-0.0755532	5.69822	0.490651	0.76641	889	980	1049	920	876	920
C3orf49	1289	0.410222	0.50164	0.434074	0.729539	14	14	34	30	20	30
C3orf52	2296	-0.44129	2.38972	0.116753	0.378491	107.284	107.258	108.984	80	74.2522	80
C3orf58	4370	-0.312541	4.94179	0.0470484	0.229109	699.446	623.751	523	480	514	480
C3orf62	3590	0.0209252	1.81279	0.984416	1	43	92.6543	51	47	92.6466	47
C3orf67	2551	-0.0448264	1.59414	0.928876	0.980665	55	47	60	62	29	62
C3orf70	5901	-0.733848	3.64834	0.00203087	0.0325178	350.854	219.887	270	169	165	169
C4A	5426	0.450335	1.51533	0.347607	0.658061	37.2685	74.5217	16.3425	58.3323	54.3116	58.3323
C4orf19	3648	0.190982	4.95627	0.140059	0.41643	475.116	522.367	589.278	558.861	665.917	558.861
C4orf27	1233	0.419767	3.02466	0.0779754	0.305416	97	129	153	167	161	167
C4orf29	2200	-0.142882	2.98171	0.559472	0.811716	137	176	136	133	133	133
C4orf3	2975	0.14168	5.30379	0.313113	0.623671	691.723	576.065	778.756	733.223	761.782	733.223
C4orf32	2730	-0.302603	3.07661	0.180033	0.473965	135	193	179	132	138	132
C4orf33	1873	0.127043	2.55136	0.67401	0.871693	80.1371	86.2963	136.434	104.622	114.909	104.622
C4orf36	922	0.511302	0.455392	0.283108	0.594348	20	23	14	28	24	28
C4orf46	3545	-0.162886	4.39458	0.451312	0.740731	458.242	447	297.675	297.085	480.89	297.085
C4orf48	483	0.108588	1.13024	0.800559	0.927625	21	50	40	39	38	39
C5	5480	-0.325298	5.20514	0.00781756	0.0788747	661	745	842	578	605	578
C5AR2	1434	0.363042	2.2979	0.443129	0.73509	34.2616	124.883	75.2121	60.5093	175.794	60.5093
C5orf15	2298	-0.0880238	6.07058	0.39306	0.697289	1260	1256	1266	1172	1160	1172
C5orf22	3616	-0.097431	5.18762	0.435636	0.730424	686	714	655	623	647	623
C5orf24	5083	-0.195578	6.02484	0.0846216	0.319645	1111.06	1342.22	1362.69	1135.97	984.188	1135.97
C5orf28	2761	-0.290543	3.9848	0.0835052	0.317353	314	334	299	244.43	275	244.43
C5orf30	3028	-0.222478	5.26806	0.0527392	0.243798	669	821	785	612	692	612
C5orf34	2540	-0.0113616	3.94499	0.94992	0.988629	272	284	285	267	288	267
C5orf38	917	0.335514	1.36914	0.357248	0.665804	38	44	38	49	51	49
C5orf42	11217	-0.0481523	4.76381	0.762645	0.912993	524	489	489	502	425	502
C5orf45	1229	0.435404	2.28811	0.352207	0.66227	33.7412	68.2197	125.095	121.192	49.2921	121.192
C5orf51	5250	-0.081819	5.66609	0.479324	0.759652	965	947	936	896	858	896
C5orf55	1646	0.657445	2.46782	0.0236533	0.157084	58.1022	97	77.4731	125	107	125
C5orf63	5680	-0.282489	2.50848	0.299185	0.60983	85	136	117.118	87	97.6961	87
C5orf66	2490	-0.315356	1.49668	0.376977	0.682438	61	49	54	39	53	39
C6orf1	1202	0.420248	2.63146	0.119624	0.384067	67	117	104	116	145	116
C6orf106	4433	0.047656	6.18154	0.616172	0.843396	1203	1443	1267	1265	1451	1265
C6orf120	4219	-0.129081	5.60953	0.230357	0.539553	825	984	988	840	827.002	840
C6orf132	6742	-0.181197	2.78016	0.559695	0.811716	96	181	120	88	169.441	88
C6orf136	1984	0.419314	3.28307	0.0605134	0.264356	134	187	132	201.098	191.001	201.098
C6orf141	1696	0.131097	5.27271	0.338338	0.649234	513	788	733	667	849	667
C6orf165	2215	-0.124214	2.22826	0.681564	0.87452	79	91	92	72	93	72
C6orf203	1808	0.0320427	3.1032	0.904161	0.972585	106	151	207	137	191	137
C6orf211	2619	-0.00267564	8.62089	0.975703	0.996918	6980	7127	7463	6786	7670	6786
C6orf226	572	-0.0933619	1.56031	0.833598	0.943281	70	57	32	46	57	46
C6orf47	2475	0.169481	4.10549	0.339583	0.650617	265	351	269	292	398	292
C6orf48	856	0.138457	6.8918	0.282296	0.593317	2193.27	2118.65	1849	2344.97	1985.21	2344.97
C6orf52	701	0.250884	1.41726	0.521902	0.789522	36	60	33	54.2265	41	54.2265
C6orf57	526	-0.0386917	2.65335	0.909048	0.975012	108	127	109	126	74	126
C6orf62	2498	-0.295727	7.79023	0.000819538	0.017031	4170.56	4405.14	4795.24	3527	3657	3527
C6orf89	6931	-0.0766671	7.04074	0.431534	0.727737	2380.41	2595.3	2422.66	2336.91	2218.16	2336.91
C7orf13	2299	0.137325	3.87388	0.418431	0.718707	232	276	253	260	304	260
C7orf25	1844	0.164719	4.42946	0.282572	0.593622	371	378.927	356	413	394	413
C7orf26	1913	-0.0980009	4.31614	0.5365	0.79843	375	407	339	323	389	323
C7orf43	2563	0.281121	3.71643	0.126052	0.394784	214.919	212	217.134	256	259	256
C7orf49	1925	-0.115037	5.63986	0.303012	0.613926	856	899.056	1085	836.121	906	836.121
C7orf50	1311	0.302806	4.93215	0.0307124	0.180471	418.709	575	507.001	546.001	730	546.001
C7orf55	1210	0.0871177	3.88646	0.661607	0.865723	208.075	252.095	324.502	242.881	334.426	242.881
C7orf55-LUC7L2	2747	-0.16213	4.78957	0.443879	0.735531	372.197	505.921	732.321	388.113	639.974	388.113
C7orf60	3969	-0.25753	4.50821	0.108886	0.36466	428	395	528	374	363	374
C7orf73	2515	-0.253836	5.60954	0.0402348	0.209833	1044	908	936	783	831	783
C8orf33	2617	0.15177	5.94118	0.13063	0.404426	1003	1119	1065	1080	1334	1080
C8orf37	3378	0.181324	3.20551	0.441848	0.734838	154.03	167	147	187	146	187
C8orf44	1901	1.08356	1.60659	0.00186755	0.0305831	36	38	29	71	73.6438	71
C8orf44-SGK3	4563	-0.933215	3.69814	0.0203009	0.143238	546.005	149.975	198.289	162.957	151.665	162.957
C8orf46	3471	0.0209691	2.19616	0.951551	0.989017	82	89	72	74	96	74
C8orf58	2062	0.040159	2.0506	0.925184	0.980029	87	71	58	59	105	59
C8orf59	1058	0.428182	5.85794	0.000912377	0.0182609	845.349	907.948	953.476	1272.85	1016.97	1272.85
C8orf76	1351	-0.0798023	5.11156	0.529405	0.794229	612.657	726.973	603.008	573.509	664	573.509
C8orf82	1979	0.170037	4.31178	0.259143	0.567963	314	349	357	376	375	376
C8orf88	1053	-1.08024	1.77752	0.00264368	0.0390807	72.938	111.616	63.04	34.9712	45.0613	34.9712
C9orf106	843	-0.223077	2.38933	0.508144	0.778083	74	129	102	65	128	65
C9orf114	4302	-0.0804124	6.35459	0.362335	0.670147	1437.94	1615.82	1554.07	1362.24	1568.77	1362.24
C9orf116	731	0.397946	3.73208	0.0275851	0.170139	186	230	209	251	309	251
C9orf117	1722	-0.750096	1.12595	0.0764968	0.301707	36	56	51	20	44	20
C9orf139	3815	-0.767172	0.385272	0.116039	0.377339	35	27	20.0108	14	20	14
C9orf142	851	0.381697	3.48844	0.0501809	0.236734	162	195	173	214	252	214
C9orf152	2698	-0.338247	3.37735	0.131136	0.404452	224	236	167	162.483	164.617	162.483
C9orf156	1664	-0.0151518	4.10416	0.940971	0.985164	293	299	350	322	269	322
C9orf16	723	0.179729	4.77458	0.287305	0.598188	472	542	385	460	652	460
C9orf163	2587	-0.116036	1.79159	0.745663	0.90641	60	65	66	47	80.9921	47
C9orf3	3851	-0.0689736	4.48126	0.671255	0.870148	446.106	433.929	361.584	387.863	393.559	387.863
C9orf40	2335	-0.446474	2.72279	0.117704	0.380493	164	141	102	95	107	95
C9orf41	2219	0.0187214	3.77465	0.936096	0.983717	253	269.565	215	220	301	220
C9orf43	2164	0.729811	0.942399	0.0868597	0.324248	23	23	29	46.7151	28	46.7151
C9orf47	4911	0.534932	0.677011	0.31294	0.623599	9.02136	32.7976	26.1984	37.8931	18.242	37.8931
C9orf64	2485	-0.00409186	4.8112	0.982811	1	461	520	557	501	503	501
C9orf66	2786	0.164535	2.01816	0.620932	0.845259	55.9635	92	57	78	68	78
C9orf69	2866	-0.0804171	5.02146	0.53688	0.79843	582	576.889	664	531	640	531
C9orf72	3339	-0.0211661	2.45313	0.943545	0.98647	93.2021	91.0001	112	84	121	84
C9orf78	1835	0.0707866	6.34719	0.450167	0.740142	1427	1489.52	1425	1424	1654	1424
C9orf85	1328	0.016693	2.39784	0.971729	0.995033	82	84	116.002	98	83	98
C9orf89	922	0.330091	3.56305	0.0881305	0.326548	163	214	194	235	233	235
C9orf9	726	0.493457	1.79963	0.203537	0.505433	49	59	46	83	45	83
C9orf91	4413	-0.176609	4.52943	0.213501	0.517987	440	450	445	375	415	375
CA11	1686	0.419252	1.73885	0.208186	0.510441	53	52	46	62	76	62
CA12	4209	0.227701	7.6122	0.0123421	0.104954	2909.01	3724.06	3275.18	3564.9	4282.6	3564.9
CA14	1757	-0.323525	1.01778	0.429242	0.725892	33	47	37	27	38	27
CA2	1666	0.00384164	8.14706	0.973911	0.995757	5363	4838	5243	5264	4723	5264
CA4	1165	0.326013	3.3039	0.156993	0.441893	170	161	142	171	248	171
CA5B	6032	0.355585	3.85926	0.109777	0.366209	170	300.195	228.917	243	394.139	243
CA5BP1	994	0.0894422	1.87901	0.797866	0.926986	60	55.1804	74.2968	62	75	62
CA8	2278	-0.62341	2.60296	0.0164693	0.126117	130	127	139	78	98	78
CAAP1	2987	0.0550351	4.0327	0.755487	0.909963	304	283	284	302	288	302
CAB39	3968	-0.146605	6.02667	0.148097	0.428046	1174	1193	1382	1093.89	1144	1093.89
CAB39L	3718	-0.117347	3.58929	0.551645	0.807663	221	247	212	209	198	209
CABIN1	7528	-0.171104	5.98841	0.0942498	0.33711	1175.23	1350	1155	1012	1200	1012
CABLES1	5024	-0.25743	4.86829	0.0417848	0.214638	524	614.439	602	457	518	457
CABLES2	3785	0.283855	5.73579	0.0142842	0.114925	769	1009	861	952	1262	952
CABYR	2382	-0.598407	2.39383	0.115943	0.377209	55.0001	151	139	57	108.445	57
CACFD1	2891	0.159256	2.71099	0.651995	0.861203	121.435	121.345	88.4464	83.717	205.512	83.717
CACHD1	5553	0.431528	2.66744	0.0971036	0.343277	88	93	111	133	120	133
CACNA1D	7726	0.54195	2.39663	0.0755748	0.299808	53.3436	104	75	99	133.213	99
CACNA1H	8097	-0.210252	5.34032	0.108343	0.363645	789.711	888.797	694	626.712	774	626.712
CACNA1I	10007	1.49595	0.0654726	0.01217	0.104138	6.44584	2.41467	18	24.0072	27	24.0072
CACNA2D1	3822	-0.965224	0.299324	0.042029	0.215326	29	23	29	12	17	12
CACNB1	3742	-0.59107	0.796083	0.222362	0.529532	18	42.6139	48	27	15	27
CACNB2	4468	0.946804	0.693805	0.118285	0.381816	13.6808	9.11947	34.3409	46.3006	13.431	46.3006
CACNB3	2958	0.0280763	4.17086	0.863626	0.955755	273	350	353	326.001	322	326.001
CACNG4	3430	0.217955	7.84473	0.011926	0.102816	3375	4280	4035	4233	4890	4233
CACNG8	8751	-0.0911453	0.579203	0.876264	0.960732	19	40.5605	19	17	38.9156	17
CACTIN	3625	0.465642	2.90287	0.103669	0.35528	128	112.003	96.9079	125	216	125
CACUL1	6758	-0.183309	6.61277	0.0496104	0.235692	1821	1841	2033	1588	1768	1588
CACYBP	3060	0.132924	6.61437	0.131613	0.405112	1551.63	1818.99	1756.66	1788.85	1948.4	1788.85
CAD	7108	0.120639	6.80469	0.185794	0.481072	1674	2185	2033	2004	2279	2004
CADM1	4411	0.226608	4.13428	0.193452	0.491501	218.713	350.858	319.694	324.049	368.817	324.049
CADM4	2176	0.512625	2.35734	0.0982635	0.34559	50	104	75	98	123	98
CADPS2	6086	0.0301956	5.2971	0.800529	0.927625	641.093	730.867	758.604	717.361	699.111	717.361
CALCOCO1	3046	-0.147723	5.48922	0.238052	0.546437	817.999	1012.4	753.237	737	822	737
CALCOCO2	3754	0.0307146	6.84281	0.767594	0.915304	2027.26	1931.2	2249.97	2098.16	2044.34	2098.16
CALCR	3696	-0.338234	4.99383	0.0129515	0.108412	549.276	725	678	518	472.789	518
CALHM1	3056	-0.839803	0.368483	0.0993608	0.346567	18.2517	32	33.5243	18	9	18
CALHM2	1966	-0.383564	4.58256	0.0753886	0.299618	435	668.3	383	305	518	305
CALM1	4268	-0.0898497	9.08039	0.306281	0.617621	9386	10072	11165	9221	9851	9221
CALM2	1309	-0.101647	8.59372	0.285014	0.595666	7018	6840	8037	6575	6950	6575
CALM3	2277	0.119802	7.4651	0.158147	0.443589	2818	3323	3154	3235	3453	3235
CALML3-AS1	3709	-0.594982	1.87201	0.150198	0.431262	44.0822	63.3836	129.194	45.5425	61.5713	45.5425
CALML4	4655	-0.0521797	4.19696	0.76145	0.912522	364.629	346.001	302	303	362	303
CALML5	893	-0.793351	4.1032	1.64871e-06	0.00016219	365	456	368	214	247	214
CALR	1929	0.0888364	10.1346	0.342827	0.653572	16955	20676	22346	19470	23765	19470
CALU	6181	-0.29458	7.09819	0.0116061	0.101238	2763.4	2964.19	2523.62	1958.83	2759.15	1958.83
CAMK1	1500	-0.0232622	1.73397	0.96128	0.993198	45	79	55	56	60	56
CAMK1D	2242	-0.244489	1.46298	0.606836	0.838254	50.7701	75.8904	30.3343	28.8729	74.9626	28.8729
CAMK2B	4586	-1.00078	0.787868	0.0625107	0.268714	29.0258	52.9277	37.2562	25.2735	6.34501	25.2735
CAMK2D	5872	-0.234764	4.4477	0.202935	0.504475	335.201	446	514.283	386.659	296.213	386.659
CAMK2G	3818	-0.14823	5.44003	0.275911	0.58593	754.897	981.655	765.408	653.91	922.099	653.91
CAMK2N1	2371	-0.120732	4.7228	0.402161	0.705725	480.431	454	566	442.748	474	442.748
CAMK2N2	1360	0.462505	0.256591	0.362371	0.670147	16	15	19	22	24	22
CAMKK1	3583	-0.0709659	1.44418	0.863169	0.955755	41	48.809	57.2193	40	58	40
CAMKK2	5620	-0.211886	5.55698	0.110144	0.366719	860.632	1128.86	778.242	744.735	862.98	744.735
CAMKMT	1584	-0.0961501	2.36487	0.751623	0.908073	76	107	104	78	108	78
CAMLG	2255	0.380897	5.1045	0.004794	0.0568996	560	528	540	639.234	823	639.234
CAMSAP1	7650	-0.067412	6.83388	0.445675	0.737141	1906	2303	2201	1902	2213	1902
CAMSAP2	7402	-0.0495748	7.01074	0.631388	0.851104	2158	2358	2681	2330.25	2151	2330.25
CAMSAP3	4201	0.0335696	3.46115	0.889367	0.966135	168	216	209	172	255	172
CAMTA1	8444	-0.121593	4.99469	0.438181	0.73218	457.381	784.672	589.57	513.489	619.469	513.489
CAMTA2	4852	-0.334876	4.39088	0.0709195	0.290085	306.592	571.08	411.869	330	334.711	330
CAND1	5956	-0.187498	8.6841	0.0288502	0.174371	7285	8158	8599	6809	7119	6809
CAND2	4599	-0.114397	1.66649	0.749735	0.90773	52	64	59	50	59	50
CANT1	3545	-0.069256	7.0478	0.442367	0.734985	2221	2723	2496	2179	2622.4	2179
CANX	4953	-0.061275	9.66289	0.475107	0.757526	13935.5	15238.2	16247.7	13996.8	14799	13996.8
CAP1	2798	-0.0570434	7.93424	0.498802	0.77104	4080	4857.91	4763	4111	4730.11	4111
CAP2	3080	0.475789	4.95628	0.000432118	0.0111021	436	539	446	655	628	655
CAPG	1604	-0.0973595	4.81443	0.5036	0.774343	494.471	598.753	497	436	596.86	436
CAPN1	3125	-0.0201022	7.87757	0.847853	0.948648	3642	5103.55	4299.96	3838	4974.63	3838
CAPN10	2662	0.101177	2.87147	0.739662	0.903532	100	183	101	116	173	116
CAPN10-AS1	3567	0.150226	2.46822	0.580512	0.822778	80	109	94	100.445	107	100.445
CAPN12	3129	0.624135	0.328271	0.19371	0.4917	11.7651	24	14	25	25	25
CAPN13	2690	-0.443575	3.76209	0.0123378	0.104954	271	288	291	202	211	202
CAPN15	4759	0.0643607	3.9186	0.759536	0.911423	245	300	261	227	382	227
CAPN2	3492	-0.280908	5.55276	0.0579787	0.257236	1014.2	971.172	815.717	664.853	967.209	664.853
CAPN5	4393	0.0725008	4.19554	0.711987	0.889496	239	449	295	325	358	325
CAPN7	4385	-0.0388735	6.35991	0.758824	0.911408	1332	1533	1705	1552	1236	1552
CAPN8	2427	-0.13016	2.24497	0.697028	0.882265	86	69	110	82	74	82
CAPN9	2484	-0.777833	4.60304	7.07376e-08	1.13105e-05	479	613	590	292	381.373	292
CAPNS1	1582	-0.064121	7.8566	0.528976	0.794229	3599.79	4657.96	4793.4	3703.75	4873.27	3703.75
CAPRIN1	5562	-0.12083	8.2751	0.202378	0.504341	5320.56	5955	6443.25	5414.27	5139.42	5414.27
CAPRIN2	4544	-0.278613	2.97784	0.289499	0.599699	151	199	117	122	135	122
CAPS	1613	-0.203519	1.89482	0.523151	0.789925	67	65.7645	79	59	63.0096	59
CAPS2	3849	-0.451074	1.81635	0.270707	0.580266	56.4468	54.7582	106.035	58.9221	36.1934	58.9221
CAPZA1	2758	-0.191671	8.04036	0.037157	0.19988	4732	5171	5494	4458	4312	4458
CAPZA2	2373	-0.085159	6.56364	0.351866	0.66179	1703	1764	1862	1623	1699	1623
CAPZB	2217	0.102287	5.31418	0.520127	0.788624	762.908	597.137	723.853	776.083	653.747	776.083
CARD10	3912	-0.0465633	2.51919	0.884081	0.963722	101	121	91	82	137	82
CARD14	4193	0.323148	2.20133	0.268771	0.577767	66	77	76	83	104.105	83
CARD8	5512	-0.776007	4.14698	1.48684e-05	0.000911705	329.394	455.524	440.49	246.695	203.519	246.695
CARF	6253	0.0880751	3.8966	0.634243	0.852872	254.61	275.898	254.727	289.307	239.634	289.307
CARHSP1	3043	0.187665	5.67383	0.290503	0.601025	877.563	1011.74	716.821	792.222	1375.45	792.222
CARKD	2756	-0.0346971	5.05362	0.788695	0.923498	538	639.999	664	542	687	542
CARM1	2968	-0.0340185	5.78885	0.761185	0.912461	885	1209	979	930	1088	930
CARS	2846	0.0703241	5.83157	0.534813	0.797328	796.686	1189.62	1076	1015	1114	1015
CARS2	1865	-0.22334	3.56147	0.254441	0.562708	224	222	244	180	224	180
CASC10	2006	-0.180678	1.39711	0.663656	0.866912	39	70	39	45	37	45
CASC2	3284	-0.289995	1.03297	0.524106	0.790582	25	43	50	36	21	36
CASC3	4198	0.121461	6.29037	0.207636	0.509939	1261	1438	1410	1486	1412	1486
CASC4	3985	0.0250933	6.19502	0.841408	0.946667	1346.72	1305.44	1310.56	1400.35	1159.64	1400.35
CASC5	7685	-0.296773	6.60946	0.00212243	0.0336294	1784.62	1962.82	2155.93	1583.19	1548.04	1583.19
CASC9	1471	0.431982	0.382334	0.459996	0.746852	31.6842	9	14	26.1956	22.0001	26.1956
CASD1	3898	-0.215389	4.29191	0.173117	0.464795	355	445	349	315	343	315
CASK	8298	0.0900914	5.94716	0.435294	0.730379	948.525	1026.24	1305.67	1068.5	1299.66	1068.5
CASKIN1	5695	0.457965	1.11319	0.322556	0.633465	23	45.2015	27	30	69.7148	30
CASKIN2	5032	0.0331584	5.09424	0.832536	0.943017	559	576.893	711.727	537.712	796.174	537.712
CASP10	5906	0.070225	1.88049	0.860212	0.954269	65.7362	67.2728	58.0479	78.0031	39.5657	78.0031
CASP2	4242	-0.199259	5.39872	0.297647	0.608206	782.334	749.092	932.345	545.391	1051.76	545.391
CASP3	2689	-0.507991	2.70807	0.0729554	0.294188	96	140	181	86	115	86
CASP6	1661	-0.00249142	4.67735	0.993314	1	421.9	448.539	529.408	458.558	454.402	458.558
CASP7	2714	0.205012	5.38381	0.0991072	0.346142	587	806.943	738.537	734.02	948.547	734.02
CASP8	3083	-0.277265	4.56795	0.102801	0.353456	399.848	450.686	572.923	405.643	334.772	405.643
CASP8AP2	6821	-0.0457854	6.22861	0.612507	0.841751	1269	1495	1413	1292	1393	1292
CASP9	3096	0.342926	2.36287	0.576433	0.82063	15.4313	84.8045	150.817	130.253	36.7957	130.253
CASS4	3179	0.113228	1.46222	0.831279	0.942443	52.8916	51.4219	34.9907	65.2859	15.6285	65.2859
CAST	4596	-0.159971	7.26831	0.0784362	0.306177	2881.07	2899.04	3121.75	2571.19	2706.28	2571.19
CASZ1	7964	0.411314	4.39136	0.0349361	0.193564	229.449	451.626	312.642	438.776	404.833	438.776
CAT	2300	0.0803907	5.32561	0.52161	0.789423	677	665	788	743	728	743
CATSPER2	1947	-0.606482	0.674548	0.192534	0.490279	22.0347	46.709	30.4436	22.5129	18	22.5129
CATSPER2P1	1649	-0.925442	0.1985	0.0727843	0.293865	18	27	30	15.038	8	15.038
CATSPERB	3606	0.230599	1.04608	0.587545	0.826661	40	27	31	39	36	39
CATSPERG	3727	0.359848	1.544	0.411667	0.71291	64	37	32	62	46	62
CAV1	3212	-0.043374	7.33016	0.722787	0.895478	3025.92	2710.28	3179.71	2981.26	2542.3	2981.26
CAV2	3121	-0.298077	5.44707	0.0198229	0.140956	780.079	978.825	879.976	619.727	879.62	619.727
CBFA2T2	7737	0.28679	4.90589	0.0397546	0.208198	487.932	510.628	474.535	534.545	710.404	534.545
CBFA2T3	4372	-0.133501	5.16165	0.267944	0.576907	601	749	703	580	680	580
CBFB	3181	0.0293489	5.43207	0.826637	0.939838	761.911	910.754	662.846	753.739	841.828	753.739
CBL	11241	0.0524099	5.74466	0.631122	0.850913	962	927	984	964	1010	964
CBLB	3976	-0.300037	4.85514	0.0229211	0.154624	490	624	638	458	478	458
CBLL1	4520	0.0700216	5.66863	0.503073	0.774102	848	921	947	930	942	930
CBLN3	2360	0.098335	0.133648	0.875129	0.960163	23	16	13	21	13	21
CBR1	1952	0.23823	4.61025	0.0891269	0.328697	372	394	458.691	453	516	453
CBR3	1128	0.0529493	2.93334	0.836715	0.944854	141	139	124	140	133	140
CBR3-AS1	1575	-0.52983	2.37193	0.0828686	0.315727	73.2638	137.975	120.094	67.1352	89.8716	67.1352
CBR4	3523	-0.125344	3.54925	0.58704	0.826661	184	220	262	164	276	164
CBS	2609	0.149635	5.35426	0.25262	0.56095	580.183	838.216	715	702.001	922	702.001
CBWD1	1838	0.435846	5.24989	0.00177989	0.0296446	638.674	581.853	537.998	725.001	912.215	725.001
CBWD2	1827	-0.485057	5.02594	0.00339325	0.0455788	524.043	786.96	782.586	521.574	408.08	521.574
CBWD3	1723	-0.00155336	4.8008	0.996226	1	579.619	389.122	540.305	526.62	436.561	526.62
CBWD5	2881	-0.0391926	5.84391	0.756392	0.910467	924.802	973.873	1295.11	1023.93	997.558	1023.93
CBWD6	1719	-0.191032	2.20992	0.657739	0.864018	62.615	150.653	54	88.5756	47.5863	88.5756
CBX1	2443	0.0971596	7.6418	0.24943	0.558217	3199	3817	3579.02	3586	3969.27	3586
CBX2	4265	0.11284	5.77347	0.301834	0.61281	789	1082	1021	953	1164	953
CBX3	2330	-0.0564742	8.34461	0.551233	0.807594	5782.31	5717.91	6648.37	5670.53	5834.53	5670.53
CBX4	2655	-0.0817934	5.65466	0.457746	0.745229	910	1017	906	813	1018	813
CBX5	11723	-0.197068	9.24588	0.0291816	0.17509	11340.8	11494.9	12683.5	10029.2	10442.4	10029.2
CBX6	3284	-0.013534	5.28133	0.923286	0.979443	657	768	714	600	898	600
CBX7	3964	0.065803	3.59575	0.756094	0.910188	222	234	184	217	227	217
CBX8	1561	-0.255512	2.62505	0.376925	0.682438	83	158	124	89	121	89
CBY1	1287	0.393095	2.98456	0.119997	0.38454	86.631	163	124	151	177	151
CC2D1A	3644	-0.028078	5.50091	0.838777	0.946011	751	946	810	694	1044	694
CC2D1B	5670	0.168105	4.80561	0.205751	0.508117	404.846	527.721	512	523	544	523
CC2D2A	5257	-0.0506028	4.00889	0.786229	0.922696	268.683	280.438	344.074	253	345.803	253
CCAR1	4769	-0.00425041	6.43	0.972424	0.995279	1274.48	1909.26	1575.88	1480.18	1686.27	1480.18
CCAR2	4012	0.238032	6.68912	0.0111603	0.0985829	1618	1912	1660.01	1984.35	2046.21	1984.35
CCBL1	2487	-0.077669	2.11937	0.817124	0.935575	66.9999	102.258	70.0001	61	102	61
CCBL2	2165	-0.0632546	4.16497	0.782647	0.921806	411.238	266.793	308.616	338.275	258.725	338.275
CCDC101	1160	0.236368	3.77278	0.22506	0.532341	186	240	260	233	330	233
CCDC102A	2450	0.361244	0.688701	0.395156	0.699813	17.5642	28	27	31	29	31
CCDC103	1813	0.076639	1.4011	0.852744	0.951152	37	56	43	54	31	54
CCDC106	1993	-0.256977	2.15338	0.479934	0.759847	99	91	67	54	108	54
CCDC107	1272	-0.37735	1.08768	0.575307	0.8204	44.5154	67.3373	12.0248	15.6762	65.4888	15.6762
CCDC109B	1298	-0.239439	4.57137	0.186413	0.481832	503	360	533	393	383	393
CCDC112	2552	0.00233238	2.99748	1	1	140	136	155	135	156	135
CCDC113	5304	0.49155	1.79635	0.192292	0.490188	31.8806	58.0875	65.2277	78.019	54.7042	78.019
CCDC114	3234	0.00102145	1.32509	1	1	24.2806	95.1356	14	41.7322	45.2994	41.7322
CCDC115	2382	0.242803	4.88115	0.132213	0.406114	419	489.464	571.553	489	753.038	489
CCDC117	3991	-0.0779445	6.76535	0.379533	0.684661	1877.17	2115.73	2133.37	1796.68	2124.59	1796.68
CCDC12	1035	0.2023	3.18443	0.377003	0.682438	152.824	170.458	133.967	156.252	208.353	156.252
CCDC120	4434	0.165699	3.86453	0.569142	0.8172	168.34	410.99	178.232	299.305	219.971	299.305
CCDC121	2762	-0.176576	3.02825	0.460814	0.747449	142	164	163	143	120	143
CCDC122	2024	-0.216348	3.21769	0.498609	0.771003	176	159.337	206.106	185.737	81	185.737
CCDC124	1066	0.871394	4.09218	5.69563e-06	0.00045231	205.537	267.835	184.147	346.049	498.126	346.049
CCDC125	3689	0.156684	5.32233	0.362185	0.670106	637.663	670.701	761.913	842.679	563.929	842.679
CCDC126	2473	-0.441813	2.32197	0.114886	0.375106	86	114	110	70	84	70
CCDC127	1437	0.398715	3.70901	0.0364287	0.197905	179	209	227	237	326	237
CCDC130	1679	0.119985	3.52964	0.572979	0.818987	171	194	238	192	262	192
CCDC132	5741	-0.150858	5.04569	0.259898	0.568623	515.357	656	738	530.001	627.196	530.001
CCDC134	1279	0.622264	2.77892	0.0364676	0.197959	82	138	73	126	193	126
CCDC136	4221	-1.11477	0.596666	0.0222382	0.151512	24	45	37	19	9	19
CCDC137	2109	0.546434	3.58347	0.0105892	0.0962744	166	220	144	232	300	232
CCDC138	2196	-0.244642	3.95479	0.178294	0.471573	268	324	326	267	223	267
CCDC14	4187	-0.119999	5.85005	0.277775	0.587799	1074	1082	1126	1011	947	1011
CCDC142	4339	0.086695	3.9444	0.692131	0.879869	321.773	220	262.939	292	263	292
CCDC144B	8713	-0.405456	3.33591	0.0613135	0.266497	168.089	233.604	225.636	137	191.841	137
CCDC144CP	4204	-0.519517	1.16649	0.328044	0.639047	73.8959	16	45.2344	31.4999	32.3042	31.4999
CCDC146	3333	-0.547731	0.796291	0.198448	0.498454	34	40	32	25	21	25
CCDC148	2846	0.604094	0.827525	0.331529	0.642297	26	3.88088	42	33.0394	43	33.0394
CCDC149	4079	0.49355	3.79225	0.0117165	0.101683	201.927	214	209.708	308.438	246	308.438
CCDC15	3897	-0.332661	3.14554	0.152826	0.435	159	177	199	120	180	120
CCDC150	3685	0.107998	3.0383	0.654579	0.862244	145	158	124	153	147	153
CCDC153	773	-0.0249998	0.91888	0.971251	0.995033	35	28	35	26	44	26
CCDC159	1080	0.0598675	2.1414	0.875674	0.96053	71	84	76	64	111	64
CCDC163P	2169	0.515247	1.52513	0.1807	0.474667	51.1777	30.2814	42.2989	52.9659	70.9281	52.9659
CCDC167	637	0.135983	4.02554	0.434716	0.729598	294	277	271	281	355	281
CCDC170	5283	-0.312637	6.89819	0.000623643	0.0141354	2318	2501.53	2415	1792	2167	1792
CCDC171	4359	-0.0740837	2.8175	0.785472	0.922445	125	145	120	100	168	100
CCDC174	2975	-0.00274525	4.16283	0.99004	1	317	327	332	294	375	294
CCDC176	3123	0.398505	2.30694	0.25062	0.559232	86.6205	58	83	112	71	112
CCDC18	4339	0.0377596	3.56461	0.866077	0.956602	165	197	276	213	214	213
CCDC183	1727	0.212956	1.60391	0.589935	0.828137	26	68	57	58	53	58
CCDC183-AS1	2386	0.196213	2.39929	0.512013	0.781741	94	98	71	90	119	90
CCDC186	6277	-0.280098	5.3333	0.0199969	0.141677	780	810	825	661	633	661
CCDC22	2333	0.132573	4.42356	0.401178	0.704748	296	425	403	367.409	475	367.409
CCDC23	816	0.349321	3.90343	0.080006	0.309356	222	247	248	327	238	327
CCDC24	1505	0.220309	1.82399	0.571813	0.818812	70	42	60	56	89	56
CCDC25	3653	-0.145154	5.47363	0.181003	0.475114	776	898	882	748	774	748
CCDC28A	1504	-0.0863295	3.42184	0.673159	0.87084	165	238	199	182	191	182
CCDC34	2120	0.246585	2.84618	0.324694	0.635211	87	141	130	133	149	133
CCDC40	4311	0.431655	0.550108	0.53434	0.797202	1	25	39	30	23	30
CCDC43	2147	-0.108473	4.39754	0.513181	0.782737	420	430	337.939	340	411.447	340
CCDC47	3445	0.189379	7.94308	0.034061	0.191038	3744	4215	4671	4645	4845	4645
CCDC50	8949	0.100155	5.32237	0.378949	0.684406	615.367	763.4	739.71	715.943	798.086	715.943
CCDC51	1627	0.100181	3.78376	0.620114	0.844802	196	270	261	220	328	220
CCDC53	1015	-0.385663	3.44539	0.0779956	0.305416	180	217	276	149	209	149
CCDC57	2997	0.390864	3.50383	0.0719373	0.292064	127	209	202	235	216	235
CCDC58	718	-0.0445792	3.37267	0.842269	0.946822	184	177	209	186	171	186
CCDC59	1617	0.204314	4.63899	0.158845	0.44491	354	417	498	453	530	453
CCDC6	5842	-0.109046	7.72974	0.238721	0.546851	3840	3893	4329	3654	3693	3654
CCDC61	1840	0.351296	2.05388	0.292899	0.602939	80	54	59	80	85	80
CCDC63	2020	-0.949025	1.61297	0.00603719	0.0669464	76.536	63.8855	71.6877	35	38.5761	35
CCDC64	3081	-0.171305	4.92817	0.233836	0.542458	478	650	644	459	630	459
CCDC64B	1811	0.113248	2.19078	0.712506	0.889565	64	106	66	80	90	80
CCDC66	3152	-0.335908	3.0585	0.3581	0.666135	249.864	81.3099	160.406	119.447	155.886	119.447
CCDC68	4136	-1.46532	1.53029	0.000122806	0.00447799	64.6843	92.1203	67.2321	21.3821	37.1859	21.3821
CCDC69	3416	0.388606	2.73999	0.18764	0.483563	104.911	118	89	151	97	151
CCDC7	4322	-0.492724	3.22138	0.0214341	0.147801	173.406	191.922	226.697	137.583	137.388	137.583
CCDC71	1851	0.325261	3.63084	0.123336	0.39031	165	263	173	229	281	229
CCDC71L	4426	-0.177171	3.12192	0.452733	0.741753	163	197	140	144	147	144
CCDC74A	1557	0.217525	3.85299	0.296051	0.606735	268.835	202.413	250.736	244.611	347.823	244.611
CCDC74B	1553	0.0242251	1.16649	0.984451	1	21.3507	88.7721	8	40.5398	34.0907	40.5398
CCDC77	2386	-0.0563346	3.36237	0.799204	0.926986	178	211	180.167	183	171	183
CCDC78	1611	-0.129941	3.14183	0.561063	0.812622	144	185	172	135	181	135
CCDC82	2746	-0.145261	1.36484	0.699421	0.883826	43	46	53	36	55	36
CCDC83	2369	0.495899	2.759	0.0924367	0.333856	58.1568	130.274	119.001	145	129.033	145
CCDC84	1484	0.0170792	3.2396	0.968658	0.994606	234.566	148.381	117.427	170.134	166.305	170.134
CCDC85A	3983	-0.547116	2.75377	0.0242294	0.159056	126	154	153	93	105	93
CCDC85B	1277	0.383506	1.93846	0.27938	0.589543	55	67	55	58	114	58
CCDC85C	5671	-0.161415	6.20313	0.119848	0.384287	1292.87	1644	1331	1163.98	1431	1163.98
CCDC86	2022	0.344553	4.82723	0.0331318	0.187913	378	588.221	408	515.232	685	515.232
CCDC87	2915	-0.463254	1.10654	0.268399	0.577454	50	28	51	29	35	29
CCDC88A	9827	-0.581399	0.268237	0.261219	0.569705	17.7646	20.0039	34.4898	15.8731	15.3092	15.8731
CCDC88C	7573	-0.0872741	4.21913	0.620559	0.844904	287	371	393	282	411	282
CCDC89	2428	-0.120183	2.50213	0.671135	0.870148	114	118	84	90	108	90
CCDC9	2093	0.264176	2.42486	0.378172	0.683818	89	97.3996	75	88	136	88
CCDC90B	4338	-0.0231707	5.34926	0.858962	0.953906	733.195	682.585	827.133	663.121	858.531	663.121
CCDC91	2352	0.0324159	3.67628	0.878301	0.961329	206	203	279	240	209	240
CCDC92	1814	0.200857	3.0826	0.386862	0.690503	125	174	129	155	173	155
CCDC93	6946	0.129372	5.50262	0.273957	0.583594	689	861	826	872	798	872
CCDC94	1441	0.345385	3.76654	0.0735833	0.2955	200	250	203	240	340	240
CCDC96	2168	0.559133	0.296332	0.289314	0.599497	10	28	12	22	28	22
CCDC97	3344	-0.0214512	4.87492	0.88825	0.965757	546	599	466	471	631	471
CCHCR1	2974	-0.19427	3.69351	0.314385	0.625567	193	299	264	207	232.126	207
CCL28	3217	-0.398622	3.35457	0.0988163	0.34609	230.29	218.231	178.845	131.11	212.819	131.11
CCL5	1319	0.855443	0.635887	0.102938	0.353797	8.02079	24.2232	24.5954	23.1964	54.993	23.1964
CCM2	1904	0.282345	3.95221	0.126242	0.394983	216	245	302	271	373	271
CCM2L	2532	0.640826	0.600026	0.234139	0.54262	35	14	10	32	29	32
CCNA2	2811	-0.129114	6.12144	0.205638	0.508021	1145	1336	1514	1119.77	1353	1119.77
CCNB1	2177	0.253361	8.06728	0.00366233	0.0479681	3947	4608	4893	5159	5409	5159
CCNB1IP1	1686	0.228643	5.49289	0.0412897	0.212975	632.971	807.396	838.14	847.595	921.89	847.595
CCNB2	1566	0.0476002	6.52588	0.603388	0.835611	1524	1651	1792	1660	1725	1660
CCNC	2321	0.0509116	5.83931	0.655322	0.862561	909	1061	1115	1083	960	1083
CCND1	4304	0.126805	9.56824	0.132558	0.406321	12198	14085	13554	13525	15789	13525
CCND3	2585	0.276176	4.77965	0.0638322	0.272763	432	498	427	478	670.455	478
CCNDBP1	3669	-0.264076	5.15865	0.0301964	0.178671	627.992	773.01	735.205	580.594	582.747	580.594
CCNE1	2021	-0.169588	3.00902	0.538517	0.799704	167	184	108	134	135	134
CCNE2	2739	-0.208019	5.66742	0.0445096	0.221318	878	1018	1092	820	901	820
CCNF	4287	0.113499	5.20119	0.428684	0.725563	511	729	705	607	855.556	607
CCNG1	2484	-0.127303	6.88504	0.167301	0.456711	2076	2239	2450	2017	2049.99	2017
CCNG2	5489	-0.402093	5.5104	0.000189979	0.00608377	855	963	1025	677	762	677
CCNH	1517	0.0276174	4.81427	0.855143	0.952372	502	516	501	532	456	532
CCNI	1890	-0.0627761	6.87224	0.473436	0.756806	1942	2296	2335	1989	2205	1989
CCNJ	4153	-0.14464	4.06243	0.481987	0.761314	234.045	337.464	391.969	239	379.628	239
CCNJL	3274	0.652211	2.25122	0.0475981	0.230615	73	62	62	82	146	82
CCNK	2618	-0.138192	5.18219	0.250366	0.559031	632.128	768	683	604.025	652	604.025
CCNL1	2625	-0.0634778	6.40236	0.480504	0.760121	1517	1608	1605	1455	1547	1455
CCNL2	3136	0.0226202	6.50514	0.800216	0.927567	1541	1684	1711.72	1595.75	1744.2	1595.75
CCNO	1861	0.481777	0.222115	0.536558	0.79843	25.9419	1	20	14	40	14
CCNT1	7093	0.0911987	6.95356	0.385834	0.689569	2204	2420.39	1935.88	2206.96	2486.46	2206.96
CCNT2	6923	0.00863908	5.89108	0.938814	0.984232	965	1073	1206	1095	1006	1095
CCNT2-AS1	1422	0.354235	1.94777	0.352819	0.662791	57	77	47	88	49	88
CCNY	4774	-0.287488	5.91076	0.0400242	0.209133	1199.95	1002.14	1406.45	871.216	1191.71	871.216
CCNYL1	3773	-0.394072	4.38399	0.109613	0.36602	301.874	416.339	587.765	369.212	219.259	369.212
CCP110	5515	-0.173643	6.10075	0.0972802	0.343635	1349.44	1257.12	1362.82	1093.74	1294.36	1093.74
CCPG1	7089	0.0718734	5.42025	0.578468	0.822101	598.905	818.456	881.522	724.7	921.813	724.7
CCRN4L	1984	-0.370487	3.28454	0.0788936	0.306998	188.073	216	191.72	138	179	138
CCS	1068	-0.127839	3.9961	0.503409	0.774136	226	371	318	245	331	245
CCSAP	5121	-0.0741979	4.30171	0.635741	0.853321	372	365	363	341	348	341
CCSER1	6205	-0.724618	3.9939	0.000507396	0.0123895	344	351.136	385	171.443	307.605	171.443
CCSER2	7760	-0.0470171	5.59121	0.678222	0.87312	902.693	925.285	845.064	838.672	873.93	838.672
CCT2	2193	0.131898	8.04343	0.136497	0.411927	4103	4652	5073	4898	5072.87	4898
CCT3	2269	0.0403987	8.85593	0.647819	0.859539	7723.4	8803.78	8537.95	8467.58	8364.69	8467.58
CCT4	2352	-0.0445584	8.90294	0.625838	0.847358	8088	8759	9830	8428	8537	8428
CCT5	3403	0.310119	8.95426	0.000573094	0.0134186	6849	8497	9039	9600	10434	9600
CCT6A	2682	0.0289317	7.63615	0.741795	0.904222	3243.9	3640.34	3926.67	3427.79	4001.24	3427.79
CCT6B	1898	-0.386543	1.40232	0.28296	0.594256	44	59	55	41	36	41
CCT6P1	1783	-0.760356	2.43323	0.0380454	0.202698	179.19	84	94.8066	73	66	73
CCT6P3	2244	-0.368293	2.44971	0.212338	0.516543	86.5557	104	141.969	88	75	88
CCT7	2044	-0.00255318	8.00836	0.977499	0.997589	4145	5027	4994	4349	5213	4349
CCT8	2315	0.0246625	7.1269	0.796906	0.926986	2327	2513	2758	2564	2454	2564
CCZ1	1834	-0.164705	5.486	0.151467	0.433117	768.991	846.692	980.702	715.957	847.755	715.957
CCZ1B	1854	-0.121555	7.16529	0.26262	0.570916	2510.29	2857.3	2837.54	2172.34	3118.34	2172.34
CD101	3563	1.0749	0.588119	0.057462	0.256313	14	15.8324	19.8462	45	11	45
CD109	9170	-1.02215	3.99233	1.14938e-09	3.20747e-07	348.355	411.392	403.664	173.133	217.877	173.133
CD151	1574	0.234408	5.72991	0.0268588	0.168009	772	967.914	938.001	955	1190	955
CD160	1633	-0.559502	0.0533972	0.355886	0.664535	24.5248	14	22	18	4	18
CD163L1	4660	0.504134	1.44531	0.205083	0.507233	24	61	35	56	53	56
CD164	3128	-0.0640075	8.29913	0.495114	0.769375	5467.96	5701.99	6482	5539	5507.99	5539
CD22	3300	0.279083	1.78861	0.504819	0.77552	70.0007	66.2437	27.9682	64.2736	69.9062	64.2736
CD24	2513	0.122207	9.74431	0.144987	0.4246	14003	15446	15600.3	15704.4	16823.1	15704.4
CD27-AS1	2364	-0.0887016	3.6949	0.638735	0.854271	220	245.625	261	222	227	222
CD276	3419	-0.0398819	6.92424	0.702242	0.8851	2173	2383.03	2184	1934.07	2623	1934.07
CD2AP	5425	-0.175058	6.45521	0.089673	0.329355	1642	1637	1810	1510	1409	1510
CD2BP2	3513	0.183681	6.3958	0.0633551	0.271658	1316	1580	1429	1468	1911	1468
CD302	3995	-0.112208	2.87898	0.6993	0.883776	92.2656	153.248	171.206	107.168	163.708	107.168
CD320	1283	-0.0691249	1.90484	0.86242	0.95565	57	94	54	60.3033	71	60.3033
CD36	4727	-1.61369	2.88219	0.000106788	0.00406151	187.571	111.905	299.01	41.5597	113.422	41.5597
CD3EAP	3292	0.378716	3.22071	0.284079	0.59492	209.374	152.449	69.699	201.378	157.04	201.378
CD44	5748	0.391565	7.13104	0.000624381	0.0141354	1869.48	2181.54	2619.34	2955.07	2633.62	2955.07
CD46	3402	-0.13383	7.27503	0.134623	0.409249	2829	2953	3091	2627	2703	2627
CD47	5346	-0.111298	6.67103	0.289237	0.599497	1815.25	1908.94	2071.45	1815.22	1630.84	1815.22
CD55	2914	-0.19923	6.13274	0.0473935	0.230183	1205.71	1440.2	1471.89	1075.68	1382.28	1075.68
CD58	1395	0.010194	4.56992	0.948081	0.987888	369	441	486	440	396	440
CD59	7801	-0.0204705	6.87679	0.842419	0.946822	1998.45	2069.81	2417.64	2122.61	2030.06	2122.61
CD63	1238	-0.0280288	7.45222	0.763662	0.913508	2836	3335	3546	2885	3615	2885
CD68	1872	0.805673	0.751342	0.186786	0.482364	34.8144	22.5805	4	32.0907	45.0471	32.0907
CD81	1497	0.326534	5.69894	0.00180694	0.0298047	739	876	914	971	1179	971
CD83	2478	-0.31516	1.3355	0.410542	0.712043	54	55	37.2347	39	38	39
CD9	1321	0.113642	8.69829	0.178659	0.471711	6489	7864	7576	7401	8526	7401
CD97	3500	0.0395566	4.2659	0.878168	0.961261	327.999	333.173	372.188	250.863	561.941	250.863
CD99	1270	0.256145	6.10319	0.0205186	0.143735	891	1346	1219	1280	1479	1280
CD99L2	3754	0.0215089	3.89162	0.910682	0.975379	276.999	267	255	266.444	267	266.444
CD99P1	2915	-0.114836	1.8263	0.770108	0.916499	63	78.1317	55	64.2188	48.7207	64.2188
CDADC1	3417	0.0597247	2.06826	0.883175	0.963425	41	73	108	72.0001	80.7274	72.0001
CDAN1	4757	-0.141484	4.01639	0.414377	0.715519	278	313	335	245	339	245
CDC123	1566	-0.206181	6.36529	0.0240634	0.158346	1518	1701	1617.86	1371	1378	1371
CDC14A	4287	-0.727026	2.96808	0.0101963	0.094445	166	178	183	78.6835	160	78.6835
CDC14B	5589	-0.639887	3.46094	0.00407933	0.0516259	166.865	284.356	284.183	150.604	158.082	150.604
CDC16	2317	-0.0700559	5.08996	0.612654	0.841784	575	696	639	621	538	621
CDC20	1697	0.257246	6.15179	0.00750118	0.0768324	1060	1318	1177	1306	1570	1306
CDC23	3169	-0.145949	6.08134	0.163158	0.450711	1264	1230	1394	1072	1330	1072
CDC25A	3717	0.148606	4.94174	0.275545	0.585608	551	539.918	495.961	562	614	562
CDC25B	3696	-0.123672	6.61366	0.276628	0.586518	1796.38	1985.37	1808.1	1481.34	2122.46	1481.34
CDC25C	2304	-0.224768	5.18335	0.146036	0.425463	800.016	598.256	724.9	599	602.256	599
CDC26	885	-0.325653	4.1503	0.0764363	0.301637	343	304	428	254	341	254
CDC27	5871	0.02715	7.25234	0.761524	0.912522	2539.53	2750	2992	2730.01	2832.51	2730.01
CDC34	1462	0.195573	4.48354	0.209545	0.512854	352	397	390	378	534	378
CDC37	1693	0.307717	5.825	0.00981145	0.0922708	745	1123	923	1045	1299	1045
CDC37L1	1724	-0.345487	3.5306	0.105643	0.358808	224	239	239	154	240	154
CDC40	3866	0.0288833	5.41634	0.81854	0.936254	655	741.457	923.894	744	836	744
CDC42	2308	-0.113418	7.60126	0.20846	0.51084	3649.6	3652.28	3732.37	3268.07	3525.19	3268.07
CDC42BPA	10527	0.0152931	5.77761	0.882437	0.963148	913.802	1076.79	999	985.188	996	985.188
CDC42BPB	6701	-0.161376	7.83464	0.0590516	0.260139	4074	4761	4388	3686	4272	3686
CDC42BPG	4945	-0.165529	4.89334	0.235805	0.544295	489	673	562	460	592	460
CDC42EP1	2182	-0.0791942	1.24569	0.872499	0.959125	45	42	40	37	45	37
CDC42EP2	2043	0.125524	2.89127	0.625847	0.847358	97	149	140	125	163	125
CDC42EP3	5715	-0.383611	1.11724	0.488523	0.765447	53.1979	37	37.0997	42.9232	9.24185	42.9232
CDC42EP4	3121	0.338238	4.99659	0.00718321	0.0746377	437	564	546	627	663	627
CDC42P3	1836	1.09274	1.21935	0.00998732	0.093156	19.0967	40.0098	19	47.5646	68.83	47.5646
CDC42SE1	3193	-0.0557023	7.71361	0.534817	0.797328	3498.14	4444.56	3813.07	3568.24	3975.3	3568.24
CDC42SE2	3667	-0.163706	6.28954	0.0822224	0.314053	1446.4	1553.2	1522.94	1325.53	1318.65	1325.53
CDC45	2094	0.254997	4.90133	0.0624768	0.268714	415	571	510	536	683	536
CDC5L	6432	0.0838995	6.84661	0.373189	0.679854	1781	2172	2187	2143	2086	2143
CDC6	3053	0.186914	5.43497	0.0890505	0.328658	641	787	792	799	883	799
CDC7	3316	0.11947	3.99787	0.530268	0.794356	312	250	266	283	327	283
CDC73	5942	-0.0978907	6.26474	0.334843	0.646244	1422	1364	1558	1329	1339	1329
CDCA2	3735	0.0136921	6.21544	0.882395	0.963148	1202	1414	1442	1325	1370	1325
CDCA3	1944	0.334762	5.01428	0.0221052	0.150993	568.001	521.4	463.502	604.157	735.481	604.157
CDCA4	2453	0.0700399	5.60153	0.5081	0.778083	774	967	857	856.662	967.342	856.662
CDCA5	2599	0.0982752	6.59197	0.317868	0.629195	1632	1709	1759	1647	2103	1647
CDCA7	2839	-0.54672	4.26427	0.00134942	0.0246026	329	425.878	496.196	254.069	333	254.069
CDCA7L	2976	0.43545	5.64941	0.000737235	0.0158506	704.211	677.734	955.018	987.848	1136.54	987.848
CDCA8	2502	-0.216431	5.60019	0.0496001	0.235692	924.362	949.301	974.813	808.918	793.691	808.918
CDH1	4815	-0.126189	10.6434	0.142849	0.420974	27288	31030	33396	26688	29189	26688
CDH11	3654	1.3578	0.185164	0.0124023	0.105008	3	15	14	25	30	25
CDH12	4345	0.0631152	0.996153	0.921363	0.978447	44	22	34	32.2561	40	32.2561
CDH18	3559	-0.128076	4.51368	0.395634	0.70022	415.522	463.149	422.839	351.486	474.8	351.486
CDH24	3567	0.0585271	3.05576	0.80964	0.931512	137	154	150	134	186	134
CDH26	3193	-0.0482175	2.84698	0.857841	0.953162	117	142	137	134	106	134
CDH3	4276	0.359873	6.49566	0.000193605	0.006171	1445.4	1507.35	1366	1746	1981	1746
CDHR3	6500	0.402489	-0.170598	0.691952	0.879811	8.48026	27.0459	2.08221	23.4201	0.0109869	23.4201
CDIP1	2774	0.650954	0.744268	0.146674	0.42631	20	31	16.0635	37	29	37
CDIPT	1928	0.152376	5.98028	0.177746	0.470936	1043.87	1131.75	1095.57	1239.53	1086.17	1239.53
CDK1	1923	-0.41638	6.93103	7.88049e-06	0.000575959	2526	2498	2601	1800	2042	1800
CDK10	1815	-0.05306	4.3729	0.721408	0.89458	372	399	378.861	349	394.75	349
CDK11A	2650	-0.335972	3.17241	0.165574	0.454357	194.334	210.144	138.296	140.171	144.24	140.171
CDK11B	3149	0.945318	3.99316	2.70378e-05	0.00149682	168.143	282.333	145.441	335.914	457.633	335.914
CDK12	8283	0.215112	6.55654	0.0280767	0.171619	1588.67	1501.99	1668.02	1737.6	1982.31	1737.6
CDK13	6985	-0.0279211	6.23677	0.775671	0.918924	1241	1480	1458	1230	1580.16	1230
CDK14	5146	-0.283105	3.95883	0.132548	0.406321	225.117	334.162	378	241	270.18	241
CDK16	3280	0.0958715	6.33165	0.310458	0.621007	1325.83	1451	1489.08	1385	1729	1385
CDK17	4722	-0.179478	5.31623	0.157659	0.442949	709	803	804	695	613	695
CDK18	3212	-0.00855146	3.23908	0.982153	1	193	186.859	129.916	143.942	217.861	143.942
CDK19	6246	-0.00538827	5.76108	0.968078	0.994606	952.901	1061.85	956.419	1006.52	890.522	1006.52
CDK2	2301	0.0748302	6.52641	0.441682	0.734838	1362.39	1747.78	1831.08	1688	1716	1688
CDK20	2406	-0.248354	2.95774	0.38684	0.690503	196	131	123	113	154	113
CDK2AP1	1655	0.030995	5.84827	0.784335	0.922445	957.987	1005.7	1157.66	957.864	1232.75	957.864
CDK2AP2	1499	0.272714	4.34098	0.106596	0.360432	284.256	402.638	318.561	414.027	357.346	414.027
CDK4	2020	-0.147395	8.24388	0.0865581	0.323402	5561	5813.66	6076.68	4983.86	5563	4983.86
CDK5	1211	0.347619	3.75954	0.18644	0.481832	134.55	191.098	330.178	239.502	337.25	239.502
CDK5R1	3870	-0.0615028	1.90166	0.877097	0.96086	46	87	72	64	63	64
CDK5RAP1	2143	0.0770255	4.55849	0.604595	0.836226	413	390	446	430	438	430
CDK5RAP2	6449	-0.394817	6.20778	0.000274944	0.00801616	1334.35	1673.72	1605.01	1023.09	1413.98	1023.09
CDK5RAP3	2921	0.0608076	7.49418	0.512274	0.781964	2866	3307.01	3521.03	3060	3843.01	3060
CDK6	11733	-0.50237	5.01963	0.0116801	0.101588	675.847	815.899	584.888	378.081	705.555	378.081
CDK7	1534	-0.0187401	4.9746	0.896891	0.969086	478	580	679	520	645	520
CDK8	1772	0.0670631	4.21193	0.748805	0.90773	320	285	380	375	259	375
CDK9	2472	0.059638	5.70069	0.566217	0.815682	820	1025	950	898	1069	898
CDKAL1	3272	0.205714	4.81546	0.161333	0.448247	446.938	427	554	545	528	545
CDKL1	2217	-1.25694	1.51047	0.00757428	0.077234	105	47.996	55	21.4282	45.783	21.4282
CDKL3	2138	0.864583	1.33806	0.0788775	0.306998	36	39	18.9999	70	27	70
CDKL5	3434	0.234357	3.27441	0.266816	0.575827	153	169	160	171	218	171
CDKN1A	2325	0.0481879	6.38188	0.645972	0.858333	1266	1732	1513	1555	1446.06	1555
CDKN1B	2535	-0.00425215	6.95275	0.962821	0.993678	2236	2287	2260	2131	2414	2131
CDKN2AIP	2391	0.0878433	3.07387	0.701596	0.884807	119	153	172	151	160	151
CDKN2AIPNL	1270	-0.0380432	4.84836	0.783964	0.922445	523	486	582	492	545	492
CDKN2B	4001	-0.0166552	2.90766	0.954002	0.990389	152.427	119.308	133.381	129.353	138.181	129.353
CDKN2B-AS1	3857	-0.356996	2.87164	0.223401	0.530252	136.773	137.52	170.092	130.419	76.9151	130.419
CDKN2C	2104	-0.0162671	4.62107	0.912062	0.976169	401	489	464	430.106	454	430.106
CDKN2D	1416	0.26556	2.39883	0.365833	0.673633	72	74	112	101	102	101
CDKN3	906	-0.0628619	5.96839	0.581465	0.823421	1067	1062	1375	1080	1138	1080
CDNF	1330	-0.155643	0.181359	0.802602	0.928525	24	15	20	21	10	21
CDON	8116	0.334585	3.69915	0.133468	0.407257	150.518	215.785	263.792	276.099	218.737	276.099
CDPF1	1502	0.236112	1.93647	0.563341	0.813596	45	61	82	50	120	50
CDR2	2702	0.224888	5.24374	0.065254	0.27642	600	605	705	706	787	706
CDR2L	3546	0.262425	3.14872	0.234775	0.543016	146	156	134	166	184	166
CDRT15P1	1101	-0.593296	-0.110998	0.475103	0.757526	24	27	2	5	26	5
CDS1	4546	-0.180111	6.09184	0.0699544	0.287773	1281	1268	1412	1127	1190	1127
CDS2	9323	0.0374511	5.85054	0.70991	0.888541	984	1037	1095	1024	1100	1024
CDSN	2583	-0.282211	1.38383	0.462117	0.749037	53	56	41	38	46	38
CDT1	2742	0.314176	4.61702	0.0409531	0.211749	391	434	368	435	599	435
CDV3	4213	0.115964	8.51552	0.174924	0.467262	6018.23	6588.89	6650.01	6758	7002.01	6758
CDYL	3477	0.57288	5.58415	3.94223e-05	0.00200394	759.705	770.435	569.003	976.754	1140.98	976.754
CDYL2	2236	0.340701	3.66158	0.072352	0.29326	168	240	202	239	280	239
CEACAM5	3516	-0.950576	5.60088	2.45188e-15	3.90415e-12	1106.92	1110.55	1280.14	537.082	715.446	537.082
CEACAM6	2601	-1.62675	5.04663	1.66921e-23	5.7062e-20	735.683	1062	948	245	386	245
CEBPA	2631	0.298035	3.90818	0.341347	0.652571	367.832	152.489	194.696	249.589	396.546	249.589
CEBPA-AS1	2281	0.868158	1.28002	0.0325266	0.185863	19	33	39	59	43	59
CEBPB	2113	0.0370022	4.87167	0.793445	0.925844	455.298	584.823	544.359	480.369	640.755	480.369
CEBPB-AS1	2973	-0.101292	1.95766	0.817064	0.935575	53	45.1383	117.018	58	81.2504	58
CEBPD	1269	0.491908	1.69218	0.184473	0.479153	51	48	43	73	50	73
CEBPG	3784	-0.0150801	5.69	0.894716	0.968673	799.679	1010	1042	852.465	1070	852.465
CEBPZ	3341	-0.0242823	6.46904	0.79439	0.926137	1522	1602	1769	1551	1630	1551
CEBPZOS	3335	-0.117511	5.16253	0.443294	0.735186	715.487	561.682	749.178	624.789	594.042	624.789
CECR1	4510	0.567485	0.0145443	0.534761	0.797328	0.118755	22.9243	18.3021	27.3855	1.80202	27.3855
CECR2	10128	0.584795	1.4254	0.346932	0.657148	3.83416	42.1694	70.473	61.6294	41.6783	61.6294
CECR5	1809	0.0558927	5.28873	0.70718	0.88748	576	761	770	613	935	613
CEL	2386	0.0191795	0.563602	1	1	31	23	20	24	26.5552	24
CELF1	7682	-0.151114	8.1013	0.13487	0.409551	5053.87	5665.94	5111.82	4807.65	4372.11	4807.65
CELF5	5008	-0.939163	0.287652	0.049624	0.235692	28.1375	32.6437	19.1417	13	15	13
CELSR1	11389	-0.0350412	6.60168	0.739324	0.903408	1526	2029	1853	1562	2072	1562
CELSR2	10540	-0.227331	10.0747	0.0218377	0.150093	18980	23488	21471	16143	21603	16143
CELSR3	11974	0.0305948	4.67049	0.831422	0.942443	375	514	494	434	518	434
CEMIP	7287	0.938944	1.52747	0.0280886	0.171619	18	58	30	69	57.9999	69
CEMP1	1374	0.173288	1.66569	0.629932	0.849896	51.5713	64	42.2794	56.2324	62.9552	56.2324
CENPA	1431	-0.0573895	4.66658	0.703072	0.885243	466	517	429	453	428	453
CENPB	2856	-0.0117592	7.22156	0.913468	0.976222	2529	3267	2428	2520	2993	2520
CENPBD1	3061	-0.212878	4.81487	0.135085	0.409749	478	592	586	416	577	416
CENPBD1P1	3359	-0.0736861	4.35929	0.658062	0.864018	368	431	348.788	317.209	445	317.209
CENPC	3349	-0.0184841	5.04127	0.896111	0.969074	507	667	645	593	570	593
CENPE	8630	-0.115595	6.06564	0.218759	0.525067	1199	1284	1330	1126	1211.9	1126
CENPF	10316	-0.0852049	7.29277	0.332641	0.643903	2748	3123	2979	2716	2764	2716
CENPH	1405	0.0420579	4.14587	0.830818	0.942242	333	255.801	357	328	304.543	328
CENPI	2571	-0.00495663	4.81968	0.974313	0.99587	464	540	544	474	571	474
CENPJ	5246	-0.0874475	5.21813	0.488839	0.765555	654	677	766	595	759	595
CENPK	1753	-0.0386573	4.17792	0.833675	0.943291	327	399	273	316	325	316
CENPL	2693	0.239166	5.40382	0.107496	0.361531	526.669	694.744	919.491	777.748	916.925	777.748
CENPM	947	0.276046	4.23215	0.105545	0.358653	261	384.212	286	341	426	341
CENPN	4663	0.188157	7.29479	0.0417566	0.214573	2586.65	2724.9	2723.24	3017.57	2965.71	3017.57
CENPO	4125	-0.0139376	6.11993	0.901651	0.970994	1294.83	1215.46	1302.27	1263.92	1190.47	1263.92
CENPP	3413	-0.103987	4.27101	0.544426	0.803587	375.109	309.899	401	311.088	378.894	311.088
CENPQ	1753	0.327474	4.56753	0.0517051	0.241056	379	327	439	491	430	491
CENPT	2360	0.0691581	4.77122	0.614452	0.842657	431	504	524	462	584	462
CENPU	2554	0.0208287	5.24307	0.890375	0.966576	603.677	591.543	864.069	678.789	692.783	678.789
CENPV	1181	0.957825	1.61949	0.0124868	0.105463	19	47	46	70	71	70
CENPW	3561	-0.0115193	4.80678	0.940459	0.984942	516.555	516	498	511	471.859	511
CEP104	6458	-0.104345	5.2617	0.423867	0.723078	672.085	673	828.938	609	779	609
CEP112	3525	0.428851	2.36594	0.147285	0.427144	61	78	98.0001	92	130	92
CEP120	4728	-0.046697	5.64122	0.667553	0.868683	821	970	990	886	867	886
CEP128	4461	0.0409383	4.00524	0.817395	0.935788	271	278	313	272	331	272
CEP131	3630	0.551428	2.86711	0.0288732	0.174371	79	124	119	139	185	139
CEP135	5760	0.0608803	4.31735	0.705654	0.886432	303	383.097	382	377.808	332.879	377.808
CEP152	5641	0.19535	4.7849	0.182159	0.476279	377	528	507	542	493	542
CEP162	5173	-0.129579	3.58607	0.604634	0.836226	231.003	170.292	278	224	161	224
CEP164	5634	-0.0688569	4.78658	0.606702	0.838234	461	534	551.409	450	552	450
CEP170	7204	0.109799	5.32296	0.367031	0.674614	686	656.05	759.903	719.12	799.245	719.12
CEP170B	6715	-0.052255	4.9254	0.714299	0.890123	495	667	534	487	637	487
CEP19	2216	0.128956	1.73722	0.767814	0.915394	25	91	56	60.8834	59.1163	60.8834
CEP192	7995	-0.0901652	6.64843	0.431323	0.727598	1684	1801	2191	1805	1608	1805
CEP250	8341	0.0259962	4.9286	0.850065	0.950044	485	650	519	545	561	545
CEP290	7972	-0.102921	4.22083	0.55769	0.81057	373	298	376	317	330	317
CEP295	8044	-0.239826	4.80947	0.105376	0.35817	598	544	507	455	471	455
CEP350	13473	-0.0749293	7.52949	0.442815	0.735014	3231	3281	3875	3235	3219	3235
CEP41	6486	-0.0133136	4.74377	0.938422	0.984033	387.516	545.382	546.272	486.836	455.905	486.836
CEP44	4535	-0.453603	3.90002	0.0247249	0.160811	252.246	350.282	342	244.644	180.934	244.644
CEP55	2656	0.170596	6.13856	0.0689388	0.284866	1168	1241.99	1216	1301	1419	1301
CEP57	3236	-0.0443096	4.92673	0.741877	0.904222	492	602	598	542	523	542
CEP57L1	2915	-0.0882831	3.91868	0.625388	0.847358	258	256	335	252	282	252
CEP63	6054	-0.436894	4.05852	0.0510591	0.239103	303.782	254.359	487.335	255.187	246.906	255.187
CEP68	5877	-0.0979577	4.37009	0.559293	0.811716	421	337	401	350	372	350
CEP70	2771	0.0118895	4.65954	0.956958	0.991867	489	455.499	422.528	379.309	617.266	379.309
CEP72	2427	-0.101078	3.91315	0.607355	0.838633	321	241	280	247	286	247
CEP76	2947	-0.176797	4.12167	0.260776	0.569639	313	345	349	281	315	281
CEP78	2767	-0.243774	5.39903	0.0306674	0.180305	803	853	844	684	710	684
CEP83	3235	0.340647	3.19696	0.143156	0.421283	152.693	123.505	160.374	166.42	215.757	166.42
CEP83-AS1	2568	-0.185092	0.569648	0.684754	0.876142	28	23	29	22.7208	24	22.7208
CEP85	4214	0.222841	5.7448	0.0677106	0.28271	904	968	830	1068	963	1068
CEP85L	7653	0.691529	3.0057	0.00423568	0.0528203	89.7616	116.62	127.63	184.675	156.851	184.675
CEP89	2609	-0.185642	3.55733	0.377497	0.682816	230	250	199	174	244	174
CEP95	2705	0.0572414	6.02268	0.594458	0.829705	1116	1164	1205	1221	1118	1221
CEP97	4439	-0.391638	4.42607	0.00880701	0.0854172	431	418	480	315	370	315
CEPT1	2251	-0.333111	4.8169	0.012089	0.103704	535.695	620.471	561	447	444.824	447
CERCAM	2714	0.364315	5.19493	0.00636096	0.0691413	554	659.643	538	672	884	672
CERK	4445	0.056972	3.37649	0.777417	0.919595	158	184	212	181	204	181
CERKL	3304	-0.900737	0.354199	0.101745	0.351863	12.6233	43.8964	27.7395	10.8096	22.2527	10.8096
[truncated: 11,675 more rows]
