# Supplementary material for: Regulation of cellular sterol homeostasis by the oxygen responsive noncoding RNA lincNORS
Source: Nat Commun. 2020 Sep 21;11:4755. doi: 10.1038/s41467-020-18411-x (PMC7505984; doi:10.1038/s41467-020-18411-x)
Supplement: Supplementary file 10 — Supplementary Data 7 [file 41467_2020_18411_MOESM10_ESM.xlsx]

## Sheet: Suppl.data 7 NORS_RNA_pulldown
	Accession	Name	Description	MS2_% Seq Coverage	MS2_Unique peptides	MS2_Total peptides	NORS_MS2_% Seq Coverage	NORS_MS2_Unique peptides	NORS_MS2_Total peptides	# AAs	MW [kDa]	calc. pI	RBP	predict_bind_NORS
	A0A087WTT1	PABPC1	Polyadenylate-binding protein OS=Homo sapiens GN=PABPC1 PE=1 SV=1 - [A0A087WTT1_HUMAN]	NA	NA	NA	17.43	7	26	522	58.5	9.26	yes	yes
	A0A087X0X3	HNRNPM	Heterogeneous nuclear ribonucleoprotein M OS=Homo sapiens GN=HNRNPM PE=1 SV=1 - [A0A087X0X3_HUMAN]	NA	NA	NA	14.66	9	46	730	77.5	8.78	yes	yes
	A6NLN1	PTBP1	Polypyrimidine tract binding protein 1, isoform CRA_b OS=Homo sapiens GN=PTBP1 PE=1 SV=4 - [A6NLN1_HUMAN]	NA	NA	NA	12.9	5	29	527	56.5	9.38	yes	yes
	B1ANR0	PABPC4	Polyadenylate-binding protein OS=Homo sapiens GN=PABPC4 PE=1 SV=1 - [B1ANR0_HUMAN]	NA	NA	NA	3.41	2	3	615	67.9	9.45	yes	yes
	D6RGJ4	G3BP2	Ras GTPase-activating protein-binding protein 2 (Fragment) OS=Homo sapiens GN=G3BP2 PE=1 SV=1 - [D6RGJ4_HUMAN]	NA	NA	NA	12.8	1	1	125	14.1	8.68	yes	yes
	E9PCY7	HNRNPH1	Heterogeneous nuclear ribonucleoprotein H OS=Homo sapiens GN=HNRNPH1 PE=1 SV=1 - [E9PCY7_HUMAN]	NA	NA	NA	10.02	3	11	429	47.1	6.34	yes	yes
	G3V555	HNRNPC	Heterogeneous nuclear ribonucleoproteins C1/C2 (Fragment) OS=Homo sapiens GN=HNRNPC PE=1 SV=1 - [G3V555_HUMAN]	NA	NA	NA	34.29	6	35	175	19.2	9.95	yes	yes
	K7ENG2	U2AF2	Splicing factor U2AF 65 kDa subunit OS=Homo sapiens GN=U2AF2 PE=1 SV=1 - [K7ENG2_HUMAN]	NA	NA	NA	16.61	4	18	307	33.9	5.03	yes	yes
	K7EQ03	RBM42	RNA-binding protein 42 OS=Homo sapiens GN=RBM42 PE=1 SV=1 - [K7EQ03_HUMAN]	NA	NA	NA	2.35	1	2	426	44.6	9.5	yes	yes
	M0R019	HNRNPM	Heterogeneous nuclear ribonucleoprotein M (Fragment) OS=Homo sapiens GN=HNRNPM PE=1 SV=7 - [M0R019_HUMAN]	NA	NA	NA	7.37	3	12	353	37.7	9.03	yes	yes
	P52597	HNRNPF	Heterogeneous nuclear ribonucleoprotein F OS=Homo sapiens GN=HNRNPF PE=1 SV=3 - [HNRPF_HUMAN]	NA	NA	NA	4.58	2	5	415	45.6	5.58	yes	yes
	P55795	HNRNPH2	Heterogeneous nuclear ribonucleoprotein H2 OS=Homo sapiens GN=HNRNPH2 PE=1 SV=1 - [HNRH2_HUMAN]	NA	NA	NA	4.68	2	2	449	49.2	6.3	yes	yes
	P62995	TRA2B	Transformer-2 protein homolog beta OS=Homo sapiens GN=TRA2B PE=1 SV=1 - [TRA2B_HUMAN]	NA	NA	NA	5.56	1	5	288	33.6	11.25	yes	yes
	Q07666	KHDRBS1	KH domain-containing, RNA-binding, signal transduction-associated protein 1 OS=Homo sapiens GN=KHDRBS1 PE=1 SV=1 - [KHDR1_HUMAN]	NA	NA	NA	6.32	2	3	443	48.2	8.66	yes	yes
	Q5QPL9	RALY	RNA-binding protein Raly (Fragment) OS=Homo sapiens GN=RALY PE=1 SV=1 - [Q5QPL9_HUMAN]	NA	NA	NA	21.1	4	16	237	24.7	10.49	yes	yes
STARD3NL	A0A024R4E5	HDLBP	High density lipoprotein binding protein (Vigilin), isoform CRA_a OS=Homo sapiens GN=HDLBP PE=1 SV=1 - [A0A024R4E5_HUMAN]	NA	NA	NA	5.28	4	4	1268	141.4	6.87	yes	no
MBTPS1	A0A075B7D9	TAF15	TATA-binding protein-associated factor 2N OS=Homo sapiens GN=TAF15 PE=1 SV=1 - [A0A075B7D9_HUMAN]	NA	NA	NA	2	1	2	449	48.8	5.08	yes	no
C14orf1/ERG28	A0A087WTP3	KHSRP	Far upstream element-binding protein 2 OS=Homo sapiens GN=KHSRP PE=1 SV=1 - [A0A087WTP3_HUMAN]	NA	NA	NA	8.3	3	9	711	73	7.71	yes	no
	A0A087WWP4	RBM15	Putative RNA-binding protein 15 OS=Homo sapiens GN=RBM15 PE=1 SV=1 - [A0A087WWP4_HUMAN]	NA	NA	NA	1.5	1	2	933	102.1	9.94	yes	no
	A0A0A0MT56	CSTF2	Cleavage stimulation factor subunit 2 (Fragment) OS=Homo sapiens GN=CSTF2 PE=1 SV=1 - [A0A0A0MT56_HUMAN]	NA	NA	NA	12.44	1	2	225	24.7	5.27	yes	no
	A0A0J9YW13	RBM8A	RNA-binding protein 8A (Fragment) OS=Homo sapiens GN=RBM8A PE=1 SV=1 - [A0A0J9YW13_HUMAN]	NA	NA	NA	10.38	1	2	106	12.3	8.72	yes	no
	A0A0J9YYL3	PUF60	Poly(U)-binding-splicing factor PUF60 (Fragment) OS=Homo sapiens GN=PUF60 PE=1 SV=1 - [A0A0J9YYL3_HUMAN]	NA	NA	NA	17.03	5	17	505	54.6	5.34	yes	no
	A6NHK2	SNRPE	Small nuclear ribonucleoprotein E OS=Homo sapiens GN=SNRPE PE=1 SV=1 - [A6NHK2_HUMAN]	NA	NA	NA	30.77	1	4	52	5.9	5.95	yes	no
	B7Z645	SYNCRIP	Heterogeneous nuclear ribonucleoprotein Q OS=Homo sapiens GN=SYNCRIP PE=1 SV=1 - [B7Z645_HUMAN]	NA	NA	NA	25.22	9	26	464	52	9.16	yes	no
	B7Z7B0	CPSF4	Cleavage and polyadenylation-specificity factor subunit 4 OS=Homo sapiens GN=CPSF4 PE=1 SV=1 - [B7Z7B0_HUMAN]	NA	NA	NA	4.71	1	1	191	21.9	8.56	yes	no
	C9JQN7	EIF3B	Eukaryotic translation initiation factor 3 subunit B (Fragment) OS=Homo sapiens GN=EIF3B PE=1 SV=1 - [C9JQN7_HUMAN]	NA	NA	NA	5.88	1	1	153	18.1	5.57	yes	no
	D6R9P3	HNRNPAB	Heterogeneous nuclear ribonucleoprotein A/B OS=Homo sapiens GN=HNRNPAB PE=1 SV=1 - [D6R9P3_HUMAN]	NA	NA	NA	8.93	2	4	280	30.3	7.91	yes	no
	D6REM6	MATR3	Matrin-3 OS=Homo sapiens GN=MATR3 PE=1 SV=1 - [D6REM6_HUMAN]	NA	NA	NA	3.53	2	2	794	88.3	5.76	yes	no
	E7ETC0	TIAL1	Nucleolysin TIAR OS=Homo sapiens GN=TIAL1 PE=1 SV=1 - [E7ETC0_HUMAN]	NA	NA	NA	6.67	1	1	135	15	6.07	yes	no
	E7EUT5	GAPDH	Glyceraldehyde-3-phosphate dehydrogenase OS=Homo sapiens GN=GAPDH PE=1 SV=1 - [E7EUT5_HUMAN]	NA	NA	NA	24.62	4	8	260	27.9	6.95	yes	no
	E7EVG6	PPRC1	Peroxisome proliferator-activated receptor gamma coactivator-related protein 1 OS=Homo sapiens GN=PPRC1 PE=1 SV=1 - [E7EVG6_HUMAN]	NA	NA	NA	1.21	1	1	1400	149.1	5.33	yes	no
	E9PLT0	CSDE1	Cold shock domain-containing protein E1 OS=Homo sapiens GN=CSDE1 PE=1 SV=1 - [E9PLT0_HUMAN]	NA	NA	NA	1.5	1	1	668	74.5	6.09	yes	no
	E9PPU1	RPS3	40S ribosomal protein S3 OS=Homo sapiens GN=RPS3 PE=1 SV=1 - [E9PPU1_HUMAN]	NA	NA	NA	34.18	3	26	158	17.4	9.5	yes	no
	E9PQ61	ZC3H11A	Zinc finger CCCH domain-containing protein 11A OS=Homo sapiens GN=ZC3H11A PE=1 SV=1 - [E9PQ61_HUMAN]	NA	NA	NA	4.45	2	3	652	72.5	8.63	yes	no
	F8WJN3	CPSF6	Cleavage and polyadenylation-specificity factor subunit 6 OS=Homo sapiens GN=CPSF6 PE=1 SV=1 - [F8WJN3_HUMAN]	NA	NA	NA	5.65	2	5	478	52.2	6.43	yes	no
	H0Y8W1	ZFR	Zinc finger RNA-binding protein (Fragment) OS=Homo sapiens GN=ZFR PE=1 SV=1 - [H0Y8W1_HUMAN]	NA	NA	NA	8.79	1	2	182	20	8.79	yes	no
	H0YBR2	ESRP1	Epithelial-splicing regulatory protein 1 (Fragment) OS=Homo sapiens GN=ESRP1 PE=1 SV=1 - [H0YBR2_HUMAN]	NA	NA	NA	4.18	2	3	502	56.1	8.22	yes	no
	H0YH80	HNRNPA1	Heterogeneous nuclear ribonucleoprotein A1 (Fragment) OS=Homo sapiens GN=HNRNPA1 PE=1 SV=1 - [H0YH80_HUMAN]	NA	NA	NA	20.42	3	64	191	19.5	9.8	yes	no
	H0YN19	MYEF2	Myelin expression factor 2 (Fragment) OS=Homo sapiens GN=MYEF2 PE=1 SV=2 - [H0YN19_HUMAN]	NA	NA	NA	7.24	2	2	290	30.8	9.35	yes	no
	H3BPG5	RNPS1	RNA binding protein S1, serine-rich domain, isoform CRA_c OS=Homo sapiens GN=RNPS1 PE=1 SV=1 - [H3BPG5_HUMAN]	NA	NA	NA	11.72	1	6	128	15.1	11.87	yes	no
	H3BR27	RBMX	RNA-binding motif protein, X chromosome OS=Homo sapiens GN=RBMX PE=1 SV=1 - [H3BR27_HUMAN]	NA	NA	NA	61.54	4	30	78	8.6	5.49	yes	no
	H3BRH3	ZC3H18	Zinc finger CCCH domain-containing protein 18 (Fragment) OS=Homo sapiens GN=ZC3H18 PE=1 SV=1 - [H3BRH3_HUMAN]	NA	NA	NA	12.76	1	2	196	21	10.81	yes	no
	H7BXE3	SLTM	SAFB-like transcription modulator (Fragment) OS=Homo sapiens GN=SLTM PE=1 SV=1 - [H7BXE3_HUMAN]	NA	NA	NA	2.65	1	3	453	48.8	4.81	yes	no
	H7C1L2	SF3A1	Splicing factor 3A subunit 1 (Fragment) OS=Homo sapiens GN=SF3A1 PE=1 SV=1 - [H7C1L2_HUMAN]	NA	NA	NA	8.88	1	3	259	28.6	4.64	yes	no
	J3QLE5	SNRPN	Small nuclear ribonucleoprotein-associated protein N (Fragment) OS=Homo sapiens GN=SNRPN PE=4 SV=1 - [J3QLE5_HUMAN]	NA	NA	NA	5.33	1	7	169	17.5	9.99	yes	no
	M0QYL7	HNRNPL	Heterogeneous nuclear ribonucleoprotein L (Fragment) OS=Homo sapiens GN=HNRNPL PE=1 SV=1 - [M0QYL7_HUMAN]	NA	NA	NA	13.64	2	12	198	22	6.77	yes	no
	M0QZG7	SNRPA	U1 small nuclear ribonucleoprotein A (Fragment) OS=Homo sapiens GN=SNRPA PE=1 SV=1 - [M0QZG7_HUMAN]	NA	NA	NA	15.76	1	2	184	20.1	9.88	yes	no
	P09234	SNRPC	U1 small nuclear ribonucleoprotein C OS=Homo sapiens GN=SNRPC PE=1 SV=1 - [RU1C_HUMAN]	NA	NA	NA	7.55	1	3	159	17.4	9.67	yes	no
	P19338	NCL	Nucleolin OS=Homo sapiens GN=NCL PE=1 SV=3 - [NUCL_HUMAN]	NA	NA	NA	20.14	12	43	710	76.6	4.7	yes	no
	P31942	HNRNPH3	Heterogeneous nuclear ribonucleoprotein H3 OS=Homo sapiens GN=HNRNPH3 PE=1 SV=2 - [HNRH3_HUMAN]	NA	NA	NA	5.2	2	7	346	36.9	6.87	yes	no
	P51991	HNRNPA3	Heterogeneous nuclear ribonucleoprotein A3 OS=Homo sapiens GN=HNRNPA3 PE=1 SV=2 - [ROA3_HUMAN]	NA	NA	NA	14.55	4	49	378	39.6	9.01	yes	no
	P61978	HNRNPK	Heterogeneous nuclear ribonucleoprotein K OS=Homo sapiens GN=HNRNPK PE=1 SV=1 - [HNRPK_HUMAN]	NA	NA	NA	5.62	3	15	463	50.9	5.54	yes	no
	P62314	SNRPD1	Small nuclear ribonucleoprotein Sm D1 OS=Homo sapiens GN=SNRPD1 PE=1 SV=1 - [SMD1_HUMAN]	NA	NA	NA	21.01	2	2	119	13.3	11.56	yes	no
	P62318	SNRPD3	Small nuclear ribonucleoprotein Sm D3 OS=Homo sapiens GN=SNRPD3 PE=1 SV=1 - [SMD3_HUMAN]	NA	NA	NA	16.67	2	18	126	13.9	10.32	yes	no
	Q13151	HNRNPA0	Heterogeneous nuclear ribonucleoprotein A0 OS=Homo sapiens GN=HNRNPA0 PE=1 SV=1 - [ROA0_HUMAN]	NA	NA	NA	5.25	1	2	305	30.8	9.29	yes	no
	Q13283	G3BP1	Ras GTPase-activating protein-binding protein 1 OS=Homo sapiens GN=G3BP1 PE=1 SV=1 - [G3BP1_HUMAN]	NA	NA	NA	7.51	2	2	466	52.1	5.52	yes	no
	Q15056	EIF4H	Eukaryotic translation initiation factor 4H OS=Homo sapiens GN=EIF4H PE=1 SV=5 - [IF4H_HUMAN]	NA	NA	NA	12.9	1	1	248	27.4	7.23	yes	no
	Q15717	ELAVL1	ELAV-like protein 1 OS=Homo sapiens GN=ELAVL1 PE=1 SV=2 - [ELAV1_HUMAN]	NA	NA	NA	23.01	5	15	326	36.1	9.17	yes	no
	Q5QP23	RBM39	RNA-binding protein 39 (Fragment) OS=Homo sapiens GN=RBM39 PE=1 SV=1 - [Q5QP23_HUMAN]	NA	NA	NA	6.49	1	4	231	27.1	11.41	yes	no
	Q5W011	RBM17	Splicing factor 45 (Fragment) OS=Homo sapiens GN=RBM17 PE=1 SV=1 - [Q5W011_HUMAN]	NA	NA	NA	9.91	2	9	212	24.2	6.19	yes	no
	Q7Z2W4	ZC3HAV1	Zinc finger CCCH-type antiviral protein 1 OS=Homo sapiens GN=ZC3HAV1 PE=1 SV=3 - [ZCCHV_HUMAN]	NA	NA	NA	2.99	1	3	902	101.4	8.4	yes	no
	Q8IX12	CCAR1	Cell division cycle and apoptosis regulator protein 1 OS=Homo sapiens GN=CCAR1 PE=1 SV=2 - [CCAR1_HUMAN]	NA	NA	NA	0.87	1	4	1150	132.7	5.76	yes	no
	Q92615	LARP4B	La-related protein 4B OS=Homo sapiens GN=LARP4B PE=1 SV=3 - [LAR4B_HUMAN]	NA	NA	NA	1.36	1	2	738	80.5	6.92	yes	no
	Q92900	UPF1	Regulator of nonsense transcripts 1 OS=Homo sapiens GN=UPF1 PE=1 SV=2 - [RENT1_HUMAN]	NA	NA	NA	6.02	6	28	1129	124.3	6.61	yes	no
	Q96AE4	FUBP1	Far upstream element-binding protein 1 OS=Homo sapiens GN=FUBP1 PE=1 SV=3 - [FUBP1_HUMAN]	NA	NA	NA	3.73	2	7	644	67.5	7.61	yes	no
	Q96I24	FUBP3	Far upstream element-binding protein 3 OS=Homo sapiens GN=FUBP3 PE=1 SV=2 - [FUBP3_HUMAN]	NA	NA	NA	13.46	6	12	572	61.6	8.38	yes	no
	Q96PK6	RBM14	RNA-binding protein 14 OS=Homo sapiens GN=RBM14 PE=1 SV=2 - [RBM14_HUMAN]	NA	NA	NA	3.29	2	5	669	69.4	9.67	yes	no
	Q96QC0	PPP1R10	Serine/threonine-protein phosphatase 1 regulatory subunit 10 OS=Homo sapiens GN=PPP1R10 PE=1 SV=1 - [PP1RA_HUMAN]	NA	NA	NA	2.87	2	4	940	99	9.17	yes	no
	Q9BYJ9	YTHDF1	YTH domain-containing family protein 1 OS=Homo sapiens GN=YTHDF1 PE=1 SV=1 - [YTHD1_HUMAN]	NA	NA	NA	2.68	1	1	559	60.8	8.79	yes	no
	Q9ULC4	MCTS1	Malignant T-cell-amplified sequence 1 OS=Homo sapiens GN=MCTS1 PE=1 SV=1 - [MCTS1_HUMAN]	NA	NA	NA	6.63	1	2	181	20.5	8.82	yes	no
	Q9UQ35	SRRM2	Serine/arginine repetitive matrix protein 2 OS=Homo sapiens GN=SRRM2 PE=1 SV=2 - [SRRM2_HUMAN]	NA	NA	NA	1.02	2	3	2752	299.4	12.06	yes	no
	Q9Y2U8	LEMD3	Inner nuclear membrane protein Man1 OS=Homo sapiens GN=LEMD3 PE=1 SV=2 - [MAN1_HUMAN]	NA	NA	NA	2.85	1	1	911	99.9	7.55	yes	no
	S4R3H4	ACIN1	Apoptotic chromatin condensation inducer in the nucleus OS=Homo sapiens GN=ACIN1 PE=1 SV=1 - [S4R3H4_HUMAN]	NA	NA	NA	0.78	1	2	1283	145.4	6	yes	no
	A0A087X2D0	SRSF3	Serine/arginine-rich-splicing factor 3 OS=Homo sapiens GN=SRSF3 PE=1 SV=1 - [A0A087X2D0_HUMAN]	NA	NA	NA	9.47	1	3	95	10.3	5.14	no	yes
	J3QL05	SRSF2	Serine/arginine-rich-splicing factor 2 (Fragment) OS=Homo sapiens GN=SRSF2 PE=1 SV=1 - [J3QL05_HUMAN]	NA	NA	NA	6.15	1	2	130	15.1	10.96	no	yes
	J3QQV5	SRSF1	Serine/arginine-rich-splicing factor 1 OS=Homo sapiens GN=SRSF1 PE=1 SV=1 - [J3QQV5_HUMAN]	NA	NA	NA	30.77	3	7	65	7.3	6.64	no	yes
gene	A0A024QZP7	CDK1	Cyclin-dependent kinase 1 OS=Homo sapiens GN=CDK1 PE=1 SV=1 - [A0A024QZP7_HUMAN]	NA	NA	NA	15.82	4	9	297	34.1	8.4	no	no
SLC39A9	A0A075B743	SRGAP2	SLIT-ROBO Rho GTPase-activating protein 2 (Fragment) OS=Homo sapiens GN=SRGAP2 PE=4 SV=1 - [A0A075B743_HUMAN]	NA	NA	NA	8.47	1	1	118	14	7.09	no	no
STARD4	A0A087WTB6	GNAO1	Guanine nucleotide-binding protein G(o) subunit alpha OS=Homo sapiens GN=GNAO1 PE=1 SV=1 - [A0A087WTB6_HUMAN]	NA	NA	NA	20.37	1	5	54	5.7	8.79	no	no
	A0A087WTT6	RPS29	40S ribosomal protein S29 OS=Homo sapiens GN=RPS29 PE=1 SV=1 - [A0A087WTT6_HUMAN]	NA	NA	NA	15.09	1	4	53	6.1	9.14	no	no
	A0A087WUK2	HNRNPDL	Heterogeneous nuclear ribonucleoprotein D-like OS=Homo sapiens GN=HNRNPDL PE=1 SV=1 - [A0A087WUK2_HUMAN]	NA	NA	NA	2.2	1	1	363	40	9.96	no	no
	A0A087WUS8	CPNE3	Copine-3 (Fragment) OS=Homo sapiens GN=CPNE3 PE=1 SV=1 - [A0A087WUS8_HUMAN]	NA	NA	NA	6.67	1	4	135	15.1	5.31	no	no
	A0A087WV66	MKI67	Antigen KI-67 OS=Homo sapiens GN=MKI67 PE=1 SV=1 - [A0A087WV66_HUMAN]	NA	NA	NA	2.09	5	8	3255	358.4	9.42	no	no
	A0A087WVF4	CHD1	Chromodomain-helicase-DNA-binding protein 1 (Fragment) OS=Homo sapiens GN=CHD1 PE=1 SV=1 - [A0A087WVF4_HUMAN]	NA	NA	NA	2.57	1	1	272	31.6	9.11	no	no
	A0A087WVU5	BCL9	B-cell CLL/lymphoma 9 protein OS=Homo sapiens GN=BCL9 PE=1 SV=1 - [A0A087WVU5_HUMAN]	NA	NA	NA	1.15	1	1	1394	145.9	8.91	no	no
	A0A087WW46	NOMO1	Nodal modulator 1 OS=Homo sapiens GN=NOMO1 PE=1 SV=1 - [A0A087WW46_HUMAN]	NA	NA	NA	1.36	1	2	1100	122	5.9	no	no
	A0A087WWI5	ANK3	Ankyrin-3 (Fragment) OS=Homo sapiens GN=ANK3 PE=1 SV=1 - [A0A087WWI5_HUMAN]	NA	NA	NA	13.54	1	1	96	10.8	5.14	no	no
	A0A087WWY0	LPA	Apolipoprotein(a) OS=Homo sapiens GN=LPA PE=1 SV=1 - [A0A087WWY0_HUMAN]	NA	NA	NA	13.13	1	1	571	62.5	5.73	no	no
	A0A087WXA5	NXNL2	Nucleoredoxin-like protein 2 OS=Homo sapiens GN=NXNL2 PE=4 SV=1 - [A0A087WXA5_HUMAN]	NA	NA	NA	9.63	1	2	135	14.6	6.05	no	no
	A0A087WXU8	DDX24	ATP-dependent RNA helicase DDX24 OS=Homo sapiens GN=DDX24 PE=1 SV=1 - [A0A087WXU8_HUMAN]	NA	NA	NA	2.47	1	5	485	55.8	9.72	no	no
	A0A087WY71	AP2M1	AP-2 complex subunit mu OS=Homo sapiens GN=AP2M1 PE=1 SV=1 - [A0A087WY71_HUMAN]	NA	NA	NA	5.76	2	3	434	49.5	9.54	no	no
	A0A087WYS6	PSMA8	Proteasome (Prosome, macropain) subunit, alpha type, 8, isoform CRA_b OS=Homo sapiens GN=PSMA8 PE=1 SV=1 - [A0A087WYS6_HUMAN]	NA	NA	NA	4.91	1	7	224	25	8.76	no	no
	A0A087WYT8	DDB2	DNA damage-binding protein 2 (Fragment) OS=Homo sapiens GN=DDB2 PE=1 SV=1 - [A0A087WYT8_HUMAN]	NA	NA	NA	12.63	1	1	95	10.3	9.99	no	no
	A0A087WYU2	C16orf13	UPF0585 protein C16orf13 OS=Homo sapiens GN=C16orf13 PE=1 SV=1 - [A0A087WYU2_HUMAN]	NA	NA	NA	9.24	3	18	184	20.4	6.77	no	no
	A0A087WZF1	LPP	Lipoma-preferred partner OS=Homo sapiens GN=LPP PE=1 SV=1 - [A0A087WZF1_HUMAN]	NA	NA	NA	1.86	1	1	590	63.3	7.23	no	no
	A0A087WZZ5	SF3B2	Splicing factor 3B subunit 2 OS=Homo sapiens GN=SF3B2 PE=1 SV=1 - [A0A087WZZ5_HUMAN]	NA	NA	NA	2.41	2	7	871	97.5	5.67	no	no
	A0A087X0K9	TJP1	Tight junction protein ZO-1 OS=Homo sapiens GN=TJP1 PE=1 SV=1 - [A0A087X0K9_HUMAN]	NA	NA	NA	0.89	1	4	1676	187.7	6.7	no	no
	A0A087X0P6	IGKV2D-29	Protein IGKV2D-29 OS=Homo sapiens GN=IGKV2D-29 PE=1 SV=1 - [A0A087X0P6_HUMAN]	NA	NA	NA	12.75	1	1	102	11.2	5.94	no	no
	A0A087X2G1	DDX1	ATP-dependent RNA helicase DDX1 OS=Homo sapiens GN=DDX1 PE=1 SV=1 - [A0A087X2G1_HUMAN]	NA	NA	NA	4.4	2	2	659	73.9	7.75	no	no
	A0A096LNZ9	ISG15	Ubiquitin-like protein ISG15 (Fragment) OS=Homo sapiens GN=ISG15 PE=1 SV=5 - [A0A096LNZ9_HUMAN]	NA	NA	NA	6.25	1	3	144	15.7	6.29	no	no
	A0A0A0MR02	VDAC2	Voltage-dependent anion-selective channel protein 2 (Fragment) OS=Homo sapiens GN=VDAC2 PE=1 SV=1 - [A0A0A0MR02_HUMAN]	NA	NA	NA	3.55	1	1	282	30.3	7.81	no	no
	A0A0A0MRM8	MYO6	Unconventional myosin-VI OS=Homo sapiens GN=MYO6 PE=1 SV=1 - [A0A0A0MRM8_HUMAN]	NA	NA	NA	2.87	3	10	1253	144.9	8.56	no	no
	A0A0A0MRQ5	PRDX1	Peroxiredoxin-1 OS=Homo sapiens GN=PRDX1 PE=1 SV=1 - [A0A0A0MRQ5_HUMAN]	NA	NA	NA	17.53	2	3	97	10.7	8.72	no	no
	A0A0A0MRT2	WAC	WW domain-containing adapter protein with coiled-coil OS=Homo sapiens GN=WAC PE=1 SV=1 - [A0A0A0MRT2_HUMAN]	NA	NA	NA	5.05	1	1	495	53.8	9.38	no	no
	A0A0A0MRV0	RRBP1	Ribosome-binding protein 1 OS=Homo sapiens GN=RRBP1 PE=1 SV=1 - [A0A0A0MRV0_HUMAN]	NA	NA	NA	3.19	3	3	1410	152.4	8.6	no	no
	A0A0A0MRX7	BDP1	Transcription factor TFIIIB component B'' homolog OS=Homo sapiens GN=BDP1 PE=1 SV=1 - [A0A0A0MRX7_HUMAN]	NA	NA	NA	1.18	1	2	846	95.5	8.15	no	no
	A0A0A0MS51	GSN	Gelsolin OS=Homo sapiens GN=GSN PE=1 SV=1 - [A0A0A0MS51_HUMAN]	NA	NA	NA	6.42	3	9	748	82.5	5.63	no	no
	A0A0A0MSI9	MYD88	Myeloid differentiation primary response protein MyD88 OS=Homo sapiens GN=MYD88 PE=1 SV=1 - [A0A0A0MSI9_HUMAN]	NA	NA	NA	4.55	1	2	264	29.6	8.28	no	no
	A0A0A0MSJ0	DDX42	ATP-dependent RNA helicase DDX42 OS=Homo sapiens GN=DDX42 PE=1 SV=1 - [A0A0A0MSJ0_HUMAN]	NA	NA	NA	1.69	1	4	708	77.8	7.01	no	no
	A0A0A0MSW3	NUP214	Nuclear pore complex protein Nup214 OS=Homo sapiens GN=NUP214 PE=1 SV=1 - [A0A0A0MSW3_HUMAN]	NA	NA	NA	2.63	2	3	1519	152.5	8.98	no	no
	A0A0B4J1R6	TKT	Transketolase OS=Homo sapiens GN=TKT PE=1 SV=1 - [A0A0B4J1R6_HUMAN]	NA	NA	NA	8.75	2	7	457	49.9	7.91	no	no
	A0A0C4DFV9	SET	Protein SET OS=Homo sapiens GN=SET PE=1 SV=1 - [A0A0C4DFV9_HUMAN]	NA	NA	NA	8.27	1	1	266	31.1	4.23	no	no
	A0A0C4DFW4	TEX30	Testis-expressed sequence 30 protein OS=Homo sapiens GN=TEX30 PE=1 SV=1 - [A0A0C4DFW4_HUMAN]	NA	NA	NA	8.06	1	1	186	21.2	8.63	no	no
	A0A0C4DGE7	EVC2	Ellis van Creveld syndrome 2 (Limbin), isoform CRA_c OS=Homo sapiens GN=EVC2 PE=1 SV=1 - [A0A0C4DGE7_HUMAN]	NA	NA	NA	1.89	1	1	1166	133	6.23	no	no
	A0A0C4DGH5	CAND1	Cullin-associated NEDD8-dissociated protein 1 (Fragment) OS=Homo sapiens GN=CAND1 PE=1 SV=1 - [A0A0C4DGH5_HUMAN]	NA	NA	NA	3.38	2	5	770	85.4	5.5	no	no
	A0A0C4DGS1	DDOST	Dolichyl-diphosphooligosaccharide--protein glycosyltransferase 48 kDa subunit OS=Homo sapiens GN=DDOST PE=1 SV=1 - [A0A0C4DGS1_HUMAN]	NA	NA	NA	4.56	2	2	439	48.8	5.69	no	no
	A0A0C4DGZ0	POLR2A	DNA-directed RNA polymerase OS=Homo sapiens GN=POLR2A PE=1 SV=1 - [A0A0C4DGZ0_HUMAN]	NA	NA	NA	0.56	1	1	1970	217.1	7.37	no	no
	A0A0D9SEI3	CDK11B	Cyclin-dependent kinase 11B OS=Homo sapiens GN=CDK11B PE=1 SV=1 - [A0A0D9SEI3_HUMAN]	NA	NA	NA	2.59	2	3	772	89.4	5.26	no	no
	A0A0D9SEI8	YBX3	Y-box-binding protein 3 (Fragment) OS=Homo sapiens GN=YBX3 PE=1 SV=1 - [A0A0D9SEI8_HUMAN]	NA	NA	NA	21.74	2	10	92	10.5	9.8	no	no
	A0A0G2JJZ9	DDX39B	Spliceosome RNA helicase DDX39B (Fragment) OS=Homo sapiens GN=DDX39B PE=1 SV=1 - [A0A0G2JJZ9_HUMAN]	NA	NA	NA	6.71	3	8	328	38.2	7.2	no	no
	A0A0G2JNQ3	HNRNPCL2	Heterogeneous nuclear ribonucleoprotein C-like 2 OS=Homo sapiens GN=HNRNPCL2 PE=4 SV=1 - [A0A0G2JNQ3_HUMAN]	NA	NA	NA	10.24	3	14	293	32	5.43	no	no
	A0A0J9YVQ7	DDX3X	ATP-dependent RNA helicase DDX3X (Fragment) OS=Homo sapiens GN=DDX3X PE=1 SV=1 - [A0A0J9YVQ7_HUMAN]	NA	NA	NA	7.32	1	8	164	17.5	9.82	no	no
	A0A0J9YXP8	GPI	Glucose-6-phosphate isomerase (Fragment) OS=Homo sapiens GN=GPI PE=1 SV=1 - [A0A0J9YXP8_HUMAN]	NA	NA	NA	4.1	1	1	268	30.4	9.01	no	no
	A0A0U1RQZ9	SMARCA2	Probable global transcription activator SNF2L2 OS=Homo sapiens GN=SMARCA2 PE=4 SV=1 - [A0A0U1RQZ9_HUMAN]	NA	NA	NA	0.7	1	2	1428	162.3	8.32	no	no
	A0A0U1RR24	KANSL1L	KAT8 regulatory NSL complex subunit 1-like protein (Fragment) OS=Homo sapiens GN=KANSL1L PE=4 SV=1 - [A0A0U1RR24_HUMAN]	NA	NA	NA	30	1	1	70	8.3	8.84	no	no
	A0A0U1RR34	GATAD2B	Transcriptional repressor p66-beta (Fragment) OS=Homo sapiens GN=GATAD2B PE=4 SV=1 - [A0A0U1RR34_HUMAN]	NA	NA	NA	4.28	1	2	187	21.4	8.85	no	no
	A0A0U1RRI3	MYO1B	Unconventional myosin-Ib (Fragment) OS=Homo sapiens GN=MYO1B PE=4 SV=1 - [A0A0U1RRI3_HUMAN]	NA	NA	NA	5.82	1	1	189	22.4	5.08	no	no
	A0MZ66	SHTN1	Shootin-1 OS=Homo sapiens GN=SHTN1 PE=1 SV=4 - [SHOT1_HUMAN]	NA	NA	NA	2.06	1	1	631	71.6	5.33	no	no
	A2A2D0	STMN1	Stathmin (Fragment) OS=Homo sapiens GN=STMN1 PE=1 SV=7 - [A2A2D0_HUMAN]	NA	NA	NA	16.28	1	1	86	9.9	7.42	no	no
	A2A3R5	RPS6	40S ribosomal protein S6 OS=Homo sapiens GN=RPS6 PE=1 SV=1 - [A2A3R5_HUMAN]	NA	NA	NA	6.42	1	4	218	25	11.14	no	no
	A2RRE5	GRLF1	GRLF1 protein OS=Homo sapiens GN=GRLF1 PE=1 SV=1 - [A2RRE5_HUMAN]	NA	NA	NA	1.47	1	1	749	86.2	6.79	no	no
	A6NF01	POM121B	Putative nuclear envelope pore membrane protein POM 121B OS=Homo sapiens GN=POM121B PE=5 SV=2 - [P121B_HUMAN]	NA	NA	NA	3.12	1	1	834	83	9.95	no	no
	A6NHR9	SMCHD1	Structural maintenance of chromosomes flexible hinge domain-containing protein 1 OS=Homo sapiens GN=SMCHD1 PE=1 SV=2 - [SMHD1_HUMAN]	NA	NA	NA	0.7	1	1	2005	226.2	7.3	no	no
	A6NLU5	VSTM2B	V-set and transmembrane domain-containing protein 2B OS=Homo sapiens GN=VSTM2B PE=3 SV=2 - [VTM2B_HUMAN]	NA	NA	NA	5.96	1	1	285	30.3	8.07	no	no
	A6NMY6	ANXA2P2	Putative annexin A2-like protein OS=Homo sapiens GN=ANXA2P2 PE=5 SV=2 - [AXA2L_HUMAN]	NA	NA	NA	7.96	2	26	339	38.6	6.95	no	no
	A8MUD9	RPL7	60S ribosomal protein L7 OS=Homo sapiens GN=RPL7 PE=1 SV=1 - [A8MUD9_HUMAN]	NA	NA	NA	10.58	2	2	208	24.4	10.67	no	no
	A9IYQ1	PDS5B	Sister chromatid cohesion protein PDS5 homolog B (Fragment) OS=Homo sapiens GN=PDS5B PE=1 SV=1 - [A9IYQ1_HUMAN]	NA	NA	NA	5.63	1	3	302	33.7	9.26	no	no
	B0QY90	EIF3L	Eukaryotic translation initiation factor 3 subunit L OS=Homo sapiens GN=EIF3L PE=1 SV=1 - [B0QY90_HUMAN]	NA	NA	NA	3.43	1	1	466	55.1	8.95	no	no
	B0S8I6	FAM50A	Protein FAM50A (Fragment) OS=Homo sapiens GN=FAM50A PE=1 SV=1 - [B0S8I6_HUMAN]	NA	NA	NA	5	1	2	260	30.7	5.49	no	no
	B1AHB1	MCM5	DNA helicase OS=Homo sapiens GN=MCM5 PE=1 SV=1 - [B1AHB1_HUMAN]	NA	NA	NA	3.04	3	11	691	77.5	8.6	no	no
	B1AHC9	XRCC6	X-ray repair cross-complementing protein 6 OS=Homo sapiens GN=XRCC6 PE=1 SV=1 - [B1AHC9_HUMAN]	NA	NA	NA	7.51	3	12	559	64.2	9.28	no	no
	B1AJY5	PSMD10	26S proteasome non-ATPase regulatory subunit 10 OS=Homo sapiens GN=PSMD10 PE=1 SV=1 - [B1AJY5_HUMAN]	NA	NA	NA	4.86	1	6	185	20.2	5.58	no	no
	B1AK87	CAPZB	Capping protein (Actin filament) muscle Z-line, beta, isoform CRA_a OS=Homo sapiens GN=CAPZB PE=1 SV=1 - [B1AK87_HUMAN]	NA	NA	NA	3.85	1	3	260	29.3	6.92	no	no
	B1AKL4	EIF4ENIF1	Eukaryotic translation initiation factor 4E transporter OS=Homo sapiens GN=EIF4ENIF1 PE=1 SV=1 - [B1AKL4_HUMAN]	NA	NA	NA	1.14	1	1	961	105.5	8.32	no	no
	B1AKS5	PAK3	Serine/threonine-protein kinase PAK 3 (Fragment) OS=Homo sapiens GN=PAK3 PE=1 SV=1 - [B1AKS5_HUMAN]	NA	NA	NA	5.52	1	2	181	20.1	8.54	no	no
	B1APP6	PFKP	ATP-dependent 6-phosphofructokinase, platelet type (Fragment) OS=Homo sapiens GN=PFKP PE=1 SV=1 - [B1APP6_HUMAN]	NA	NA	NA	4.17	1	2	240	26.1	8.25	no	no
	B3KPJ4	PHC2	Polyhomeotic-like protein 2 OS=Homo sapiens GN=PHC2 PE=1 SV=1 - [B3KPJ4_HUMAN]	NA	NA	NA	1.94	1	2	464	50.4	8.05	no	no
	B3KXD6	PES1	Pescadillo homolog OS=Homo sapiens GN=PES1 PE=1 SV=1 - [B3KXD6_HUMAN]	NA	NA	NA	2.23	1	1	449	51.4	5.2	no	no
	B4DP62	SLC25A1	Solute carrier family 25 (Mitochondrial carrier citrate transporter), member 1, isoform CRA_b OS=Homo sapiens GN=SLC25A1 PE=1 SV=1 - [B4DP62_HUMAN]	NA	NA	NA	5.77	1	2	208	23.2	9.63	no	no
	B4DWR3	VBP1	Prefoldin subunit 3 OS=Homo sapiens GN=VBP1 PE=1 SV=1 - [B4DWR3_HUMAN]	NA	NA	NA	4.69	1	1	192	22.2	6.6	no	no
	B5MD87	PYCRL	Pyrroline-5-carboxylate reductase 3 OS=Homo sapiens GN=PYCRL PE=1 SV=2 - [B5MD87_HUMAN]	NA	NA	NA	8.03	1	3	137	14.3	7.47	no	no
	B7Z2E6	YWHAZ	14-3-3 protein zeta/delta OS=Homo sapiens GN=YWHAZ PE=1 SV=1 - [B7Z2E6_HUMAN]	NA	NA	NA	16	1	2	125	14	4.41	no	no
	B7Z6D5	DDX27	Probable ATP-dependent RNA helicase DDX27 OS=Homo sapiens GN=DDX27 PE=1 SV=1 - [B7Z6D5_HUMAN]	NA	NA	NA	3.01	2	6	765	86.6	9.25	no	no
	B7Z7P8	ETF1	Eukaryotic peptide chain release factor subunit 1 OS=Homo sapiens GN=ETF1 PE=1 SV=1 - [B7Z7P8_HUMAN]	NA	NA	NA	4.96	2	2	423	47.4	5.57	no	no
	B7ZBA8	CCDC154	Coiled-coil domain-containing protein 154 OS=Homo sapiens GN=CCDC154 PE=4 SV=1 - [B7ZBA8_HUMAN]	NA	NA	NA	4.02	1	2	522	59.4	9.26	no	no
	B8ZZK4	RPL31	60S ribosomal protein L31 OS=Homo sapiens GN=RPL31 PE=1 SV=1 - [B8ZZK4_HUMAN]	NA	NA	NA	21.52	1	13	79	9	10.89	no	no
	B8ZZL8	HSPE1	10 kDa heat shock protein, mitochondrial OS=Homo sapiens GN=HSPE1 PE=1 SV=1 - [B8ZZL8_HUMAN]	NA	NA	NA	13.86	1	2	101	10.7	9.58	no	no
	B9EGQ5	WIZ	Protein Wiz OS=Homo sapiens GN=WIZ PE=1 SV=1 - [B9EGQ5_HUMAN]	NA	NA	NA	6.13	3	6	832	89	9.48	no	no
	C9IZ83	DNAJC2	DnaJ homolog subfamily C member 2 (Fragment) OS=Homo sapiens GN=DNAJC2 PE=1 SV=1 - [C9IZ83_HUMAN]	NA	NA	NA	5.32	1	1	188	22.4	8.6	no	no
	C9IZC6	SHROOM2	Protein Shroom2 (Fragment) OS=Homo sapiens GN=SHROOM2 PE=1 SV=1 - [C9IZC6_HUMAN]	NA	NA	NA	2.93	1	3	375	42	5.3	no	no
	C9J050	PCYT1A	Choline-phosphate cytidylyltransferase A (Fragment) OS=Homo sapiens GN=PCYT1A PE=1 SV=1 - [C9J050_HUMAN]	NA	NA	NA	3.41	1	3	293	33.7	6.74	no	no
	C9J0E4	CSTA	Cystatin-A OS=Homo sapiens GN=CSTA PE=1 SV=1 - [C9J0E4_HUMAN]	NA	NA	NA	19.05	1	2	63	7.1	7.24	no	no
	C9J0I2	RAB6B	Ras-related protein Rab-6B OS=Homo sapiens GN=RAB6B PE=4 SV=1 - [C9J0I2_HUMAN]	NA	NA	NA	15.49	1	1	71	7.8	8.19	no	no
	C9J0I9	ZC3HC1	Nuclear-interacting partner of ALK OS=Homo sapiens GN=ZC3HC1 PE=1 SV=1 - [C9J0I9_HUMAN]	NA	NA	NA	2.18	1	1	459	50.5	5.82	no	no
	C9J165	QARS	Glutamine--tRNA ligase (Fragment) OS=Homo sapiens GN=QARS PE=1 SV=2 - [C9J165_HUMAN]	NA	NA	NA	6.49	2	2	339	38	7.97	no	no
	C9J4Z3	RPL37A	60S ribosomal protein L37a OS=Homo sapiens GN=RPL37A PE=1 SV=1 - [C9J4Z3_HUMAN]	NA	NA	NA	39.71	2	22	68	7.6	10.01	no	no
	C9J7D1	RAB7A	Ras-related protein Rab-7a OS=Homo sapiens GN=RAB7A PE=1 SV=1 - [C9J7D1_HUMAN]	NA	NA	NA	10.99	1	2	91	10.2	7.93	no	no
	C9J8H1	ATP6V1E1	V-type proton ATPase subunit E 1 (Fragment) OS=Homo sapiens GN=ATP6V1E1 PE=1 SV=1 - [C9J8H1_HUMAN]	NA	NA	NA	3.94	1	2	203	23.5	9.04	no	no
	C9JBG5	SIDT2	SID1 transmembrane family member 2 OS=Homo sapiens GN=SIDT2 PE=1 SV=2 - [C9JBG5_HUMAN]	NA	NA	NA	2.11	1	1	855	96.7	7.78	no	no
	C9JD32	RPL23	60S ribosomal protein L23 (Fragment) OS=Homo sapiens GN=RPL23 PE=1 SV=1 - [C9JD32_HUMAN]	NA	NA	NA	34.07	3	12	91	9.7	11.49	no	no
	C9JEY0	HADHB	Trifunctional enzyme subunit beta, mitochondrial (Fragment) OS=Homo sapiens GN=HADHB PE=1 SV=7 - [C9JEY0_HUMAN]	NA	NA	NA	6	1	1	150	16.1	10.07	no	no
	C9JLJ1	TBL1XR1	F-box-like/WD repeat-containing protein TBL1XR1 (Fragment) OS=Homo sapiens GN=TBL1XR1 PE=1 SV=1 - [C9JLJ1_HUMAN]	NA	NA	NA	41.82	1	2	55	5.5	5.83	no	no
	C9JSU1	LRRFIP2	Leucine-rich repeat flightless-interacting protein 2 (Fragment) OS=Homo sapiens GN=LRRFIP2 PE=1 SV=1 - [C9JSU1_HUMAN]	NA	NA	NA	5.33	1	1	225	26	5.17	no	no
	C9JWS9	CBX1	Chromobox protein homolog 1 (Fragment) OS=Homo sapiens GN=CBX1 PE=1 SV=1 - [C9JWS9_HUMAN]	NA	NA	NA	16.36	2	4	110	12.8	4.96	no	no
	D3YTB1	RPL32	60S ribosomal protein L32 (Fragment) OS=Homo sapiens GN=RPL32 PE=1 SV=1 - [D3YTB1_HUMAN]	NA	NA	NA	26.32	3	41	133	15.6	11.44	no	no
	D6RAU2	GNB2L1	Guanine nucleotide-binding protein subunit beta-2-like 1 OS=Homo sapiens GN=GNB2L1 PE=1 SV=1 - [D6RAU2_HUMAN]	NA	NA	NA	31.97	2	3	147	16.4	9.7	no	no
	D6RBK0	PHB	Prohibitin (Fragment) OS=Homo sapiens GN=PHB PE=1 SV=1 - [D6RBK0_HUMAN]	NA	NA	NA	8.06	1	1	124	13.7	9.36	no	no
	D6RDA2	DEK	Protein DEK (Fragment) OS=Homo sapiens GN=DEK PE=1 SV=1 - [D6RDA2_HUMAN]	NA	NA	NA	20.49	2	9	122	14.1	9.95	no	no
	D6RDN0	CDV3	Protein CDV3 homolog OS=Homo sapiens GN=CDV3 PE=1 SV=1 - [D6RDN0_HUMAN]	NA	NA	NA	20.37	1	3	108	11.7	5.24	no	no
	D6RFH8	CCDC30	Coiled-coil domain-containing protein 30 OS=Homo sapiens GN=CCDC30 PE=4 SV=2 - [D6RFH8_HUMAN]	NA	NA	NA	1.66	1	1	481	56.5	6.74	no	no
	D6RFL1	CANX	Calnexin (Fragment) OS=Homo sapiens GN=CANX PE=1 SV=1 - [D6RFL1_HUMAN]	NA	NA	NA	8.4	1	2	131	15.2	9.17	no	no
	E5RGS9	CHRAC1	Chromatin accessibility complex protein 1 OS=Homo sapiens GN=CHRAC1 PE=1 SV=1 - [E5RGS9_HUMAN]	NA	NA	NA	32.14	1	1	56	6.3	9.99	no	no
	E5RHP0	NME1	Nucleoside diphosphate kinase A OS=Homo sapiens GN=NME1 PE=1 SV=1 - [E5RHP0_HUMAN]	NA	NA	NA	21.95	2	10	82	9.4	8.78	no	no
	E5RID6	DECR1	2,4-dienoyl-CoA reductase, mitochondrial OS=Homo sapiens GN=DECR1 PE=1 SV=1 - [E5RID6_HUMAN]	NA	NA	NA	13.68	1	2	95	10.2	10.74	no	no
	E5RIT6	RPL26L1	60S ribosomal protein L26-like 1 (Fragment) OS=Homo sapiens GN=RPL26L1 PE=1 SV=1 - [E5RIT6_HUMAN]	NA	NA	NA	23.44	4	17	128	15.2	11.09	no	no
	E5RJH3	RPL30	60S ribosomal protein L30 OS=Homo sapiens GN=RPL30 PE=1 SV=1 - [E5RJH3_HUMAN]	NA	NA	NA	25	1	4	56	6.3	10.67	no	no
	E5RJI7	MRPL13	39S ribosomal protein L13, mitochondrial (Fragment) OS=Homo sapiens GN=MRPL13 PE=1 SV=7 - [E5RJI7_HUMAN]	NA	NA	NA	6.08	1	1	148	17.1	9	no	no
	E5RJU9	MTDH	Protein LYRIC OS=Homo sapiens GN=MTDH PE=1 SV=1 - [E5RJU9_HUMAN]	NA	NA	NA	7.6	2	5	526	57.5	9.54	no	no
	E5RJW1	RAD21	Double-strand-break repair protein rad21 homolog (Fragment) OS=Homo sapiens GN=RAD21 PE=1 SV=1 - [E5RJW1_HUMAN]	NA	NA	NA	8.33	1	2	120	13.8	8.78	no	no
	E5RK39	POP1	Ribonucleases P/MRP protein subunit POP1 (Fragment) OS=Homo sapiens GN=POP1 PE=1 SV=1 - [E5RK39_HUMAN]	NA	NA	NA	6.56	1	2	183	20.7	11.08	no	no
	E7EPB3	RPL14	60S ribosomal protein L14 OS=Homo sapiens GN=RPL14 PE=1 SV=1 - [E7EPB3_HUMAN]	NA	NA	NA	20.97	2	3	124	14.5	10.21	no	no
	E7EQR4	EZR	Ezrin OS=Homo sapiens GN=EZR PE=1 SV=3 - [E7EQR4_HUMAN]	NA	NA	NA	4.27	2	6	586	69.3	6.16	no	no
	E7EQV9	RPL15	Ribosomal protein L15 (Fragment) OS=Homo sapiens GN=RPL15 PE=1 SV=1 - [E7EQV9_HUMAN]	NA	NA	NA	6.9	1	6	174	20.5	11.28	no	no
	E7EQZ4	SMN1	Survival motor neuron protein OS=Homo sapiens GN=SMN1 PE=1 SV=1 - [E7EQZ4_HUMAN]	NA	NA	NA	3.4	1	1	294	31.7	5.71	no	no
	E7ETK0	RPS24	40S ribosomal protein S24 OS=Homo sapiens GN=RPS24 PE=1 SV=1 - [E7ETK0_HUMAN]	NA	NA	NA	19.85	2	25	131	15.2	10.89	no	no
	E7EVX8	PRPF31	U4/U6 small nuclear ribonucleoprotein Prp31 OS=Homo sapiens GN=PRPF31 PE=1 SV=1 - [E7EVX8_HUMAN]	NA	NA	NA	4.67	2	3	493	54.7	5.78	no	no
	E7EWF7	Uncharacterized protein (Fragment) OS=Homo sapiens PE=4 SV=2 - [E7EWF7_HUMAN]	Uncharacterized protein (Fragment) OS=Homo sapiens PE=4 SV=2 - [E7EWF7_HUMAN]	NA	NA	NA	7.33	1	1	191	20.9	8.68	no	no
	E9PBS1	PAICS	Multifunctional protein ADE2 (Fragment) OS=Homo sapiens GN=PAICS PE=1 SV=1 - [E9PBS1_HUMAN]	NA	NA	NA	2.66	1	2	413	45.6	6.68	no	no
	E9PC52	RBBP7	Histone-binding protein RBBP7 OS=Homo sapiens GN=RBBP7 PE=1 SV=1 - [E9PC52_HUMAN]	NA	NA	NA	11.54	3	7	416	46.9	5.07	no	no
	E9PD53	SMC4	Structural maintenance of chromosomes protein OS=Homo sapiens GN=SMC4 PE=1 SV=1 - [E9PD53_HUMAN]	NA	NA	NA	1.11	1	3	1263	144.4	7.12	no	no
	E9PE20	SRP9	Signal recognition particle 9 kDa protein OS=Homo sapiens GN=SRP9 PE=1 SV=1 - [E9PE20_HUMAN]	NA	NA	NA	12.12	1	1	66	7.7	7.39	no	no
	E9PEM3	RUBCN	Run domain Beclin-1-interacting and cysteine-rich domain-containing protein OS=Homo sapiens GN=RUBCN PE=1 SV=1 - [E9PEM3_HUMAN]	NA	NA	NA	3.68	1	1	435	47.5	6.62	no	no
	E9PES6	HMGB3	High mobility group protein B3 (Fragment) OS=Homo sapiens GN=HMGB3 PE=1 SV=1 - [E9PES6_HUMAN]	NA	NA	NA	16.99	2	11	153	17.5	9.79	no	no
	E9PEX6	DLD	Dihydrolipoyl dehydrogenase OS=Homo sapiens GN=DLD PE=1 SV=1 - [E9PEX6_HUMAN]	NA	NA	NA	2.26	1	1	486	51.8	7.96	no	no
	E9PFG7	OGDH	2-oxoglutarate dehydrogenase, mitochondrial OS=Homo sapiens GN=OGDH PE=1 SV=1 - [E9PFG7_HUMAN]	NA	NA	NA	1.26	1	1	873	99	7.46	no	no
	E9PGB1	CTBP1	C-terminal-binding protein 1 (Fragment) OS=Homo sapiens GN=CTBP1 PE=1 SV=1 - [E9PGB1_HUMAN]	NA	NA	NA	7.59	1	2	145	15.9	6.37	no	no
	E9PGM4	GBE1	1,4-alpha-glucan-branching enzyme OS=Homo sapiens GN=GBE1 PE=1 SV=1 - [E9PGM4_HUMAN]	NA	NA	NA	1.97	1	1	661	75.9	6.58	no	no
	E9PH82	FAM98A	Protein FAM98A OS=Homo sapiens GN=FAM98A PE=1 SV=1 - [E9PH82_HUMAN]	NA	NA	NA	5.45	1	1	312	34.4	8.28	no	no
	E9PJA7	BCLAF1	Bcl-2-associated transcription factor 1 OS=Homo sapiens GN=BCLAF1 PE=1 SV=1 - [E9PJA7_HUMAN]	NA	NA	NA	11.13	3	5	467	52.9	11.22	no	no
	E9PJD9	RPL27A	60S ribosomal protein L27a OS=Homo sapiens GN=RPL27A PE=1 SV=1 - [E9PJD9_HUMAN]	NA	NA	NA	31.87	4	24	91	10.1	10.21	no	no
	E9PJZ4	MED17	Mediator of RNA polymerase II transcription subunit 17 (Fragment) OS=Homo sapiens GN=MED17 PE=1 SV=1 - [E9PJZ4_HUMAN]	NA	NA	NA	7.69	1	2	143	16.3	8.73	no	no
	E9PKX1	ZCCHC11	Terminal uridylyltransferase 4 (Fragment) OS=Homo sapiens GN=ZCCHC11 PE=1 SV=1 - [E9PKX1_HUMAN]	NA	NA	NA	1.77	1	2	906	103.1	6.79	no	no
	E9PKZ0	RPL8	60S ribosomal protein L8 (Fragment) OS=Homo sapiens GN=RPL8 PE=1 SV=1 - [E9PKZ0_HUMAN]	NA	NA	NA	23.41	4	23	205	22.4	10.76	no	no
	E9PLA9	CAPRIN1	Caprin-1 (Fragment) OS=Homo sapiens GN=CAPRIN1 PE=1 SV=1 - [E9PLA9_HUMAN]	NA	NA	NA	10.22	2	6	186	20.2	7.4	no	no
	E9PN67	NIN	Ninein OS=Homo sapiens GN=NIN PE=1 SV=1 - [E9PN67_HUMAN]	NA	NA	NA	0.45	1	1	1989	231	4.97	no	no
	E9PN85	FNTA	Protein farnesyltransferase/geranylgeranyltransferase type-1 subunit alpha OS=Homo sapiens GN=FNTA PE=1 SV=1 - [E9PN85_HUMAN]	NA	NA	NA	7.69	1	1	117	13	4.83	no	no
	E9PNK6	TPD52L1	Tumor protein D53 OS=Homo sapiens GN=TPD52L1 PE=1 SV=1 - [E9PNK6_HUMAN]	NA	NA	NA	8.43	1	4	166	18.6	5.83	no	no
	E9PNW0	NAP1L4	Nucleosome assembly protein 1-like 4 (Fragment) OS=Homo sapiens GN=NAP1L4 PE=1 SV=1 - [E9PNW0_HUMAN]	NA	NA	NA	10.28	1	2	107	12.2	8.16	no	no
	E9PP21	CSRP1	Cysteine and glycine-rich protein 1 OS=Homo sapiens GN=CSRP1 PE=1 SV=1 - [E9PP21_HUMAN]	NA	NA	NA	12.5	2	10	160	16.9	8.91	no	no
	E9PPH5	ANP32E	Acidic leucine-rich nuclear phosphoprotein 32 family member E (Fragment) OS=Homo sapiens GN=ANP32E PE=1 SV=1 - [E9PPH5_HUMAN]	NA	NA	NA	12.28	2	10	114	13.1	4.22	no	no
	E9PQ35	CCT3	T-complex protein 1 subunit gamma (Fragment) OS=Homo sapiens GN=CCT3 PE=1 SV=1 - [E9PQ35_HUMAN]	NA	NA	NA	6.94	1	3	144	16	5.05	no	no
	E9PQG4	PDE4DIP	Myomegalin OS=Homo sapiens GN=PDE4DIP PE=1 SV=2 - [E9PQG4_HUMAN]	NA	NA	NA	1.62	1	1	740	85.3	5.16	no	no
	E9PQK6	API5	Apoptosis inhibitor 5 OS=Homo sapiens GN=API5 PE=1 SV=1 - [E9PQK6_HUMAN]	NA	NA	NA	8.94	1	1	123	13.8	5.45	no	no
	E9PS17	SCYL1	N-terminal kinase-like protein OS=Homo sapiens GN=SCYL1 PE=1 SV=1 - [E9PS17_HUMAN]	NA	NA	NA	3.23	1	1	775	85.7	5.67	no	no
	F2Z388	RPL35	60S ribosomal protein L35 OS=Homo sapiens GN=RPL35 PE=1 SV=1 - [F2Z388_HUMAN]	NA	NA	NA	28.13	3	13	96	10.6	10.29	no	no
	F5GWX5	CHD4	Chromodomain-helicase-DNA-binding protein 4 OS=Homo sapiens GN=CHD4 PE=1 SV=1 - [F5GWX5_HUMAN]	NA	NA	NA	1.84	4	10	1905	217	5.81	no	no
	F5GYL4	TCP1	T-complex protein 1 subunit alpha OS=Homo sapiens GN=TCP1 PE=1 SV=1 - [F5GYL4_HUMAN]	NA	NA	NA	15.38	1	5	65	7	5.1	no	no
	F5GZI3	PARD3	Partitioning defective 3 homolog OS=Homo sapiens GN=PARD3 PE=1 SV=1 - [F5GZI3_HUMAN]	NA	NA	NA	1.34	1	1	747	82	8.41	no	no
	F5H018	RAN	GTP-binding nuclear protein Ran (Fragment) OS=Homo sapiens GN=RAN PE=1 SV=7 - [F5H018_HUMAN]	NA	NA	NA	22.11	4	10	199	22.5	8.73	no	no
	F5H1D6	POLE	DNA polymerase OS=Homo sapiens GN=POLE PE=1 SV=1 - [F5H1D6_HUMAN]	NA	NA	NA	0.84	1	1	2259	258.2	6.46	no	no
	F5H1Y3	FEN1	Flap endonuclease 1 (Fragment) OS=Homo sapiens GN=FEN1 PE=1 SV=1 - [F5H1Y3_HUMAN]	NA	NA	NA	21.21	2	6	165	18.3	7.37	no	no
	F5H265	UBC	Polyubiquitin-C (Fragment) OS=Homo sapiens GN=UBC PE=1 SV=1 - [F5H265_HUMAN]	NA	NA	NA	80.54	7	85	149	16.8	6.58	no	no
	F5H3X6	PHB2	Prohibitin-2 (Fragment) OS=Homo sapiens GN=PHB2 PE=1 SV=2 - [F5H3X6_HUMAN]	NA	NA	NA	10.8	2	7	213	23.6	6.95	no	no
	F5H6T1	ACTR2	ARP2 actin-related protein 2 homolog (Yeast), isoform CRA_d OS=Homo sapiens GN=ACTR2 PE=1 SV=2 - [F5H6T1_HUMAN]	NA	NA	NA	3.54	1	1	339	38.8	6.27	no	no
	F5H8H2	MVK	Mevalonate kinase OS=Homo sapiens GN=MVK PE=1 SV=1 - [F5H8H2_HUMAN]	NA	NA	NA	3.78	1	2	344	37.1	7.08	no	no
	F8VQ14	CCT2	T-complex protein 1 subunit beta OS=Homo sapiens GN=CCT2 PE=1 SV=1 - [F8VQ14_HUMAN]	NA	NA	NA	8.17	2	3	416	44.8	6.54	no	no
	F8VWJ7	NEMP2	Nuclear envelope integral membrane protein 2 OS=Homo sapiens GN=NEMP2 PE=4 SV=1 - [F8VWJ7_HUMAN]	NA	NA	NA	16.47	1	2	85	9.7	7.61	no	no
	F8W079	ATP5B	ATP synthase subunit beta, mitochondrial (Fragment) OS=Homo sapiens GN=ATP5B PE=1 SV=1 - [F8W079_HUMAN]	NA	NA	NA	3.87	1	1	284	30.2	8.29	no	no
	F8W726	UBAP2L	Ubiquitin-associated protein 2-like OS=Homo sapiens GN=UBAP2L PE=1 SV=2 - [F8W726_HUMAN]	NA	NA	NA	4.08	3	5	1079	113.6	6.68	no	no
	F8W8T1	MX1	Interferon-induced GTP-binding protein Mx1 OS=Homo sapiens GN=MX1 PE=1 SV=1 - [F8W8T1_HUMAN]	NA	NA	NA	1.41	1	1	639	73.3	5.83	no	no
	F8W9Y9	MTA1	Metastasis-associated protein MTA1 OS=Homo sapiens GN=MTA1 PE=1 SV=1 - [F8W9Y9_HUMAN]	NA	NA	NA	5.1	1	3	255	28.7	10.89	no	no
	F8WAU4	GFM1	Elongation factor G, mitochondrial OS=Homo sapiens GN=GFM1 PE=1 SV=1 - [F8WAU4_HUMAN]	NA	NA	NA	2.87	1	1	453	50.9	9.31	no	no
	F8WBC0	RAP1B	Ras-related protein Rap-1b (Fragment) OS=Homo sapiens GN=RAP1B PE=4 SV=1 - [F8WBC0_HUMAN]	NA	NA	NA	34.38	1	2	32	3.5	9.42	no	no
	F8WBC1	LUC7L	Putative RNA-binding protein Luc7-like 1 OS=Homo sapiens GN=LUC7L PE=1 SV=1 - [F8WBC1_HUMAN]	NA	NA	NA	26.19	1	1	42	4.6	11.9	no	no
	F8WCY6	RAB5A	Ras-related protein Rab-5A OS=Homo sapiens GN=RAB5A PE=1 SV=1 - [F8WCY6_HUMAN]	NA	NA	NA	17.74	1	1	62	6.8	10.01	no	no
	F8WD59	RPSA	40S ribosomal protein SA (Fragment) OS=Homo sapiens GN=RPSA PE=1 SV=2 - [F8WD59_HUMAN]	NA	NA	NA	63.79	6	16	116	12.6	9.41	no	no
	G3V1A4	CFL1	Cofilin 1 (Non-muscle), isoform CRA_a OS=Homo sapiens GN=CFL1 PE=1 SV=1 - [G3V1A4_HUMAN]	NA	NA	NA	28.19	2	6	149	16.8	8.35	no	no
	G3V4X8	SNW1	SNW domain-containing protein 1 OS=Homo sapiens GN=SNW1 PE=1 SV=1 - [G3V4X8_HUMAN]	NA	NA	NA	6.15	1	2	374	43.3	9.7	no	no
	G3XAL0	MDH2	Malate dehydrogenase OS=Homo sapiens GN=MDH2 PE=1 SV=1 - [G3XAL0_HUMAN]	NA	NA	NA	19.05	3	4	231	24.6	7.99	no	no
	H0Y2V1	MAP4	Microtubule-associated protein (Fragment) OS=Homo sapiens GN=MAP4 PE=1 SV=1 - [H0Y2V1_HUMAN]	NA	NA	NA	6.7	2	3	463	48.6	10.11	no	no
	H0Y5X7	CNOT3	CCR4-NOT transcription complex subunit 3 (Fragment) OS=Homo sapiens GN=CNOT3 PE=1 SV=1 - [H0Y5X7_HUMAN]	NA	NA	NA	9.72	1	1	288	31.3	6.68	no	no
	H0Y612	TRIM33	E3 ubiquitin-protein ligase TRIM33 (Fragment) OS=Homo sapiens GN=TRIM33 PE=1 SV=1 - [H0Y612_HUMAN]	NA	NA	NA	4.95	3	4	888	98.9	7.85	no	no
	H0Y653	NOP56	Nucleolar protein 56 (Fragment) OS=Homo sapiens GN=NOP56 PE=1 SV=1 - [H0Y653_HUMAN]	NA	NA	NA	5.94	1	2	219	24.2	9.44	no	no
	H0Y662	MCF2	Proto-oncogene DBL (Fragment) OS=Homo sapiens GN=MCF2 PE=4 SV=1 - [H0Y662_HUMAN]	NA	NA	NA	3.03	1	1	429	50.4	6.34	no	no
	H0Y6H0	KDM1B	Lysine-specific histone demethylase 1B (Fragment) OS=Homo sapiens GN=KDM1B PE=1 SV=1 - [H0Y6H0_HUMAN]	NA	NA	NA	1.88	1	1	640	71.2	6.58	no	no
	H0Y8A2	ATXN7L1	Ataxin-7-like protein 1 (Fragment) OS=Homo sapiens GN=ATXN7L1 PE=1 SV=1 - [H0Y8A2_HUMAN]	NA	NA	NA	2.26	1	1	574	60.1	9.7	no	no
	H0Y8D1	PRSS1	Trypsin-1 (Fragment) OS=Homo sapiens GN=PRSS1 PE=1 SV=1 - [H0Y8D1_HUMAN]	NA	NA	NA	14.08	1	2	142	15.4	7.27	no	no
	H0Y8E6	MCM2	DNA replication licensing factor MCM2 (Fragment) OS=Homo sapiens GN=MCM2 PE=1 SV=1 - [H0Y8E6_HUMAN]	NA	NA	NA	2.75	2	5	836	94	6.24	no	no
	H0Y8H0	DDX60L	Probable ATP-dependent RNA helicase DDX60-like (Fragment) OS=Homo sapiens GN=DDX60L PE=1 SV=2 - [H0Y8H0_HUMAN]	NA	NA	NA	1.15	1	1	868	100.7	8.22	no	no
	H0Y8W8	SEC31A	Protein transport protein Sec31A (Fragment) OS=Homo sapiens GN=SEC31A PE=1 SV=1 - [H0Y8W8_HUMAN]	NA	NA	NA	7.83	2	6	383	40.9	8.98	no	no
	H0Y9L5	EXOSC9	Exosome complex component RRP45 (Fragment) OS=Homo sapiens GN=EXOSC9 PE=1 SV=1 - [H0Y9L5_HUMAN]	NA	NA	NA	5.81	1	1	172	18.8	4.44	no	no
	H0Y9Q1	LAP3	Cytosol aminopeptidase (Fragment) OS=Homo sapiens GN=LAP3 PE=1 SV=7 - [H0Y9Q1_HUMAN]	NA	NA	NA	5.74	1	2	209	22.6	7.43	no	no
	H0Y9V9	RPL9	60S ribosomal protein L9 (Fragment) OS=Homo sapiens GN=RPL9 PE=1 SV=1 - [H0Y9V9_HUMAN]	NA	NA	NA	14.29	3	11	189	21.6	10.15	no	no
	H0YAW4	EIF3E	Eukaryotic translation initiation factor 3 subunit E (Fragment) OS=Homo sapiens GN=EIF3E PE=1 SV=1 - [H0YAW4_HUMAN]	NA	NA	NA	9.62	2	3	156	18.1	7.58	no	no
	H0YB22	RPS14	40S ribosomal protein S14 (Fragment) OS=Homo sapiens GN=RPS14 PE=1 SV=1 - [H0YB22_HUMAN]	NA	NA	NA	20.83	3	8	120	12.9	9.85	no	no
	H0YC69	CCAR2	Cell cycle and apoptosis regulator protein 2 (Fragment) OS=Homo sapiens GN=CCAR2 PE=1 SV=1 - [H0YC69_HUMAN]	NA	NA	NA	17.57	2	10	148	16.4	10.54	no	no
	H0YCK3	ADAR	Double-stranded RNA-specific adenosine deaminase (Fragment) OS=Homo sapiens GN=ADAR PE=1 SV=1 - [H0YCK3_HUMAN]	NA	NA	NA	2.34	2	4	1195	132.6	8.47	no	no
	H0YEN5	RPS2	40S ribosomal protein S2 (Fragment) OS=Homo sapiens GN=RPS2 PE=1 SV=1 - [H0YEN5_HUMAN]	NA	NA	NA	17.44	3	38	195	21.1	9.83	no	no
	H0YF68	TAOK3	Serine/threonine-protein kinase TAO3 (Fragment) OS=Homo sapiens GN=TAOK3 PE=1 SV=1 - [H0YF68_HUMAN]	NA	NA	NA	7.03	1	1	185	20.9	7.01	no	no
	H0YFR9	SFSWAP	Splicing factor, suppressor of white-apricot homolog (Fragment) OS=Homo sapiens GN=SFSWAP PE=1 SV=1 - [H0YFR9_HUMAN]	NA	NA	NA	2.81	1	2	320	34.2	5.52	no	no
	H0YFY6	NUMA1	Nuclear mitotic apparatus protein 1 (Fragment) OS=Homo sapiens GN=NUMA1 PE=1 SV=1 - [H0YFY6_HUMAN]	NA	NA	NA	9.23	6	19	964	107.3	9.09	no	no
	H0YHD8	CRIP2	Cysteine-rich protein 2 (Fragment) OS=Homo sapiens GN=CRIP2 PE=1 SV=1 - [H0YHD8_HUMAN]	NA	NA	NA	21.15	1	2	104	11.2	8.38	no	no
	H0YHL7	CORO1C	Coronin-1C (Fragment) OS=Homo sapiens GN=CORO1C PE=1 SV=1 - [H0YHL7_HUMAN]	NA	NA	NA	6.06	1	3	165	18.7	8.38	no	no
	H0YI98	DCTN2	Dynactin subunit 2 (Fragment) OS=Homo sapiens GN=DCTN2 PE=1 SV=1 - [H0YI98_HUMAN]	NA	NA	NA	3.73	1	2	268	29.3	6.8	no	no
	H0YIB2	KRT8	Keratin, type II cytoskeletal 8 (Fragment) OS=Homo sapiens GN=KRT8 PE=1 SV=2 - [H0YIB2_HUMAN]	NA	NA	NA	77.14	2	58	35	4.1	5.11	no	no
	H0YJ17	NGDN	Neuroguidin (Fragment) OS=Homo sapiens GN=NGDN PE=1 SV=1 - [H0YJ17_HUMAN]	NA	NA	NA	5.32	1	2	263	30	9.45	no	no
	H0YJ50	VRK1	Serine/threonine-protein kinase VRK1 (Fragment) OS=Homo sapiens GN=VRK1 PE=1 SV=1 - [H0YJ50_HUMAN]	NA	NA	NA	3.88	1	5	232	26.7	7.14	no	no
	H0YJB9	C14orf166	UPF0568 protein C14orf166 (Fragment) OS=Homo sapiens GN=C14orf166 PE=1 SV=1 - [H0YJB9_HUMAN]	NA	NA	NA	12.4	1	5	129	14.7	5.6	no	no
	H0YJU2	AHSA1	Activator of 90 kDa heat shock protein ATPase homolog 1 (Fragment) OS=Homo sapiens GN=AHSA1 PE=1 SV=1 - [H0YJU2_HUMAN]	NA	NA	NA	7.52	1	1	133	15	5.15	no	no
	H0YK29	EIF5	Eukaryotic translation initiation factor 5 (Fragment) OS=Homo sapiens GN=EIF5 PE=1 SV=1 - [H0YK29_HUMAN]	NA	NA	NA	21.57	1	4	51	5.7	10.37	no	no
	H0YKU1	TMOD3	Tropomodulin-3 (Fragment) OS=Homo sapiens GN=TMOD3 PE=1 SV=1 - [H0YKU1_HUMAN]	NA	NA	NA	11.23	2	5	187	20.9	7.43	no	no
	H0YKX1	RTF1	RNA polymerase-associated protein RTF1 homolog (Fragment) OS=Homo sapiens GN=RTF1 PE=1 SV=1 - [H0YKX1_HUMAN]	NA	NA	NA	6.43	1	2	171	20.2	8.25	no	no
	H0YM74	ZNF592	Zinc finger protein 592 OS=Homo sapiens GN=ZNF592 PE=1 SV=1 - [H0YM74_HUMAN]	NA	NA	NA	2.45	1	1	858	91.9	7.97	no	no
	H0YM76	WDR61	WD repeat-containing protein 61 OS=Homo sapiens GN=WDR61 PE=1 SV=1 - [H0YM76_HUMAN]	NA	NA	NA	33.33	1	1	48	5.5	5.17	no	no
	H0YMA0	SNRPA1	U2 small nuclear ribonucleoprotein A' (Fragment) OS=Homo sapiens GN=SNRPA1 PE=1 SV=1 - [H0YMA0_HUMAN]	NA	NA	NA	29.58	3	11	142	15.8	10.2	no	no
	H0YMF4	RPL28	60S ribosomal protein L28 OS=Homo sapiens GN=RPL28 PE=1 SV=1 - [H0YMF4_HUMAN]	NA	NA	NA	25.89	3	26	112	12.4	11.68	no	no
	H0YNE9	RAB8B	Ras-related protein Rab-8B (Fragment) OS=Homo sapiens GN=RAB8B PE=1 SV=1 - [H0YNE9_HUMAN]	NA	NA	NA	10.11	2	3	188	21.9	8.48	no	no
	H3BM89	RPL4	60S ribosomal protein L4 OS=Homo sapiens GN=RPL4 PE=1 SV=1 - [H3BM89_HUMAN]	NA	NA	NA	19.52	7	63	333	37.6	11.03	no	no
	H3BMQ5	DDX19B	ATP-dependent RNA helicase DDX19B (Fragment) OS=Homo sapiens GN=DDX19B PE=1 SV=1 - [H3BMQ5_HUMAN]	NA	NA	NA	7.3	1	1	233	26.1	8.19	no	no
	H3BND3	NUDT21	Cleavage and polyadenylation-specificity factor subunit 5 (Fragment) OS=Homo sapiens GN=NUDT21 PE=1 SV=7 - [H3BND3_HUMAN]	NA	NA	NA	18	3	8	150	17.2	6.38	no	no
	H3BPK7	AARS	Alanine--tRNA ligase, cytoplasmic (Fragment) OS=Homo sapiens GN=AARS PE=1 SV=3 - [H3BPK7_HUMAN]	NA	NA	NA	5	1	3	280	30.2	7.46	no	no
	H3BQP1	USP10	Ubiquitin carboxyl-terminal hydrolase 10 (Fragment) OS=Homo sapiens GN=USP10 PE=1 SV=1 - [H3BQP1_HUMAN]	NA	NA	NA	9.09	1	23	110	12.5	8.15	no	no
	H3BQZ7	HNRNPUL2-BSCL2	HCG2044799 OS=Homo sapiens GN=HNRNPUL2-BSCL2 PE=4 SV=1 - [H3BQZ7_HUMAN]	NA	NA	NA	2.01	1	2	746	84.6	4.93	no	no
	H3BRB3	KIF22	Kinesin-like protein OS=Homo sapiens GN=KIF22 PE=1 SV=1 - [H3BRB3_HUMAN]	NA	NA	NA	2.29	1	1	611	67.7	8.9	no	no
	H3BRV9	NUTF2	Nuclear transport factor 2 (Fragment) OS=Homo sapiens GN=NUTF2 PE=1 SV=1 - [H3BRV9_HUMAN]	NA	NA	NA	13.08	1	1	107	12.2	5.34	no	no
	H3BTN5	PKM	Pyruvate kinase (Fragment) OS=Homo sapiens GN=PKM PE=1 SV=1 - [H3BTN5_HUMAN]	NA	NA	NA	17.53	6	17	485	53	6.84	no	no
	H3BU53	MGA	MAX gene-associated protein (Fragment) OS=Homo sapiens GN=MGA PE=1 SV=1 - [H3BU53_HUMAN]	NA	NA	NA	1.96	1	1	1174	127.2	7.15	no	no
	H3BUH7	ALDOA	Fructose-bisphosphate aldolase A (Fragment) OS=Homo sapiens GN=ALDOA PE=1 SV=1 - [H3BUH7_HUMAN]	NA	NA	NA	9.03	1	2	155	16.9	8.56	no	no
	H3BV01	DHX38	Pre-mRNA-splicing factor ATP-dependent RNA helicase PRP16 (Fragment) OS=Homo sapiens GN=DHX38 PE=1 SV=1 - [H3BV01_HUMAN]	NA	NA	NA	14.63	1	2	123	13.6	5.64	no	no
	H3BVE2	NUP93	Nuclear pore complex protein Nup93 (Fragment) OS=Homo sapiens GN=NUP93 PE=1 SV=1 - [H3BVE2_HUMAN]	NA	NA	NA	13.68	1	3	117	13.1	8.35	no	no
	H7BXG9	EFR3B	Protein EFR3 homolog B (Fragment) OS=Homo sapiens GN=EFR3B PE=1 SV=1 - [H7BXG9_HUMAN]	NA	NA	NA	1.69	1	1	652	73.9	6.84	no	no
	H7BXI1	ESYT2	Extended synaptotagmin-2 (Fragment) OS=Homo sapiens GN=ESYT2 PE=1 SV=1 - [H7BXI1_HUMAN]	NA	NA	NA	1.36	1	2	884	97.9	8.57	no	no
	H7BYW5	PRKAR1B	cAMP-dependent protein kinase type I-beta regulatory subunit (Fragment) OS=Homo sapiens GN=PRKAR1B PE=1 SV=1 - [H7BYW5_HUMAN]	NA	NA	NA	4.55	1	1	242	27	8.4	no	no
	H7BZE2	TRIP6	Thyroid receptor-interacting protein 6 (Fragment) OS=Homo sapiens GN=TRIP6 PE=1 SV=7 - [H7BZE2_HUMAN]	NA	NA	NA	10.65	1	1	216	23.2	6.93	no	no
	H7BZY0	TP53BP1	Tumor suppressor p53-binding protein 1 (Fragment) OS=Homo sapiens GN=TP53BP1 PE=1 SV=1 - [H7BZY0_HUMAN]	NA	NA	NA	7.98	1	2	163	18	9.73	no	no
	H7C066	MBD5	Methyl-CpG-binding domain protein 5 (Fragment) OS=Homo sapiens GN=MBD5 PE=1 SV=1 - [H7C066_HUMAN]	NA	NA	NA	1.6	1	1	1064	111.7	9.55	no	no
	H7C1L3	ELMSAN1	ELM2 and SANT domain-containing protein 1 (Fragment) OS=Homo sapiens GN=ELMSAN1 PE=1 SV=1 - [H7C1L3_HUMAN]	NA	NA	NA	2.47	1	1	445	48.7	9.54	no	no
	H7C2B5	RIF1	Telomere-associated protein RIF1 (Fragment) OS=Homo sapiens GN=RIF1 PE=1 SV=1 - [H7C2B5_HUMAN]	NA	NA	NA	1.88	1	2	746	81.8	4.78	no	no
	H7C2X7	LSG1	Large subunit GTPase 1 homolog (Fragment) OS=Homo sapiens GN=LSG1 PE=1 SV=1 - [H7C2X7_HUMAN]	NA	NA	NA	5.61	1	1	285	32	5.2	no	no
	H7C399	CUL3	Cullin-3 (Fragment) OS=Homo sapiens GN=CUL3 PE=1 SV=1 - [H7C399_HUMAN]	NA	NA	NA	9.91	1	2	111	12.6	9.48	no	no
	H7C463	IMMT	MICOS complex subunit MIC60 (Fragment) OS=Homo sapiens GN=IMMT PE=1 SV=1 - [H7C463_HUMAN]	NA	NA	NA	1.79	1	3	613	68.1	6.06	no	no
	H7C4N4	TFAP2A	Transcription factor AP-2-alpha (Fragment) OS=Homo sapiens GN=TFAP2A PE=4 SV=1 - [H7C4N4_HUMAN]	NA	NA	NA	11.11	1	1	81	8.8	10.42	no	no
	H7C5E4	XRN1	5'-3' exoribonuclease 1 (Fragment) OS=Homo sapiens GN=XRN1 PE=1 SV=1 - [H7C5E4_HUMAN]	NA	NA	NA	1.03	1	1	1160	130.1	8.32	no	no
	H7C5K0	HLTF	Helicase-like transcription factor (Fragment) OS=Homo sapiens GN=HLTF PE=1 SV=1 - [H7C5K0_HUMAN]	NA	NA	NA	3.06	1	3	425	48	8.62	no	no
	H7C5Q3	EIF2A	Eukaryotic translation initiation factor 2A (Fragment) OS=Homo sapiens GN=EIF2A PE=1 SV=1 - [H7C5Q3_HUMAN]	NA	NA	NA	5.7	1	7	158	17.7	8.1	no	no
	H9KV75	ACTN1	Alpha-actinin-1 OS=Homo sapiens GN=ACTN1 PE=1 SV=1 - [H9KV75_HUMAN]	NA	NA	NA	5.6	4	13	822	94.8	5.69	no	no
	I3L0Y9	BAIAP2	Brain-specific angiogenesis inhibitor 1-associated protein 2 (Fragment) OS=Homo sapiens GN=BAIAP2 PE=1 SV=1 - [I3L0Y9_HUMAN]	NA	NA	NA	20.77	1	6	130	13.6	9.35	no	no
	I3L1P4	PELP1	Proline-, glutamic acid- and leucine-rich protein 1 (Fragment) OS=Homo sapiens GN=PELP1 PE=1 SV=1 - [I3L1P4_HUMAN]	NA	NA	NA	22.3	1	1	148	15.1	10.68	no	no
	I3L1Y5	P4HB	Protein disulfide-isomerase OS=Homo sapiens GN=P4HB PE=1 SV=1 - [I3L1Y5_HUMAN]	NA	NA	NA	20.37	1	2	54	5.8	7.3	no	no
	J3KPM9	STAT1	Signal transducer and activator of transcription OS=Homo sapiens GN=STAT1 PE=1 SV=1 - [J3KPM9_HUMAN]	NA	NA	NA	7.14	5	21	714	83.3	6.42	no	no
	J3KR24	IARS	Isoleucine--tRNA ligase, cytoplasmic OS=Homo sapiens GN=IARS PE=1 SV=1 - [J3KR24_HUMAN]	NA	NA	NA	0.87	1	3	1152	131.7	6.11	no	no
	J3KRB3	RPL17	60S ribosomal protein L17 (Fragment) OS=Homo sapiens GN=RPL17 PE=3 SV=3 - [J3KRB3_HUMAN]	NA	NA	NA	27.13	2	20	129	14.9	10.39	no	no
	J3KSI8	MRPS7	28S ribosomal protein S7, mitochondrial (Fragment) OS=Homo sapiens GN=MRPS7 PE=1 SV=1 - [J3KSI8_HUMAN]	NA	NA	NA	7.05	1	1	156	18.4	10.13	no	no
	J3KT73	RPL38	60S ribosomal protein L38 OS=Homo sapiens GN=RPL38 PE=1 SV=1 - [J3KT73_HUMAN]	NA	NA	NA	15.63	1	5	64	7.6	9.99	no	no
	J3KTA4	DDX5	Probable ATP-dependent RNA helicase DDX5 OS=Homo sapiens GN=DDX5 PE=1 SV=1 - [J3KTA4_HUMAN]	NA	NA	NA	6.84	4	17	614	69	8.85	no	no
	J3QL24	PYCR1	Pyrroline-5-carboxylate reductase 1, mitochondrial (Fragment) OS=Homo sapiens GN=PYCR1 PE=1 SV=1 - [J3QL24_HUMAN]	NA	NA	NA	4.89	1	3	225	23.6	6.95	no	no
	J3QQW9	SUZ12	Polycomb protein SUZ12 OS=Homo sapiens GN=SUZ12 PE=1 SV=1 - [J3QQW9_HUMAN]	NA	NA	NA	1.54	1	2	716	80.3	8.76	no	no
	J3QRP6	SLC9A3R1	Na(+)/H(+) exchange regulatory cofactor NHE-RF1 (Fragment) OS=Homo sapiens GN=SLC9A3R1 PE=1 SV=1 - [J3QRP6_HUMAN]	NA	NA	NA	8.37	1	1	215	22.9	4.82	no	no
	J3QRV5	LLGL2	Lethal(2) giant larvae protein homolog 2 OS=Homo sapiens GN=LLGL2 PE=1 SV=1 - [J3QRV5_HUMAN]	NA	NA	NA	2.85	2	2	1019	113.3	7.52	no	no
	J3QRY4	PSMD11	26S proteasome non-ATPase regulatory subunit 11 (Fragment) OS=Homo sapiens GN=PSMD11 PE=1 SV=7 - [J3QRY4_HUMAN]	NA	NA	NA	6.38	1	5	188	21.2	5.41	no	no
	K7EIG7	MYO1D	Unconventional myosin-Id OS=Homo sapiens GN=MYO1D PE=1 SV=1 - [K7EIG7_HUMAN]	NA	NA	NA	1.31	1	3	918	105.9	9.48	no	no
	K7EIR4	2019-09-09	Septin-9 (Fragment) OS=Homo sapiens GN=SEPT9 PE=1 SV=1 - [K7EIR4_HUMAN]	NA	NA	NA	8.65	1	3	104	11.6	9.7	no	no
	K7EJ33	GIPC1	PDZ domain-containing protein GIPC1 OS=Homo sapiens GN=GIPC1 PE=1 SV=1 - [K7EJ33_HUMAN]	NA	NA	NA	27.42	1	1	62	6.9	5.81	no	no
	K7EJT5	RPL22	60S ribosomal protein L22 (Fragment) OS=Homo sapiens GN=RPL22 PE=1 SV=1 - [K7EJT5_HUMAN]	NA	NA	NA	59.57	4	29	47	5.1	9.42	no	no
	K7EK69	AP1M2	AP-1 complex subunit mu-2 (Fragment) OS=Homo sapiens GN=AP1M2 PE=1 SV=1 - [K7EK69_HUMAN]	NA	NA	NA	22.73	1	1	44	5.2	9.88	no	no
	K7EMM8	GLYR1	Putative oxidoreductase GLYR1 (Fragment) OS=Homo sapiens GN=GLYR1 PE=1 SV=2 - [K7EMM8_HUMAN]	NA	NA	NA	2.48	1	2	524	57.3	9.23	no	no
	K7EMN2	PGD	6-phosphogluconate dehydrogenase, decarboxylating (Fragment) OS=Homo sapiens GN=PGD PE=1 SV=1 - [K7EMN2_HUMAN]	NA	NA	NA	23.13	2	6	160	17.3	8.44	no	no
	K7EN82	NMT1	Glycylpeptide N-tetradecanoyltransferase 1 (Fragment) OS=Homo sapiens GN=NMT1 PE=1 SV=1 - [K7EN82_HUMAN]	NA	NA	NA	18.06	1	2	72	8.2	5.06	no	no
	K7EQ71	PPL	Periplakin (Fragment) OS=Homo sapiens GN=PPL PE=1 SV=1 - [K7EQ71_HUMAN]	NA	NA	NA	0.9	1	1	1115	131.3	5.58	no	no
	K7EQI8	CYP4F2	Phylloquinone omega-hydroxylase CYP4F2 (Fragment) OS=Homo sapiens GN=CYP4F2 PE=4 SV=1 - [K7EQI8_HUMAN]	NA	NA	NA	10.81	1	1	74	9	10.8	no	no
	M0QYS1	RPL13A	60S ribosomal protein L13a (Fragment) OS=Homo sapiens GN=RPL13A PE=1 SV=2 - [M0QYS1_HUMAN]	NA	NA	NA	19.05	3	12	210	24.2	10.86	no	no
	M0QYZ0	HNRNPUL1	Heterogeneous nuclear ribonucleoprotein U-like protein 1 (Fragment) OS=Homo sapiens GN=HNRNPUL1 PE=1 SV=1 - [M0QYZ0_HUMAN]	NA	NA	NA	3.23	1	1	371	42.3	7.39	no	no
	M0R027	NAPA	Alpha-soluble NSF attachment protein (Fragment) OS=Homo sapiens GN=NAPA PE=1 SV=1 - [M0R027_HUMAN]	NA	NA	NA	12.75	1	3	102	11.6	5.02	no	no
	M0R1H5	RPS11	40S ribosomal protein S11 OS=Homo sapiens GN=RPS11 PE=1 SV=1 - [M0R1H5_HUMAN]	NA	NA	NA	13.92	2	3	79	9.5	10.65	no	no
	M0R2M8	NPAS1	Neuronal PAS domain-containing protein 1 OS=Homo sapiens GN=NPAS1 PE=4 SV=1 - [M0R2M8_HUMAN]	NA	NA	NA	6.27	1	1	415	44.1	6.99	no	no
	M0R317	STRN4	Striatin-4 (Fragment) OS=Homo sapiens GN=STRN4 PE=1 SV=1 - [M0R317_HUMAN]	NA	NA	NA	6.57	1	2	198	21	6.73	no	no
	M0R3C3	TECR	Very-long-chain enoyl-CoA reductase OS=Homo sapiens GN=TECR PE=1 SV=1 - [M0R3C3_HUMAN]	NA	NA	NA	9.52	1	3	105	11.8	9.2	no	no
	M0R3D6	RPL18A	60S ribosomal protein L18a (Fragment) OS=Homo sapiens GN=RPL18A PE=1 SV=1 - [M0R3D6_HUMAN]	NA	NA	NA	8.51	2	6	141	16.7	10.77	no	no
	M0R3H0	RPS16	40S ribosomal protein S16 OS=Homo sapiens GN=RPS16 PE=1 SV=1 - [M0R3H0_HUMAN]	NA	NA	NA	53	6	67	100	11.1	10.24	no	no
	O00170	AIP	AH receptor-interacting protein OS=Homo sapiens GN=AIP PE=1 SV=2 - [AIP_HUMAN]	NA	NA	NA	3.03	1	2	330	37.6	6.29	no	no
	O00203	AP3B1	AP-3 complex subunit beta-1 OS=Homo sapiens GN=AP3B1 PE=1 SV=3 - [AP3B1_HUMAN]	NA	NA	NA	1.01	1	2	1094	121.2	6.04	no	no
	O00267	SUPT5H	Transcription elongation factor SPT5 OS=Homo sapiens GN=SUPT5H PE=1 SV=1 - [SPT5H_HUMAN]	NA	NA	NA	2.3	2	3	1087	120.9	5.06	no	no
	O00299	CLIC1	Chloride intracellular channel protein 1 OS=Homo sapiens GN=CLIC1 PE=1 SV=4 - [CLIC1_HUMAN]	NA	NA	NA	4.98	1	2	241	26.9	5.17	no	no
	O00303	EIF3F	Eukaryotic translation initiation factor 3 subunit F OS=Homo sapiens GN=EIF3F PE=1 SV=1 - [EIF3F_HUMAN]	NA	NA	NA	3.08	1	2	357	37.5	5.45	no	no
	O00422	SAP18	Histone deacetylase complex subunit SAP18 OS=Homo sapiens GN=SAP18 PE=1 SV=1 - [SAP18_HUMAN]	NA	NA	NA	15.03	1	4	153	17.5	9.35	no	no
	O00743	PPP6C	Serine/threonine-protein phosphatase 6 catalytic subunit OS=Homo sapiens GN=PPP6C PE=1 SV=1 - [PPP6_HUMAN]	NA	NA	NA	2.95	1	1	305	35.1	5.69	no	no
	O14813	PHOX2A	Paired mesoderm homeobox protein 2A OS=Homo sapiens GN=PHOX2A PE=1 SV=2 - [PHX2A_HUMAN]	NA	NA	NA	5.28	1	1	284	29.6	8.76	no	no
	O14879	IFIT3	Interferon-induced protein with tetratricopeptide repeats 3 OS=Homo sapiens GN=IFIT3 PE=1 SV=1 - [IFIT3_HUMAN]	NA	NA	NA	5.51	2	2	490	55.9	5.2	no	no
	O14983	ATP2A1	Sarcoplasmic/endoplasmic reticulum calcium ATPase 1 OS=Homo sapiens GN=ATP2A1 PE=1 SV=1 - [AT2A1_HUMAN]	NA	NA	NA	2	1	2	1001	110.2	5.16	no	no
	O15018	PDZD2	PDZ domain-containing protein 2 OS=Homo sapiens GN=PDZD2 PE=1 SV=4 - [PDZD2_HUMAN]	NA	NA	NA	0.42	1	1	2839	301.5	7.43	no	no
	O15143	ARPC1B	Actin-related protein 2/3 complex subunit 1B OS=Homo sapiens GN=ARPC1B PE=1 SV=3 - [ARC1B_HUMAN]	NA	NA	NA	3.49	1	8	372	40.9	8.35	no	no
	O15294	OGT	UDP-N-acetylglucosamine--peptide N-acetylglucosaminyltransferase 110 kDa subunit OS=Homo sapiens GN=OGT PE=1 SV=3 - [OGT1_HUMAN]	NA	NA	NA	2.01	2	4	1046	116.8	6.7	no	no
	O15511	ARPC5	Actin-related protein 2/3 complex subunit 5 OS=Homo sapiens GN=ARPC5 PE=1 SV=3 - [ARPC5_HUMAN]	NA	NA	NA	7.95	1	1	151	16.3	5.67	no	no
	O43143	DHX15	Pre-mRNA-splicing factor ATP-dependent RNA helicase DHX15 OS=Homo sapiens GN=DHX15 PE=1 SV=2 - [DHX15_HUMAN]	NA	NA	NA	1.38	1	6	795	90.9	7.46	no	no
	O43172	PRPF4	U4/U6 small nuclear ribonucleoprotein Prp4 OS=Homo sapiens GN=PRPF4 PE=1 SV=2 - [PRP4_HUMAN]	NA	NA	NA	4.6	2	5	522	58.4	7.42	no	no
	O43175	PHGDH	D-3-phosphoglycerate dehydrogenase OS=Homo sapiens GN=PHGDH PE=1 SV=4 - [SERA_HUMAN]	NA	NA	NA	6.38	3	4	533	56.6	6.71	no	no
	O43290	SART1	U4/U6.U5 tri-snRNP-associated protein 1 OS=Homo sapiens GN=SART1 PE=1 SV=1 - [SNUT1_HUMAN]	NA	NA	NA	1.38	1	5	800	90.2	6.13	no	no
	O43353	RIPK2	Receptor-interacting serine/threonine-protein kinase 2 OS=Homo sapiens GN=RIPK2 PE=1 SV=2 - [RIPK2_HUMAN]	NA	NA	NA	3.15	1	1	540	61.2	7.09	no	no
	O43707	ACTN4	Alpha-actinin-4 OS=Homo sapiens GN=ACTN4 PE=1 SV=2 - [ACTN4_HUMAN]	NA	NA	NA	9.88	6	23	911	104.8	5.44	no	no
	O60264	SMARCA5	SWI/SNF-related matrix-associated actin-dependent regulator of chromatin subfamily A member 5 OS=Homo sapiens GN=SMARCA5 PE=1 SV=1 - [SMCA5_HUMAN]	NA	NA	NA	2.57	2	2	1052	121.8	8.09	no	no
	O60341	KDM1A	Lysine-specific histone demethylase 1A OS=Homo sapiens GN=KDM1A PE=1 SV=2 - [KDM1A_HUMAN]	NA	NA	NA	1.29	1	2	852	92.8	6.52	no	no
	O60701	UGDH	UDP-glucose 6-dehydrogenase OS=Homo sapiens GN=UGDH PE=1 SV=1 - [UGDH_HUMAN]	NA	NA	NA	11.34	6	29	494	55	7.12	no	no
	O60749	SNX2	Sorting nexin-2 OS=Homo sapiens GN=SNX2 PE=1 SV=2 - [SNX2_HUMAN]	NA	NA	NA	2.7	1	1	519	58.4	5.12	no	no
	O75083	WDR1	WD repeat-containing protein 1 OS=Homo sapiens GN=WDR1 PE=1 SV=4 - [WDR1_HUMAN]	NA	NA	NA	2.64	1	3	606	66.2	6.65	no	no
	O75367	H2AFY	Core histone macro-H2A.1 OS=Homo sapiens GN=H2AFY PE=1 SV=4 - [H2AY_HUMAN]	NA	NA	NA	39.52	10	59	372	39.6	9.79	no	no
	O75369	FLNB	Filamin-B OS=Homo sapiens GN=FLNB PE=1 SV=2 - [FLNB_HUMAN]	NA	NA	NA	9.26	20	82	2602	278	5.73	no	no
	O75400	PRPF40A	Pre-mRNA-processing factor 40 homolog A OS=Homo sapiens GN=PRPF40A PE=1 SV=2 - [PR40A_HUMAN]	NA	NA	NA	3.03	3	8	957	108.7	7.56	no	no
	O75643	SNRNP200	U5 small nuclear ribonucleoprotein 200 kDa helicase OS=Homo sapiens GN=SNRNP200 PE=1 SV=2 - [U520_HUMAN]	NA	NA	NA	2.67	4	9	2136	244.4	6.06	no	no
	O75717	WDHD1	WD repeat and HMG-box DNA-binding protein 1 OS=Homo sapiens GN=WDHD1 PE=1 SV=1 - [WDHD1_HUMAN]	NA	NA	NA	1.77	2	8	1129	125.9	5.62	no	no
	O75886	STAM2	Signal transducing adapter molecule 2 OS=Homo sapiens GN=STAM2 PE=1 SV=1 - [STAM2_HUMAN]	NA	NA	NA	4.19	2	4	525	58.1	5.07	no	no
	O75940	SMNDC1	Survival of motor neuron-related-splicing factor 30 OS=Homo sapiens GN=SMNDC1 PE=1 SV=1 - [SPF30_HUMAN]	NA	NA	NA	4.2	1	1	238	26.7	7.24	no	no
	O76031	CLPX	ATP-dependent Clp protease ATP-binding subunit clpX-like, mitochondrial OS=Homo sapiens GN=CLPX PE=1 SV=2 - [CLPX_HUMAN]	NA	NA	NA	1.58	1	1	633	69.2	7.58	no	no
	O94805	ACTL6B	Actin-like protein 6B OS=Homo sapiens GN=ACTL6B PE=1 SV=1 - [ACL6B_HUMAN]	NA	NA	NA	2.82	1	3	426	46.8	5.71	no	no
	O94880	PHF14	PHD finger protein 14 OS=Homo sapiens GN=PHF14 PE=1 SV=2 - [PHF14_HUMAN]	NA	NA	NA	1.24	1	1	888	100	5.33	no	no
	O94906	PRPF6	Pre-mRNA-processing factor 6 OS=Homo sapiens GN=PRPF6 PE=1 SV=1 - [PRP6_HUMAN]	NA	NA	NA	0.96	1	1	941	106.9	8.25	no	no
	O95049	TJP3	Tight junction protein ZO-3 OS=Homo sapiens GN=TJP3 PE=1 SV=3 - [ZO3_HUMAN]	NA	NA	NA	2.61	2	4	919	101.3	6.76	no	no
	O95347	SMC2	Structural maintenance of chromosomes protein 2 OS=Homo sapiens GN=SMC2 PE=1 SV=2 - [SMC2_HUMAN]	NA	NA	NA	3.26	4	5	1197	135.6	8.43	no	no
	O95613	PCNT	Pericentrin OS=Homo sapiens GN=PCNT PE=1 SV=4 - [PCNT_HUMAN]	NA	NA	NA	0.66	1	1	3336	377.8	5.55	no	no
	O95782	AP2A1	AP-2 complex subunit alpha-1 OS=Homo sapiens GN=AP2A1 PE=1 SV=3 - [AP2A1_HUMAN]	NA	NA	NA	0.82	1	1	977	107.5	7.03	no	no
	O95831	AIFM1	Apoptosis-inducing factor 1, mitochondrial OS=Homo sapiens GN=AIFM1 PE=1 SV=1 - [AIFM1_HUMAN]	NA	NA	NA	7.34	2	3	613	66.9	8.95	no	no
	P00338	LDHA	L-lactate dehydrogenase A chain OS=Homo sapiens GN=LDHA PE=1 SV=2 - [LDHA_HUMAN]	NA	NA	NA	5.72	2	5	332	36.7	8.27	no	no
	P00451	F8	Coagulation factor VIII OS=Homo sapiens GN=F8 PE=1 SV=1 - [FA8_HUMAN]	NA	NA	NA	0.47	1	1	2351	266.8	7.36	no	no
	P00558	PGK1	Phosphoglycerate kinase 1 OS=Homo sapiens GN=PGK1 PE=1 SV=3 - [PGK1_HUMAN]	NA	NA	NA	14.63	5	11	417	44.6	8.1	no	no
	P02452	COL1A1	Collagen alpha-1(I) chain OS=Homo sapiens GN=COL1A1 PE=1 SV=5 - [CO1A1_HUMAN]	NA	NA	NA	0.61	1	1	1464	138.9	5.8	no	no
	P04080	CSTB	Cystatin-B OS=Homo sapiens GN=CSTB PE=1 SV=2 - [CYTB_HUMAN]	NA	NA	NA	12.24	1	2	98	11.1	7.56	no	no
	P04792	HSPB1	Heat shock protein beta-1 OS=Homo sapiens GN=HSPB1 PE=1 SV=2 - [HSPB1_HUMAN]	NA	NA	NA	33.17	6	31	205	22.8	6.4	no	no
	P04843	RPN1	Dolichyl-diphosphooligosaccharide--protein glycosyltransferase subunit 1 OS=Homo sapiens GN=RPN1 PE=1 SV=1 - [RPN1_HUMAN]	NA	NA	NA	8.9	3	7	607	68.5	6.38	no	no
	P05109	S100A8	Protein S100-A8 OS=Homo sapiens GN=S100A8 PE=1 SV=1 - [S10A8_HUMAN]	NA	NA	NA	11.83	1	4	93	10.8	7.03	no	no
	P05386	RPLP1	60S acidic ribosomal protein P1 OS=Homo sapiens GN=RPLP1 PE=1 SV=1 - [RLA1_HUMAN]	NA	NA	NA	14.04	1	1	114	11.5	4.32	no	no
	P05387	RPLP2	60S acidic ribosomal protein P2 OS=Homo sapiens GN=RPLP2 PE=1 SV=1 - [RLA2_HUMAN]	NA	NA	NA	46.09	3	37	115	11.7	4.54	no	no
	P06730	EIF4E	Eukaryotic translation initiation factor 4E OS=Homo sapiens GN=EIF4E PE=1 SV=2 - [IF4E_HUMAN]	NA	NA	NA	9.22	1	1	217	25.1	6.15	no	no
	P06733	ENO1	Alpha-enolase OS=Homo sapiens GN=ENO1 PE=1 SV=2 - [ENOA_HUMAN]	NA	NA	NA	4.61	1	2	434	47.1	7.39	no	no
	P06748	NPM1	Nucleophosmin OS=Homo sapiens GN=NPM1 PE=1 SV=2 - [NPM_HUMAN]	NA	NA	NA	16.33	4	58	294	32.6	4.78	no	no
	P07305	H1F0	Histone H1.0 OS=Homo sapiens GN=H1F0 PE=1 SV=3 - [H10_HUMAN]	NA	NA	NA	29.38	6	75	194	20.9	10.84	no	no
	P07737	PFN1	Profilin-1 OS=Homo sapiens GN=PFN1 PE=1 SV=2 - [PROF1_HUMAN]	NA	NA	NA	45.71	8	33	140	15	8.27	no	no
	P07900	HSP90AA1	Heat shock protein HSP 90-alpha OS=Homo sapiens GN=HSP90AA1 PE=1 SV=5 - [HS90A_HUMAN]	NA	NA	NA	11.89	7	28	732	84.6	5.02	no	no
	P08238	HSP90AB1	Heat shock protein HSP 90-beta OS=Homo sapiens GN=HSP90AB1 PE=1 SV=4 - [HS90B_HUMAN]	NA	NA	NA	23.62	13	40	724	83.2	5.03	no	no
	P09543	CNP	2',3'-cyclic-nucleotide 3'-phosphodiesterase OS=Homo sapiens GN=CNP PE=1 SV=2 - [CN37_HUMAN]	NA	NA	NA	3.8	1	1	421	47.5	9.07	no	no
	P09669	COX6C	Cytochrome c oxidase subunit 6C OS=Homo sapiens GN=COX6C PE=1 SV=2 - [COX6C_HUMAN]	NA	NA	NA	10.67	1	4	75	8.8	10.39	no	no
	P09874	PARP1	Poly [ADP-ribose] polymerase 1 OS=Homo sapiens GN=PARP1 PE=1 SV=4 - [PARP1_HUMAN]	NA	NA	NA	10.55	9	31	1014	113	8.88	no	no
	P09913	IFIT2	Interferon-induced protein with tetratricopeptide repeats 2 OS=Homo sapiens GN=IFIT2 PE=1 SV=1 - [IFIT2_HUMAN]	NA	NA	NA	1.91	1	4	472	54.6	6.76	no	no
	P09914	IFIT1	Interferon-induced protein with tetratricopeptide repeats 1 OS=Homo sapiens GN=IFIT1 PE=1 SV=2 - [IFIT1_HUMAN]	NA	NA	NA	2.51	1	3	478	55.3	7.2	no	no
	P0DMV8	HSPA1A	Heat shock 70 kDa protein 1A OS=Homo sapiens GN=HSPA1A PE=1 SV=1 - [HS71A_HUMAN]	NA	NA	NA	13.26	6	28	641	70	5.66	no	no
	P10809	HSPD1	60 kDa heat shock protein, mitochondrial OS=Homo sapiens GN=HSPD1 PE=1 SV=2 - [CH60_HUMAN]	NA	NA	NA	1.57	1	8	573	61	5.87	no	no
	P11142	HSPA8	Heat shock cognate 71 kDa protein OS=Homo sapiens GN=HSPA8 PE=1 SV=1 - [HSP7C_HUMAN]	NA	NA	NA	22.76	13	101	646	70.9	5.52	no	no
	P11217	PYGM	Glycogen phosphorylase, muscle form OS=Homo sapiens GN=PYGM PE=1 SV=6 - [PYGM_HUMAN]	NA	NA	NA	2.97	1	1	842	97	7.03	no	no
	P11387	TOP1	DNA topoisomerase 1 OS=Homo sapiens GN=TOP1 PE=1 SV=2 - [TOP1_HUMAN]	NA	NA	NA	12.81	8	49	765	90.7	9.31	no	no
	P11388	TOP2A	DNA topoisomerase 2-alpha OS=Homo sapiens GN=TOP2A PE=1 SV=3 - [TOP2A_HUMAN]	NA	NA	NA	5.88	8	13	1531	174.3	8.72	no	no
	P11586	MTHFD1	C-1-tetrahydrofolate synthase, cytoplasmic OS=Homo sapiens GN=MTHFD1 PE=1 SV=3 - [C1TC_HUMAN]	NA	NA	NA	7.17	6	17	935	101.5	7.3	no	no
	P12004	PCNA	Proliferating cell nuclear antigen OS=Homo sapiens GN=PCNA PE=1 SV=1 - [PCNA_HUMAN]	NA	NA	NA	4.98	1	6	261	28.8	4.69	no	no
	P12270	TPR	Nucleoprotein TPR OS=Homo sapiens GN=TPR PE=1 SV=3 - [TPR_HUMAN]	NA	NA	NA	4.19	7	20	2363	267.1	5.02	no	no
	P13010	XRCC5	X-ray repair cross-complementing protein 5 OS=Homo sapiens GN=XRCC5 PE=1 SV=3 - [XRCC5_HUMAN]	NA	NA	NA	1.91	1	37	732	82.7	5.81	no	no
	P13639	EEF2	Elongation factor 2 OS=Homo sapiens GN=EEF2 PE=1 SV=4 - [EF2_HUMAN]	NA	NA	NA	4.43	4	9	858	95.3	6.83	no	no
	P13667	PDIA4	Protein disulfide-isomerase A4 OS=Homo sapiens GN=PDIA4 PE=1 SV=2 - [PDIA4_HUMAN]	NA	NA	NA	3.1	1	1	645	72.9	5.07	no	no
	P14868	DARS	Aspartate--tRNA ligase, cytoplasmic OS=Homo sapiens GN=DARS PE=1 SV=2 - [SYDC_HUMAN]	NA	NA	NA	2.59	1	3	501	57.1	6.55	no	no
	P16050	ALOX15	Arachidonate 15-lipoxygenase OS=Homo sapiens GN=ALOX15 PE=1 SV=3 - [LOX15_HUMAN]	NA	NA	NA	2.42	1	1	662	74.8	6.58	no	no
	P17812	CTPS1	CTP synthase 1 OS=Homo sapiens GN=CTPS1 PE=1 SV=2 - [PYRG1_HUMAN]	NA	NA	NA	4.4	2	3	591	66.6	6.46	no	no
	P19105	MYL12A	Myosin regulatory light chain 12A OS=Homo sapiens GN=MYL12A PE=1 SV=2 - [ML12A_HUMAN]	NA	NA	NA	6.43	1	4	171	19.8	4.81	no	no
	P19525	EIF2AK2	Interferon-induced, double-stranded RNA-activated protein kinase OS=Homo sapiens GN=EIF2AK2 PE=1 SV=2 - [E2AK2_HUMAN]	NA	NA	NA	6.35	5	12	551	62.1	8.4	no	no
	P20290	BTF3	Transcription factor BTF3 OS=Homo sapiens GN=BTF3 PE=1 SV=1 - [BTF3_HUMAN]	NA	NA	NA	3.4	1	1	206	22.2	9.38	no	no
	P20700	LMNB1	Lamin-B1 OS=Homo sapiens GN=LMNB1 PE=1 SV=2 - [LMNB1_HUMAN]	NA	NA	NA	22.18	12	92	586	66.4	5.16	no	no
	P23284	PPIB	Peptidyl-prolyl cis-trans isomerase B OS=Homo sapiens GN=PPIB PE=1 SV=2 - [PPIB_HUMAN]	NA	NA	NA	6.02	1	4	216	23.7	9.41	no	no
	P23381	WARS	Tryptophan--tRNA ligase, cytoplasmic OS=Homo sapiens GN=WARS PE=1 SV=2 - [SYWC_HUMAN]	NA	NA	NA	1.49	1	1	471	53.1	6.23	no	no
	P23526	AHCY	Adenosylhomocysteinase OS=Homo sapiens GN=AHCY PE=1 SV=4 - [SAHH_HUMAN]	NA	NA	NA	2.78	1	1	432	47.7	6.34	no	no
	P23771	GATA3	Trans-acting T-cell-specific transcription factor GATA-3 OS=Homo sapiens GN=GATA3 PE=1 SV=1 - [GATA3_HUMAN]	NA	NA	NA	2.48	1	4	443	47.9	9.42	no	no
	P24534	EEF1B2	Elongation factor 1-beta OS=Homo sapiens GN=EEF1B2 PE=1 SV=3 - [EF1B_HUMAN]	NA	NA	NA	12.44	2	6	225	24.7	4.67	no	no
	P25398	RPS12	40S ribosomal protein S12 OS=Homo sapiens GN=RPS12 PE=1 SV=3 - [RS12_HUMAN]	NA	NA	NA	6.06	1	1	132	14.5	7.21	no	no
	P25705	ATP5A1	ATP synthase subunit alpha, mitochondrial OS=Homo sapiens GN=ATP5A1 PE=1 SV=1 - [ATPA_HUMAN]	NA	NA	NA	4.16	2	7	553	59.7	9.13	no	no
	P26006	ITGA3	Integrin alpha-3 OS=Homo sapiens GN=ITGA3 PE=1 SV=5 - [ITA3_HUMAN]	NA	NA	NA	1.62	1	1	1051	116.5	6.77	no	no
	P26373	RPL13	60S ribosomal protein L13 OS=Homo sapiens GN=RPL13 PE=1 SV=4 - [RL13_HUMAN]	NA	NA	NA	21.8	5	29	211	24.2	11.65	no	no
	P29728	OAS2	2'-5'-oligoadenylate synthase 2 OS=Homo sapiens GN=OAS2 PE=1 SV=3 - [OAS2_HUMAN]	NA	NA	NA	2.09	1	1	719	82.4	8.25	no	no
	P30041	PRDX6	Peroxiredoxin-6 OS=Homo sapiens GN=PRDX6 PE=1 SV=3 - [PRDX6_HUMAN]	NA	NA	NA	4.02	1	5	224	25	6.38	no	no
	P30044	PRDX5	Peroxiredoxin-5, mitochondrial OS=Homo sapiens GN=PRDX5 PE=1 SV=4 - [PRDX5_HUMAN]	NA	NA	NA	5.61	1	1	214	22.1	8.7	no	no
	P30050	RPL12	60S ribosomal protein L12 OS=Homo sapiens GN=RPL12 PE=1 SV=1 - [RL12_HUMAN]	NA	NA	NA	29.09	3	11	165	17.8	9.42	no	no
	P30101	PDIA3	Protein disulfide-isomerase A3 OS=Homo sapiens GN=PDIA3 PE=1 SV=4 - [PDIA3_HUMAN]	NA	NA	NA	4.16	2	2	505	56.7	6.35	no	no
	P31689	DNAJA1	DnaJ homolog subfamily A member 1 OS=Homo sapiens GN=DNAJA1 PE=1 SV=2 - [DNJA1_HUMAN]	NA	NA	NA	2.27	1	1	397	44.8	7.08	no	no
	P31948	STIP1	Stress-induced-phosphoprotein 1 OS=Homo sapiens GN=STIP1 PE=1 SV=1 - [STIP1_HUMAN]	NA	NA	NA	1.84	1	4	543	62.6	6.8	no	no
	P33176	KIF5B	Kinesin-1 heavy chain OS=Homo sapiens GN=KIF5B PE=1 SV=1 - [KINH_HUMAN]	NA	NA	NA	4.57	4	7	963	109.6	6.51	no	no
	P33993	MCM7	DNA replication licensing factor MCM7 OS=Homo sapiens GN=MCM7 PE=1 SV=4 - [MCM7_HUMAN]	NA	NA	NA	1.81	1	1	719	81.3	6.46	no	no
	P35221	CTNNA1	Catenin alpha-1 OS=Homo sapiens GN=CTNNA1 PE=1 SV=1 - [CTNA1_HUMAN]	NA	NA	NA	3.75	3	9	906	100	6.29	no	no
	P35241	RDX	Radixin OS=Homo sapiens GN=RDX PE=1 SV=1 - [RADI_HUMAN]	NA	NA	NA	3.43	2	4	583	68.5	6.37	no	no
	P35251	RFC1	Replication factor C subunit 1 OS=Homo sapiens GN=RFC1 PE=1 SV=4 - [RFC1_HUMAN]	NA	NA	NA	1.05	1	1	1148	128.2	9.36	no	no
	P35580	MYH10	Myosin-10 OS=Homo sapiens GN=MYH10 PE=1 SV=3 - [MYH10_HUMAN]	NA	NA	NA	1.16	2	15	1976	228.9	5.54	no	no
	P38646	HSPA9	Stress-70 protein, mitochondrial OS=Homo sapiens GN=HSPA9 PE=1 SV=2 - [GRP75_HUMAN]	NA	NA	NA	1.77	1	2	679	73.6	6.16	no	no
	P38919	EIF4A3	Eukaryotic initiation factor 4A-III OS=Homo sapiens GN=EIF4A3 PE=1 SV=4 - [IF4A3_HUMAN]	NA	NA	NA	9.49	3	5	411	46.8	6.73	no	no
	P39019	RPS19	40S ribosomal protein S19 OS=Homo sapiens GN=RPS19 PE=1 SV=2 - [RS19_HUMAN]	NA	NA	NA	36.55	7	30	145	16.1	10.32	no	no
	P39023	RPL3	60S ribosomal protein L3 OS=Homo sapiens GN=RPL3 PE=1 SV=2 - [RL3_HUMAN]	NA	NA	NA	17.62	5	62	403	46.1	10.18	no	no
	P43246	MSH2	DNA mismatch repair protein Msh2 OS=Homo sapiens GN=MSH2 PE=1 SV=1 - [MSH2_HUMAN]	NA	NA	NA	2.14	2	7	934	104.7	5.77	no	no
	P43686	PSMC4	26S protease regulatory subunit 6B OS=Homo sapiens GN=PSMC4 PE=1 SV=2 - [PRS6B_HUMAN]	NA	NA	NA	2.39	1	1	418	47.3	5.21	no	no
	P45973	CBX5	Chromobox protein homolog 5 OS=Homo sapiens GN=CBX5 PE=1 SV=1 - [CBX5_HUMAN]	NA	NA	NA	12.57	2	7	191	22.2	5.86	no	no
	P46060	RANGAP1	Ran GTPase-activating protein 1 OS=Homo sapiens GN=RANGAP1 PE=1 SV=1 - [RAGP1_HUMAN]	NA	NA	NA	3.75	2	2	587	63.5	4.68	no	no
	P46109	CRKL	Crk-like protein OS=Homo sapiens GN=CRKL PE=1 SV=1 - [CRKL_HUMAN]	NA	NA	NA	3.96	1	2	303	33.8	6.74	no	no
	P46783	RPS10	40S ribosomal protein S10 OS=Homo sapiens GN=RPS10 PE=1 SV=1 - [RS10_HUMAN]	NA	NA	NA	6.67	2	33	165	18.9	10.15	no	no
	P46940	IQGAP1	Ras GTPase-activating-like protein IQGAP1 OS=Homo sapiens GN=IQGAP1 PE=1 SV=1 - [IQGA1_HUMAN]	NA	NA	NA	7.91	11	36	1657	189.1	6.48	no	no
	P47914	RPL29	60S ribosomal protein L29 OS=Homo sapiens GN=RPL29 PE=1 SV=2 - [RL29_HUMAN]	NA	NA	NA	13.84	2	3	159	17.7	11.66	no	no
	P48047	ATP5O	ATP synthase subunit O, mitochondrial OS=Homo sapiens GN=ATP5O PE=1 SV=1 - [ATPO_HUMAN]	NA	NA	NA	15.96	3	7	213	23.3	9.96	no	no
	P48637	GSS	Glutathione synthetase OS=Homo sapiens GN=GSS PE=1 SV=1 - [GSHB_HUMAN]	NA	NA	NA	1.9	1	1	474	52.4	5.92	no	no
	P49207	RPL34	60S ribosomal protein L34 OS=Homo sapiens GN=RPL34 PE=1 SV=3 - [RL34_HUMAN]	NA	NA	NA	21.37	2	13	117	13.3	11.47	no	no
	P49327	FASN	Fatty acid synthase OS=Homo sapiens GN=FASN PE=1 SV=3 - [FAS_HUMAN]	NA	NA	NA	8.16	14	50	2511	273.3	6.44	no	no
	P49411	TUFM	Elongation factor Tu, mitochondrial OS=Homo sapiens GN=TUFM PE=1 SV=2 - [EFTU_HUMAN]	NA	NA	NA	3.1	1	9	452	49.5	7.61	no	no
	P49454	CENPF	Centromere protein F OS=Homo sapiens GN=CENPF PE=1 SV=2 - [CENPF_HUMAN]	NA	NA	NA	0.37	1	6	3210	367.5	5.07	no	no
	P49790	NUP153	Nuclear pore complex protein Nup153 OS=Homo sapiens GN=NUP153 PE=1 SV=2 - [NU153_HUMAN]	NA	NA	NA	1.63	2	6	1475	153.8	8.73	no	no
	P49792	RANBP2	E3 SUMO-protein ligase RanBP2 OS=Homo sapiens GN=RANBP2 PE=1 SV=2 - [RBP2_HUMAN]	NA	NA	NA	0.78	2	3	3224	358	6.2	no	no
	P50990	CCT8	T-complex protein 1 subunit theta OS=Homo sapiens GN=CCT8 PE=1 SV=4 - [TCPQ_HUMAN]	NA	NA	NA	3.47	2	8	548	59.6	5.6	no	no
	P50991	CCT4	T-complex protein 1 subunit delta OS=Homo sapiens GN=CCT4 PE=1 SV=4 - [TCPD_HUMAN]	NA	NA	NA	2.41	1	1	539	57.9	7.83	no	no
	P51610	HCFC1	Host cell factor 1 OS=Homo sapiens GN=HCFC1 PE=1 SV=2 - [HCFC1_HUMAN]	NA	NA	NA	0.84	1	1	2035	208.6	7.46	no	no
	P51659	HSD17B4	Peroxisomal multifunctional enzyme type 2 OS=Homo sapiens GN=HSD17B4 PE=1 SV=3 - [DHB4_HUMAN]	NA	NA	NA	5.43	2	3	736	79.6	8.84	no	no
	P52815	MRPL12	39S ribosomal protein L12, mitochondrial OS=Homo sapiens GN=MRPL12 PE=1 SV=2 - [RM12_HUMAN]	NA	NA	NA	6.06	1	2	198	21.3	8.87	no	no
	P53396	ACLY	ATP-citrate synthase OS=Homo sapiens GN=ACLY PE=1 SV=3 - [ACLY_HUMAN]	NA	NA	NA	2	2	2	1101	120.8	7.33	no	no
	P53618	COPB1	Coatomer subunit beta OS=Homo sapiens GN=COPB1 PE=1 SV=3 - [COPB_HUMAN]	NA	NA	NA	3.15	2	5	953	107.1	6.05	no	no
	P53621	COPA	Coatomer subunit alpha OS=Homo sapiens GN=COPA PE=1 SV=2 - [COPA_HUMAN]	NA	NA	NA	0.82	1	2	1224	138.3	7.66	no	no
	P53999	SUB1	Activated RNA polymerase II transcriptional coactivator p15 OS=Homo sapiens GN=SUB1 PE=1 SV=3 - [TCP4_HUMAN]	NA	NA	NA	10.24	1	8	127	14.4	9.6	no	no
	P54136	RARS	Arginine--tRNA ligase, cytoplasmic OS=Homo sapiens GN=RARS PE=1 SV=2 - [SYRC_HUMAN]	NA	NA	NA	6.36	3	4	660	75.3	6.68	no	no
	P54840	GYS2	Glycogen [starch] synthase, liver OS=Homo sapiens GN=GYS2 PE=1 SV=2 - [GYS2_HUMAN]	NA	NA	NA	1.56	1	1	703	80.9	6.83	no	no
	P54886	ALDH18A1	Delta-1-pyrroline-5-carboxylate synthase OS=Homo sapiens GN=ALDH18A1 PE=1 SV=2 - [P5CS_HUMAN]	NA	NA	NA	10.57	6	21	795	87.2	7.12	no	no
	P55327	TPD52	Tumor protein D52 OS=Homo sapiens GN=TPD52 PE=1 SV=2 - [TPD52_HUMAN]	NA	NA	NA	6.25	1	1	224	24.3	4.83	no	no
	P60842	EIF4A1	Eukaryotic initiation factor 4A-I OS=Homo sapiens GN=EIF4A1 PE=1 SV=1 - [IF4A1_HUMAN]	NA	NA	NA	11.08	3	9	406	46.1	5.48	no	no
	P60866	RPS20	40S ribosomal protein S20 OS=Homo sapiens GN=RPS20 PE=1 SV=1 - [RS20_HUMAN]	NA	NA	NA	27.73	4	10	119	13.4	9.94	no	no
	P61009	SPCS3	Signal peptidase complex subunit 3 OS=Homo sapiens GN=SPCS3 PE=1 SV=1 - [SPCS3_HUMAN]	NA	NA	NA	6.67	1	3	180	20.3	8.62	no	no
	P61247	RPS3A	40S ribosomal protein S3a OS=Homo sapiens GN=RPS3A PE=1 SV=2 - [RS3A_HUMAN]	NA	NA	NA	29.92	7	26	264	29.9	9.73	no	no
	P61353	RPL27	60S ribosomal protein L27 OS=Homo sapiens GN=RPL27 PE=1 SV=2 - [RL27_HUMAN]	NA	NA	NA	29.41	4	52	136	15.8	10.56	no	no
	P61956	SUMO2	Small ubiquitin-related modifier 2 OS=Homo sapiens GN=SUMO2 PE=1 SV=3 - [SUMO2_HUMAN]	NA	NA	NA	14.74	2	13	95	10.9	5.5	no	no
	P61964	WDR5	WD repeat-containing protein 5 OS=Homo sapiens GN=WDR5 PE=1 SV=1 - [WDR5_HUMAN]	NA	NA	NA	4.19	1	1	334	36.6	8.27	no	no
	P62081	RPS7	40S ribosomal protein S7 OS=Homo sapiens GN=RPS7 PE=1 SV=1 - [RS7_HUMAN]	NA	NA	NA	38.14	5	16	194	22.1	10.1	no	no
	P62244	RPS15A	40S ribosomal protein S15a OS=Homo sapiens GN=RPS15A PE=1 SV=2 - [RS15A_HUMAN]	NA	NA	NA	32.31	4	14	130	14.8	10.13	no	no
	P62258	YWHAE	14-3-3 protein epsilon OS=Homo sapiens GN=YWHAE PE=1 SV=1 - [1433E_HUMAN]	NA	NA	NA	12.94	2	11	255	29.2	4.74	no	no
	P62266	RPS23	40S ribosomal protein S23 OS=Homo sapiens GN=RPS23 PE=1 SV=3 - [RS23_HUMAN]	NA	NA	NA	21.68	3	18	143	15.8	10.49	no	no
	P62269	RPS18	40S ribosomal protein S18 OS=Homo sapiens GN=RPS18 PE=1 SV=3 - [RS18_HUMAN]	NA	NA	NA	15.79	3	8	152	17.7	10.99	no	no
	P62277	RPS13	40S ribosomal protein S13 OS=Homo sapiens GN=RPS13 PE=1 SV=2 - [RS13_HUMAN]	NA	NA	NA	27.15	3	15	151	17.2	10.54	no	no
	P62328	TMSB4X	Thymosin beta-4 OS=Homo sapiens GN=TMSB4X PE=1 SV=2 - [TYB4_HUMAN]	NA	NA	NA	27.27	1	1	44	5	5.06	no	no
	P62330	ARF6	ADP-ribosylation factor 6 OS=Homo sapiens GN=ARF6 PE=1 SV=2 - [ARF6_HUMAN]	NA	NA	NA	6.29	1	1	175	20.1	8.95	no	no
	P62424	RPL7A	60S ribosomal protein L7a OS=Homo sapiens GN=RPL7A PE=1 SV=2 - [RL7A_HUMAN]	NA	NA	NA	23.31	5	15	266	30	10.61	no	no
	P62750	RPL23A	60S ribosomal protein L23a OS=Homo sapiens GN=RPL23A PE=1 SV=1 - [RL23A_HUMAN]	NA	NA	NA	37.82	9	99	156	17.7	10.45	no	no
	P62851	RPS25	40S ribosomal protein S25 OS=Homo sapiens GN=RPS25 PE=1 SV=1 - [RS25_HUMAN]	NA	NA	NA	28	5	30	125	13.7	10.11	no	no
	P62854	RPS26	40S ribosomal protein S26 OS=Homo sapiens GN=RPS26 PE=1 SV=3 - [RS26_HUMAN]	NA	NA	NA	11.3	1	2	115	13	11	no	no
	P62861	FAU	40S ribosomal protein S30 OS=Homo sapiens GN=FAU PE=1 SV=1 - [RS30_HUMAN]	NA	NA	NA	16.95	1	2	59	6.6	12.15	no	no
	P62906	RPL10A	60S ribosomal protein L10a OS=Homo sapiens GN=RPL10A PE=1 SV=2 - [RL10A_HUMAN]	NA	NA	NA	11.52	2	21	217	24.8	9.94	no	no
	P62913	RPL11	60S ribosomal protein L11 OS=Homo sapiens GN=RPL11 PE=1 SV=2 - [RL11_HUMAN]	NA	NA	NA	17.42	4	20	178	20.2	9.6	no	no
	P63151	PPP2R2A	Serine/threonine-protein phosphatase 2A 55 kDa regulatory subunit B alpha isoform OS=Homo sapiens GN=PPP2R2A PE=1 SV=1 - [2ABA_HUMAN]	NA	NA	NA	2.68	1	4	447	51.7	6.2	no	no
	P78347	GTF2I	General transcription factor II-I OS=Homo sapiens GN=GTF2I PE=1 SV=2 - [GTF2I_HUMAN]	NA	NA	NA	8.92	8	28	998	112.3	6.39	no	no
	P78406	RAE1	mRNA export factor OS=Homo sapiens GN=RAE1 PE=1 SV=1 - [RAE1L_HUMAN]	NA	NA	NA	4.08	1	2	368	40.9	7.83	no	no
	P78527	PRKDC	DNA-dependent protein kinase catalytic subunit OS=Homo sapiens GN=PRKDC PE=1 SV=3 - [PRKDC_HUMAN]	NA	NA	NA	1.09	4	5	4128	468.8	7.12	no	no
	P83731	RPL24	60S ribosomal protein L24 OS=Homo sapiens GN=RPL24 PE=1 SV=1 - [RL24_HUMAN]	NA	NA	NA	15.29	3	18	157	17.8	11.25	no	no
	P84090	ERH	Enhancer of rudimentary homolog OS=Homo sapiens GN=ERH PE=1 SV=1 - [ERH_HUMAN]	NA	NA	NA	6.73	1	2	104	12.3	5.92	no	no
	Q00535	CDK5	Cyclin-dependent-like kinase 5 OS=Homo sapiens GN=CDK5 PE=1 SV=3 - [CDK5_HUMAN]	NA	NA	NA	6.51	2	7	292	33.3	7.66	no	no
	Q00610	CLTC	Clathrin heavy chain 1 OS=Homo sapiens GN=CLTC PE=1 SV=5 - [CLH1_HUMAN]	NA	NA	NA	4.96	6	14	1675	191.5	5.69	no	no
	Q01082	SPTBN1	Spectrin beta chain, non-erythrocytic 1 OS=Homo sapiens GN=SPTBN1 PE=1 SV=2 - [SPTB2_HUMAN]	NA	NA	NA	0.47	1	1	2364	274.4	5.57	no	no
	Q01780	EXOSC10	Exosome component 10 OS=Homo sapiens GN=EXOSC10 PE=1 SV=2 - [EXOSX_HUMAN]	NA	NA	NA	4.29	3	6	885	100.8	8.46	no	no
	Q02790	FKBP4	Peptidyl-prolyl cis-trans isomerase FKBP4 OS=Homo sapiens GN=FKBP4 PE=1 SV=3 - [FKBP4_HUMAN]	NA	NA	NA	8.06	2	8	459	51.8	5.43	no	no
	Q02878	RPL6	60S ribosomal protein L6 OS=Homo sapiens GN=RPL6 PE=1 SV=3 - [RL6_HUMAN]	NA	NA	NA	17.36	5	73	288	32.7	10.58	no	no
	Q02880	TOP2B	DNA topoisomerase 2-beta OS=Homo sapiens GN=TOP2B PE=1 SV=3 - [TOP2B_HUMAN]	NA	NA	NA	4.86	6	13	1626	183.2	8	no	no
	Q03252	LMNB2	Lamin-B2 OS=Homo sapiens GN=LMNB2 PE=1 SV=4 - [LMNB2_HUMAN]	NA	NA	NA	5	2	17	620	69.9	5.59	no	no
	Q04609	FOLH1	Glutamate carboxypeptidase 2 OS=Homo sapiens GN=FOLH1 PE=1 SV=1 - [FOLH1_HUMAN]	NA	NA	NA	1.33	1	1	750	84.3	6.98	no	no
	Q07065	CKAP4	Cytoskeleton-associated protein 4 OS=Homo sapiens GN=CKAP4 PE=1 SV=2 - [CKAP4_HUMAN]	NA	NA	NA	2.33	1	2	602	66	5.92	no	no
	Q08211	DHX9	ATP-dependent RNA helicase A OS=Homo sapiens GN=DHX9 PE=1 SV=4 - [DHX9_HUMAN]	NA	NA	NA	2.91	4	6	1270	140.9	6.84	no	no
	Q08752	PPID	Peptidyl-prolyl cis-trans isomerase D OS=Homo sapiens GN=PPID PE=1 SV=3 - [PPID_HUMAN]	NA	NA	NA	2.43	1	1	370	40.7	7.21	no	no
	Q08945	SSRP1	FACT complex subunit SSRP1 OS=Homo sapiens GN=SSRP1 PE=1 SV=1 - [SSRP1_HUMAN]	NA	NA	NA	8.18	5	28	709	81	6.87	no	no
	Q09666	AHNAK	Neuroblast differentiation-associated protein AHNAK OS=Homo sapiens GN=AHNAK PE=1 SV=2 - [AHNK_HUMAN]	NA	NA	NA	5.11	10	28	5890	628.7	6.15	no	no
	Q10570	CPSF1	Cleavage and polyadenylation specificity factor subunit 1 OS=Homo sapiens GN=CPSF1 PE=1 SV=2 - [CPSF1_HUMAN]	NA	NA	NA	0.69	1	2	1443	160.8	6.4	no	no
	Q12874	SF3A3	Splicing factor 3A subunit 3 OS=Homo sapiens GN=SF3A3 PE=1 SV=1 - [SF3A3_HUMAN]	NA	NA	NA	1.8	1	4	501	58.8	5.38	no	no
	Q12906	ILF3	Interleukin enhancer-binding factor 3 OS=Homo sapiens GN=ILF3 PE=1 SV=3 - [ILF3_HUMAN]	NA	NA	NA	5.48	4	11	894	95.3	8.76	no	no
	Q12929	EPS8	Epidermal growth factor receptor kinase substrate 8 OS=Homo sapiens GN=EPS8 PE=1 SV=1 - [EPS8_HUMAN]	NA	NA	NA	0.97	1	1	822	91.8	7.5	no	no
	Q12965	MYO1E	Unconventional myosin-Ie OS=Homo sapiens GN=MYO1E PE=1 SV=2 - [MYO1E_HUMAN]	NA	NA	NA	1.08	1	2	1108	127	8.92	no	no
	Q13123	IK	Protein Red OS=Homo sapiens GN=IK PE=1 SV=3 - [RED_HUMAN]	NA	NA	NA	1.44	1	1	557	65.6	6.64	no	no
	Q13185	CBX3	Chromobox protein homolog 3 OS=Homo sapiens GN=CBX3 PE=1 SV=4 - [CBX3_HUMAN]	NA	NA	NA	15.85	3	16	183	20.8	5.33	no	no
	Q13263	TRIM28	Transcription intermediary factor 1-beta OS=Homo sapiens GN=TRIM28 PE=1 SV=5 - [TIF1B_HUMAN]	NA	NA	NA	20.96	14	61	835	88.5	5.77	no	no
	Q13347	EIF3I	Eukaryotic translation initiation factor 3 subunit I OS=Homo sapiens GN=EIF3I PE=1 SV=1 - [EIF3I_HUMAN]	NA	NA	NA	2.77	1	1	325	36.5	5.64	no	no
	Q13509	TUBB3	Tubulin beta-3 chain OS=Homo sapiens GN=TUBB3 PE=1 SV=2 - [TBB3_HUMAN]	NA	NA	NA	21.11	9	95	450	50.4	4.93	no	no
	Q13546	RIPK1	Receptor-interacting serine/threonine-protein kinase 1 OS=Homo sapiens GN=RIPK1 PE=1 SV=3 - [RIPK1_HUMAN]	NA	NA	NA	1.49	1	2	671	75.9	6.33	no	no
	Q13625	TP53BP2	Apoptosis-stimulating of p53 protein 2 OS=Homo sapiens GN=TP53BP2 PE=1 SV=2 - [ASPP2_HUMAN]	NA	NA	NA	1.06	1	1	1128	125.5	6.07	no	no
	Q13885	TUBB2A	Tubulin beta-2A chain OS=Homo sapiens GN=TUBB2A PE=1 SV=1 - [TBB2A_HUMAN]	NA	NA	NA	28.54	10	212	445	49.9	4.89	no	no
	Q13948	CUX1	Protein CASP OS=Homo sapiens GN=CUX1 PE=1 SV=2 - [CASP_HUMAN]	NA	NA	NA	3.24	2	3	678	77.4	5.44	no	no
	Q14008	CKAP5	Cytoskeleton-associated protein 5 OS=Homo sapiens GN=CKAP5 PE=1 SV=3 - [CKAP5_HUMAN]	NA	NA	NA	1.23	2	2	2032	225.4	7.8	no	no
	Q14191	WRN	Werner syndrome ATP-dependent helicase OS=Homo sapiens GN=WRN PE=1 SV=2 - [WRN_HUMAN]	NA	NA	NA	1.26	1	1	1432	162.4	6.34	no	no
	Q14204	DYNC1H1	Cytoplasmic dynein 1 heavy chain 1 OS=Homo sapiens GN=DYNC1H1 PE=1 SV=5 - [DYHC1_HUMAN]	NA	NA	NA	0.67	3	6	4646	532.1	6.4	no	no
	Q14247	CTTN	Src substrate cortactin OS=Homo sapiens GN=CTTN PE=1 SV=2 - [SRC8_HUMAN]	NA	NA	NA	3.09	1	3	550	61.5	5.4	no	no
	Q14258	TRIM25	E3 ubiquitin/ISG15 ligase TRIM25 OS=Homo sapiens GN=TRIM25 PE=1 SV=2 - [TRI25_HUMAN]	NA	NA	NA	6.03	3	3	630	70.9	8.09	no	no
	Q14315	FLNC	Filamin-C OS=Homo sapiens GN=FLNC PE=1 SV=3 - [FLNC_HUMAN]	NA	NA	NA	1.5	3	5	2725	290.8	5.97	no	no
	Q14669	TRIP12	E3 ubiquitin-protein ligase TRIP12 OS=Homo sapiens GN=TRIP12 PE=1 SV=1 - [TRIPC_HUMAN]	NA	NA	NA	0.5	1	2	1992	220.3	8.48	no	no
	Q14683	SMC1A	Structural maintenance of chromosomes protein 1A OS=Homo sapiens GN=SMC1A PE=1 SV=2 - [SMC1A_HUMAN]	NA	NA	NA	7.22	8	32	1233	143.1	7.64	no	no
	Q14789	GOLGB1	Golgin subfamily B member 1 OS=Homo sapiens GN=GOLGB1 PE=1 SV=2 - [GOGB1_HUMAN]	NA	NA	NA	0.25	1	1	3259	375.8	5	no	no
	Q15029	EFTUD2	116 kDa U5 small nuclear ribonucleoprotein component OS=Homo sapiens GN=EFTUD2 PE=1 SV=1 - [U5S1_HUMAN]	NA	NA	NA	4.94	4	13	972	109.4	5	no	no
	Q15058	KIF14	Kinesin-like protein KIF14 OS=Homo sapiens GN=KIF14 PE=1 SV=1 - [KIF14_HUMAN]	NA	NA	NA	1.52	1	1	1648	186.4	7.91	no	no
	Q15075	EEA1	Early endosome antigen 1 OS=Homo sapiens GN=EEA1 PE=1 SV=2 - [EEA1_HUMAN]	NA	NA	NA	2.2	3	5	1411	162.4	5.68	no	no
	Q15084	PDIA6	Protein disulfide-isomerase A6 OS=Homo sapiens GN=PDIA6 PE=1 SV=1 - [PDIA6_HUMAN]	NA	NA	NA	3.41	1	2	440	48.1	5.08	no	no
	Q15393	SF3B3	Splicing factor 3B subunit 3 OS=Homo sapiens GN=SF3B3 PE=1 SV=4 - [SF3B3_HUMAN]	NA	NA	NA	0.9	1	1	1217	135.5	5.26	no	no
	Q16531	DDB1	DNA damage-binding protein 1 OS=Homo sapiens GN=DDB1 PE=1 SV=1 - [DDB1_HUMAN]	NA	NA	NA	2.46	3	5	1140	126.9	5.26	no	no
	Q16762	TST	Thiosulfate sulfurtransferase OS=Homo sapiens GN=TST PE=1 SV=4 - [THTR_HUMAN]	NA	NA	NA	4.04	1	1	297	33.4	7.25	no	no
	Q2NL82	TSR1	Pre-rRNA-processing protein TSR1 homolog OS=Homo sapiens GN=TSR1 PE=1 SV=1 - [TSR1_HUMAN]	NA	NA	NA	1.37	1	2	804	91.8	7.42	no	no
	Q2TAY7	SMU1	WD40 repeat-containing protein SMU1 OS=Homo sapiens GN=SMU1 PE=1 SV=2 - [SMU1_HUMAN]	NA	NA	NA	1.95	1	2	513	57.5	7.18	no	no
	Q3ZCM7	TUBB8	Tubulin beta-8 chain OS=Homo sapiens GN=TUBB8 PE=1 SV=2 - [TBB8_HUMAN]	NA	NA	NA	8.78	3	59	444	49.7	4.89	no	no
	Q4VY20	YWHAB	14-3-3 protein beta/alpha (Fragment) OS=Homo sapiens GN=YWHAB PE=1 SV=1 - [Q4VY20_HUMAN]	NA	NA	NA	21.62	1	1	74	8.4	7.25	no	no
	Q53F19	NCBP3	Nuclear cap-binding protein subunit 3 OS=Homo sapiens GN=NCBP3 PE=1 SV=2 - [NCBP3_HUMAN]	NA	NA	NA	2.1	1	1	620	70.5	5.73	no	no
	Q562R1	ACTBL2	Beta-actin-like protein 2 OS=Homo sapiens GN=ACTBL2 PE=1 SV=2 - [ACTBL_HUMAN]	NA	NA	NA	18.35	4	18	376	42	5.59	no	no
	Q58FF8	HSP90AB2P	Putative heat shock protein HSP 90-beta 2 OS=Homo sapiens GN=HSP90AB2P PE=1 SV=2 - [H90B2_HUMAN]	NA	NA	NA	13.91	4	16	381	44.3	4.84	no	no
	Q5HY54	FLNA	Filamin-A OS=Homo sapiens GN=FLNA PE=1 SV=1 - [Q5HY54_HUMAN]	NA	NA	NA	15.8	36	226	2607	276.4	6.05	no	no
	Q5JP53	TUBB	Tubulin beta chain OS=Homo sapiens GN=TUBB PE=1 SV=1 - [Q5JP53_HUMAN]	NA	NA	NA	36.15	13	218	426	47.7	4.81	no	no
	Q5JR04	MOV10	Mov10, Moloney leukemia virus 10, homolog (Mouse), isoform CRA_a OS=Homo sapiens GN=MOV10 PE=1 SV=1 - [Q5JR04_HUMAN]	NA	NA	NA	0.95	1	1	947	107.1	8.79	no	no
	Q5JR95	RPS8	40S ribosomal protein S8 OS=Homo sapiens GN=RPS8 PE=1 SV=1 - [Q5JR95_HUMAN]	NA	NA	NA	25	5	30	188	21.9	10.36	no	no
	Q5JVD1	CNTRL	Centriolin OS=Homo sapiens GN=CNTRL PE=1 SV=1 - [Q5JVD1_HUMAN]	NA	NA	NA	1.71	1	1	994	113.7	5.21	no	no
	Q5JW28	STAU1	Double-stranded RNA-binding protein Staufen homolog 1 (Fragment) OS=Homo sapiens GN=STAU1 PE=1 SV=1 - [Q5JW28_HUMAN]	NA	NA	NA	6.53	1	5	199	22.5	9.95	no	no
	Q5SWC8	HP1BP3	Heterochromatin protein 1-binding protein 3 (Fragment) OS=Homo sapiens GN=HP1BP3 PE=1 SV=1 - [Q5SWC8_HUMAN]	NA	NA	NA	10.43	3	20	278	31.5	9.51	no	no
	Q5SYZ4	CRABP2	Cellular retinoic acid-binding protein 2 (Fragment) OS=Homo sapiens GN=CRABP2 PE=1 SV=1 - [Q5SYZ4_HUMAN]	NA	NA	NA	26.83	4	10	82	9.2	5.45	no	no
	Q5T1R4	HIVEP3	Transcription factor HIVEP3 OS=Homo sapiens GN=HIVEP3 PE=2 SV=1 - [ZEP3_HUMAN]	NA	NA	NA	0.87	1	1	2406	259.3	7.81	no	no
	Q5T245	DDR2	Discoidin domain-containing receptor 2 (Fragment) OS=Homo sapiens GN=DDR2 PE=1 SV=1 - [Q5T245_HUMAN]	NA	NA	NA	12.31	1	1	130	14.4	5.2	no	no
	Q5T4L4	RPS27	40S ribosomal protein S27 OS=Homo sapiens GN=RPS27 PE=1 SV=1 - [Q5T4L4_HUMAN]	NA	NA	NA	21.21	1	7	66	7.4	7.24	no	no
	Q5T7C4	HMGB1	High mobility group protein B1 OS=Homo sapiens GN=HMGB1 PE=1 SV=1 - [Q5T7C4_HUMAN]	NA	NA	NA	9.49	1	6	158	18.3	9.7	no	no
	Q5TG59	EMC1	ER membrane protein complex subunit 1 OS=Homo sapiens GN=EMC1 PE=1 SV=1 - [Q5TG59_HUMAN]	NA	NA	NA	14.67	1	1	75	8.4	8.15	no	no
	Q5VTR2	RNF20	E3 ubiquitin-protein ligase BRE1A OS=Homo sapiens GN=RNF20 PE=1 SV=2 - [BRE1A_HUMAN]	NA	NA	NA	2.56	2	3	975	113.6	5.94	no	no
	Q5VU10	RPP30	Ribonuclease P protein subunit p30 (Fragment) OS=Homo sapiens GN=RPP30 PE=1 SV=1 - [Q5VU10_HUMAN]	NA	NA	NA	4.72	1	3	212	23.3	8.97	no	no
	Q5W0S5	RAD23B	UV excision repair protein RAD23 homolog B (Fragment) OS=Homo sapiens GN=RAD23B PE=1 SV=1 - [Q5W0S5_HUMAN]	NA	NA	NA	19.86	2	9	146	15.2	6.77	no	no
	Q6ISB3	GRHL2	Grainyhead-like protein 2 homolog OS=Homo sapiens GN=GRHL2 PE=1 SV=1 - [GRHL2_HUMAN]	NA	NA	NA	3.36	2	6	625	71.1	6.44	no	no
	Q6KC79	NIPBL	Nipped-B-like protein OS=Homo sapiens GN=NIPBL PE=1 SV=2 - [NIPBL_HUMAN]	NA	NA	NA	0.32	1	1	2804	315.9	7.91	no	no
	Q6P1Q5	ARCN1	ARCN1 protein OS=Homo sapiens GN=ARCN1 PE=1 SV=1 - [Q6P1Q5_HUMAN]	NA	NA	NA	4.76	1	1	189	21.8	6.68	no	no
	Q6P2Q9	PRPF8	Pre-mRNA-processing-splicing factor 8 OS=Homo sapiens GN=PRPF8 PE=1 SV=2 - [PRP8_HUMAN]	NA	NA	NA	0.43	1	7	2335	273.4	8.84	no	no
	Q6PL18	ATAD2	ATPase family AAA domain-containing protein 2 OS=Homo sapiens GN=ATAD2 PE=1 SV=1 - [ATAD2_HUMAN]	NA	NA	NA	4.96	4	6	1390	158.5	6.32	no	no
	Q6Q788	APOA5	Apolipoprotein A-V OS=Homo sapiens GN=APOA5 PE=1 SV=1 - [APOA5_HUMAN]	NA	NA	NA	3.83	1	3	366	41.2	6.43	no	no
	Q6R327	RICTOR	Rapamycin-insensitive companion of mTOR OS=Homo sapiens GN=RICTOR PE=1 SV=1 - [RICTR_HUMAN]	NA	NA	NA	0.53	1	32	1708	192.1	7.47	no	no
	Q6R954	PDIP46	Polymerase delta interacting protein 46 OS=Homo sapiens GN=PDIP46 PE=1 SV=1 - [Q6R954_HUMAN]	NA	NA	NA	10.81	1	1	185	20.1	11.63	no	no
	Q6ZN16	MAP3K15	Mitogen-activated protein kinase kinase kinase 15 OS=Homo sapiens GN=MAP3K15 PE=1 SV=2 - [M3K15_HUMAN]	NA	NA	NA	0.53	1	1	1313	147.3	5.63	no	no
	Q7KZF4	SND1	Staphylococcal nuclease domain-containing protein 1 OS=Homo sapiens GN=SND1 PE=1 SV=1 - [SND1_HUMAN]	NA	NA	NA	3.19	2	10	910	101.9	7.17	no	no
	Q7L014	DDX46	Probable ATP-dependent RNA helicase DDX46 OS=Homo sapiens GN=DDX46 PE=1 SV=2 - [DDX46_HUMAN]	NA	NA	NA	1.26	1	2	1031	117.3	9.29	no	no
	Q7L0Y3	TRMT10C	Mitochondrial ribonuclease P protein 1 OS=Homo sapiens GN=TRMT10C PE=1 SV=2 - [MRRP1_HUMAN]	NA	NA	NA	2.48	1	1	403	47.3	9.36	no	no
	Q7Z3K3	POGZ	Pogo transposable element with ZNF domain OS=Homo sapiens GN=POGZ PE=1 SV=2 - [POGZ_HUMAN]	NA	NA	NA	0.64	1	1	1410	155.2	7.4	no	no
	Q7Z3T8	ZFYVE16	Zinc finger FYVE domain-containing protein 16 OS=Homo sapiens GN=ZFYVE16 PE=1 SV=3 - [ZFY16_HUMAN]	NA	NA	NA	0.71	1	1	1539	168.8	4.82	no	no
	Q7Z406	MYH14	Myosin-14 OS=Homo sapiens GN=MYH14 PE=1 SV=2 - [MYH14_HUMAN]	NA	NA	NA	3.51	6	20	1995	227.7	5.6	no	no
	Q7Z417	NUFIP2	Nuclear fragile X mental retardation-interacting protein 2 OS=Homo sapiens GN=NUFIP2 PE=1 SV=1 - [NUFP2_HUMAN]	NA	NA	NA	1.73	1	2	695	76.1	8.7	no	no
	Q7Z5J4	RAI1	Retinoic acid-induced protein 1 OS=Homo sapiens GN=RAI1 PE=1 SV=2 - [RAI1_HUMAN]	NA	NA	NA	0.89	1	1	1906	203.2	8.79	no	no
	Q7Z794	KRT77	Keratin, type II cytoskeletal 1b OS=Homo sapiens GN=KRT77 PE=2 SV=3 - [K2C1B_HUMAN]	NA	NA	NA	3.98	2	3	578	61.9	5.99	no	no
	Q86V81	ALYREF	THO complex subunit 4 OS=Homo sapiens GN=ALYREF PE=1 SV=3 - [THOC4_HUMAN]	NA	NA	NA	7	1	2	257	26.9	11.15	no	no
	Q86WZ0	HEATR4	HEAT repeat-containing protein 4 OS=Homo sapiens GN=HEATR4 PE=2 SV=2 - [HEAT4_HUMAN]	NA	NA	NA	2.34	1	1	1026	117.1	9.11	no	no
	Q86YP4	GATAD2A	Transcriptional repressor p66-alpha OS=Homo sapiens GN=GATAD2A PE=1 SV=1 - [P66A_HUMAN]	NA	NA	NA	3.16	1	4	633	68	9.94	no	no
	Q8IWY4	SCUBE1	Signal peptide, CUB and EGF-like domain-containing protein 1 OS=Homo sapiens GN=SCUBE1 PE=1 SV=3 - [SCUB1_HUMAN]	NA	NA	NA	1.21	1	4	988	107.8	6.83	no	no
	Q8IY81	FTSJ3	pre-rRNA processing protein FTSJ3 OS=Homo sapiens GN=FTSJ3 PE=1 SV=2 - [SPB1_HUMAN]	NA	NA	NA	2.13	2	2	847	96.5	8.4	no	no
	Q8IYE0	CCDC146	Coiled-coil domain-containing protein 146 OS=Homo sapiens GN=CCDC146 PE=1 SV=2 - [CC146_HUMAN]	NA	NA	NA	1.99	1	1	955	112.7	8.48	no	no
	Q8IYR0	C6orf165	UPF0704 protein C6orf165 OS=Homo sapiens GN=C6orf165 PE=1 SV=2 - [CF165_HUMAN]	NA	NA	NA	2.25	1	1	622	71.1	6.84	no	no
	Q8N1A0	KRT222	Keratin-like protein KRT222 OS=Homo sapiens GN=KRT222 PE=2 SV=1 - [KT222_HUMAN]	NA	NA	NA	3.73	1	2	295	34.1	5.87	no	no
	Q8N6S4	ANKRD13C	Ankyrin repeat domain-containing protein 13C OS=Homo sapiens GN=ANKRD13C PE=2 SV=2 - [AN13C_HUMAN]	NA	NA	NA	1.48	1	1	541	60.8	6.93	no	no
	Q8N7H5	PAF1	RNA polymerase II-associated factor 1 homolog OS=Homo sapiens GN=PAF1 PE=1 SV=2 - [PAF1_HUMAN]	NA	NA	NA	2.64	1	4	531	59.9	4.63	no	no
	Q8TAQ2	SMARCC2	SWI/SNF complex subunit SMARCC2 OS=Homo sapiens GN=SMARCC2 PE=1 SV=1 - [SMRC2_HUMAN]	NA	NA	NA	1.4	1	2	1214	132.8	5.69	no	no
	Q8TDB6	DTX3L	E3 ubiquitin-protein ligase DTX3L OS=Homo sapiens GN=DTX3L PE=1 SV=1 - [DTX3L_HUMAN]	NA	NA	NA	2.16	1	1	740	83.5	8.06	no	no
	Q8TDI8	TMC1	Transmembrane channel-like protein 1 OS=Homo sapiens GN=TMC1 PE=1 SV=2 - [TMC1_HUMAN]	NA	NA	NA	1.71	1	1	760	87.7	6.52	no	no
	Q8TEM1	NUP210	Nuclear pore membrane glycoprotein 210 OS=Homo sapiens GN=NUP210 PE=1 SV=3 - [PO210_HUMAN]	NA	NA	NA	0.74	1	1	1887	205	6.81	no	no
	Q8WUY9	DEPDC1B	DEP domain-containing protein 1B OS=Homo sapiens GN=DEPDC1B PE=1 SV=2 - [DEP1B_HUMAN]	NA	NA	NA	4.16	1	1	529	61.7	8.85	no	no
	Q8WVK2	SNRNP27	U4/U6.U5 small nuclear ribonucleoprotein 27 kDa protein OS=Homo sapiens GN=SNRNP27 PE=1 SV=1 - [SNR27_HUMAN]	NA	NA	NA	10.32	1	1	155	18.8	11.62	no	no
	Q8WXX5	DNAJC9	DnaJ homolog subfamily C member 9 OS=Homo sapiens GN=DNAJC9 PE=1 SV=1 - [DNJC9_HUMAN]	NA	NA	NA	9.62	2	8	260	29.9	5.73	no	no
	Q8WYP5	AHCTF1	Protein ELYS OS=Homo sapiens GN=AHCTF1 PE=1 SV=3 - [ELYS_HUMAN]	NA	NA	NA	0.35	1	2	2266	252.3	6.6	no	no
	Q8WZ42	TTN	Titin OS=Homo sapiens GN=TTN PE=1 SV=4 - [TITIN_HUMAN]	NA	NA	NA	0.09	2	2	34350	3813.7	6.35	no	no
	Q92522	H1FX	Histone H1x OS=Homo sapiens GN=H1FX PE=1 SV=1 - [H1X_HUMAN]	NA	NA	NA	15.02	3	11	213	22.5	10.76	no	no
	Q92526	CCT6B	T-complex protein 1 subunit zeta-2 OS=Homo sapiens GN=CCT6B PE=1 SV=5 - [TCPW_HUMAN]	NA	NA	NA	3.96	2	4	530	57.8	7.24	no	no
	Q92616	GCN1	eIF-2-alpha kinase activator GCN1 OS=Homo sapiens GN=GCN1 PE=1 SV=6 - [GCN1_HUMAN]	NA	NA	NA	0.52	1	1	2671	292.6	7.47	no	no
	Q92665	MRPS31	28S ribosomal protein S31, mitochondrial OS=Homo sapiens GN=MRPS31 PE=1 SV=3 - [RT31_HUMAN]	NA	NA	NA	2.78	1	1	395	45.3	9.29	no	no
	Q92805	GOLGA1	Golgin subfamily A member 1 OS=Homo sapiens GN=GOLGA1 PE=1 SV=3 - [GOGA1_HUMAN]	NA	NA	NA	1.3	1	2	767	88.1	5.27	no	no
	Q92817	EVPL	Envoplakin OS=Homo sapiens GN=EVPL PE=1 SV=3 - [EVPL_HUMAN]	NA	NA	NA	0.54	1	3	2033	231.5	6.96	no	no
	Q92841	DDX17	Probable ATP-dependent RNA helicase DDX17 OS=Homo sapiens GN=DDX17 PE=1 SV=2 - [DDX17_HUMAN]	NA	NA	NA	3.43	2	11	729	80.2	8.27	no	no
	Q96AG4	LRRC59	Leucine-rich repeat-containing protein 59 OS=Homo sapiens GN=LRRC59 PE=1 SV=1 - [LRC59_HUMAN]	NA	NA	NA	8.14	2	3	307	34.9	9.57	no	no
	Q96CN7	ISOC1	Isochorismatase domain-containing protein 1 OS=Homo sapiens GN=ISOC1 PE=1 SV=3 - [ISOC1_HUMAN]	NA	NA	NA	4.03	1	4	298	32.2	7.39	no	no
	Q96D46	NMD3	60S ribosomal export protein NMD3 OS=Homo sapiens GN=NMD3 PE=1 SV=1 - [NMD3_HUMAN]	NA	NA	NA	3.58	1	1	503	57.6	7.14	no	no
	Q96ST2	IWS1	Protein IWS1 homolog OS=Homo sapiens GN=IWS1 PE=1 SV=2 - [IWS1_HUMAN]	NA	NA	NA	1.71	1	1	819	91.9	4.69	no	no
	Q99456	KRT12	Keratin, type I cytoskeletal 12 OS=Homo sapiens GN=KRT12 PE=1 SV=1 - [K1C12_HUMAN]	NA	NA	NA	3.24	1	21	494	53.5	4.78	no	no
	Q99459	CDC5L	Cell division cycle 5-like protein OS=Homo sapiens GN=CDC5L PE=1 SV=2 - [CDC5L_HUMAN]	NA	NA	NA	1.12	1	4	802	92.2	8.18	no	no
	Q99613	EIF3C	Eukaryotic translation initiation factor 3 subunit C OS=Homo sapiens GN=EIF3C PE=1 SV=1 - [EIF3C_HUMAN]	NA	NA	NA	1.1	1	1	913	105.3	5.68	no	no
	Q99747	NAPG	Gamma-soluble NSF attachment protein OS=Homo sapiens GN=NAPG PE=1 SV=1 - [SNAG_HUMAN]	NA	NA	NA	4.17	1	1	312	34.7	5.41	no	no
	Q99832	CCT7	T-complex protein 1 subunit eta OS=Homo sapiens GN=CCT7 PE=1 SV=2 - [TCPH_HUMAN]	NA	NA	NA	5.89	2	2	543	59.3	7.65	no	no
	Q9BQ61	C19orf43	Uncharacterized protein C19orf43 OS=Homo sapiens GN=C19orf43 PE=1 SV=1 - [CS043_HUMAN]	NA	NA	NA	6.82	1	1	176	18.4	9.44	no	no
	Q9BS40	LXN	Latexin OS=Homo sapiens GN=LXN PE=1 SV=2 - [LXN_HUMAN]	NA	NA	NA	14.86	2	3	222	25.7	5.78	no	no
	Q9BUF5	TUBB6	Tubulin beta-6 chain OS=Homo sapiens GN=TUBB6 PE=1 SV=1 - [TBB6_HUMAN]	NA	NA	NA	17.04	5	51	446	49.8	4.88	no	no
	Q9BVP2	GNL3	Guanine nucleotide-binding protein-like 3 OS=Homo sapiens GN=GNL3 PE=1 SV=2 - [GNL3_HUMAN]	NA	NA	NA	3.83	2	3	549	62	9.16	no	no
	Q9BY42	RTFDC1	Protein RTF2 homolog OS=Homo sapiens GN=RTFDC1 PE=1 SV=3 - [RTF2_HUMAN]	NA	NA	NA	3.27	1	1	306	33.9	8.59	no	no
	Q9BYK8	HELZ2	Helicase with zinc finger domain 2 OS=Homo sapiens GN=HELZ2 PE=1 SV=6 - [HELZ2_HUMAN]	NA	NA	NA	0.76	1	1	2649	294.5	7.49	no	no
	Q9H015	SLC22A4	Solute carrier family 22 member 4 OS=Homo sapiens GN=SLC22A4 PE=1 SV=3 - [S22A4_HUMAN]	NA	NA	NA	1.45	1	1	551	62.1	7.23	no	no
	Q9H2C0	GAN	Gigaxonin OS=Homo sapiens GN=GAN PE=1 SV=1 - [GAN_HUMAN]	NA	NA	NA	1.84	1	1	597	67.6	5.85	no	no
	Q9H2P0	ADNP	Activity-dependent neuroprotector homeobox protein OS=Homo sapiens GN=ADNP PE=1 SV=1 - [ADNP_HUMAN]	NA	NA	NA	5.44	3	7	1102	123.5	7.34	no	no
	Q9H307	PNN	Pinin OS=Homo sapiens GN=PNN PE=1 SV=4 - [PININ_HUMAN]	NA	NA	NA	1.12	1	1	717	81.6	7.14	no	no
	Q9H3U1	UNC45A	Protein unc-45 homolog A OS=Homo sapiens GN=UNC45A PE=1 SV=1 - [UN45A_HUMAN]	NA	NA	NA	3.39	2	4	944	103	6.07	no	no
	Q9H8W4	PLEKHF2	Pleckstrin homology domain-containing family F member 2 OS=Homo sapiens GN=PLEKHF2 PE=1 SV=1 - [PKHF2_HUMAN]	NA	NA	NA	4.82	1	2	249	27.8	8.21	no	no
	Q9HB71	CACYBP	Calcyclin-binding protein OS=Homo sapiens GN=CACYBP PE=1 SV=2 - [CYBP_HUMAN]	NA	NA	NA	3.07	1	2	228	26.2	8.25	no	no
	Q9HCM3	KIAA1549	UPF0606 protein KIAA1549 OS=Homo sapiens GN=KIAA1549 PE=1 SV=4 - [K1549_HUMAN]	NA	NA	NA	0.46	1	1	1950	210.6	6.11	no	no
	Q9NPE3	NOP10	H/ACA ribonucleoprotein complex subunit 3 OS=Homo sapiens GN=NOP10 PE=1 SV=1 - [NOP10_HUMAN]	NA	NA	NA	17.19	1	4	64	7.7	9.99	no	no
	Q9NR48	ASH1L	Histone-lysine N-methyltransferase ASH1L OS=Homo sapiens GN=ASH1L PE=1 SV=2 - [ASH1L_HUMAN]	NA	NA	NA	0.64	1	1	2969	332.6	9.39	no	no
	Q9NRX4	PHPT1	14 kDa phosphohistidine phosphatase OS=Homo sapiens GN=PHPT1 PE=1 SV=1 - [PHP14_HUMAN]	NA	NA	NA	12	1	2	125	13.8	6.07	no	no
	Q9NSS8	DKFZp434D199	Putative uncharacterized protein DKFZp434D199 OS=Homo sapiens GN=DKFZp434D199 PE=1 SV=1 - [Q9NSS8_HUMAN]	NA	NA	NA	21.26	1	2	127	14.3	8.5	no	no
	Q9NY61	AATF	Protein AATF OS=Homo sapiens GN=AATF PE=1 SV=1 - [AATF_HUMAN]	NA	NA	NA	2.5	1	1	560	63.1	4.94	no	no
	Q9P0J7	KCMF1	E3 ubiquitin-protein ligase KCMF1 OS=Homo sapiens GN=KCMF1 PE=1 SV=2 - [KCMF1_HUMAN]	NA	NA	NA	3.67	1	1	381	41.9	5.66	no	no
	Q9P0M6	H2AFY2	Core histone macro-H2A.2 OS=Homo sapiens GN=H2AFY2 PE=1 SV=3 - [H2AW_HUMAN]	NA	NA	NA	10.22	3	19	372	40	9.69	no	no
	Q9P2M7	CGN	Cingulin OS=Homo sapiens GN=CGN PE=1 SV=2 - [CING_HUMAN]	NA	NA	NA	2.42	2	3	1197	136.3	5.54	no	no
	Q9UDY2	TJP2	Tight junction protein ZO-2 OS=Homo sapiens GN=TJP2 PE=1 SV=2 - [ZO2_HUMAN]	NA	NA	NA	1.34	1	3	1190	133.9	7.4	no	no
	Q9UFW8	CGGBP1	CGG triplet repeat-binding protein 1 OS=Homo sapiens GN=CGGBP1 PE=1 SV=2 - [CGBP1_HUMAN]	NA	NA	NA	5.39	1	1	167	18.8	8.95	no	no
	Q9UG63	ABCF2	ATP-binding cassette sub-family F member 2 OS=Homo sapiens GN=ABCF2 PE=1 SV=2 - [ABCF2_HUMAN]	NA	NA	NA	1.77	1	2	623	71.2	7.37	no	no
	Q9UHB6	LIMA1	LIM domain and actin-binding protein 1 OS=Homo sapiens GN=LIMA1 PE=1 SV=1 - [LIMA1_HUMAN]	NA	NA	NA	4.87	3	3	759	85.2	6.84	no	no
	Q9UHR5	SAP30BP	SAP30-binding protein OS=Homo sapiens GN=SAP30BP PE=1 SV=1 - [S30BP_HUMAN]	NA	NA	NA	3.9	1	3	308	33.8	4.84	no	no
	Q9UIG0	BAZ1B	Tyrosine-protein kinase BAZ1B OS=Homo sapiens GN=BAZ1B PE=1 SV=2 - [BAZ1B_HUMAN]	NA	NA	NA	1.15	1	2	1483	170.8	8.48	no	no
	Q9UJS0	SLC25A13	Calcium-binding mitochondrial carrier protein Aralar2 OS=Homo sapiens GN=SLC25A13 PE=1 SV=2 - [CMC2_HUMAN]	NA	NA	NA	1.78	1	1	675	74.1	8.62	no	no
	Q9UKL0	RCOR1	REST corepressor 1 OS=Homo sapiens GN=RCOR1 PE=1 SV=1 - [RCOR1_HUMAN]	NA	NA	NA	3.11	1	2	482	53	7.03	no	no
	Q9UKN8	GTF3C4	General transcription factor 3C polypeptide 4 OS=Homo sapiens GN=GTF3C4 PE=1 SV=2 - [TF3C4_HUMAN]	NA	NA	NA	1.22	1	1	822	91.9	6.65	no	no
	Q9ULF5	SLC39A10	Zinc transporter ZIP10 OS=Homo sapiens GN=SLC39A10 PE=1 SV=2 - [S39AA_HUMAN]	NA	NA	NA	0.96	1	1	831	94.1	6.76	no	no
	Q9ULW0	TPX2	Targeting protein for Xklp2 OS=Homo sapiens GN=TPX2 PE=1 SV=2 - [TPX2_HUMAN]	NA	NA	NA	1.2	1	1	747	85.6	9.23	no	no
	Q9UMS4	PRPF19	Pre-mRNA-processing factor 19 OS=Homo sapiens GN=PRPF19 PE=1 SV=1 - [PRP19_HUMAN]	NA	NA	NA	7.74	4	23	504	55.1	6.61	no	no
	Q9UQE7	SMC3	Structural maintenance of chromosomes protein 3 OS=Homo sapiens GN=SMC3 PE=1 SV=2 - [SMC3_HUMAN]	NA	NA	NA	2.96	3	9	1217	141.5	7.18	no	no
	Q9Y265	RUVBL1	RuvB-like 1 OS=Homo sapiens GN=RUVBL1 PE=1 SV=1 - [RUVB1_HUMAN]	NA	NA	NA	8.11	4	36	456	50.2	6.42	no	no
	Q9Y285	FARSA	Phenylalanine--tRNA ligase alpha subunit OS=Homo sapiens GN=FARSA PE=1 SV=3 - [SYFA_HUMAN]	NA	NA	NA	2.56	1	1	508	57.5	7.8	no	no
	Q9Y295	DRG1	Developmentally-regulated GTP-binding protein 1 OS=Homo sapiens GN=DRG1 PE=1 SV=1 - [DRG1_HUMAN]	NA	NA	NA	3	1	2	367	40.5	8.9	no	no
	Q9Y2K3	MYH15	Myosin-15 OS=Homo sapiens GN=MYH15 PE=1 SV=5 - [MYH15_HUMAN]	NA	NA	NA	0.41	1	1	1946	224.5	5.85	no	no
	Q9Y2W1	THRAP3	Thyroid hormone receptor-associated protein 3 OS=Homo sapiens GN=THRAP3 PE=1 SV=2 - [TR150_HUMAN]	NA	NA	NA	1.78	2	8	955	108.6	10.15	no	no
	Q9Y2W2	WBP11	WW domain-binding protein 11 OS=Homo sapiens GN=WBP11 PE=1 SV=1 - [WBP11_HUMAN]	NA	NA	NA	1.87	1	1	641	70	8.38	no	no
	Q9Y2X3	NOP58	Nucleolar protein 58 OS=Homo sapiens GN=NOP58 PE=1 SV=1 - [NOP58_HUMAN]	NA	NA	NA	5.48	2	2	529	59.5	8.92	no	no
	Q9Y333	LSM2	U6 snRNA-associated Sm-like protein LSm2 OS=Homo sapiens GN=LSM2 PE=1 SV=1 - [LSM2_HUMAN]	NA	NA	NA	7.37	1	3	95	10.8	6.52	no	no
	Q9Y3B9	RRP15	RRP15-like protein OS=Homo sapiens GN=RRP15 PE=1 SV=2 - [RRP15_HUMAN]	NA	NA	NA	5.32	1	1	282	31.5	5.52	no	no
	Q9Y3D7	PAM16	Mitochondrial import inner membrane translocase subunit TIM16 OS=Homo sapiens GN=PAM16 PE=1 SV=2 - [TIM16_HUMAN]	NA	NA	NA	8.8	1	1	125	13.8	9.7	no	no
	Q9Y3F4	STRAP	Serine-threonine kinase receptor-associated protein OS=Homo sapiens GN=STRAP PE=1 SV=1 - [STRAP_HUMAN]	NA	NA	NA	2.86	1	2	350	38.4	5.12	no	no
	Q9Y3I0	RTCB	tRNA-splicing ligase RtcB homolog OS=Homo sapiens GN=RTCB PE=1 SV=1 - [RTCB_HUMAN]	NA	NA	NA	8.12	4	8	505	55.2	7.23	no	no
	Q9Y3P9	RABGAP1	Rab GTPase-activating protein 1 OS=Homo sapiens GN=RABGAP1 PE=1 SV=3 - [RBGP1_HUMAN]	NA	NA	NA	1.03	1	1	1069	121.7	5.25	no	no
	Q9Y3Z3	SAMHD1	Deoxynucleoside triphosphate triphosphohydrolase SAMHD1 OS=Homo sapiens GN=SAMHD1 PE=1 SV=2 - [SAMH1_HUMAN]	NA	NA	NA	1.6	1	1	626	72.2	7.14	no	no
	Q9Y446	PKP3	Plakophilin-3 OS=Homo sapiens GN=PKP3 PE=1 SV=1 - [PKP3_HUMAN]	NA	NA	NA	1.25	1	1	797	87	9.32	no	no
	Q9Y490	TLN1	Talin-1 OS=Homo sapiens GN=TLN1 PE=1 SV=3 - [TLN1_HUMAN]	NA	NA	NA	2.79	6	14	2541	269.6	6.07	no	no
	Q9Y570	PPME1	Protein phosphatase methylesterase 1 OS=Homo sapiens GN=PPME1 PE=1 SV=3 - [PPME1_HUMAN]	NA	NA	NA	2.85	1	1	386	42.3	5.97	no	no
	Q9Y5B9	SUPT16H	FACT complex subunit SPT16 OS=Homo sapiens GN=SUPT16H PE=1 SV=1 - [SP16H_HUMAN]	NA	NA	NA	4.39	4	18	1047	119.8	5.66	no	no
	Q9Y5J1	UTP18	U3 small nucleolar RNA-associated protein 18 homolog OS=Homo sapiens GN=UTP18 PE=1 SV=3 - [UTP18_HUMAN]	NA	NA	NA	1.8	1	2	556	62	8.76	no	no
	Q9Y678	COPG1	Coatomer subunit gamma-1 OS=Homo sapiens GN=COPG1 PE=1 SV=1 - [COPG1_HUMAN]	NA	NA	NA	6.29	3	3	874	97.7	5.47	no	no
	Q9Y6G9	DYNC1LI1	Cytoplasmic dynein 1 light intermediate chain 1 OS=Homo sapiens GN=DYNC1LI1 PE=1 SV=3 - [DC1L1_HUMAN]	NA	NA	NA	2.29	1	3	523	56.5	6.42	no	no
	Q9Y6K5	OAS3	2'-5'-oligoadenylate synthase 3 OS=Homo sapiens GN=OAS3 PE=1 SV=3 - [OAS3_HUMAN]	NA	NA	NA	0.74	1	8	1087	121.1	8.4	no	no
	Q9Y6X9	MORC2	MORC family CW-type zinc finger protein 2 OS=Homo sapiens GN=MORC2 PE=1 SV=2 - [MORC2_HUMAN]	NA	NA	NA	2.03	1	1	1032	117.7	8.38	no	no
	R4GNC1	SRP72	Signal recognition particle subunit SRP72 OS=Homo sapiens GN=SRP72 PE=1 SV=1 - [R4GNC1_HUMAN]	NA	NA	NA	5	1	3	220	24.8	7.65	no	no
	R4GNF2	COMMD3	COMM domain-containing protein 3 (Fragment) OS=Homo sapiens GN=COMMD3 PE=1 SV=1 - [R4GNF2_HUMAN]	NA	NA	NA	20.27	1	1	74	8.6	7.34	no	no
	S4R320	PIP4K2A	Phosphatidylinositol 5-phosphate 4-kinase type-2 alpha (Fragment) OS=Homo sapiens GN=PIP4K2A PE=1 SV=1 - [S4R320_HUMAN]	NA	NA	NA	6.34	1	1	142	16.7	6.11	no	no
	U3KQT1	ESD	S-formylglutathione hydrolase (Fragment) OS=Homo sapiens GN=ESD PE=1 SV=1 - [U3KQT1_HUMAN]	NA	NA	NA	7.5	1	7	120	13.1	8.69	no	no
	V9GYB0	GRM4	Metabotropic glutamate receptor 4 (Fragment) OS=Homo sapiens GN=GRM4 PE=4 SV=1 - [V9GYB0_HUMAN]	NA	NA	NA	20.83	1	1	96	11.1	8.91	no	no
	V9GYZ6	EPRS	Bifunctional glutamate/proline--tRNA ligase (Fragment) OS=Homo sapiens GN=EPRS PE=1 SV=1 - [V9GYZ6_HUMAN]	NA	NA	NA	5.89	3	4	968	109	7.71	no	no
	V9GZ75	LUC7L2	Putative RNA-binding protein Luc7-like 2 OS=Homo sapiens GN=LUC7L2 PE=4 SV=1 - [V9GZ75_HUMAN]	NA	NA	NA	20.37	1	4	54	5.9	9.61	no	no
	X1WI28	RPL10	60S ribosomal protein L10 (Fragment) OS=Homo sapiens GN=RPL10 PE=1 SV=6 - [X1WI28_HUMAN]	NA	NA	NA	10.45	2	4	201	23.1	10.01	no	no
	X6R2L4	RUVBL2	RuvB-like 2 OS=Homo sapiens GN=RUVBL2 PE=1 SV=1 - [X6R2L4_HUMAN]	NA	NA	NA	11.2	3	16	259	27.9	9.91	no	no
	X6R6Z1	ILF2	Interleukin enhancer-binding factor 2 (Fragment) OS=Homo sapiens GN=ILF2 PE=1 SV=1 - [X6R6Z1_HUMAN]	NA	NA	NA	13.91	1	6	115	12.4	5.17	no	no
