# Supplementary material for: Regulation of cellular sterol homeostasis by the oxygen responsive noncoding RNA lincNORS
Source: Nat Commun. 2020 Sep 21;11:4755. doi: 10.1038/s41467-020-18411-x (PMC7505984; doi:10.1038/s41467-020-18411-x)
Supplement: Supplementary file 11 — Supplementary Data 8 [file 41467_2020_18411_MOESM11_ESM.xlsx]

## Sheet: Suppl. data 8 colocal analys
# Colocalization analysis was performed to calculate the likelihood that the same causal SNP drives both NORS expression in human artery skeletal and muscle as well as the age of menarche GWAS signal at this locus. PP4: Posterior probability of the NORS eQTL colocalizing with the age of menarche GWAS signal. PP4 / (PP3 + PP4): Posterior probability of the two signals colocalizing conditioned on t…
Tissue	PP4	PP4/(PP4+PP3)
Muscle- skeletal	0.992	0.992
Artery- tibial	0.856	0.984
Thyroid	0.00113	0.00113
