# Supplementary material for: Regulation of cellular sterol homeostasis by the oxygen responsive noncoding RNA lincNORS
Source: Nat Commun. 2020 Sep 21;11:4755. doi: 10.1038/s41467-020-18411-x (PMC7505984; doi:10.1038/s41467-020-18411-x)
Supplement: Supplementary file 12 — Supplementary Data 9 [file 41467_2020_18411_MOESM12_ESM.xlsx]

## Sheet: Suppl. data 9. oligos
Primers for qPCR
Gene	Forward primer	Reverse primer
B2M	TGCTGTCTCCATGTTTGATGTATCT	TCTCTGCTCCCCACCTCTAAGT
CA9	TTTGCCAGAGTTGACGAGGC	GCTCATAGGCACTGTTTTCTTCC
FOSL2	ACGCCGAGTCCTACTCCA	TGAGCCAGGCATATCTACCC
GAPDH	AAGGACTCATGACCACAGTCCAT	CCATCACGCCACAGTTTCC
HMGCR	ACAATAAGATCTGTGGTTGGAATTATGA	GCTATGCATCGTGTTATTGTCAGAA
HMGCS1	CTCTTGGGATGGACGGTATGC	GCTCCAACTCCACCTGTAGG
LSS	GACGACCGATTCACCAAGAGCA	AGACATGCTCCTGGAAGGCAGT
NORS	AACCTGCCAGTAATTTCAGCAA	GGAGAGAGGATTCCAAGCCAA
MSMO1	GCTGCCTTTGATTTGTGGAACCT	CTGCACAACCAAAGCATCTTGCC
MVD	AAGCGCGATGAAGAGCTGGTTC	TCCTCGGTGAAGTCCTTGCTGA
NEAT1	CTAAATTGAGCCTCCGGTCATAC	AACAGGTGGGTAGGTGAGAGGTC
RN18S1	ACCCGTTGAACCCCATTCGTGA	GCCTCACTAAACCATCCAATCGG
SQLE	CTCCAAGTTCAGGAAAAGCCTGG	GAGAACTGGACTCGGGTTAGCT
H1FX	AAGAAGGTGAAGAAGGCGG	CGTGAGCCGTACAAAATCTAC
miR193b	TaqMan 002367
miR365a	TaqMan 001020
miR210	TaqMan 000512
Primers for 5' and 3' RACE
3' inner primer	ACACGTCAAGGCCAGAGGATGGA
3'outer primer	AACCTGCCAGTAATTTCAGCAA
5' inner primer	GGAGAGAGGATTCCAAGCCAA
5' outer prmier	ATCTTTGCATCTCCCAACCAG
siRNAs
NORS_s	GAGCGUGUAUAAAACCAAAtt
NORS_w	GCAAAGAUGUUUCCAGAGAtt
hnRNPC	CAACGGGACUAUUAUGAUAdTdT
FOSL2 siRNA pool	GGCCCAGUGUGCAAGAUUAUU
	GAAAUUCCGGGUAGAUAUGUU
	GCUCACCGCAGAAGCAGUAUU
	GCAGCUGUCUCCUGAAGAGUU
RALY	s22655 (Invitrogen)
shRNA
NORS forward	CCG GGA TTA AAG CAA CAT GTT ATT CCT CGA GGA ATA ACA TGT TGC TTT AAT CTT TTT G
NORS reverse	AAT TCA AAA AGA TTA AAG CAA CAT GTT ATT CCT CGA GGA ATA ACA TGT TGC TTT AAT C
