# Supplementary material for: Regulation of cellular sterol homeostasis by the oxygen responsive noncoding RNA lincNORS
Source: Nat Commun. 2020 Sep 21;11:4755. doi: 10.1038/s41467-020-18411-x (PMC7505984; doi:10.1038/s41467-020-18411-x)
Supplement: Supplementary file 13 — Supplementary Data 10 [file 41467_2020_18411_MOESM13_ESM.xlsx]

## Sheet: Suppl. data 10. antibodies
antibody	Info
b-tubulin	Santa Cruz sc-5274
lamin B1	ab16048
acetyl-Histone H3	Millipore 06-599
HIF-1a	R&D AF1935
HIF-2a	R&D AF2886
RALY	ab170105
TRIM28	ab10483
SREBP2	R&D AF7119
HnRNPC	Santa Cruz sc-32308
MS2 binding protein	Millipore ABE76
b-actin	Thermo MA5-15739
BrdU	BD Pharmingen, 555627
