# Supplementary material for: Regulation of cellular sterol homeostasis by the oxygen responsive noncoding RNA lincNORS
Source: Nat Commun. 2020 Sep 21;11:4755. doi: 10.1038/s41467-020-18411-x (PMC7505984; doi:10.1038/s41467-020-18411-x)
Supplement: Supplementary file 15 — Source Data [file 41467_2020_18411_MOESM15_ESM.xlsx]

## Sheet: figure 1
Fig 1b.			delta Ct				fold change
Cell	GENE	CONDITION	EXP1	EXP2	EXP3		EXP1	EXP2	EXP3	p-value
MDA468	NORS	NOR	15.1465	15.3796	15.2583		1.08293	0.921374	1.00222	6.39078e-06
MDA468	NORS	HYP	13.2614	13.3539	13.2649		4.00016	3.75167	3.99058
T47D	NORS	NOR	16.3786	16.4112	16.2563		0.979513	0.957605	1.06611	0.000245036
T47D	NORS	HYP	15.4551	15.3892	15.2786		1.85777	1.94466	2.09952
A549	NORS	NOR	16.0467	15.9939	15.9356		0.962827	0.99874	1.03992	1.3387e-05
A549	NORS	HYP	13.4151	13.4929	13.5733		5.96699	5.65342	5.34696
HT29	NORS	NOR	21.9406	22.2476	22.1147		1.11759	0.903329	0.990538	0.000188155
HT29	NORS	HYP	20.0669	20.2125	20.3286		4.09549	3.7023	3.41605
SKOV3	NORS	NOR	14.5759	14.2065	14.5538		0.913531	1.18008	0.927608	3.84502e-05
SKOV3	NORS	HYP	11.8487	11.9806	11.7853		6.04884	5.52029	6.32064
PACA2	NORS	NOR	14.1397	13.9298	13.7657		0.873808	1.01062	1.13239	0.00258502
PACA2	NORS	HYP	13.0398	13.1435	13.27		1.87286	1.74301	1.5967
U118	NORS	NOR	17.5615	17.4773	17.6262		0.995495	1.05537	0.951827	0.245813
U118	NORS	HYP	17.5884	17.6001	17.7586		0.977126	0.969232	0.868357
MCF10A	NORS	0.21	15.5872	15.4948	15.5174		0.963233	1.02692	1.01096	1.81792e-06
MCF10A	NORS	0.01	13.8341	13.8725	13.7968		3.24672	3.16151	3.3318
WI38	NORS	0.21	15.4007	15.6697	15.7713		1.15924	0.962061	0.896655	0.000811226
WI38	NORS	0.01	13.264	13.2716	13.6529		5.09771	5.0711	3.89331
FTE	NORS	0.21	6.51359	7.97827	6.99973		1.56947	0.568642	1.12049	0.00716598
FTE	NORS	0.02	5.87394	5.73244	5.6694		2.44515	2.69713	2.81759
Fig 1c			delta Ct				fold change
cell.line	GENE	condition	EXP1	EXP2	EXP3		EXP1	EXP2	EXP3	p-value
MCF7	NORS	0.21	17.2349	17.2349	17.7503		1.12647	1.12647	0.788065	0.00583347
MCF7	NORS	0.002	15.7286	15.7286	15.1877		3.2001	3.2001	4.65568
MCF7	NORS	0.21	16.0421	16.2929	16.1005		1.07403	0.902668	1.03146	7.22755e-05
MCF7	NORS	0.01	14.2684	14.3411	14.4646		3.67245	3.49205	3.20541
MCF-7	NORS	0.21	16.1962	17.1904	16.7636		1.43448	0.720134	0.968038	0.0199506
MCF7	NORS	0.02	15.0959	15.6953	15.5295		3.07559	2.02991	2.27721
MDA231	NORS	0.21	20.5289	20.6369	20.1571		0.940881	0.873024	1.21742	8.32302e-06
MDA231	NORS	0.002	17.6494	17.5253	17.6119		6.92381	7.54582	7.10594
MDA231	NORS	0.21	18.0206	18.11	18.0367		1.02468	0.963109	1.01329	0.00124374
MDA231	NORS	0.01	15.7014	15.2505	15.6394		5.11354	6.98991	5.3381
MDA231	NORS	0.21	9.08102	8.6195	8.09159		0.715165	0.984781	1.41989	0.0417134
MDA231	NORS	0.02	7.98403	7.36932	7.57972		1.5298	2.3425	2.02462
Fig 1d.			delta Ct				fold change
Cell	GENE	CONDITION	EXP1	EXP2	EXP3		EXP1	EXP2	EXP3	p-value
MCF7	NORS	0.21	17.2349	17.7503	17.0421		1.07739	0.753732	1.23143	0.00822419
MCF7	NORS	0.01	15.7286	15.1877	15.7877		3.06069	4.45285	2.93781
MCF7	MIR210	0.21	5.65743	5.69694	5.46473		0.965225	0.939152	1.10315	3.0941e-05
MCF7	MIR210	0.01	3.50594	3.63266	3.46577		4.28837	3.92775	4.40945
MCF7	MIR193b	0.21	-0.37848	-0.558791	-0.299035		0.976964	1.10703	0.92462	0.490588
MCF7	MIR193b	0.01	-0.987485	-0.818855	0.0393407		1.49007	1.3257	0.731311
MCF7	MIR365a	0.21	0.727614	0.590325	0.528878		0.925299	1.01768	1.06196	0.881347
MCF7	MIR365a	0.01	0.534316	0.641053	0.634591		1.05796	0.982516	0.986927
Fig 1f. Ratio: fraction/total cell
NORS: normoxia
	cytoplasmic	nucleoplasma	chromatin-associated
EXP1	0.152418	0.274044	0.573538
EXP2	0.0685161	0.398301	0.533183
EXP3	0.070513	0.388397	0.54109
NORS: hypoxia
EXP1	cytoplasmic	nucleoplasma	chromatin-associated
EXP2	0.172159	0.348831	0.47901
EXP3	0.0827443	0.517027	0.400229
	0.0598583	0.325238	0.614903
NEAT1: normoxia
	cytoplasmic	nucleoplasma	chromatin-associated
EXP1	0.00806103	0.351801	0.640138
EXP2	0.00403852	0.406217	0.589744
EXP3	0.0031619	0.428658	0.56818
NEAT1: hypoxia
	cytoplasmic	nucleoplasma	chromatin-associated
EXP1	0.011452	0.408828	0.57972
EXP2	0.00321321	0.550616	0.44617
EXP3	0.0024929	0.383035	0.614472
GAPDH: normoxia
	cytoplasmic	nucleoplasma	chromatin-associated
EXP1	0.565527	0.396398	0.0380752
EXP2	0.711147	0.260255	0.0285985
EXP3	0.732607	0.216293	0.0511006
GAPDH: hypoxia
	cytoplasmic	nucleoplasma	chromatin-associated
EXP1	0.61835	0.346691	0.0349594
EXP2	0.760152	0.214191	0.0256576
EXP3	0.608339	0.32454	0.0671215

## Sheet: figure 2
fig 2b.			delta Ct				fold change
Cell	GENE	CONDITION	EXP1	EXP2	EXP3		EXP1	EXP2	EXP3	p-value
MCF-7	NORS	N: shctrl	14.8457	13.7604	14.3525		0.694382	1.4734	0.977416	0.334226
MCF-7	NORS	N: shHIF2A	14.7431	14.4677	14.782		0.745578	0.902364	0.725742
MCF-7	NORS	H: shctrl	12.7335	11.826	12.4593		3.00218	5.63157	3.63056	0.124893
MCF-7	NORS	H: shHIF2A	13.0304	12.9302	12.9493		2.4438	2.61949	2.5851
MDA231	NORS	N: shctrl	18.3953	17.9698	17.8652		0.801879	1.07695	1.15796	0.434788
MDA231	NORS	N: shHIF2A	18.7239	18.2824	17.9514		0.638531	0.867166	1.09074
MDA231	NORS	H: shctrl	15.8136	16.2554	16.095		4.8005	3.53408	3.94963	0.0239371
MDA231	NORS	H: shHIF2A	16.6064	16.6755	16.5632		2.77081	2.64139	2.85511
fig 2c. NORS expresison in 768-O cells with WT or MUT VHL.	fold change			fold change
Cell	GENE	CONDITION	Time_point	EXP1	EXP2	EXP3
WT	NORS	21%	24	0.235531	0.117322	0.14432
WT	NORS	0.2%	24	0.636516	0.508691	0.461522
WT	NORS	21%	48	0.434433	0.191182	0.220741
WT	NORS	0.2%	48	0.85284	0.785799	0.819957
VEC	NORS	21%	24	0.452724	0.513292	0.574525
VEC	NORS	0.2%	24	0.702843	0.562457	0.619294
VEC	NORS	21%	48	0.546523	0.744846	0.841032
VEC	NORS	0.2%	48	1	1	1
analysis:
Two-way ANOVA	Ordinary
Alpha	0.05
Source of Variation	% of total variation	P value	P value summary	Significant?
Interaction	6.278	0.0174	*	Yes
Row Factor	61.82	< 0.0001	****	Yes
Column Factor	24.53	< 0.0001	****	Yes
ANOVA table	SS	DF	MS	F (DFn, DFd)	P value
Interaction	0.1057	3	0.03524	F (3, 16) = 4.545	P = 0.0174
Row Factor	1.041	3	0.347	F (3, 16) = 44.75	P < 0.0001
Column Factor	0.4131	1	0.4131	F (1, 16) = 53.28	P < 0.0001
Residual	0.1241	16	0.007753
Number of comparisons per family	28
Alpha	0.05
Tukey's multiple comparisons test	Mean Diff.	95% CI of diff.	Significant?	Summary
21% O2 24hr:VHL+ vs. 21% O2 24hr:VHL-	-0.3478	-0.5967 to -0.09888	Yes	**
21% O2 24hr:VHL+ vs. 0.2% O2 24hr:VHL+	-0.3699	-0.6188 to -0.1209	Yes	**
21% O2 24hr:VHL+ vs. 0.2% O2 24hr:VHL-	-0.4625	-0.7114 to -0.2136	Yes	***
21% O2 24hr:VHL+ vs. 21% O2 48hr:VHL+	-0.1164	-0.3653 to 0.1325	No	ns
21% O2 24hr:VHL+ vs. 21% O2 48hr:VHL-	-0.5451	-0.7940 to -0.2962	Yes	****
21% O2 24hr:VHL+ vs. 0.2% O2 48hr:VHL+	-0.6538	-0.9027 to -0.4049	Yes	****
21% O2 24hr:VHL+ vs. 0.2% O2 48hr:VHL-	-0.8343	-1.083 to -0.5854	Yes	****
21% O2 24hr:VHL- vs. 0.2% O2 24hr:VHL+	-0.02206	-0.2710 to 0.2268	No	ns
21% O2 24hr:VHL- vs. 0.2% O2 24hr:VHL-	-0.1147	-0.3636 to 0.1342	No	ns
21% O2 24hr:VHL- vs. 21% O2 48hr:VHL+	0.2314	-0.01751 to 0.4803	No	ns
21% O2 24hr:VHL- vs. 21% O2 48hr:VHL-	-0.1973	-0.4462 to 0.05162	No	ns
21% O2 24hr:VHL- vs. 0.2% O2 48hr:VHL+	-0.306	-0.5549 to -0.05711	Yes	*
21% O2 24hr:VHL- vs. 0.2% O2 48hr:VHL-	-0.4865	-0.7354 to -0.2376	Yes	****
0.2% O2 24hr:VHL+ vs. 0.2% O2 24hr:VHL-	-0.09262	-0.3415 to 0.1563	No	ns
0.2% O2 24hr:VHL+ vs. 21% O2 48hr:VHL+	0.2535	0.004549 to 0.5024	Yes	*
0.2% O2 24hr:VHL+ vs. 21% O2 48hr:VHL-	-0.1752	-0.4241 to 0.07368	No	ns
0.2% O2 24hr:VHL+ vs. 0.2% O2 48hr:VHL+	-0.284	-0.5329 to -0.03505	Yes	*
0.2% O2 24hr:VHL+ vs. 0.2% O2 48hr:VHL-	-0.4644	-0.7133 to -0.2155	Yes	***
0.2% O2 24hr:VHL- vs. 21% O2 48hr:VHL+	0.3461	0.09717 to 0.5950	Yes	**
0.2% O2 24hr:VHL- vs. 21% O2 48hr:VHL-	-0.0826	-0.3315 to 0.1663	No	ns
0.2% O2 24hr:VHL- vs. 0.2% O2 48hr:VHL+	-0.1913	-0.4402 to 0.05757	No	ns
0.2% O2 24hr:VHL- vs. 0.2% O2 48hr:VHL-	-0.3718	-0.6207 to -0.1229	Yes	**
21% O2 48hr:VHL+ vs. 21% O2 48hr:VHL-	-0.4287	-0.6776 to -0.1798	Yes	***
21% O2 48hr:VHL+ vs. 0.2% O2 48hr:VHL+	-0.5374	-0.7863 to -0.2885	Yes	****
21% O2 48hr:VHL+ vs. 0.2% O2 48hr:VHL-	-0.7179	-0.9668 to -0.4690	Yes	****
21% O2 48hr:VHL- vs. 0.2% O2 48hr:VHL+	-0.1087	-0.3576 to 0.1402	No	ns
21% O2 48hr:VHL- vs. 0.2% O2 48hr:VHL-	-0.2892	-0.5381 to -0.04029	Yes	*
0.2% O2 48hr:VHL+ vs. 0.2% O2 48hr:VHL-	-0.1805	-0.4294 to 0.06844	No	ns

## Sheet: figure 3
fig 3b.			delta Ct				fold change
sample	treatment	time	EXP1	EXP2	EXP3		EXP1	EXP2	EXP3	p-value
M_ V1-4h	vehicle	4	12.8433	13.4767	13.8133		1.44838	0.933752	0.739409	0.0551989
M_E2-1-4h	E2	4	12.6833	12.2733	12.705		1.61826	2.15016	1.59414
M_ V1-24h	vehicle	24	14.6467	15.45	15.7933		0.414979	0.237793	0.187433	0.0043341
M_E2-1-24h	E2	24	13.095	12.7433	13.3433		1.21653	1.55234	1.02416
M_ V1-48h	vehicle	48	13.6867	14.2933	14.19		0.807263	0.53014	0.569504	0.109181
M_E2-1-48h	E2	48	13.195	13.74	12.6467		1.13507	0.777965	1.65992
fig 3c. qPCR delta Ct value		delta Ct				fold change
Cell	GENE	EXP1	EXP2	EXP3		EXP1	EXP2	EXP3	p-value
MCF7	NORS	9.66667	9.84667	9.63667		1.0353	0.913831	1.05702	4.17239e-05
LTED_MCF7	NORS	12.77	12.5933	12.5733		0.1205	0.136156	0.138057

## Sheet: figure 4
Fig 4a. GSEA analysis on RNAseq of si_NORS set (MCF7) against hallmark geneset. Only pathways with FDR < 0.25 were used in figure plotting
NAME	GS<br> follow link to MSigDB	GS DETAILS	SIZE	ES	NES	NOM p-val	FDR q-val	FWER p-val	RANK AT MAX	LEADING EDGE
HALLMARK_CHOLESTEROL_HOMEOSTASIS	HALLMARK_CHOLESTEROL_HOMEOSTASIS	Details ...	65	0.484907	1.64981	0	0.0427066	0.061	2528	tags=40%, list=18%, signal=48%
HALLMARK_PROTEIN_SECRETION	HALLMARK_PROTEIN_SECRETION	Details ...	92	0.435783	1.58569	0.00106157	0.046137	0.127	4404	tags=47%, list=31%, signal=67%
HALLMARK_PEROXISOME	HALLMARK_PEROXISOME	Details ...	85	0.442945	1.57207	0.00107066	0.036197	0.146	3095	tags=38%, list=22%, signal=48%
HALLMARK_COMPLEMENT	HALLMARK_COMPLEMENT	Details ...	132	-0.236696	-1.22498	0.0465116	0.218839	0.309	1462	tags=19%, list=10%, signal=21%
HALLMARK_UV_RESPONSE_UP	HALLMARK_UV_RESPONSE_UP	Details ...	131	-0.247917	-1.24025	0.0943396	0.230364	0.285	1309	tags=16%, list=9%, signal=17%
HALLMARK_MYC_TARGETS_V2	HALLMARK_MYC_TARGETS_V2	Details ...	58	-0.320411	-1.39718	0.00847458	0.102672	0.113	3120	tags=40%, list=22%, signal=50%
HALLMARK_HYPOXIA	HALLMARK_HYPOXIA	Details ...	177	-0.270126	-1.46704	0	0.073589	0.064	1302	tags=20%, list=9%, signal=21%
HALLMARK_ESTROGEN_RESPONSE_EARLY	HALLMARK_ESTROGEN_RESPONSE_EARLY	Details ...	189	-0.287888	-1.59054	0	0.0331732	0.023	1418	tags=25%, list=10%, signal=28%
HALLMARK_INTERFERON_GAMMA_RESPONSE	HALLMARK_INTERFERON_GAMMA_RESPONSE	Details ...	127	-0.399638	-2.01197	0	0	0	1547	tags=28%, list=11%, signal=31%
HALLMARK_TNFA_SIGNALING_VIA_NFKB	HALLMARK_TNFA_SIGNALING_VIA_NFKB	Details ...	151	-0.39512	-2.04677	0	0	0	1420	tags=28%, list=10%, signal=31%
HALLMARK_INTERFERON_ALPHA_RESPONSE	HALLMARK_INTERFERON_ALPHA_RESPONSE	Details ...	70	-0.51189	-2.40117	0	0	0	1255	tags=33%, list=9%, signal=36%
figure 4a. GSEA analysis onAmpliseq of si_NORS set (MDA468) against hallmark geneset. Only pathways with FDR < 0.25 were used in figure plotting
NAME	GS<br> follow link to MSigDB	GS DETAILS	SIZE	ES	NES	NOM p-val	FDR q-val	FWER p-val	RANK AT MAX	LEADING EDGE
HALLMARK_CHOLESTEROL_HOMEOSTASIS	HALLMARK_CHOLESTEROL_HOMEOSTASIS	Details ...	18	0.571625	2.74644	0	0	0	106	tags=61%, list=11%, signal=67%
HALLMARK_E2F_TARGETS	HALLMARK_E2F_TARGETS	Details ...	24	0.492468	2.62324	0	0	0	327	tags=88%, list=34%, signal=130%
HALLMARK_MTORC1_SIGNALING	HALLMARK_MTORC1_SIGNALING	Details ...	28	0.242091	1.41795	0.0699589	0.176319	0.44	106	tags=32%, list=11%, signal=35%
HALLMARK_G2M_CHECKPOINT	HALLMARK_G2M_CHECKPOINT	Details ...	19	0.28015	1.30957	0.153558	0.208285	0.592	317	tags=68%, list=33%, signal=101%
HALLMARK_GLYCOLYSIS	HALLMARK_GLYCOLYSIS	Details ...	27	-0.516452	-2.21214	0	0.0051289	0.005	192	tags=56%, list=20%, signal=68%
HALLMARK_HYPOXIA	HALLMARK_HYPOXIA	Details ...	37	-0.399001	-1.85928	0.00973236	0.0641374	0.115	192	tags=43%, list=20%, signal=52%
HALLMARK_EPITHELIAL_MESENCHYMAL_TRANSITION	HALLMARK_EPITHELIAL_MESENCHYMAL_TRANSITION	Details ...	19	-0.428291	-1.66476	0.0348525	0.168221	0.421	150	tags=42%, list=16%, signal=49%
HALLMARK_IL2_STAT5_SIGNALING	HALLMARK_IL2_STAT5_SIGNALING	Details ...	22	-0.403254	-1.62707	0.036129	0.160594	0.502	406	tags=77%, list=43%, signal=132%
HALLMARK_KRAS_SIGNALING_UP	HALLMARK_KRAS_SIGNALING_UP	Details ...	17	-0.418509	-1.56986	0.0422535	0.173007	0.616	115	tags=29%, list=12%, signal=33%
Fig 4e. qPCR fold change
cell.line	GENE	condition	EXP1	EXP2	EXP3	EXP4		Dunnett's multiple comparisons test	Mean Diff.	95% CI of diff.	Significant?	Summary
MCF7	NORS	21%: si_CTRL	0.791996	0.909625	1.26003	1.10163		21% O2
MCF7	NORS	21%: siNORS_s	0.40557	0.284184	0.381614	0.178123		si_CTRL vs. siNORS_s	0.7034	0.3302 to 1.077	Yes	***
MCF7	NORS	21%: siNORS_w	0.526624	0.574452	0.669074	0.534818		si_CTRL vs. siNORS_w	0.4396	0.06630 to 0.8129	Yes	*
MCF7	NORS	1%: si_CTRL	2.1368	2.67625	2.40564	1.95961		1% O2
MCF7	NORS	1%: siNORS_s	0.661897	0.751181	0.283789	0.474814		si_CTRL vs. siNORS_s	1.752	1.378 to 2.125	Yes	****
MCF7	NORS	1%: siNORS_w	1.09734	1.73382	1.13959	1.15788		si_CTRL vs. siNORS_w	1.012	0.6391 to 1.386	Yes	****
MCF7	HMGCR	21%: si_CTRL	0.944527	0.919239	0.857809	1.34266		21% O2
MCF7	HMGCR	21%: siNORS_s	1.34209	1.03645	1.33695	1.52634		si_CTRL vs. siNORS_s	-0.2944	-0.7936 to 0.2049	No	ns
MCF7	HMGCR	21%: siNORS_w	1.97355	1.00518	1.22003	1.73729		si_CTRL vs. siNORS_w	-0.468	-0.9672 to 0.03130	No	ns
MCF7	HMGCR	1%: si_CTRL	0.731432	0.558414	0.930158	0.626256		1% O2
MCF7	HMGCR	1%: siNORS_s	1.28755	1.6304	1.49751	1.45671		si_CTRL vs. siNORS_s	-0.7565	-1.256 to -0.2572	Yes	**
MCF7	HMGCR	1%: siNORS_w	1.71623	0.995706	1.06469	0.702482		si_CTRL vs. siNORS_w	-0.4082	-0.9075 to 0.09104	No	ns
MCF7	HMGCS1	21%: si_CTRL	0.88286	0.78613	1.11467	1.29261		21% O2
MCF7	HMGCS1	21%: siNORS_s	1.3191	1.51551	1.25403	1.24206		si_CTRL vs. siNORS_s	-0.3136	-0.9836 to 0.3564	No	ns
MCF7	HMGCS1	21%: siNORS_w	1.63489	1.20611	1.25269	1.71789		si_CTRL vs. siNORS_w	-0.4338	-1.104 to 0.2362	No	ns
MCF7	HMGCS1	1%: si_CTRL	0.538428	0.495396	0.557129	0.376185		1% O2
MCF7	HMGCS1	1%: siNORS_s	2.53014	1.02356	2.2585	1.10795		si_CTRL vs. siNORS_s	-1.238	-1.908 to -0.5682	Yes	***
MCF7	HMGCS1	1%: siNORS_w	1.04746	0.696779	1.56594	0.597357		si_CTRL vs. siNORS_w	-0.4851	-1.155 to 0.1849	No	ns
MCF7	MVD	21%: si_CTRL	1.09329	0.800925	1.14202			21% O2
MCF7	MVD	21%: siNORS_s	1.01932	1.26464	0.975402			si_CTRL vs. siNORS_s	-0.07438	-0.6048 to 0.4560	No	ns
MCF7	MVD	21%: siNORS_w	1.65479	0.969491	0.962573			si_CTRL vs. siNORS_w	-0.1835	-0.7139 to 0.3469	No	ns
MCF7	MVD	1%: si_CTRL	1.0225	0.833851	1.04928			1% O2
MCF7	MVD	1%: siNORS_s	1.59624	1.67843	1.48218			si_CTRL vs. siNORS_s	-0.6171	-1.147 to -0.08668	Yes	*
MCF7	MVD	1%: siNORS_w	1.45379	0.818154	1.57178			si_CTRL vs. siNORS_w	-0.3127	-0.8431 to 0.2177	No	ns
MCF7	LSS	21%: si_CTRL	1.18056	0.978809	0.865396			21% O2
MCF7	LSS	21%: siNORS_s	1.39931	1.80581	0.902752			si_CTRL vs. siNORS_s	-0.361	-0.8671 to 0.1451	No	ns
MCF7	LSS	21%: siNORS_w	1.76981	1.28237	1.0834			si_CTRL vs. siNORS_w	-0.3703	-0.8764 to 0.1358	No	ns
MCF7	LSS	1%: si_CTRL	1.10151	1.06829	1.22128			1% O2
MCF7	LSS	1%: siNORS_s	1.92782	2.01538	1.88026			si_CTRL vs. siNORS_s	-0.8276	-1.334 to -0.3215	Yes	**
MCF7	LSS	1%: siNORS_w	1.56117	1.51605	1.47198			si_CTRL vs. siNORS_w	-0.386	-0.8921 to 0.1201	No	ns
MCF7	MSMO1	21%: si_CTRL	0.895584	0.965561	1.15642			21% O2
MCF7	MSMO1	21%: siNORS_s	0.97119	1.2319	0.890849			si_CTRL vs. siNORS_s	-0.02546	-0.9096 to 0.8587	No	ns
MCF7	MSMO1	21%: siNORS_w	1.6005	1.24204	1.1391			si_CTRL vs. siNORS_w	-0.3214	-1.205 to 0.5628	No	ns
MCF7	MSMO1	1%: si_CTRL	1.26516	0.989206	0.743831	1.0095		1% O2
MCF7	MSMO1	1%: siNORS_s	3.45958	2.82574	1.37612	3.00587		si_CTRL vs. siNORS_s	-1.665	-2.431 to -0.8992	Yes	***
MCF7	MSMO1	1%: siNORS_w	1.0003	1.48689	1.38423	1.0706		si_CTRL vs. siNORS_w	-0.2336	-0.9993 to 0.5321	No	ns
Fig 4f. qPCR fold change
cell.line	GENE	condition	EXP1	EXP2	EXP3		Dunnett's multiple comparisons test	Mean Diff.	95% CI of diff.	Significant?	Summary
PC3	NORS	21%: si_CTRL	0.99695	1.31889	0.760536		21% O2
PC3	NORS	21%: siNORS_s	0.292065	0.142068	0.164001		si_CTRL vs. siNORS_s	0.8261	0.4062 to 1.246	Yes	***
PC3	NORS	21%: siNORS_w	0.436187	0.69175	0.34552		si_CTRL vs. siNORS_w	0.5343	0.1144 to 0.9542	Yes	*
PC3	NORS	1%: si_CTRL	2.92088	3.10706	2.64008		1% O2
PC3	NORS	1%: siNORS_s	0.690152	0.375559	0.165896		si_CTRL vs. siNORS_s	2.479	2.059 to 2.899	Yes	****
PC3	NORS	1%: siNORS_w	1.40711	1.56887	1.60551		si_CTRL vs. siNORS_w	1.362	0.9423 to 1.782	Yes	****
PC3	MSMO1	21%: si_CTRL	1.22435	1.1599	0.704164		21% O2
PC3	MSMO1	21%: siNORS_s	1.69384	2.00997	1.84143		si_CTRL vs. siNORS_s	-0.8189	-1.387 to -0.2505	Yes	**
PC3	MSMO1	21%: siNORS_w	1.62995	1.00703	1.44842		si_CTRL vs. siNORS_w	-0.3323	-0.9007 to 0.2361	No	ns
PC3	MSMO1	1%: si_CTRL	1.1979	1.31081	1.32597		1% O2
PC3	MSMO1	1%: siNORS_s	1.79749	2.46211	1.86704		si_CTRL vs. siNORS_s	-0.764	-1.332 to -0.1956	Yes	*
PC3	MSMO1	1%: siNORS_w	1.46188	1.68084	1.00764		si_CTRL vs. siNORS_w	-0.1052	-0.6736 to 0.4632	No	ns
PC3	SQLE	21%: si_CTRL	1.07805	1.10777	0.837361		21% O2
PC3	SQLE	21%: siNORS_s	1.71356	1.75764	1.53541		si_CTRL vs. siNORS_s	-0.6611	-0.9305 to -0.3918	Yes	***
PC3	SQLE	21%: siNORS_w	1.35605	1.46974	1.26774		si_CTRL vs. siNORS_w	-0.3568	-0.6261 to -0.08743	Yes	*
PC3	SQLE	1%: si_CTRL	0.928445	0.709976	1.06896		1% O2
PC3	SQLE	1%: siNORS_s	1.42205	1.35991	1.46591		si_CTRL vs. siNORS_s	-0.5135	-0.7829 to -0.2441	Yes	***
PC3	SQLE	1%: siNORS_w	1.19088	0.905321	1.12993		si_CTRL vs. siNORS_w	-0.1729	-0.4423 to 0.09644	No	ns
Fig 4g. qPCR fold change
cell.line	GENE	condition	EXP1	EXP2	EXP3	EXP4		Dunnett's multiple comparisons test	Mean Diff.	95% CI of diff.	Significant?	Summary
MCF7	STARD4	21%: si_CTRL	0.850089	0.710547	1.30793	1.26578		21% O2
MCF7	STARD4	21%: siNORS_s	1.2276	0.82309	3.28536	1.06072		si_CTRL vs. siNORS_s	-0.5656	-1.909 to 0.7780	No	ns
MCF7	STARD4	21%: siNORS_w	0.83429	0.938389	1.49062	1.22653		si_CTRL vs. siNORS_w	-0.08887	-1.432 to 1.255	No	ns
MCF7	STARD4	1%: si_CTRL	2.98835	2.61597	2.76178	2.71103		1% O2
MCF7	STARD4	1%: siNORS_s	4.89354	3.10974	6.3976	5.53906		si_CTRL vs. siNORS_s	-2.216	-3.559 to -0.8721	Yes	**
MCF7	STARD4	1%: siNORS_w	3.34356	2.54714	3.94903	3.26169		si_CTRL vs. siNORS_w	-0.5061	-1.850 to 0.8375	No	ns
MCF7	SCD	21%: si_CTRL	1.07036	1.0988	0.850266			21% O2
MCF7	SCD	21%: siNORS_s	1.37565	1.40703	1.05026			si_CTRL vs. siNORS_s	-0.2712	-0.9612 to 0.4189	No	ns
MCF7	SCD	21%: siNORS_w	1.2046	1.08194	1.21903			si_CTRL vs. siNORS_w	-0.162	-0.8521 to 0.5280	No	ns
MCF7	SCD	1%: si_CTRL	1.74801	1.26958	2.06618			1% O2
MCF7	SCD	1%: siNORS_s	2.67888	3.19564	3.55969			si_CTRL vs. siNORS_s	-1.45	-2.140 to -0.7601	Yes	***
MCF7	SCD	1%: siNORS_w	1.83306	2.77846	2.65647			si_CTRL vs. siNORS_w	-0.7281	-1.418 to -0.03801	Yes	*
PC3	STARD4	21%: si_CTRL	1.36988	0.794336	0.918992			21% O2
PC3	STARD4	21%: siNORS_s	2.91286	2.41907	2.73119			si_CTRL vs. siNORS_s	-1.66	-2.476 to -0.8439	Yes	***
PC3	STARD4	21%: siNORS_w	1.85317	1.42432	1.68089			si_CTRL vs. siNORS_w	-0.6251	-1.441 to 0.1910	No	ns
PC3	STARD4	1%: si_CTRL	2.50315	2.29243	2.24458			1% O2
PC3	STARD4	1%: siNORS_s	5.09894	5.6663	4.92485			si_CTRL vs. siNORS_s	-2.883	-3.699 to -2.067	Yes	****
PC3	STARD4	1%: siNORS_w	2.92203	3.43311	1.9263			si_CTRL vs. siNORS_w	-0.4138	-1.230 to 0.4023	No	ns
PC3	SCD	21%: si_CTRL	0.786282	1.22734	1.03623			21% O2
PC3	SCD	21%: siNORS_s	1.39306	1.72295	1.53238			si_CTRL vs. siNORS_s	-0.5328	-0.8611 to -0.2046	Yes	**
PC3	SCD	21%: siNORS_w	0.907136	0.97834	0.942693			si_CTRL vs. siNORS_w	0.07389	-0.2543 to 0.4021	No	ns
PC3	SCD	1%: si_CTRL	1.55398	1.91526	1.51425			1% O2
PC3	SCD	1%: siNORS_s	2.25488	2.41265	2.17004			si_CTRL vs. siNORS_s	-0.618	-0.9462 to -0.2898	Yes	***
PC3	SCD	1%: siNORS_w	1.67928	1.81543	1.90787			si_CTRL vs. siNORS_w	-0.1397	-0.4679 to 0.1885	No	ns
fig 4h. Cholesterol level
sample	Calc. Conc. (ng)	protein(ug)	ng/ug protein		comparison	p-value
SHCTRL HYP 1	30553.8	392.705	77.8034		21% ctrl vs shNORS	0.146342
SHCTRL HYP 2	30248.8	403.086	75.043		1% ctrl vs shNORS	0.00103951
SHCTRL HYP 3	25766.5	353.143	72.9634
SHCTRL NOR 1	12634.4	321.998	39.2376		21% vec vs NORS_OE	0.00527301
SHCTRL NOR 2	25253.8	304.602	82.9077		1% vec vs NORS_OE	0.426378
SHCTRL NOR 3	25398.9	327.172	77.6316
shNORS HYP 1	30191.8	325.365	92.7936
shNORS HYP 2	39089.8	391.302	99.8969
shNORS HYP 3	42049.2	434.792	96.7109
shNORS NOR 1	40129.1	497.924	80.5928
shNORS NOR 2	41514.4	391.021	106.169
shNORS NOR 3	36164.3	370.258	97.6732
HYP PC-1	29011.7	298.99	97.0325
HYP PC-2	25901.4	370.258	69.9549
HYP PC-3	28105.3	359.877	78.097
HYP OE-1	26370.9	315.264	83.647
HYP OE-2	26800	392.705	68.2446
HYP OE-3	25871	381.481	67.8172
NOR PC-1	32105.2	367.733	87.3056
NOR PC-2	31332.6	383.446	81.7132
NOR PC-3	34502.5	383.726	89.9144
NOR OE-1	23540.3	353.984	66.501
NOR OE-2	15940.2	312.177	51.0614
NOR OE-3	17735.5	320.314	55.3692
fig 4i. Ratio: Cholesterol/lanosterol
sample	cholesterol (ng)	lanosterol (ng)	cholesterol/lanosterol		comparison	p-value
SHCTRL HYP 1	30553.8	2.612	11697.5		21% ctrl vs shNORS	0.00119127
SHCTRL HYP 2	30248.8	2.08666	14496.3		1% ctrl vs shNORS	0.00481028
SHCTRL HYP 3	25766.5	1.7073	15092
SHCTRL NOR 1	12634.4	0.753615	16765.1		21% vec vs NORS_OE	0.0738577
SHCTRL NOR 2	25253.8	1.31663	19180.6		1% vec vs NORS_OE	0.818532
SHCTRL NOR 3	25398.9	1.35169	18790.5
shNORS HYP 1	30191.8	1.40095	21550.9
shNORS HYP 2	39089.8	1.52366	25655.2
shNORS HYP 3	42049.2	1.89868	22146.6
shNORS NOR 1	40129.1	1.64021	24465.8
shNORS NOR 2	41514.4	1.70627	24330.5
shNORS NOR 3	36164.3	1.45187	24908.7
HYP PC-1	29011.7	1.78258	16275.1
HYP PC-2	25901.4	2.28526	11334.1
HYP PC-3	28105.3	2.02789	13859.4
HYP OE-1	26370.9	2.06415	12775.7
HYP OE-2	26800	1.81291	14782.9
HYP OE-3	25871	2.02897	12750.8
NOR PC-1	32105.2	1.76389	18201.4
NOR PC-2	31332.6	1.37496	22787.9
NOR PC-3	34502.5	1.72017	20057.6
NOR OE-1	23540.3	1.3568	17349.8
NOR OE-2	15940.2	1.16472	13685.9
NOR OE-3	17735.5	1.03517	17132.9

## Sheet: figure 5
fig 5a invasion assay MDA231		OD.550nm							% control
cell line	condition	REP1	REP2	REP3	REP4	REP5	REP6		REP1	REP2	REP3	REP4	REP5	REP6	p-value
MDA231_shctrl	0.21	0.3785	0.3515	0.4313	0.4565	0.2891	0.2796		103.865	96.4555	118.354	125.269	79.3323	76.7254	0.0252242
MDA231_shNORS	0.21	0.5264	0.5004	0.5397	0.6543	0.4042	0.3689		144.45	137.315	148.1	179.547	110.917	101.23
MDA231_shctrl	0.01	0.5151	0.4351	0.4464	0.4005	0.6245	0.5854		141.349	119.396	122.497	109.902	171.37	160.64	0.00147872
MDA231_shNORS	0.01	0.7469	0.6018	0.6846	0.6575	0.7136	0.6884		204.958	165.141	187.862	180.425	195.82	188.905
MDA231_pcDNA3	0.21	0.4968	0.3783	0.4671	0.48	0.49	0.4606		107.501	81.8595	101.075	103.866	106.03	99.6682	0.00681199
MDA231_OE	0.21	0.3519	0.2861	0.3845	0.3592	0.4597	0.3172		76.1469	61.9085	83.2011	77.7265	99.4735	68.6382
MDA231_pcDNA3	0.01	0.6477	0.5914	0.6876	0.7497	0.8023	0.879		140.154	127.972	148.788	162.226	173.608	190.205	0.0256331
MDA231_OE	0.01	0.3555	0.4399	0.5934	0.5715	0.7195	0.6058		76.9259	95.189	128.405	123.666	155.691	131.088
fig 5b invasion assay MDA468		OD.550nm							% control
cell line	condition	REP1	REP2	REP3	REP4	REP5	REP6		REP1	REP2	REP3	REP4	REP5	REP6
MDA231_shctrl	DMSO	0.5028	0.4556	0.4066	0.4786	0.4329	0.5725		105.89	95.9495	85.63	100.793	91.1688	120.569	0.000915397
MDA231_shNORS	DMSO	0.6282	0.6022	0.6155	0.535	0.6572	0.6255		132.299	126.823	129.624	112.671	138.406	131.73
MDA231_shctrl	SIM	0.349	0.2442	0.4503	0.4275	0.522	0.3243		73.4995	51.4286	94.8333	90.0316	109.933	68.2976	0.457604
MDA231_shNORS	SIM	0.4128	0.4128	0.4861	0.4612	0.4202	0.3363		86.9358	86.9358	102.373	97.1288	88.4942	70.8249
fig 5c. Cell viability, 3~4 experiments with 6 replicates/ea
Raw data OD570 - OD.630								Analysis % control
Treatment	DMSO		SIM 1nM		SIM 1000nM				DMSO		SIM 1nM		SIM 1000nM
group	sh_control	sh1721	sh_control	sh1721	sh_control	sh1721			sh_control	sh1721	sh_control	sh1721	sh_control	sh1721
exp1	0.226856	0.335356	0.211956	0.218656	0.220656	0.209556		exp1_ave	0.206306	0.306389	0.262522	0.242172	0.259289	0.236289
exp1	0.218156	0.323156	0.309056	0.242456	0.227056	0.227556		exp2_ave	0.222374	0.309857	0.27438	0.295715	0.275528	0.257544
exp1	0.200456	0.265556	0.257156	0.305856	0.258256	0.221456		exp3_ave	0.235602	0.353435	0.303844	0.319344	0.224983	0.209417
exp1	0.209256	0.343056	0.271856	0.201656	0.267456	0.321856		exp4_ave	0.232661	0.340194			0.226661	0.214361
exp1	0.196656	0.321056	0.311156	0.242556	0.256556	0.211856
exp1	0.186456	0.250156	0.213956	0.241856	0.325756	0.225456		exp1_%control	100	148.512	127.249	117.385	125.682	114.533
exp2	0.201356	0.225056	0.231156	0.324156	0.327856	0.257456		exp2_%control	100	139.341	123.387	132.981	123.903	115.816
exp2	0.203256	0.214456	0.297444	0.259656	0.338156	0.337456		exp3_%control	100	150.014	128.965	135.544	95.493	88.8858
exp2	0.244433	0.415633	0.309844	0.210244	0.351056	0.339056		exp4_%control	100	146.219			97.4211	92.1345
exp2	0.224733	0.348433	0.247044	0.336644	0.221833	0.180133		p-value		1.177e-06		0.739894		0.501344
exp2	0.218133	0.376933	0.216944	0.319044	0.194133	0.215233
exp2	0.242333	0.278633	0.343844	0.324544	0.220133	0.215933
exp3	0.282933	0.345933	0.335844	0.218044	0.175333	0.218933
exp3	0.239733	0.389633	0.314844	0.364744	0.239033	0.192833
exp3	0.245133	0.354733	0.303944	0.345644	0.260733	0.193533
exp3	0.238933	0.384033	0.260744	0.348944	0.225233	0.211733
exp3	0.254533	0.341233			0.210733	0.227633
exp3	0.152344	0.305044			0.238833	0.211833
exp4	0.210844	0.353944			0.176744	0.187844
exp4	0.163744	0.379444			0.205344	0.218244
exp4	0.177644	0.327144			0.252544	0.246944
exp4	0.278544	0.355544			0.248844	0.206344
exp4	0.260044	0.305244			0.215244	0.222944
exp4	0.305144	0.319844			0.261244	0.203844
fig 5d-e. tumor burden in tissue sections
lung					liver
ctrl_shRNA	NORS_shRNA	vector	NORS_OE		ctrl_shRNA	NORS_shRNA	vector	NORS_OE
45.9367	60.0624	49.4428	40.6409		11.0542	22.9055	28.5332	14.1308
47.6176	36.4279	54.1005	41.1676		16.9464	15.4118	20.6487	21.244
53.6125	62.5989	42.777	39.6112		12.3876	18.7551	17.2328	12.3469
49.2785	54.617	46.3035	44.3419		14.8984	37.1214	16.3483	12.9201
47.1003	54.2734	58.3811	51.568		13.8548	16.0357	12.2873	15.8261
41.4142	46.1002	52.7924	37.8973		13.5543	19.5944	32.8472	14.6052
40.7382	51.4171	53.066	40.9981		15.921	12.9378	29.2445	13.1341
fig 5f. qPCR fold change
NORS
ctrl_shRNA	NORS_shRNA	vector	NORS_OE
0.912106	0.199005	0.284216	13.8015
0.199005	0.364842	0.576948	12.7731
1.52571	0.232173	0.57833	4.73974
1.19403	0.215589	2.07066	6.96205
1.65837	0.298507	2.09711	9.86683
0.315091	0.298507	1.29141	5.79233
0.862355	0.149254	1.18142	4.53768
1.17745	0.13267	0.272095	8.27415
1.74129	0.0331675	1.97957	12.4756
0.414594			4.18234
MIR193B
ctrl_shRNA	NORS_shRNA	vector	NORS_OE
1.03074	0.953491	0.969773	0.972952
0.986625	0.926114	1.02587	0.925656
0.976579	0.985181	1.00021	1.01544
fig 5g. qPCR fold change
group	gene	sample expression
ctrl_shRNA	HMGCR	0.84002	2.20963	0.743666	0.862195	0.755743
NORS_shRNA	HMGCR	5.31557	3.1901	2.62524	1.65521	2.96554
ctrl_shRNA	HMGCS1	1.59914	1.0882	1.04174	0.347094	1.32492
NORS_shRNA	HMGCS1	2.9053	2.24851	1.4278	1.79196	2.24754
ctrl_shRNA	MVD	0.687051	1.27396	0.440003	3.34776	0.552202
NORS_shRNA	MVD	2.25406	2.18316	1.83026	2.29874	2.55555
ctrl_shRNA	MSMO1	0.749087	1.09486	0.342795	2.45743	0.401185
NORS_shRNA	MSMO1	1.92119	1.98198	1.85527	1.5982	2.08218
ctrl_shRNA	SQLE	1.1151	0.601228	1.20525	1.06867	0.902923
NORS_shRNA	SQLE	0.469756	0.358632	0.400646	0.597827	0.690159
ctrl_shRNA	LSS	0.921796	1.17907	0.413162	1.86502	0.689774
NORS_shRNA	LSS	2.1872	1.95515	1.37312	2.14312	2.04696

## Sheet: figure 6
Fig 6c
GENE	CONDITION	12-02-16(%input)	12-09-16(%input)	12-21-16(%input)
NORS	N RALY	0.0767444	0.0128901	0.020166
NORS	N IgG	0.0164563	0.0105245	0.0103997
NORS	H RALY	0.0701425	0.0747411	0.0310995
NORS	H IgG	0.0105858	0.00766652	0.00490357
18s	N RALY	0.0107642	0.00623415	4.39809e-05
18s	N IgG	0.00457872	0.00799616	8.71206e-05
18s	H RALY	0.00456237	0.0132173	4.00433e-05
18s	H IgG	0.00606345	0.0104955	2.34234e-05
fig 6d. qPCR fold change
Gene	condition1	condition2	EXP1	EXP2	EXP3	EXP4		comparison	p-value
NORS	si_CTRL	21%: si_CTRL	1.03187	0.761595	1.12299	1.13312		21% siCTRL: ctrl vs si_NORS	0.000800086
NORS		21%: si_RALY	1.30273	0.891402	1.05461	1.23455		21% siRALY: ctrl vs si_NORS	0.00299806
NORS		1%: si_CTRL	2.30194	2.16368	1.8544	2.63629		1% siCTRL: ctrl vs si_NORS	8.61123e-05
NORS		1%: si_RALY	3.06488	3.49465	2.75802	3.09482		1% siRALY: ctrl vs si_NORS	0.000283386
NORS	si_NORS	21%: si_CTRL	0.525483	0.289718	0.300645	0.388571
NORS		21%: si_RALY	0.765364	0.365379	0.391221	0.443147
NORS		1%: si_CTRL	0.682646	0.638191	0.341611	0.603658
NORS		1%: si_RALY	1.65355	0.803848	0.551963	0.743642
SQLE	si_CTRL	21%: si_CTRL	0.905733	1.0999	1.09606	0.915824		21% siCTRL: ctrl vs si_NORS	0.00999703
SQLE		21%: si_RALY	1.20341	1.33253	1.1057	1.03505		21% siRALY: ctrl vs si_NORS	0.24667
SQLE		1%: si_CTRL	0.642399	0.589108	0.498288	0.671524		1% siCTRL: ctrl vs si_NORS	0.00130096
SQLE		1%: si_RALY	0.908824	0.971883	0.741767	0.764569		1% siRALY: ctrl vs si_NORS	0.150624
SQLE	si_NORS	21%: si_CTRL	1.3549	1.43147	1.21074	1.19234
SQLE		21%: si_RALY	1.02908	1.09589	1.15979	1.02155
SQLE		1%: si_CTRL	0.978191	0.848752	1.09253	1.11583
SQLE		1%: si_RALY	0.998212	0.956708	0.977318	0.867824
MSMO1	si_CTRL	21%: si_CTRL	0.831593	0.887915	1.32527	1.02191		21% siCTRL: ctrl vs si_NORS	0.0489482
MSMO1		21%: si_RALY	0.772018	0.776265	0.9217	0.740925		21% siRALY: ctrl vs si_NORS	0.224092
MSMO1		1%: si_CTRL	1.11438	1.12107	1.289	1.01816		1% siCTRL: ctrl vs si_NORS	0.0129748
MSMO1		1%: si_RALY	1.62664	1.47398	1.49266	1.13276		1% siRALY: ctrl vs si_NORS	0.749846
MSMO1	si_NORS	21%: si_CTRL	1.39208	1.32423	1.7358	1.19164
MSMO1		21%: si_RALY	0.776979	1.10396	1.16883	0.772426
MSMO1		1%: si_CTRL	1.88462	2.06495	3.50091	2.26043
MSMO1		1%: si_RALY	1.80051	1.59672	1.49392	1.08109
fig 6f. Fold enrichment
2019-05-10	RALY IP				2019-05-15	RALY IP				2019-05-22	RALY IP				2019-06-07	RALY IP
SQLE	siCTRL	siNORS	siRNPC		SQLE	siCTRL	siNORS	siRNPC		SQLE	siCTRL	siNORS	siRNPC		SQLE	siCTRL	siNORS	siRNPC
21% O2	3.26	4.74	4.7		21% O2	3.9	3.3	4.6		21% O2	3.46981	3.18183	3.60464		21% O2	2.82815	5.20485	3.95
1 % O2	4.42	9.1	3.8		1 % O2	5.4	5	3.8		1 % O2	5.81531	8.11087	7.03649		1 % O2	3.25996	7.25943	3.62971
MSMO1	siCTRL	siNORS	siRNPC		MSMO1	siCTRL	siNORS	siRNPC		MSMO1	siCTRL	siNORS	siRNPC		MSMO1	siCTRL	siNORS	siRNPC
21% O2	3.83	5.15	4.83		21% O2	4.74	4.6	6.3		21% O2	3.19288	3.66765	4.77287		21% O2	3.09482	6.38575	7.75355
1 % O2	4.5	7.3	3.02		1 % O2	4.7	5.2	3.62		1 % O2	4.80607	6.98789	6.51993		1 % O2	3.84999	6.56528	3.05221
H1FX	siCTRL	siNORS	siRNPC		H1FX	siCTRL	siNORS	siRNPC		H1FX	siCTRL	siNORS	siRNPC		H1FX	siCTRL	siNORS	siRNPC
21% O2	8.16728	6.89168	6.12562		21% O2	7.41197	8.54367	8.66294		21% O2	9.71259	8.22409	11.2734		21% O2	9.09363	8.19564	7.4377
1 % O2	6.25433	7.11003	3.23745		1 % O2	4.7235	4.82275	4.28667		1 % O2	8.11087	8.02697	8.22409		1 % O2	3.55502	4.95834	3.83667
GAPDH	siCTRL	siNORS	siRNPC		GAPDH	siCTRL	siNORS	siRNPC		GAPDH	siCTRL	siNORS	siRNPC
21% O2	0.64	0.83	1.24		21% O2	0.33	0.37	0.58		21% O2	0.461645	0.650606	0.707036
1 % O2	0.93	1.82	1.45		1 % O2	0.56	0.48	0.36		1 % O2	0.744764	1.64132	0.726914
IgG					IgG					IgG					IgG
SQLE	siCTRL	siNORS	siRNPC		SQLE	siCTRL	siNORS	siRNPC		SQLE	siCTRL	siNORS	siRNPC		SQLE	siCTRL	siNORS	siRNPC
21% O2	0.00515381	0.00459683	0.00634509		21% O2	0.00396038	0.00484213	0.00327306		21% O2	0.011437	0.000213253	0.00762449		21% O2	0.00610775	0.00656885	0.097724
1 % O2	0.00487581	0.0175773	0.00526211		1 % O2	0.0110474	0.0225591	0.00517171		1 % O2	0.00891133	0.00159178	0.0227161		1 % O2	0.00556214	0.0184512	0.00623608
MSMO1	siCTRL	siNORS	siRNPC		MSMO1	siCTRL	siNORS	siRNPC		MSMO1	siCTRL	siNORS	siRNPC		MSMO1	siCTRL	siNORS	siRNPC
21% O2	0.00604457	0.00264019	0.00385209		21% O2	0.00226677	0.00192604	0.00250644		21% O2	0.00577828	1.26094e-05	0.00706476		21% O2	0.00340025	0.00192604	0.00358169
1 % O2	0.00300141	0.00875824	0.00153756		1 % O2	0.0040436	0.0193015	0.00200089		1 % O2	0.00421532	2.32865e-05	0.00831456		1 % O2	0.00079589	0.00579834	0.00114921
H1FX	siCTRL	siNORS	siRNPC		H1FX	siCTRL	siNORS	siRNPC		H1FX	siCTRL	siNORS	siRNPC		H1FX	siCTRL	siNORS	siRNPC
21% O2	0.00866765	0.00615023	0.00659165		21% O2	0.00450223	0.00560083	0.00528038		21% O2	0.010272	0.000270864	0.00884977		21% O2	0.00652347	0.00548557	0.004661
1 % O2	0.00643366	0.0162869	0.00489273		1 % O2	0.00999108	0.0180715	0.00869774		1 % O2	0.00765096	0.00155902	0.0108201		1 % O2	0.0143765	0.028953	0.00783884
GAPDH	siCTRL	siNORS	siRNPC		GAPDH	siCTRL	siNORS	siRNPC		GAPDH	siCTRL	siNORS	siRNPC
21% O2	0.00338849	0.00229842	0.00355695		21% O2	0.00143957	0.00136665	0.00171789		21% O2	0.00299103	5.20355e-05	0.00361912
1 % O2	0.00219716	0.00598205	0.00355695		1 % O2	0.00447113	0.0221716	0.00218956		1 % O2	0.00275231	3.76982e-05	0.00377281

## Sheet: figure 8
fig 8b
Experiment.1
WT	Alt246185	Alt181766	pGL4		ANOVA summary
0.757607	0.663433	0.974667	0.717094		F	16
1.19936	0.735714	0.938562	0.639344		P value	< 0.0001
					P value summary	****
					Are differences among means statistically significant? (P < 0.05)	Yes
Experiment.2					R square	0.5454
WT	Alt246185	Alt181766	pGL4
0.845238	1.05191	1.25221	0.441813		Dunnett's multiple comparisons test	Mean Diff.	95% CI of diff.	Significant?	Summary		A-?
0.997744	1.03636	1.32643	0.645192
1.00465	1.01618	1.16763	0.695495		REF vs. Alt246185	-0.03072	-0.1507 to 0.08920	No	ns		B	Alt246185
	1.01311	1.12901			REF vs. Alt181766	-0.1454	-0.2653 to -0.02549	Yes	*		C	Alt181766
	1.08906	1.1227			REF vs. pGL4	0.2922	0.1316 to 0.4527	Yes	***		D	pGL4
	1.11855	1.08881
					Test details	Mean 1	Mean 2	Mean Diff.	SE of diff.	n1	n2	q	DF
Experiment.3
WT	Alt246185	Alt181766			REF vs. Alt246185	0.92	0.9507	-0.03072	0.04912	11	14	0.6255	40
0.876866	0.931783	0.932283			REF vs. Alt181766	0.92	1.065	-0.1454	0.04912	11	14	2.961	40
0.843411	0.910949	0.962222			REF vs. pGL4	0.92	0.6278	0.2922	0.06575	11	5	4.444	40
0.859542	0.896899	0.936842
0.926812	0.924242	0.965441
0.909231	0.942748	1.02171
0.899265	0.978832	1.09699

## Sheet: figure s1
Figure s1d. Sample hypoxia score and NORS, NEAT1, CA9 expression in TNBC and PAAD
TNBC							PAAD
barcode	ENSG00000262454.1	NR_028272	NM_001216	score			barcode	ENSG00000262454.1	NR_028272	NM_001216	score
TCGA-A1-A0SO	0.0797252	2.82027	0.635236	-16			TCGA-F2-6879	0.283675	42.9529	48.1286	22
TCGA-A1-A0SP	0.189153	21.8261	31.9538	4			TCGA-F2-7273	0.323354	29.7523	2.84387	-24
TCGA-A2-A04P	0.908541	146.229	8.71838	10			TCGA-F2-7276	0.500759	39.7835	5.65739	-22
TCGA-A2-A04Q	0.361744	51.9953	0.144736	-18			TCGA-H6-8124	2.12817	440.355	143.513	28
TCGA-A2-A04T	0.0883999	20.9973	8.97828	-2			TCGA-HZ-7918	0.275751	21.8182	0.981438	-6
TCGA-A2-A0CM	0.358015	58.5155	0.781201	-6			TCGA-HZ-7919	0.637694	106.804	122.669	18
TCGA-A2-A0D0	0.591855	19.6393	41.5111	20			TCGA-HZ-7920	0.289534	85.0231	0.491891	-16
TCGA-A2-A0D2	0.184602	46.437	2.07493	12			TCGA-HZ-7922	0.817812	42.182	12.3353	10
TCGA-A2-A0ST	0.0642347	57.2118	4.03783	-30			TCGA-HZ-7923	0.398542	179.837	4.84232	-24
TCGA-A2-A0SX	0.228628	55.7242	25.8493	-28			TCGA-HZ-7924	0.0878352	84.042	111.534	-8
TCGA-A2-A0T0	0.697924	24.2264	62.8308	14			TCGA-HZ-7925	0.546401	42.6879	68.9142	16
TCGA-A2-A0T2	0.425672	57.8866	47.453	24			TCGA-HZ-7926	0.204312	67.1258	25.8133	0
TCGA-A2-A0YE	0.446357	70.7208	1.29273	-8			TCGA-HZ-8001	0.560665	35.6482	0.332814	12
TCGA-A2-A0YM	0.239863	10.3008	14.3419	8			TCGA-HZ-8002	0.84151	87.5887	5.49378	-20
TCGA-A7-A0CE	0.475268	68.3221	14.6787	8			TCGA-HZ-8003	0.47692	45.6721	1.65213	-20
TCGA-A7-A0DA	0.464257	41.1514	19.4271	-2			TCGA-HZ-8315	0.675271	189.597	4.17251	-12
TCGA-A7-A26I	0.558147	23.1797	5.86148	-2			TCGA-HZ-8317	0.528566	120.306	6.77883	0
TCGA-A8-A07C	0.241645	10.4797	0.55682	-24			TCGA-HZ-8519	0.280933	76.4219	4.4671	-22
TCGA-A8-A07O	0.371612	22.924	0.868075	20			TCGA-HZ-8636	0.742243	121.999	220.092	16
TCGA-A8-A08R	0.285097	37.6379	1.33958	-4			TCGA-HZ-8637	0.185608	111.263	0.889389	-8
TCGA-AN-A04D	0.200828	11.1661	0.3461	-4			TCGA-HZ-8638	0.0990846	180.721	71.673	-6
TCGA-AN-A0AL	0.205578	17.3379	4.13643	2			TCGA-IB-7644	0.396962	22.3824	72.2181	4
TCGA-AN-A0AT	0.276631	32.5432	6.51208	30			TCGA-IB-7645	0.518452	69.6924	11.7441	-8
TCGA-AN-A0G0	0.221364	14.9863	26.4455	-2			TCGA-IB-7646	0.719646	45.5645	29.8343	26
TCGA-AN-A0XU	0.334854	37.247	40.1056	24			TCGA-IB-7647	0.364707	7.87762	28.2372	28
TCGA-AO-A0J2	0.588927	19.3323	7.26181	16			TCGA-IB-7649	0.23084	16.7934	10.3802	-14
TCGA-AO-A0J4	0.158199	37.7349	1.19839	-2			TCGA-IB-7651	0.377721	48.8489	46.5073	12
TCGA-AO-A0J6	0.446728	25.0462	0.701987	12			TCGA-IB-7652	0.354679	53.5343	48.3614	6
TCGA-AO-A128	0.234787	67.9526	0.51784	-16			TCGA-IB-7654	0.785575	22.1085	106.268	-30
TCGA-AO-A129	0.204442	50.1355	21.3437	16			TCGA-IB-7885	0.604475	48.114	84.8941	30
TCGA-AO-A12F	0.347614	12.8039	15.5538	-8			TCGA-IB-7886	0.626596	123.357	5.51235	10
TCGA-AO-A1KR	0.548091	53.131	22.1379	12			TCGA-IB-7887	0.518519	65.0026	97.861	16
TCGA-AQ-A04J	0.25896	46.2437	28.0639	-4			TCGA-IB-7888	0.179952	26.9978	37.8149	-6
TCGA-AR-A0TS	0.228879	34.2242	0.148266	-28			TCGA-IB-7889	0.70428	23.7644	28.7821	8
TCGA-AR-A0TU	0.167777	9.19729	1.34827	0			TCGA-IB-7890	1.75275	55.5163	61.5035	2
TCGA-AR-A0U4	0.435056	15.1011	0.0464547	6			TCGA-IB-7891	0.222043	16.7948	4.97858	-12
TCGA-AR-A1AQ	0.31872	27.3996	22.7539	0			TCGA-IB-7893	1.28071	26.7742	15.0812	26
TCGA-AR-A1AR	0.419452	31.6317	1.34105	-10			TCGA-IB-7897	0.575453	85.2894	2.29729	-24
TCGA-AR-A1AY	0.262689	13.8415	50.875	2			TCGA-IB-8126	0.464552	57.966	10.8202	-18
TCGA-AR-A256	0.558071	26.959	2.69156	-10			TCGA-IB-8127	1.12069	93.0226	3.17452	10
TCGA-BH-A0AV	0.447692	8.20006	15.58	0
TCGA-BH-A0B3	0.426365	27.1318	48.2606	22
TCGA-BH-A0BG	0.119672	34.4783	0.837244	-30
TCGA-BH-A0BL	0.67603	34.3042	6.24241	-8
TCGA-BH-A0BW	0.282889	28.2987	0.0849628	-16
TCGA-BH-A0E0	0.676549	65.7768	13.1411	12
TCGA-BH-A0E6	0.232649	10.4382	2.99652	2
TCGA-BH-A0RX	0.358447	10.0615	0.44475	2
TCGA-BH-A0WA	0.612364	22.0662	17.5648	12
TCGA-BH-A18G	0.36668	16.0689	13.3107	0
TCGA-BH-A18V	0.372775	69.6176	3.79241	-12
TCGA-C8-A12V	0.408089	52.988	0.0626107	-18
TCGA-C8-A131	0.873387	26.0909	22.73	8
TCGA-C8-A1HJ	0.417878	18.0826	5.5671	2
TCGA-C8-A26X	1.19144	19.129	64.478	12
TCGA-C8-A26Y	0.874067	160.072	6.39047	16
TCGA-C8-A27B	0.0773869	11.0668	0.317873	4
TCGA-D8-A13Z	0.785575	14.096	126.958	8
TCGA-D8-A142	0.371111	71.2926	0.762329	-14
TCGA-D8-A143	0.390627	16.9726	130.833	24
TCGA-D8-A147	0.181892	10.8698	1.88834	-20
TCGA-D8-A1JF	0.694092	35.1726	0.0408751	-18
TCGA-D8-A1JG	0.810718	17.5358	4.66381	-4
TCGA-D8-A1JL	0.275072	32.8652	0.236833	-10
TCGA-D8-A1XK	0.0228039	54.2338	17.6306	22
TCGA-D8-A1XQ	0.296221	81.0415	0.605573	-6
TCGA-D8-A27F	0.303511	46.9603	27.7897	12
TCGA-D8-A27H	0.275336	27.7037	0.830997	-16
TCGA-D8-A27M	0.37529	56.0255	6.27526	-8
TCGA-E2-A14N	0.545281	23.4009	23.7198	18
TCGA-E2-A14R	0.173398	27.6793	10.2515	18
TCGA-E2-A14X	0.110207	24.6332	2.13899	-22
TCGA-E2-A150	0.879807	37.3975	11.6975	2
TCGA-E2-A158	0.248869	17.002	63.6731	-10
TCGA-E2-A159	0.564047	45.9851	60.4102	16
TCGA-E2-A1LH	0.103455	41.6729	0.272856	-10
TCGA-E2-A1LI	0.308943	27.0476	1.67756	0
TCGA-E2-A1LK	0.428999	92.0192	3.67123	2
TCGA-E2-A1LL	0.889012	22.9347	216.732	30
TCGA-EW-A1OV	0.415576	24.2775	0.296548	-26
TCGA-EW-A1OW	0.472937	61.0657	39.0226	0
TCGA-EW-A1P7	0.192283	44.2658	0.348428	-30
TCGA-EW-A1PB	0.353808	31.6487	24.3497	8
TCGA-EW-A1PH	0.226947	59.6328	2.43456	10
figure s1e. Scale bar: 20um
21%: negative control probe							21%: NORS probe
1%: NORS probe							1%, NORS_OE: NORS probe
figure s1c

## Sheet: figure s4
figure s4b.			delta Ct				fold change
Cell	GENE	CONDITION	EXP1	EXP2	EXP3		EXP1	EXP2	EXP3	p-value
MCF-7	NORS	N:shctrol	13.7891	13.413	13.3525		0.828816	1.07562	1.12172	0.326753
MCF-7	NORS	N:shHIF1A	13.0691	13.1619	13.6302		1.36514	1.28011	0.925272
MCF-7	NORS	H:shctrol	11.6364	11.6903	11.4593		3.68536	3.55011	4.16656	0.234474
MCF-7	NORS	H:shHIF1A	11.2066	11.6498	11.3135		4.96439	3.65123	4.60967
MCF-7	CA9	N:shctrol	19.7024	23.3562	21.6279		3.62945	0.288365	0.95547	0.542701
MCF-7	CA9	N:shHIF1A	21.3561	22.289	21.4881		1.15356	0.604242	1.0527
MCF-7	CA9	H:shctrol	15.7318	15.3613	15.0455		56.9003	73.5593	91.5603	0.00336701
MCF-7	CA9	H:shHIF1A	17.6964	20.2843	18.9913		14.5782	2.42483	5.94186
MDA231	NORS	N: shctrl	17.8233	17.3443	17.8652		0.903915	1.25991	0.87808	0.226895
MDA231	NORS	N: shHIF1A	18.8787	17.5383	19.0477		0.434937	1.10138	0.386851
MDA231	NORS	H: shctrl	15.4978	15.2727	16.095		4.53081	5.29577	2.99499	0.395689
MDA231	NORS	H: shHIF1A	15.9976	15.4504	16.6766		3.20432	4.68208	2.00138
MDA231	CA9	N:shctrol	17.5613	17.4277			0.95476	1.04738		0.00215866
MDA231	CA9	N:shHIF1A	25.1704	24.7421			0.0048901	0.00658
MDA231	CA9	H:shctrol	16.18	15.9823			2.48723	2.8524		0.00480612
MDA231	CA9	H:shHIF1A	21.8982	22.0109			0.0472438	0.043694
figure s4c.			delta Ct				fold change
Cell	GENE	CONDITION	EXP1	EXP2	EXP3		EXP1	EXP2	EXP3	p-value
MCF-7	lnc1721	DMSO	17.7283	17.8512	18.1279		1.12831	1.03618	0.855329	0.581279
MCF-7	lnc1721	DMOG	17.9099	17.7595	18.5899		0.994818	1.10414	0.620963
MCF-7	CA9	DMSO	24.8103	24.3824	24.7189		0.886917	1.19322	0.944925	0.00394046
MCF-7	CA9	DMOG	15.9974	15.1659	15.6203		398.874	709.81	518.046
MDA231	lnc1721	DMSO	20.9137	20.6507	21.0677		0.975116	1.17016	0.876395	0.000388848
MDA231	lnc1721	DMOG	19.7413	19.8625	19.7987		2.19786	2.02075	2.11209
MDA231	CA9	DMSO	16.9896	16.9644	17.2775		1.06258	1.08128	0.870355	6.68586e-06
MDA231	CA9	DMOG	14.2518	14.1656	14.2939		7.0882	7.52433	6.88399

## Sheet: figure s5
figure s5c qPCR fold change
Cell	GENE	siRNA	CONDITION	EXP1	EXP2	EXP3	EXP4	p-value
MCF7	FOSL2	siCTRL	21% O2	1.04701	0.951906	1.00108		7.81386e-05
MCF7	FOSL2	siCTRL	1% O2	1.70527	3.99077	2.54324		0.0219938
MCF7	FOSL2	siFOSL2	21% O2	0.113965	0.252905	0.147283
MCF7	FOSL2	siFOSL2	1% O2	0.107073	0.400535	0.373712
MCF7	CA9	siCTRL	21% O2	0.971975	0.851193	1.05435		0.000227666
MCF7	CA9	siCTRL	1% O2	119.981	38.9441	85.0359		0.0376682
MCF7	CA9	siFOSL2	21% O2	0.173941	0.126452	0.0693481
MCF7	CA9	siFOSL2	1% O2	15.3482	5.46416	5.66994
MCF7	NORS	siCTRL	21% O2	1.07446	0.931998	0.993543		0.523951
MCF7	NORS	siCTRL	1% O2	18.722	13.8967	7.85349		0.0333002
MCF7	NORS	siFOSL2	21% O2	1.1019	1.01396	0.444421
MCF7	NORS	siFOSL2	1% O2	4.26733	2.72578	3.08799
MDA231	FOSL2	siCTRL	21% O2	0.844112	1.18277	1.01829	0.954836	0.000520181
MDA231	FOSL2	siCTRL	1% O2	0.911722	2.12383	1.51222	1.11987	0.0464964
MDA231	FOSL2	siFOSL2	21% O2	0.361817	0.286512	0.31498	0.549681
MDA231	FOSL2	siFOSL2	1% O2	0.291183	0.99539	0.5	0.793701
MDA231	CA9	siCTRL	21% O2	1.11407	0.800703	1.00944		0.0782962
MDA231	CA9	siCTRL	1% O2	28.3118	20.9663	32.6724		0.0367625
MDA231	CA9	siFOSL2	21% O2	0.6846	0.203533	0.707107
MDA231	CA9	siFOSL2	1% O2	13.7053	11.7669	19.0273
MDA231	NORS	siCTRL	21% O2	1.10586	0.898718	0.995418		0.772189
MDA231	NORS	siCTRL	1% O2	2.73151	5.42642	5.85634		0.04951
MDA231	NORS	siFOSL2	21% O2	0.946058	0.95705	1.18921
MDA231	NORS	siFOSL2	1% O2	1.71713	0.972655	2.42839

[truncated: 7 more sheets: figure s7, figure s8, figure s9, figure s10, figure s11, figure s12, Blot and gel images]
